# Supplementary material for: Influence of confinement on the spreading of bacterial populations
Source: PLoS Comput Biol. 2022 May 9;18(5):e1010063. doi: 10.1371/journal.pcbi.1010063 (PMC9119553; doi:10.1371/journal.pcbi.1010063)
Supplement: S1 File — This sample code corresponds to Fig 2. (ZIP) [file pcbi.1010063.s008.zip]

Archive with 29 entries (27 files):
- SampleCode/desktop.ini
- SampleCode/MAIN.m
- SampleCode/simmiesData/
- SampleCode/simmiesData/desktop.ini
- SampleCode/simmiesData/mediumPores_highSeed_normal.mat
- SampleCode/subfunctions/
- SampleCode/subfunctions/add_panel_label_to_axis.m
- SampleCode/subfunctions/both_A_D_panels_transient.m
- SampleCode/subfunctions/cell_and_nutrient_profiles.m
- SampleCode/subfunctions/cell_and_nutrient_profiles_video2.m
- SampleCode/subfunctions/collisions.m
- SampleCode/subfunctions/customMap.mat
- SampleCode/subfunctions/desktop.ini
- SampleCode/subfunctions/DUDT.m
- SampleCode/subfunctions/findValueAtThisFractionalIndex.m
- SampleCode/subfunctions/findWhereThisValueIsLinearInterpolate.m
- SampleCode/subfunctions/first_deriv.m
- SampleCode/subfunctions/front_pos_vs_time.m
- SampleCode/subfunctions/generate_figure.m
- SampleCode/subfunctions/plot_Glog_Glog_Triangles_above_line.m
- SampleCode/subfunctions/plot_max_diff_and_chemotactic_flux.m
- SampleCode/subfunctions/profile_and_flux.m
- SampleCode/subfunctions/pull_out_inputs.m
- SampleCode/subfunctions/run_a_sim.m
- SampleCode/subfunctions/set_aesthetics.m
- SampleCode/subfunctions/set_parameters.m
- SampleCode/subfunctions/three_velocities_plot.m
- SampleCode/subfunctions/transient_behavior_panels.m
- SampleCode/subfunctions/write_data_to_excel.m
