# Supplementary material for: Influence of confinement on the spreading of bacterial populations
Source: PLoS Comput Biol. 2022 May 9;18(5):e1010063. doi: 10.1371/journal.pcbi.1010063 (PMC9119553; doi:10.1371/journal.pcbi.1010063)
Supplement: S1 File — This sample code corresponds to Fig 2. (ZIP) [file pcbi.1010063.s008.zip › SampleCode/MAIN.m]

close all
%% Roadmap to reader 
% Go to function on line 22 (set_parameters) to change the parameter sets being simulated
% Uncomment line 27 to re-run simulations. This is time consuming so we
% commented as a default for you here.
% Comment line 25 to allow for re-running all datasets, not just the one that line selects
% Go to function on line 85 (run_a_sim) to view solving code
% Line 95 (make_movies) allows you to toggle making a movie or not for speed.

%% access functions in subfolder called "subfunctions"
oldpath = addpath('subfunctions','-frozen');
% be sure to keep the subfolder called "subfunctions" 
% in the same folder as MAIN.m
%% make an output folder for excel data if there isn't one yet
mkdir('excelData');
%% Set a few style choices
set(groot, 'DefaultFigureColor','w')
set(groot, 'defaultAxesTickLabelInterpreter','tex');
set(groot, 'defaultLegendInterpreter','tex');
%% 
% each row of matrix_of_inputs is the complete set of input values to run_a_sim
matrix_of_inputs=set_parameters;

%% parallel capable loop for running simulations
matrix_of_inputs=matrix_of_inputs(5,:);% run only the Fig2 data : mediumPores_highSeed_normal

% run_all_simulations(matrix_of_inputs)

%% plot the results
submain(matrix_of_inputs(1,:));

%% Run all simulations in parallel and save the data
function []=run_all_simulations(matrix_of_inputs)
mkdir('simmiesData');
%parfor var=1:length(matrix_of_inputs(:,1))
for var=1:length(matrix_of_inputs(:,1))

    inputs=matrix_of_inputs(var,:);
         
         gel_conc=inputs(1);
         % gel concentrations reflect mass fractions used 
         % in formulating experimental version of medium
         if gel_conc==0.5 
             part1='large'; % large pores = weak confinement
         elseif gel_conc==0.65
             part1='medium'; % medium pores = intermediate confinement
         elseif gel_conc==0.75
             part1='small'; % small pores = strong confinement
         end
         
         % check if the seeding density is high or low
         b_initial=inputs(20);
         max_b_liquid=inputs(29);
         
         if b_initial ==max_b_liquid
             part2='high'; % for the high seeding density, 
                           % initial density matches maximum 
                           % in unconfined liquid.
         else
             part2='low'; % otherwise, we use a low seeding density.
             
         end
         
         % knockout study of various features of the model, otherwise 
         % simulation is "normal" meaning no change has been made.
         % Also, here the convergence tests are handled if dx~=10 by 
         % including the resolution in the output name.
         chi_o=inputs(2);
         r=inputs(5);
         c_o=inputs(15);
         dx=inputs(9);
         if chi_o==0
             part3='noTaxis';
         elseif r==0
             part3='noGrowth';
         elseif c_o<6e6
             part3='lowCinf';
         elseif dx==10
             part3='normal';
         else 
             part3=strcat('resolution',num2str(dx));
         end

         filename=fullfile('simmiesData',[part1 'Pores_' part2 'Seed_' part3]);
         [b,c]=run_a_sim(inputs,filename);
end
end


%% plotting codes

function []=submain(inputs)
% toggle make_movies between 0 and 1 to make movies 
% or save the time by skipping this time consuming step.
make_movies=1; 
%% do a bunch of things
load(fullfile('simmiesData','mediumPores_highSeed_normal.mat'))
%% figure 2: medPores_highSeedProfiles
inset=0;
cell_inset=0;
nutrient_inset=1;
cell_inset_overlappingProfiles=1;
thing2load='mediumPores_highSeed_normal.mat';
numProfiles=7;
call_excel_func=1;
[figure1,timepts,timeptsShown]=cell_and_nutrient_profiles(thing2load,numProfiles,cell_inset,nutrient_inset,cell_inset_overlappingProfiles,call_excel_func);
figure1.Children(1).Children(1).Visible='off';
figure1.Children(1).Children(2).Visible='off';
print(figure1,'medPores_highSeedProfiles.png','-dpng','-r1200')


%% the movie version of Fig 2: 
inset=0;
cell_inset=0;
nutrient_inset=1;
cell_inset_overlappingProfiles=0;
thing2load='mediumPores_highSeed_normal.mat';

numProfiles=150;
video_file_name='mediumPores_highSeed_normal';
if make_movies
cell_and_nutrient_profiles_video2(numProfiles,video_file_name,thing2load,cell_inset,nutrient_inset,cell_inset_overlappingProfiles,call_excel_func);
end

%% figure 3: medPores_highSeedTransient
timeptsShown(1)=1;
lowerYlimMiddlePanel=1e-7;
call_excel_func=1;

[figA,figB,figC,figD]=transient_behavior_panels(thing2load,timepts,timeptsShown,lowerYlimMiddlePanel,call_excel_func);
figB.Children(3).YLim=[1e-7 1e-2];
print(figA,'medPores_highSeedTransientA.png','-dpng','-r1200')
print(figB,'medPores_highSeedTransientB.png','-dpng','-r1200')
print(figC,'medPores_highSeedTransientC.png','-dpng','-r1200')


end
