# Supplementary material for: Influence of confinement on the spreading of bacterial populations
Source: PLoS Comput Biol. 2022 May 9;18(5):e1010063. doi: 10.1371/journal.pcbi.1010063 (PMC9119553; doi:10.1371/journal.pcbi.1010063)
Supplement: S1 File — This sample code corresponds to Fig 2. (ZIP) [file pcbi.1010063.s008.zip › SampleCode/subfunctions/add_panel_label_to_axis.m]

%% add panel label like ABCD etc
function [labelHandle]=add_panel_label_to_axis(ax,label_text_string,FontName)
%% add panel label to axis
xtop_left_of_axis=ax.Position(1);
ytop_left_of_axis=ax.Position(2)+ax.Position(4);
dim=[ xtop_left_of_axis ytop_left_of_axis 0 0];
%labelHandle = annotation('textbox',dim,'String',label_text_string,'Interpreter','Latex','EdgeColor','none','FontName',FontName);
labelHandle = annotation('textbox',dim,'String',label_text_string,'EdgeColor','none','FontName',FontName);
%labelHandle.FontSize=labelHandle.FontSize*1.5;
labelHandle.FontSize=16;
labelHandle.FontWeight='bold';
%labelHandle.FontName=FontName;
end
