# Supplementary material for: Influence of confinement on the spreading of bacterial populations
Source: PLoS Comput Biol. 2022 May 9;18(5):e1010063. doi: 10.1371/journal.pcbi.1010063 (PMC9119553; doi:10.1371/journal.pcbi.1010063)
Supplement: S1 File — This sample code corresponds to Fig 2. (ZIP) [file pcbi.1010063.s008.zip › SampleCode/subfunctions/both_A_D_panels_transient.m]

function [fig2] = both_A_D_panels_transient(thing2load,t,b,c,c_plus,c_minus,dx,Deff,chi_o,frames_per_hour,cell_diameter,f_void,Lc,newcolors,linewidth,FontName,specific_tim1,specific_tim2,color1,color2,logTimeAxis,call_excel_func)
 if ~exist('call_excel_func','var')
     % third parameter does not exist, so default it to something
      call_excel_func = 0;
 end

rows=2;
columns=1;
figW=3; % full page width. https://www.sciencemag.org/sites/default/files/Figure_prep_guide.pdf
figH=5; 
imBuf=0;
midBuf=0;
%midBuf=.9;
[fig2,ax2,axin]=generate_figure(rows,columns,figW,figH,imBuf,midBuf);
 delete(axin(:))
 ax2(1).PlotBoxAspectRatioMode='manual';
 ax2(2).PlotBoxAspectRatioMode='manual';
 fig2.Position(3)=fig2.Position(3)+0.3;
ax2(1).Units='pixels';
ax2(1).Position(2)=ax2(1).Position(2)-ax2(1).LineWidth;
ax2(1).Units='normalized';

[pos,time] = front_pos_vs_time(b,frames_per_hour,dx,[]);
[posNoRepeats,ia,ic] = unique(pos); % remove any duplicate locations after the first time 
time(1)=eps;
timeNoRepeats=time(ia);
posNoRepeats=posNoRepeats/1000; %convert to mm from um
pos=pos/1000; %convert to mm from um
SmallMarkersize=6;

timeDataPanelA=timeNoRepeats/3600;
posDataPanelA=posNoRepeats;
plot(ax2(1,1),timeDataPanelA,posDataPanelA,'color','k','linestyle','-','marker','none','markersize',5,'linewidth',linewidth)

hold(ax2(1,1),'on')
plot(ax2(1,1),t(specific_tim1)/3600,pos(specific_tim1),'color',color1,'linestyle','none','marker','.','markersize',40,'linewidth',linewidth)
plot(ax2(1,1),t(specific_tim2)/3600,pos(specific_tim2),'color',color2,'linestyle','none','marker','.','markersize',40,'linewidth',linewidth)
ax2(1,1).YScale='log';
ax2(1,1).XScale='log';

logTimeAxis=[1/60 time(end)/3600];
xlim(ax2(1,1),logTimeAxis)
ylim(ax2(1,1),[0.5e2 3e3]/1000)
ylabel(ax2(1,1),['Leading edge position (mm)'],'FontName',FontName);
xticks(ax2(1,1), logspace(-5,5,11));
yticklabels('auto')
xticklabels(ax2(1,1), []);

triangle_size=2;
plot_Glog_Glog_Triangles_above_line(ax2(1,1),time(end)/3600*.76,pos(end)*1,1,FontName,triangle_size)


%%

withCollisions=1;
[timeDataPanelD,mu_crowd,max_chemotactic,max_diffusive,ax2(2),max_diffusive_vs_chemotactic_Fig,Index_max_diffusive,Index_max_chemotactic]=plot_max_diff_and_chemotactic_flux(fig2,ax2(2),b,c,c_plus,c_minus,dx,Deff,chi_o,frames_per_hour,cell_diameter,f_void,Lc,newcolors,linewidth,FontName,withCollisions,SmallMarkersize);
hold(ax2(2),'on');


withCollisions=0;
[timeDataPanelD,mu_crowd,max_chemotacticwithoutCollisions,max_diffusivewithoutCollisions,ax2(2),max_diffusive_vs_chemotactic_Fig,Index_max_diffusivewithoutCollisions,Index_max_chemotacticwithoutCollisions]=plot_max_diff_and_chemotactic_flux(fig2,ax2(2),b,c,c_plus,c_minus,dx,Deff,chi_o,frames_per_hour,cell_diameter,f_void,Lc,newcolors,linewidth,FontName,withCollisions,SmallMarkersize);

%%
BigMarkersize=10;
plot(ax2(2),t(specific_tim1)/3600,max_diffusive(specific_tim1),'DisplayName','Diffusive','color',color1,'Linewidth',2,'linestyle','none','Marker','o','Markersize',BigMarkersize);%,'MarkerFaceColor','w'); % face looked better filled here
plot(ax2(2),t(specific_tim1)/3600,max_chemotactic(specific_tim1),'DisplayName','Chemotactic','color',color1,'Linewidth',2,'linestyle','none','Marker','s','Markersize',BigMarkersize);
plot(ax2(2),t(specific_tim2)/3600,max_diffusive(specific_tim2),'DisplayName','Diffusive','color',color2,'Linewidth',2,'linestyle','none','Marker','o','Markersize',BigMarkersize);%,'MarkerFaceColor','w');
plot(ax2(2),t(specific_tim2)/3600,max_chemotactic(specific_tim2),'DisplayName','Chemotactic','color',color2,'Linewidth',2,'linestyle','none','Marker','s','MarkerSize',BigMarkersize);

A=min([max_chemotactic(max_chemotactic~=0)]);

B=max([max_chemotactic  max_chemotacticwithoutCollisions]);
addBuffToLegend=0.2*(log10(B)-log10(A));
addBuffToLegend=.2;
legend(ax2(2),'off')
ax2(2).YLim(1)=10^(log10(A)-addBuffToLegend);
ax2(2).YLim(2)=10^(log10(B)+addBuffToLegend);
ax2(2).XScale='log';

ylimsTemp=ax2(2).YLim;
TickLengthTemp=ax2(2).YAxis.TickLength;
ax2(2).YScale='log';

pause(eps)
hold(ax2(2),'on')

xlim(ax2(2),logTimeAxis)
xticks(ax2(2), logspace(-5,5,11));
yticks(ax2(2),logspace(-20,20,41));
if ax2(2).YLim(2)/ax2(2).YLim(1)>1e10
yticklabels(ax2(2),{'10^{-20}','','10^{-18}','','10^{-16}','','10^{-14}','','10^{-12}','','10^{-10}','','10^{-8}','','10^{-6}','','10^{-4}','','10^{-2}','','10^0','','10^{2}'});
end

timebuffer=1;

ax2(1).XLim=ax2(1).XLim.*[1/timebuffer timebuffer];
ax2(2).XLim=ax2(1).XLim;

hold(ax2(2),'on')


%% write data to excel files
if call_excel_func == 1
    %%
    % []=write_data_to_excel(data,thing2load,data_name);
write_data_to_excel(timeDataPanelA,'panel_A_time_hours',thing2load);
write_data_to_excel(posDataPanelA,'panel_A_position_mm',thing2load);
write_data_to_excel(timeDataPanelD,'panel_D_time_hours',thing2load);
write_data_to_excel(max_chemotactic,'panel_D_chemotactic_with_collisions',thing2load);
write_data_to_excel(max_diffusive,'panel_D_diffusive_with_collisions',thing2load);
write_data_to_excel(max_chemotacticwithoutCollisions,'panel_D_chemotactic_without_collisions',thing2load);
write_data_to_excel(max_diffusivewithoutCollisions,'panel_D_diffusive_without_collisions',thing2load);

end


end
