# Supplementary material for: Influence of confinement on the spreading of bacterial populations
Source: PLoS Comput Biol. 2022 May 9;18(5):e1010063. doi: 10.1371/journal.pcbi.1010063 (PMC9119553; doi:10.1371/journal.pcbi.1010063)
Supplement: S1 File — This sample code corresponds to Fig 2. (ZIP) [file pcbi.1010063.s008.zip › SampleCode/subfunctions/cell_and_nutrient_profiles.m]

%%  make the large figure of cells and nutrient profiles
function [fig1,timepts,timeptsShown]=cell_and_nutrient_profiles(thing2load,numProfiles,cell_inset,nutrient_inset,cell_inset_overlappingProfiles,call_excel_func)
if ~exist('call_excel_func','var')
    % third parameter does not exist, so default it to something
    call_excel_func = 0;
end

load(fullfile('simmiesData',thing2load))
[gel_conc,chi_o,Dc,k,r,coordinate_geometry,avg_chord_length,f_void,dx,time_step,forced_FWHM,c_minus,c_plus,c_char,c_o,Deff,ylim_b,finalhour,b_initial,wave_tail_thresh,max_density,distance_between_lines,dilution,framerate_of_final_movie_multiplier,depleted_initially,mac_or_pc,max_v_local,max_b_liquid,m,frames_per_hour,cell_diameter,Lc,b_jammed]=pull_out_inputs(inputs);
[linewidth,fontsize,newcolors,colors,colorConversion,FontName] = set_aesthetics();

bump_up=0.07;
bump_left=0.07;
%%
xlimInGeneral=2600;xlimInGeneral=2800;xlimInGeneral=2300;
rows=2;
columns=1;
figW=6.75; % full page width. https://www.sciencemag.org/sites/default/files/Figure_prep_guide.pdf
figH=4;
imBuf=0.5;
midBuf=.5;
[fig1,ax1,axin]=generate_figure(rows,columns,figW,figH,imBuf,midBuf);

%% reset newcolors to the color map based on the total time of the simulation
latestTime=finalhour*colorConversion;
colorIndices=round(linspace(1,latestTime,numProfiles));
newcolors=colors(colorIndices,:);

%% plot data onto that figure
[sz1,sz2]=size(b);
x=0:dx:(sz1-1)*dx;
t=0:3600/frames_per_hour:(sz2-1)*3600/frames_per_hour;
num_timepts=length(newcolors);
timepts=linspace(1,sz2,num_timepts);
%timepts=[0:(sz2-1)/frames_per_hour].*frames_per_hour+1;
timepts=round(timepts);
b_data=b(:,timepts)./max_b_liquid;
%b_data=b(:,timepts)./b_jammed;
c_data=c(:,timepts)./c_o;
%top_ylimb=0.03;
top_ylimb=0.2;
%top_ylimb=1.3;
%top_ylimc=1e-3;
%top_ylimc=1.4*c_char/c_o;
top_ylimc=1.4*max([c_char c_minus c_plus])/c_o;
%top_ylimc=100/c_o;
top_ylimc_inset=1;
plot(ax1(1,1),x,b_data,'linestyle','-','linewidth',linewidth);
plot(ax1(2,1),x,c_data,'linestyle','-','linewidth',linewidth);
chH = ax1(1,1).Children; %get(gca,'Children');
set(ax1(1,1),'Children',[chH(end:-1:1)]);
% % colororder(newcolors);
% chH = ax1(2,1).Children; %get(gca,'Children');
% % chH = get( gca ,'Children');
% set( ax1(2,1),'Children',[chH(end:-1:1)]);
colororder(newcolors);
set(ax1(:),'Yscale','linear');
set(ax1(:),'Xscale','linear');
% top_ylimb=0.031;
xlim(ax1(:),[0 xlimInGeneral]);
ylim(ax1(1,1),[0 top_ylimb*32/30]);
%ylim(ax1(2,1),[0 top_ylimc*32/30]);
ylim(ax1(2,1),[-top_ylimc*2/30 top_ylimc*32/30]);

%%depleted_high_seed_b_c_Ax.YLim(2)=depleted_high_seed_b_c_Ax.YLim(2)*1.1;
%xlabel(ax1(2,1),'Position ($\rm \mu m$)','Interpreter','Latex')
%%ylabel(ax1(1,1),'Bacteria (cells / $\rm \mu m^{3}$)','Interpreter','Latex')
%ylabel(ax1(1,1),'Bacteria ($b/b_{\rm max}]$)','Interpreter','Latex')
%ylabel(ax1(2,1),'Nutrient ($c/c_\infty$)','Interpreter','Latex')
%ylabel(ax1(1,1),'Bacteria (b/b_{\rm{jammed}})','FontName',FontName)
labelt_b=ylabel(ax1(1,1),'Bacteria  \it{b}/\it{b}_{\rm{max}}','FontName',FontName,'interpreter','tex');
labelt_c=ylabel(ax1(2,1),'Nutrient  \it{c}/\it{c}_{\rm{∞}}','FontName',FontName);
labelt_c.Position(1)=labelt_b.Position(1);
%xlabel(ax1(2,1),['Position (' char(181) 'm)'],'FontName',FontName)
xlabel(ax1(2,1),['Position (mm)'],'FontName',FontName)
% yticks(ax1(1,1),[0:top_ylimb/6:top_ylimb])
% yticks(ax1(2,1),[0:top_ylimc/6:top_ylimc])
bround_ticks_to_this_decimal=ceil(-log10(top_ylimb));
buse_this_many_ticks=1+top_ylimb/(10^(-bround_ticks_to_this_decimal));
if buse_this_many_ticks==2
    buse_this_many_ticks=3;
    bround_ticks_to_this_decimal=bround_ticks_to_this_decimal+1;
end
buse_this_many_ticks=round(buse_this_many_ticks);
btic_locs=round(linspace(0,top_ylimb,buse_this_many_ticks),bround_ticks_to_this_decimal);
yticks(ax1(1,1),btic_locs)
cround_ticks_to_this_decimal=ceil(-log10(top_ylimc));
cuse_this_many_ticks=1+top_ylimc/(10^(-cround_ticks_to_this_decimal));
if cuse_this_many_ticks==2
    cuse_this_many_ticks=3;
    cround_ticks_to_this_decimal=cround_ticks_to_this_decimal+1;
end
cuse_this_many_ticks=round(cuse_this_many_ticks);
ctic_locs=round(linspace(0,top_ylimc,cuse_this_many_ticks),cround_ticks_to_this_decimal);
yticks(ax1(2,1),ctic_locs)
% yticklabels({'0',[],'0.01',[],'0.02',[],'0.03'})
xticks(ax1(:),[0:500:17500])
%xticklabels(ax1(:),mat2cell([0:0.5:17.5],1))
xticklabels(ax1(:),arrayfun(@num2str, [0:0.5:17.5], 'UniformOutput', false))


%% highlight the location of c_char, c+, c-.
% highlight all three locations on the bacteria
ind_Cminus=findWhereThisValueIsLinearInterpolate(c_data(:,end),c_minus/c_o);
ind_Cplus=findWhereThisValueIsLinearInterpolate(c_data(:,end),c_plus/c_o);
ind_Cchar=findWhereThisValueIsLinearInterpolate(c_data(:,end),c_char/c_o);
[b_at_Cminus] = findValueAtThisFractionalIndex(b_data(:,end),ind_Cminus);
[b_at_Cplus] = findValueAtThisFractionalIndex(b_data(:,end),ind_Cplus);
[b_at_Cchar] = findValueAtThisFractionalIndex(b_data(:,end),ind_Cchar);
chH = ax1(1,1).Children;
%color=chH(end).Color;
dashedLineColor= [170/255 170/255 170/255];
color=dashedLineColor;% make the 'c+' symbols the same grey color as the line
markersize=7;
plot(ax1(1,1),dx*ind_Cminus-dx,b_at_Cminus,'linestyle','none','marker','d','color',color,'linewidth',linewidth,'markersize',markersize);
plot(ax1(1,1),dx*ind_Cplus-dx,b_at_Cplus,'linestyle','none','marker','+','color',color,'linewidth',linewidth,'markersize',markersize);
plot(ax1(1,1),dx*ind_Cchar-dx,b_at_Cchar,'linestyle','none','marker','^','color',color,'linewidth',linewidth,'markersize',markersize);

plot(ax1(2,1),dx*ind_Cminus-dx,c_minus/c_o,'linestyle','none','marker','d','color',color,'linewidth',linewidth,'markersize',markersize);
plot(ax1(2,1),dx*ind_Cplus-dx,c_plus/c_o,'linestyle','none','marker','+','color',color,'linewidth',linewidth,'markersize',markersize);
plot(ax1(2,1),dx*ind_Cchar-dx,c_char/c_o,'linestyle','none','marker','^','color',color,'linewidth',linewidth,'markersize',markersize);

whereDashedLinesEnd=2e5;
plot(ax1(2,1),[0 whereDashedLinesEnd],c_minus/c_o * [1 1],'linestyle','--','color',dashedLineColor,'linewidth',linewidth/3,'markersize',markersize);
plot(ax1(2,1),[0 whereDashedLinesEnd],c_plus/c_o * [1 1],'linestyle','--','color',dashedLineColor,'linewidth',linewidth/3,'markersize',markersize);
plot(ax1(2,1),[0 whereDashedLinesEnd],c_char/c_o * [1 1],'linestyle','--','color',dashedLineColor,'linewidth',linewidth/3,'markersize',markersize);
%chH = ax1(1,1).Children;
% color=chH(end).Color;
% markersize=7;
% whereDashedLinesEnd=2e5;
plot(ax1(1,1),[0 whereDashedLinesEnd],b_jammed/max_b_liquid * [1 1],'linestyle','--','color',dashedLineColor,'linewidth',linewidth/3,'markersize',markersize);
text(ax1(1,1),ax1(1,1).XLim(2)/2,b_jammed/max_b_liquid ,'\it{b}_{\rm{jammed}}','color',color,'fontsize',fontsize,'VerticalAlignment','bottom','HorizontalAlignment','left');


yaxisScale=diff(ax1(2,1).YLim);
xaxisScale=diff(ax1(2,1).XLim);
%markersize
labelPlacement=[xaxisScale/100 yaxisScale/4]; %
text(ax1(2,1),1550,c_minus/c_o,'\it{c}_{\rm{-}}','color',color,'fontsize',fontsize,'VerticalAlignment','bottom','HorizontalAlignment','left');
text(ax1(2,1),1550,c_plus/c_o  ,'\it{c}_{\rm{+}}','color',color,'fontsize',fontsize,'VerticalAlignment','bottom','HorizontalAlignment','left');
text(ax1(2,1),1550,c_char/c_o  ,'\it{c}_{\rm{char}}','color',color,'fontsize',fontsize,'VerticalAlignment','bottom','HorizontalAlignment','left');

%% This code handles adding text to show time stamps near peaks
c_value=top_ylimc*0.9;
btxtx=inf;

ctxtx=inf;
ctextoffset=0;
for i=1:length(t(timepts))
    %    peak=find(diff(b_data(:,i))>.00001,1,'last');
    peaklogic1=[(diff(b_data(:,i))>=0); 0];
    peaklogic2=((b_data(:,i))>0);
    peak=find(peaklogic1.*peaklogic2,1,'last');
    try
        savePeaks(i)=peak;
    catch
        savePeaks(i)=0;
    end
    c_value_Ind=find((c_data(:,i))<c_value,1,'last');
    if isempty(peak)
        peak=1;
        timeptsShown(i)=0;
    else
        timeptsShown(i)=1;
    end
    if ~isempty(c_value_Ind) % only show nutrient label if within plot range
        if abs(x(c_value_Ind)+ctextoffset-ctxtx)/ax1(2,1).XLim(2)<0.05 % dont show two labels on top of each other
            delete(nutrientHrText)% accomplished by deleting the earlier time
        end
        
        ctxtx=x(c_value_Ind)+ctextoffset; % label the profile a little to the right
        txt=num2str(t(timepts(i))/3600,2);
        txt=num2str(round( t(timepts(i))/3600 ,1));
        
        txt=[txt 'h '];
        
        nutrientHrText= text(ax1(2,1),ctxtx,c_value,txt,'Color',newcolors(i,:),'HorizontalAlignment','right','fontsize',fontsize);
    end
    
    if abs(x(peak)-btxtx)/ax1(1,1).XLim(2)<.01
        delete(bacteriaHrText)
    end
    btxtx=x(peak);
    
    btxty=b_data(peak,i);
   
    txt=num2str(t(timepts(i))/3600,2);
    txt=num2str(round( t(timepts(i))/3600 ,1));
    
    txt=[' ' txt 'h'];
    ybOffset=top_ylimb/10;
    if round( t(timepts(i))/3600 ,1) == 1.8
        ybOffset=0;
    end
    
    horizontalAlign='center';
    if btxtx==0
        horizontalAlign='left';
    end
    bacteriaHrText=text(ax1(1,1),btxtx,btxty+ybOffset,txt,'HorizontalAlignment',horizontalAlign,'VerticalAlignment','bottom','Color',newcolors(i,:),'fontsize',fontsize);
    if b(1,1)>0.1
        if i==1
            btxtx=x(find(b(:,i)<top_ylimb,1,'first'));
            btxtx=btxtx*0.2;
            btxty=top_ylimb*0.8;
            %        txt=num2str(t(timepts(i))/3600,2);
            txt=num2str(round( t(timepts(i))/3600 ,1));
            txt=[txt 'h'];
            text(ax1(1,1),btxtx,btxty+top_ylimb/8,txt,'Color',newcolors(i,:),'fontsize',fontsize);
        end
    end
end
if cell_inset+nutrient_inset==0
    delete(axin)
else
    %% This code handles inset plotting
    
    axin(1).Position(2)=0.65;%0.73;
    %axin(1).Position(1)=0.6;
    %axin(1).Position(1)=0.7; %Position 1 is left
    axin(1).Position(1)=0.75;
    %axin(1).Position(3)=0.35;
    axin(1).Position(4)=0.13;
    axin(1).Position(3)=0.95-axin(1).Position(1);
    axin(2).Position(1)=0.75;
    axin(2).Position(2)=0.28;
    axin(2).Position(3)=0.95-axin(2).Position(1);
    axin(2).Position(4)=0.13;
    top_ylimc=1.3;
    %top_ylimb=1.5e-5; % used for low density
    top_ylimb=1.5*b_data(1,1);
    top_ylimb=4*b_data(1,1);
    
    plot(axin(1,1),x,b_data,'linestyle','-','linewidth',linewidth);
    plot(axin(2,1),x,c_data,'linestyle','-','linewidth',linewidth);
    chH = axin(1,1).Children; %get(gca,'Children');
    set(axin(1,1),'Children',[chH(end:-1:1)]);
    chH = axin(2,1).Children; %get(gca,'Children');
    set(axin(2,1),'Children',[chH(end:-1:1)]);
    set(axin(1),'Yscale','linear');
    ylim(axin(1,1),[0 top_ylimb*31/30]);
    %set(axin(1),'Yscale','log');
    %ylim(axin(1,1),[3e-6 1e-4]);
    set(axin(:),'clipping','on');
    set(axin(2),'Yscale','linear');
    %set(axin(2),'Yscale','log');
    %ylim(axin(2,1),[0.99999 1.000001]);
    
    set(axin(:),'Xscale','linear');
    % top_ylimb=0.031;
    
    xticks(axin(1),[0:500:17500])
    %xticklabels(,mat2cell([0:0.5:17.5],1))
    xticklabels(axin(1),arrayfun(@num2str, [0:0.5:17.5], 'UniformOutput', false))
    
    xticks(axin(2),[0:5000:17500])
    %xticklabels(,mat2cell([0:5:17.5],1))
    xticklabels(axin(2),arrayfun(@num2str, [0:5:17.5], 'UniformOutput', false))
    
    
    xlim(axin(1),[0 xlimInGeneral]);
    xlim(axin(2),[0 17500]);
    ylim(axin(2,1),[0 top_ylimc*31/30]);
    
    for i=1:length(axin(:))
        axin(i).FontWeight = 'light';
        % axin(i).FontSize = 14;
        axin(i).FontName = 'helvetica';
        axin(i).TickDir='in';
    end
end
if cell_inset==0
    if cell_inset_overlappingProfiles==0
        delete(axin(1))
    else
        shifted_xs=zeros(length(x),length(timepts));
        for i=1:length(timepts)
            shifted_xs(:,i)=x-dx*savePeaks(i);
        end
        %hold(axin(1),'off')
        plot(axin(1,1),shifted_xs,b_data,'linestyle','-','linewidth',linewidth);
        axin(1).Position(2)=0.65;%0.73;
        axin(1).Position(1)=0.75;
        axin(1).Position(4)=0.13;
        axin(1).Position(3)=0.95-axin(1).Position(1);
        chH = axin(1,1).Children; %get(gca,'Children');
        set(axin(1,1),'Children',[chH(end:-1:1)]);
        set(axin(1),'Yscale','linear');
        ylim(axin(1,1),[0 0.1*31/30]);
        %           xticks(axin(1),[0:500:17500])
        xticks(axin(1),[-1000:200:1000])
        %xticklabels(,mat2cell([0:0.5:17.5],1))
        xticklabels(axin(1),arrayfun(@num2str, [-1:0.2:1], 'UniformOutput', false))
        xlim(axin(1),[-300  300]);
        
    end
end
if nutrient_inset==0
    delete(axin(2))
end
%%%%%%%%%%%%%%%%%%%%%%

%% write data to excel files
if call_excel_func == 1
    %%
    % []=write_data_to_excel(data,thing2load,data_name);
    write_data_to_excel(b_data,'_bacteria',thing2load);
    write_data_to_excel(c_data,'_nutrient',thing2load);
    write_data_to_excel(t(timepts)','_time_seconds',thing2load);
    write_data_to_excel(x','_x_microns',thing2load);
    
    %% cell inset overlapping
    if cell_inset_overlappingProfiles==1
        write_data_to_excel(shifted_xs(:,3:end),'_insetA_shifted_x_microns',thing2load);
        write_data_to_excel(b_data(:,3:end),'_insetA_bacteria',thing2load);
        write_data_to_excel(t(timepts(3:end))','_insetA_time_seconds',thing2load);
    end
end
end
