# Supplementary material for: Influence of confinement on the spreading of bacterial populations
Source: PLoS Comput Biol. 2022 May 9;18(5):e1010063. doi: 10.1371/journal.pcbi.1010063 (PMC9119553; doi:10.1371/journal.pcbi.1010063)
Supplement: S1 File — This sample code corresponds to Fig 2. (ZIP) [file pcbi.1010063.s008.zip › SampleCode/subfunctions/cell_and_nutrient_profiles_video2.m]

function [] = cell_and_nutrient_profiles_video2(numProfiles,video_file_name,thing2load,cell_inset,nutrient_inset,cell_inset_overlappingProfiles,call_excel_func)
%numProfiles=40; % show 40 frames
load(fullfile('simmiesData',thing2load))
[gel_conc,chi_o,Dc,k,r,coordinate_geometry,avg_chord_length,f_void,dx,time_step,forced_FWHM,c_minus,c_plus,c_char,c_o,Deff,ylim_b,finalhour,b_initial,wave_tail_thresh,max_density,distance_between_lines,dilution,framerate_of_final_movie_multiplier,depleted_initially,mac_or_pc,max_v_local,max_b_liquid,m,frames_per_hour,cell_diameter,Lc,b_jammed]=pull_out_inputs(inputs);
 [linewidth,fontsize,newcolors,colors,colorConversion,FontName] = set_aesthetics();
bactcolor=[84 130 53 ]./256;
nutcolor=[237 125 49 ]./256;


bump_up=0.07;
bump_left=0.07;
%%
xlimInGeneral=2600;xlimInGeneral=2800;xlimInGeneral=2300;
rows=2;
columns=1;
figW=6.75; 
figH=4;
imBuf=0.5;
midBuf=.5;
[fig1,ax1,axin]=generate_figure(rows,columns,figW,figH,imBuf,midBuf);


%% reset newcolors to the color map based on the total time of the simulation
latestTime=finalhour*colorConversion;
colorIndices=round(linspace(1,latestTime,numProfiles));
newcolors=colors(colorIndices,:);

%% plot data onto that figure
[sz1,sz2]=size(b);
x=0:dx:(sz1-1)*dx;
t=0:3600/frames_per_hour:(sz2-1)*3600/frames_per_hour;
num_timepts=length(newcolors);
timepts=linspace(1,sz2,num_timepts);
timepts=round(timepts);
b_data=b(:,timepts)./max_b_liquid;
c_data=c(:,timepts)./c_o;
t_data=t(timepts);
top_ylimb=0.2;
top_ylimc=1.4*max([c_char c_minus c_plus])/c_o;
top_ylimc_inset=1;
set(ax1(:),'Yscale','linear');
set(ax1(:),'Xscale','linear');
xlim(ax1(:),[0 xlimInGeneral]);
ylim(ax1(1,1),[0 top_ylimb*32/30]);
ylim(ax1(2,1),[-top_ylimc*2/30 top_ylimc*32/30]);


%labelHandle.Color=newcolors(frame,:);

labelt_b=ylabel(ax1(1,1),'Bacteria  \it{b}/\it{b}_{\rm{max}}','FontName',FontName,'interpreter','tex');
labelt_c=ylabel(ax1(2,1),'Nutrient  \it{c}/\it{c}_{\rm{∞}}','FontName',FontName);
labelt_c.Position(1)=labelt_b.Position(1);
%xlabel(ax1(2,1),['Position (' char(181) 'm)'],'FontName',FontName)
xlabel(ax1(2,1),['Position (mm)'],'FontName',FontName)
bround_ticks_to_this_decimal=ceil(-log10(top_ylimb));
buse_this_many_ticks=1+top_ylimb/(10^(-bround_ticks_to_this_decimal));
if buse_this_many_ticks==2
    buse_this_many_ticks=3;
    bround_ticks_to_this_decimal=bround_ticks_to_this_decimal+1;
end
buse_this_many_ticks=round(buse_this_many_ticks);
btic_locs=round(linspace(0,top_ylimb,buse_this_many_ticks),bround_ticks_to_this_decimal);
yticks(ax1(1,1),btic_locs)
cround_ticks_to_this_decimal=ceil(-log10(top_ylimc));
cuse_this_many_ticks=1+top_ylimc/(10^(-cround_ticks_to_this_decimal));
if cuse_this_many_ticks==2
    cuse_this_many_ticks=3;
    cround_ticks_to_this_decimal=cround_ticks_to_this_decimal+1;
end
cuse_this_many_ticks=round(cuse_this_many_ticks);
ctic_locs=round(linspace(0,top_ylimc,cuse_this_many_ticks),cround_ticks_to_this_decimal);
yticks(ax1(2,1),ctic_locs)
% yticklabels({'0',[],'0.01',[],'0.02',[],'0.03'})
xticks(ax1(:),[0:500:17500])
%xticklabels(ax1(:),mat2cell([0:0.5:17.5],1))
xticklabels(ax1(:),arrayfun(@num2str, [0:0.5:17.5], 'UniformOutput', false))


%%%%%%%%%%
%%  initialize video
myVideo = VideoWriter(char(video_file_name), 'MPEG-4');
myVideo.FrameRate = 15; 

open(myVideo);
%%%%%%%%%%

for frame=1:length(timepts)
%    frame=timepts(frame);
   labelTimes=0;
    label_text_string=[num2str((t_data(frame))/3600,'%.1f') 'h'];
[labelHandle]=add_panel_label_to_axis(ax1(1,1),label_text_string,FontName);


labelHandle.Position(1)=.5;
labelHandle.Position(2)=.82;

labelHandle.HorizontalAlignment='center';
labelHandle.VerticalAlignment='bottom';

    
    p_b=plot(ax1(1,1),x,b_data(:,frame),'linestyle','-','linewidth',linewidth,'color',bactcolor);
p_c=plot(ax1(2,1),x,c_data(:,frame),'linestyle','-','linewidth',linewidth,'color',nutcolor);
chH = ax1(1,1).Children; %get(gca,'Children');
set(ax1(1,1),'Children',[chH(end:-1:1)]);
colororder(newcolors(frame,:));


%% highlight the location of c_char, c+, c-. 
% highlight all three locations on the bacteria
ind_Cminus=findWhereThisValueIsLinearInterpolate(c_data(:,end),c_minus/c_o);
ind_Cplus=findWhereThisValueIsLinearInterpolate(c_data(:,end),c_plus/c_o);
ind_Cchar=findWhereThisValueIsLinearInterpolate(c_data(:,end),c_char/c_o);
[b_at_Cminus] = findValueAtThisFractionalIndex(b_data(:,end),ind_Cminus);
[b_at_Cplus] = findValueAtThisFractionalIndex(b_data(:,end),ind_Cplus);
[b_at_Cchar] = findValueAtThisFractionalIndex(b_data(:,end),ind_Cchar);
chH = ax1(1,1).Children;
%color=chH(end).Color;
dashedLineColor= [170/255 170/255 170/255];
color=dashedLineColor;% make the 'c+' symbols the same grey color as the line
markersize=7;
% plot(ax1(1,1),dx*ind_Cminus-dx,b_at_Cminus,'linestyle','none','marker','d','color',color,'linewidth',linewidth,'markersize',markersize);
% plot(ax1(1,1),dx*ind_Cplus-dx,b_at_Cplus,'linestyle','none','marker','+','color',color,'linewidth',linewidth,'markersize',markersize);
% plot(ax1(1,1),dx*ind_Cchar-dx,b_at_Cchar,'linestyle','none','marker','^','color',color,'linewidth',linewidth,'markersize',markersize);
% 
% plot(ax1(2,1),dx*ind_Cminus-dx,c_minus/c_o,'linestyle','none','marker','d','color',color,'linewidth',linewidth,'markersize',markersize);
% plot(ax1(2,1),dx*ind_Cplus-dx,c_plus/c_o,'linestyle','none','marker','+','color',color,'linewidth',linewidth,'markersize',markersize);
% plot(ax1(2,1),dx*ind_Cchar-dx,c_char/c_o,'linestyle','none','marker','^','color',color,'linewidth',linewidth,'markersize',markersize);

whereDashedLinesEnd=2e5;
% plot(ax1(2,1),[0 whereDashedLinesEnd],c_minus/c_o * [1 1],'linestyle','--','color',dashedLineColor,'linewidth',linewidth/3,'markersize',markersize);
% plot(ax1(2,1),[0 whereDashedLinesEnd],c_plus/c_o * [1 1],'linestyle','--','color',dashedLineColor,'linewidth',linewidth/3,'markersize',markersize);
% plot(ax1(2,1),[0 whereDashedLinesEnd],c_char/c_o * [1 1],'linestyle','--','color',dashedLineColor,'linewidth',linewidth/3,'markersize',markersize);
%chH = ax1(1,1).Children;
% color=chH(end).Color;
% markersize=7;
% whereDashedLinesEnd=2e5;
p_jam=plot(ax1(1,1),[0 whereDashedLinesEnd],b_jammed/max_b_liquid * [1 1],'linestyle','--','color',dashedLineColor,'linewidth',linewidth/3,'markersize',markersize);
text_jammed=text(ax1(1,1),ax1(1,1).XLim(2)/2,b_jammed/max_b_liquid ,'\it{b}_{\rm{jammed}}','color',color,'fontsize',fontsize,'VerticalAlignment','bottom','HorizontalAlignment','left');


yaxisScale=diff(ax1(2,1).YLim);
xaxisScale=diff(ax1(2,1).XLim);

%%

c_value=top_ylimc*0.9;
btxtx=inf;

ctxtx=inf;
ctextoffset=35;ctextoffset=-160;ctextoffset=0;

    if cell_inset+nutrient_inset==0
        delete(axin)
    else
        %% %%%% inset stuff
        
        axin(1).Position(2)=0.65;%0.73; 
        %axin(1).Position(1)=0.6;
        %axin(1).Position(1)=0.7; %Position 1 is left
        axin(1).Position(1)=0.75;
        %axin(1).Position(3)=0.35;
        axin(1).Position(4)=0.13;
        axin(1).Position(3)=0.95-axin(1).Position(1);
        axin(2).Position(1)=0.75;
        axin(2).Position(2)=0.28;
        axin(2).Position(3)=0.95-axin(2).Position(1);
        axin(2).Position(4)=0.13;
        top_ylimc=1.3;
        %top_ylimb_inset=1.5e-5; % used for low density
        top_ylimb_inset=1.5*b_data(1,1);
        top_ylimb_inset=4*b_data(1,1);
        
        p_bin=plot(axin(1,1),x,b_data(:,frame),'linestyle','-','linewidth',linewidth,'color',bactcolor);
        p_cin=plot(axin(2,1),x,c_data(:,frame),'linestyle','-','linewidth',linewidth,'color',nutcolor);
        chH = axin(1,1).Children; %get(gca,'Children');
        set(axin(1,1),'Children',[chH(end:-1:1)]);
        chH = axin(2,1).Children; %get(gca,'Children');
        set(axin(2,1),'Children',[chH(end:-1:1)]);
        set(axin(1),'Yscale','linear');
        ylim(axin(1,1),[0 top_ylimb_inset*31/30]);
        %set(axin(1),'Yscale','log');
        %ylim(axin(1,1),[3e-6 1e-4]);
        set(axin(:),'clipping','on');
        set(axin(2),'Yscale','linear');
        %set(axin(2),'Yscale','log');
        %ylim(axin(2,1),[0.99999 1.000001]);

        set(axin(:),'Xscale','linear');
        % top_ylimb_inset=0.031;
        
        xticks(axin(1),[0:500:17500])
        %xticklabels(,mat2cell([0:0.5:17.5],1))
        xticklabels(axin(1),arrayfun(@num2str, [0:0.5:17.5], 'UniformOutput', false))

        xticks(axin(2),[0:5000:17500])
        %xticklabels(,mat2cell([0:5:17.5],1))
        xticklabels(axin(2),arrayfun(@num2str, [0:5:17.5], 'UniformOutput', false))

        
        xlim(axin(1),[0 xlimInGeneral]);
        xlim(axin(2),[0 17500]);
        ylim(axin(2,1),[0 top_ylimc*31/30]);

        for i=1:length(axin(:))
            axin(i).FontWeight = 'light';
            % axin(i).FontSize = 14;
            axin(i).FontName = 'helvetica';
            axin(i).TickDir='in';
%            axin(i).LineWidth = 1;
        end
    end
if cell_inset==0
    if cell_inset_overlappingProfiles==0
    %delete(axin(1))
    axin(1).Visible='off';
        axin(1).Children.Visible='off';
    else 
        shifted_xs=zeros(length(x),length(timepts));
        for i=frame      % for i=1:length(timepts)
%        shifted_xs(:,i)=x-dx*savePeaks(i);
        shifted_xs(:,i)=x-dx*savePeaks;
        end
        %hold(axin(1),'off')
        plot(axin(1,1),shifted_xs,b_data(:,frame),'linestyle','-','linewidth',linewidth,'color',bactcolor);
                axin(1).Position(2)=0.65;%0.73; 
        axin(1).Position(1)=0.75;
        axin(1).Position(4)=0.13;
        axin(1).Position(3)=0.95-axin(1).Position(1);
                 chH = axin(1,1).Children; %get(gca,'Children');
   set(axin(1,1),'Children',[chH(end:-1:1)]);
set(axin(1),'Yscale','linear');
        ylim(axin(1,1),[0 0.1*31/30]);
%           xticks(axin(1),[0:500:17500])
           xticks(axin(1),[-1000:200:1000])
        %xticklabels(,mat2cell([0:0.5:17.5],1))
        xticklabels(axin(1),arrayfun(@num2str, [-1:0.2:1], 'UniformOutput', false))
        xlim(axin(1),[-300  300]);

    end
end
if nutrient_inset==0
    %delete(axin(2))
    axin(2).Visible='off';
    axin(2).Children.Visible='off';
end
%%%%%%%%%%%%%%%%%%%%%%
yticks(ax1(2,1),ctic_locs)

drawnow

%figure_handle=fig1;
%f = getframe(figure_handle);

cdata = print(fig1,'-RGBImage','-r600');
f = im2frame(cdata);
writeVideo(myVideo,frame2im(f))
delete(labelHandle)
try
delete(p_b)
delete(p_c)
delete(text_jammed)
delete(p_jam)
delete(p_cin)
delete(p_bin)
catch
end
end
close(myVideo)


%%
%% write data to excel files
if call_excel_func == 1
    %%
    % []=write_data_to_excel()
    T=table(b_data);
    filename= [thing2load '_bacteria_movie.xlsx'];
    writetable(T,filename,'Sheet',1)
    
    T=table(c_data);
    filename= [thing2load '_nutrient_movie.xlsx'];
    writetable(T,filename,'Sheet',1)
    
    T=table(t(timepts)');
    filename= [thing2load '_time_seconds_movie.xlsx'];
    writetable(T,filename,'Sheet',1)
    
    T=table(x');
    filename= [thing2load '_x_microns_movie.xlsx'];
    writetable(T,filename,'Sheet',1)
    
    
end


end
