# Supplementary material for: Influence of confinement on the spreading of bacterial populations
Source: PLoS Comput Biol. 2022 May 9;18(5):e1010063. doi: 10.1371/journal.pcbi.1010063 (PMC9119553; doi:10.1371/journal.pcbi.1010063)
Supplement: S1 File — This sample code corresponds to Fig 2. (ZIP) [file pcbi.1010063.s008.zip › SampleCode/subfunctions/collisions.m]

function [chi,Deff]=collisions(f_void,b,cell_diameter,Lc,chi,Deff)
% Lc=avg_chord_length
%% reduction in motility due to cell-cell collisions
%b_where_Lc_equals_Lcell=  f_void.*3./(4.*pi.*(Lc+cell_diameter)^3);
%disp(b_where_Lc_equals_Lcell/0.95)

%% Old collision
Chi_and_Deff_reduction=(   ( (f_void.*3./(4.*pi.*(b))) .^(1/3)-cell_diameter )./ Lc   ).^(2); % scaling of competition between cell-cell collisions and unobstructed hops
Chi_and_Deff_reduction(Chi_and_Deff_reduction>1)=1; % limit where cells do not see each other
Chi_and_Deff_reduction(( f_void.*3./(4.*pi.*(b)) ).^(1/3)<cell_diameter)=0; % limit of no motility due to jamming

%% collisions to a max_v_local to make steplike
% Chi_and_Deff_reduction=Chi_and_Deff_reduction.^max_v_local;


% %% no collisions addition
% Chi_and_Deff_reduction=ones(size(Chi_and_Deff_reduction));

chi=chi.*Chi_and_Deff_reduction;
Deff=Deff.*Chi_and_Deff_reduction;
end
