# Supplementary material for: Influence of confinement on the spreading of bacterial populations
Source: PLoS Comput Biol. 2022 May 9;18(5):e1010063. doi: 10.1371/journal.pcbi.1010063 (PMC9119553; doi:10.1371/journal.pcbi.1010063)
Supplement: S1 File — This sample code corresponds to Fig 2. (ZIP) [file pcbi.1010063.s008.zip › SampleCode/subfunctions/DUDT.m]

function dudt=DUDT(max_v_local,m,x,u,Dc,r,k,f_void,avg_chord_length,dx,time_step,Deff,chi,char_nutrient,c_minus,c_plus)

Lc=avg_chord_length;% I am using this as the average chord length variable 
cell_diameter=1;% in microns used for calculating cell-cell colisions
u(u<0)=0; % ensuring no negative values are used

dudt=zeros(size(u));% initialize the output 

%% define c and b for convenience
c=u(1,:); % nutrient
b=u(2,:); % bacteria
b(end)=b(end-2); % the last value symmetry bc  
c(end)=c(end-2); % the last value symmetry bc
b(1)=b(3); % the first value symmetry bc
c(1)=c(3); % the first value symmetry bc

%% reduction in motility due to cell-cell collisions
[chi,Deff]=collisions(f_void,b,cell_diameter,Lc,chi,Deff);
    
%% things that dont depend on coordinate geometry
%% evaluate derivatives that will be used in finite difference scheme
[del_b]=first_deriv(b,dx);
[del_c]=first_deriv(c,dx);
[del2_c]=second_deriv(c,dx);
[del2_b]=second_deriv(b,dx);

MM=(c./(char_nutrient+c)); % michaelis menten kinetics for nutrient consumption and growth
consumption=k*(b).*MM; % first order consumption with michaelis menten
growth_term=r.*b.*(MM); % first order growth with doubling time 1/r

%% evaluate the chemotactic term for use in bacteria difference equation
incomplete_chemotaxis_term=log10(   (1+c/c_minus) ./  (1+c/c_plus));

[del_incomplete_chemotaxis_term]=first_deriv(incomplete_chemotaxis_term,dx);
local_v=chi.*del_incomplete_chemotaxis_term;
%local_v(local_v>max_v_local)=max_v_local;
v_times_rho=local_v.*b;
[del_v_times_rho]=first_deriv(v_times_rho,dx);


%% coordinate geometry dependent finite difference scheme
if m==0 % cartesian coordinates
dudt(1,3:end-1)=Dc*(del2_c(3:end-1)) -(consumption(3:end-1));
dudt(2,3:end-1)=Deff(3:end-1).*(del2_b(3:end-1))-(del_v_times_rho(3:end-1))+growth_term((3:end-1));
% dudt(2,3:end-1)=(del2_bDeff(3:end-1))-(del_v_times_rho(3:end-1))+growth_term((3:end-1));
dudt(1,2)=Dc*(del2_c(2))-(consumption(2));
dudt(2,2)=Deff(2)*(del2_b(2))-(del_v_times_rho(2))+growth_term(2);
% dudt(2,2)=(del2_bDeff(2))-(del_v_times_rho(2))+growth_term(2);

elseif m==1 % cylindrical coordinates
% nutrient
dudt(1,3:end-1)=Dc*(del2_c(3:end-1)+(1./x(2:end)).*del_c(3:end-1))...
    -(consumption(3:end-1)); 
% bacteria
dudt(2,3:end-1)=Deff(3:end-1).*(del2_b(3:end-1)+(1./x(2:end)).*del_b(3:end-1))...
    -(del_v_times_rho(3:end-1)+(1./x(2:end)).*v_times_rho(3:end-1))...
    +growth_term(3:end-1); 
% when r=0 must use L'Hopital's rule 
dudt(1,2)=Dc*(2*del2_c(2))-(consumption(2));
dudt(2,2)=Deff(2)*2*del2_b(2)     -    2*del_v_times_rho(2)     +    growth_term(2);
end
dudt(1,c==0)=0; % when nutrient c goes to zero, it remains zero. 
end


function [del2_vect]=second_deriv(vect,dx) % central difference second derivative
del2_vect=zeros(size(vect));
del2_vect(2:end-1)=  ( vect(3:end)-2*vect(2:end-1)+vect(1:end-2) ) / dx^2  ; 
end
