# Supplementary material for: Influence of confinement on the spreading of bacterial populations
Source: PLoS Comput Biol. 2022 May 9;18(5):e1010063. doi: 10.1371/journal.pcbi.1010063 (PMC9119553; doi:10.1371/journal.pcbi.1010063)
Supplement: S1 File — This sample code corresponds to Fig 2. (ZIP) [file pcbi.1010063.s008.zip › SampleCode/subfunctions/findValueAtThisFractionalIndex.m]

function [value] = findValueAtThisFractionalIndex(data,fractionalIndex)
lowerIndex=floor(fractionalIndex);
slope=data(lowerIndex+1)-data(lowerIndex);
value=data(lowerIndex)+slope*mod(fractionalIndex,1);
end
