# Supplementary material for: Influence of confinement on the spreading of bacterial populations
Source: PLoS Comput Biol. 2022 May 9;18(5):e1010063. doi: 10.1371/journal.pcbi.1010063 (PMC9119553; doi:10.1371/journal.pcbi.1010063)
Supplement: S1 File — This sample code corresponds to Fig 2. (ZIP) [file pcbi.1010063.s008.zip › SampleCode/subfunctions/findWhereThisValueIsLinearInterpolate.m]

function [fractionalIndexLocation]=findWhereThisValueIsLinearInterpolate(data,thresh)

ind=find(data<thresh,1,'last');

slope=data(ind+1)-data(ind); % units of data per index number

fractionalIndexLocation=ind+(thresh-data(ind))/slope;

end
