# Supplementary material for: Influence of confinement on the spreading of bacterial populations
Source: PLoS Comput Biol. 2022 May 9;18(5):e1010063. doi: 10.1371/journal.pcbi.1010063 (PMC9119553; doi:10.1371/journal.pcbi.1010063)
Supplement: S1 File — This sample code corresponds to Fig 2. (ZIP) [file pcbi.1010063.s008.zip › SampleCode/subfunctions/first_deriv.m]

function [del_vect]=first_deriv(vect,dx) % central difference first derivative
del_vect=zeros(size(vect));
% del_vect(2:end-1)= ( vect(3:end)-vect(1:end-2) ) /( 2*dx )  ;
 del_vect(2:end-1)= ( vect(3:end)-vect(2:end-1) ) /( dx )  ; % forward
% difference
end
