# Supplementary material for: Influence of confinement on the spreading of bacterial populations
Source: PLoS Comput Biol. 2022 May 9;18(5):e1010063. doi: 10.1371/journal.pcbi.1010063 (PMC9119553; doi:10.1371/journal.pcbi.1010063)
Supplement: S1 File — This sample code corresponds to Fig 2. (ZIP) [file pcbi.1010063.s008.zip › SampleCode/subfunctions/front_pos_vs_time.m]

function [pos,time] = front_pos_vs_time(u2D,frames_per_hour,dx,b_initial)
%UNTITLED Summary of this function goes here
%   Detailed explanation goes here
u2D=u2D';
count=0;
time_until_front=0;
threshold=9.5e-3*1e-4;
for i=1:length(u2D(:,1))
    tempIndexFront=find(u2D(i,:)>threshold,1,'last');
    if isempty(tempIndexFront)
        time_until_front=time_until_front+1;
    else
        index_of_front(i-time_until_front)=tempIndexFront;
        
        time(i-time_until_front)=count;
    end
    count=count+1;
end
pos=index_of_front*dx; % units of microns
time=time/(frames_per_hour/3600);% units of seconds

end
