# Supplementary material for: Influence of confinement on the spreading of bacterial populations
Source: PLoS Comput Biol. 2022 May 9;18(5):e1010063. doi: 10.1371/journal.pcbi.1010063 (PMC9119553; doi:10.1371/journal.pcbi.1010063)
Supplement: S1 File — This sample code corresponds to Fig 2. (ZIP) [file pcbi.1010063.s008.zip › SampleCode/subfunctions/generate_figure.m]

%% initialize figure with a grid of panels
function [fig1,ax1,axin]=generate_figure(rows,columns,figW,figH,imBuf,midBuf,rightBuf)
 if ~exist('rightBuf','var')
     % third parameter does not exist, so default it to something
      rightBuf = 4/16;
 end
%Biophys
% Figures should be designed to fit the full width of one column 
% (3.25 inches) or two columns (6.75 inches). If your figure
% is double‐column width, you must count it as two figures in the page estimating tool. 
%


%% initialize figure with a grid of panels
% rows and columns dictate the size of the grid of axes
% figW and figH dictate the width and height of the figure in inches.
% the axes sizes naturally are determined by filling the space and
% additional buffer parameters.
% fig0=figure('units','inches','position',[5 4 3 3]);%test image figure
% fig1Width=300;
% fig1Height=300;
% fig1Width=6.5;%inches
%     columns=1;
%     rows=2;
fig1Width=figW;%inches
fig1Height=figH;%inches
fontSize=6;
fontSize=9;
axes_rows=rows;
axes_columns=columns;
oneMoreColmn=0;
% oneMoreColmn=1;
% imBuf=1/16;
% imBuf=1/8;
% imBuf=1/2;
leftBuf=1/2;
% rightBuf=1/16;
% rightBuf=4/16;
centerBuf=0.4;
centerBuf=0;
% midBuf=3/16;
% midBuf=.5;
% midBuf=0;
titleBuf=0.2;%.5;

bottomBuf=.8;
width=1;
style='-';
im1Height=(fig1Height-bottomBuf-titleBuf-(imBuf+midBuf)*(axes_rows-1))/axes_rows;
% im1Width=(fig1Width-leftBuf-centerBuf-imBuf*axes_columns-imBuf)/(axes_columns);
im1Width=(fig1Width-leftBuf-rightBuf-centerBuf-imBuf*(axes_columns-1))/(axes_columns);
%     fig1Height=im1Size*axes_rows+(imBuf+midBuf)*(axes_rows-1)+bottomBuf+titleBuf;
fig1=figure('units','inches','position',[0.1 0.1 fig1Width fig1Height]);
%set(gcf,'Renderer','ZBuffer')

ax1=gobjects(axes_rows,axes_columns);
axin=gobjects(axes_rows,axes_columns);
for d=1:axes_rows
    for a=1:axes_columns
        x=(leftBuf+centerBuf*(a>2)+(a-1)*(im1Width+imBuf))/fig1Width;
        y=(bottomBuf+(d-1)*(im1Height+midBuf))/fig1Height;
        ax1(axes_rows+1-d,a)=axes('parent',fig1,'position',[x y im1Width/fig1Width im1Height/fig1Height],'FontSize',fontSize);
        hold(ax1(axes_rows+1-d,a),'on');
        box(ax1(axes_rows+1-d,a),'on');
        Ytemp=ax1(axes_rows+1-d,a).YAxis;
        Xtemp=ax1(axes_rows+1-d,a).XAxis;
        %temp.TickLength = temp.TickLength*5;
        dimensionalTickSize=0.05; % inches
        if im1Height>im1Width
%         ticSize= .04*im1Width/im1Height;
        relative_tick_units=im1Height;
        else
%         ticSize= .04/(im1Width/im1Height);
        relative_tick_units=im1Width;
        end
        
        ticSize=dimensionalTickSize/relative_tick_units;
%         set(ax1(axes_rows+1-d,a),'Units', 'centimeters')
%         pos = get(ax1(axes_rows+1-d,a),'Position');
%         height_cm = pos(4);
%         desired_length = .2; %cm
%         ticSize = desired_length./height_cm;
%         set('XTemp','TickLength', [normalized_length, 0])
%         set('YTemp','TickLength', [normalized_length, 0])
        
          Ytemp.TickLength = [ticSize 0];
          Xtemp.TickLength = [ticSize 0];
%         set(ax1(axes_rows+1-d,a),'Units', 'normalized')

        %fraction of axis => length / axis size
        inX=ax1(axes_rows+1-d,a).Position(1);
        %inW=0.5*im1Size/fig1Width;
        inW=0.5*im1Width/fig1Width;
        %inH=inW*fig1Width/fig1Height;
        inH=0.5*im1Height/fig1Height;
        inY=ax1(axes_rows+1-d,a).Position(2)+ax1(axes_rows+1-d,a).Position(4)-inH;
        axin(axes_rows+1-d,a)=axes('parent',fig1,'OuterPosition',[inX inY inW inH],'FontSize',fontSize);
%         if a>1
%             %             xticks(ax1(axes_rows+1-d,a),[]);
%             %yticks(ax1(axes_rows+1-d,a),[]);
%         end
    end
end
%     legend_X=ax1(1,1).Position(1);
%     legend_W=0.5*im1Size/fig1Width;
%     legend_H=legend_W*fig1Width/fig1Height;
%     legend_Y=ax1(axes_rows+1-d,a).Position(2)+ax1(axes_rows+1-d,a).Position(4)-legend_H;
end
