# Supplementary material for: Influence of confinement on the spreading of bacterial populations
Source: PLoS Comput Biol. 2022 May 9;18(5):e1010063. doi: 10.1371/journal.pcbi.1010063 (PMC9119553; doi:10.1371/journal.pcbi.1010063)
Supplement: S1 File — This sample code corresponds to Fig 2. (ZIP) [file pcbi.1010063.s008.zip › SampleCode/subfunctions/plot_Glog_Glog_Triangles_above_line.m]

%% plot glogl glog triangles
function []=plot_Glog_Glog_Triangles_above_line(ax,XStart,YStart,Power,FontName,triangle_size)
%     %% Evil triangles of doom 2: electric boogaloo
%triangle_size=2;

XEnd=XStart/triangle_size;% Start at right, end on left
YEnd=YStart*(XEnd/XStart)^Power; % start on top, end on bottom
right_angle_on_top=1;

% xp=[XStart XStart XEnd XStart]; % this orientation is for being below the data 
% yp=[YStart YEnd YEnd YStart];
xp=[XStart XEnd XEnd XStart]; % this orientation is for being above the data 
yp=[YStart YStart YEnd YStart];
textLocy=10^mean(log10([YStart YEnd]));
textLocx=10^mean(log10([XStart XEnd]));

plot(ax,xp,yp,'linestyle','-','Marker','none',...
    'linewidth',1,'color','k');
% '$~0.75~$'
%txt=['$~' num2str(Power) '~$'];
txt=[num2str(Power) ' '];
text(ax,min([XStart XEnd]),textLocy,txt,'interpreter','tex','FontName',FontName,'FontSize',10,'verticalalignment','middle','horizontalalignment','right'); 
 
%text(ax,textLocx,textLocy,txt,'interpreter','tex','FontName',FontName,'FontSize',10,'verticalalignment','middle','horizontalalignment','right');
end
