# Supplementary material for: Influence of confinement on the spreading of bacterial populations
Source: PLoS Comput Biol. 2022 May 9;18(5):e1010063. doi: 10.1371/journal.pcbi.1010063 (PMC9119553; doi:10.1371/journal.pcbi.1010063)
Supplement: S1 File — This sample code corresponds to Fig 2. (ZIP) [file pcbi.1010063.s008.zip › SampleCode/subfunctions/plot_max_diff_and_chemotactic_flux.m]

%% max diff and max chemotactic vel
function [timeDataPanelD,mu_crowd,max_chemotactic,max_diffusive,max_diffusive_vs_chemotactic_Ax,max_diffusive_vs_chemotactic_Fig,Index_max_diffusive,Index_max_chemotactic]=plot_max_diff_and_chemotactic_flux(fig1,ax,b,c,c_plus,c_minus,dx,Deff,chi_o,frames_per_hour,cell_diameter,f_void,Lc,newcolors,linewidth,FontName,withCollisions,SmallMarkersize)
% max_diffusive_vs_chemotactic_Fig=figure;
% max_diffusive_vs_chemotactic_Ax=gca;
max_diffusive_vs_chemotactic_Fig=fig1;
max_diffusive_vs_chemotactic_Ax=ax;
[sz1,sz2]=size(b);
t=0:3600/frames_per_hour:(sz2-1)*3600/frames_per_hour;
Deff_o=Deff;
for tim=1:sz2
    %     [del_vect]=first_deriv(Deff.*b(:,tim),dx);
    if withCollisions
     [chi,Deff]=collisions(f_void,b(:,tim),cell_diameter,Lc,chi_o,Deff_o);
    else
     chi=chi_o*ones(sz1,1);
     Deff=Deff_o*ones(sz1,1);
    end
    [del_vect]=first_deriv(b(:,tim),dx);
    diffusiveFlux=-del_vect.*Deff;
    diffusiveVels=-del_vect.*Deff./(b(:,tim)+eps);
    %     diffusiveVels(diffusiveVels==Inf)=0;
    %max_diffusive(tim)=max(diffusiveVels);
        [max_diffusive(tim) Index_max_diffusive(tim)]=max(diffusiveFlux);

    incomplete_chemotaxis_term=log10(   (1+c(:,tim)/c_minus) ./  (1+c(:,tim)/c_plus));
    [del_incomplete_chemotaxis_term]=first_deriv(incomplete_chemotaxis_term,dx);
    local_v=chi.*del_incomplete_chemotaxis_term;
    [max_chemotactic(tim) Index_max_chemotactic(tim)]=max(local_v.*b(:,tim));
    mu_crowd(tim)=chi(Index_max_chemotactic(tim))/chi_o;
end


color1=[0 0 0];
color2=[0 0 0];

hold on
timeDataPanelD=t/3600;
plot(max_diffusive_vs_chemotactic_Ax,timeDataPanelD,max_diffusive,'DisplayName','Diffusive','color',color1,'Linewidth',0.5,'linestyle','none','Marker','o','MarkerSize',SmallMarkersize);

plot(max_diffusive_vs_chemotactic_Ax,timeDataPanelD,max_chemotactic,'DisplayName','Chemotactic','color',color2,'Linewidth',0.5,'linestyle','none','Marker','s','MarkerSize',SmallMarkersize);

hold off
max_diffusive_vs_chemotactic_Ax.YScale='log';
max_diffusive_vs_chemotactic_Ax.XScale='linear';
leg=legend(max_diffusive_vs_chemotactic_Ax,'box','off','FontName',FontName,'Interpreter','tex','autoupdate','off');

ylabel(max_diffusive_vs_chemotactic_Ax,['Max flux   ' char(181) 'm^{-2} s^{-1} '],'FontName',FontName,'Interpreter','tex');
xlabel(max_diffusive_vs_chemotactic_Ax,'Time (h)','FontName',FontName)

end
