# Supplementary material for: Influence of confinement on the spreading of bacterial populations
Source: PLoS Comput Biol. 2022 May 9;18(5):e1010063. doi: 10.1371/journal.pcbi.1010063 (PMC9119553; doi:10.1371/journal.pcbi.1010063)
Supplement: S1 File — This sample code corresponds to Fig 2. (ZIP) [file pcbi.1010063.s008.zip › SampleCode/subfunctions/profile_and_flux.m]

function [fig2]=profile_and_flux(x,xlims,color1,specific_tim1,b,c,dx,frames_per_hour,f_void,cell_diameter,Lc,chi_o,Deff,c_minus,c_plus,c_char,r,newcolors,linewidth,max_b_liquid,FontName,thing2load,call_excel_func)

if ~exist('call_excel_func','var')
    % third parameter does not exist, so default it to something
    call_excel_func = 0;
end

rows=2;
columns=1;

figW=2;
figH=3; 
imBuf=0.5;
midBuf=0;
%midBuf=.9;
[fig2,ax2,axin]=generate_figure(rows,columns,figW,figH,imBuf,midBuf);
ax2(1).Units='pixels';
ax2(1).Position(2)=ax2(1).Position(2)-ax2(1).LineWidth;
ax2(1).Units='normalized';

delete(axin(:))

b_data=b(:,specific_tim1)/max_b_liquid;
plot(ax2(1),x,b_data,'linewidth',linewidth,'color',color1)
ax2(1).YLim=[-0.02 0.22];
FLUXvsVELOCITY='flux';
[x,diff_flux,chem_flux,growth_flux]=three_velocities_plot(fig2,ax2(2),specific_tim1,b,c,dx,frames_per_hour,f_void,cell_diameter,Lc,chi_o,Deff,c_minus,c_plus,c_char,r,FLUXvsVELOCITY,newcolors,linewidth,max_b_liquid,FontName,color1);

hold(ax2(2), 'on')
delete(ax2(2).Children([4]))% get rid of cell profile
 %% a roadmap for children # assignments
% TaxisInd=1;
% FfusionInd=2;
% GrowthInd=3;

ax2(2).Children=ax2(2).Children([2 3 1]); 
% put growth at end so my code below identifies chemotaxis and diffusion like before
%%

legend(ax2(2),'Position',[0.438 0.88 0.41 0.073],'AutoUpdate','off','Box','off');

[maximumDiff, indexDiff]=max(ax2(2).Children(2).YData);
[maximumChemotax, indexChemotax]=max(ax2(2).Children(1).YData);

Markersize=10;
plot(ax2(2),x(indexDiff),maximumDiff,'DisplayName','Max diffusive','color',color1,'Linewidth',2,'linestyle','none','Marker','o','Markersize',Markersize);
plot(ax2(2),x(indexChemotax),maximumChemotax,'DisplayName','Max chemotactic','color',color1,'Linewidth',2,'linestyle','none','Marker','s','Markersize',Markersize);


set(ax2(1),'XTickLabel',[]);

ax2(2).YScale='log';
ax2(2).YLim=[1e-6 3e-3];
xlabel(ax2(2),'Position (mm)')
ylabel(ax2(1),{'\it{b}/\it{b}_{\rm{max}}'},'FontName',FontName);

try
xlim(ax2,xlims);
scale=diff(xlims);
if scale<600
XtickDeltaX=100; % micronsbteween ticklabels
else
    XtickDeltaX=500;
end
xticks(ax2,[0:XtickDeltaX:17500])
xticklabels(ax2(2),arrayfun(@num2str, [0:0.5:17.5], 'UniformOutput', false))

catch
    xticks(ax2,[0:500:17500])
xticklabels(ax2(2),arrayfun(@num2str, [0:0.5:17.5], 'UniformOutput', false))

    xlim(ax2(1),ax2(2).XLim);
end
% 
yticks(ax2(2),logspace(-20,20,41));
if ax2(2).YLim(2)/ax2(2).YLim(1)>1e2
yticklabels(ax2(2),{'10^{-20}','','10^{-18}','','10^{-16}','','10^{-14}','','10^{-12}','','10^{-10}','','10^{-8}','','10^{-6}','10^{-5}','10^{-4}','10^{-3}','','','10^0','','10^{2}'});
end

%%
%% write data to excel files
if call_excel_func == 1
% data
% x,diff_flux,chem_flux,growth_flux,b_data
% Notes: position x is the same for top and bottom panels

data_name_prefix=[num2str((specific_tim1-1)) 'min']; % this makes the name unique since I dont have "B" panel listed
    % []=write_data_to_excel(data,data_name,thing2load  );
write_data_to_excel(x/1000,[data_name_prefix '_position_mm'],thing2load);
write_data_to_excel(diff_flux,[data_name_prefix '_diffusive_flux'],thing2load);
write_data_to_excel(chem_flux,[data_name_prefix '_chemotactic_flux'],thing2load);
write_data_to_excel(growth_flux,[data_name_prefix '_growth_flux'],thing2load);
write_data_to_excel(b_data,[data_name_prefix '_bacteria'],thing2load);

end

end
