# Supplementary material for: Influence of confinement on the spreading of bacterial populations
Source: PLoS Comput Biol. 2022 May 9;18(5):e1010063. doi: 10.1371/journal.pcbi.1010063 (PMC9119553; doi:10.1371/journal.pcbi.1010063)
Supplement: S1 File — This sample code corresponds to Fig 2. (ZIP) [file pcbi.1010063.s008.zip › SampleCode/subfunctions/pull_out_inputs.m]

%% pull out inputs
function [gel_conc,chi_o,Dc,k,r,coordinate_geometry,avg_chord_length,f_void,dx,time_step,forced_FWHM,c_minus,c_plus,c_char,c_o,Deff,ylim_b,finalhour,b_initial,wave_tail_thresh,max_density,distance_between_lines,dilution,framerate_of_final_movie_multiplier,depleted_initially,mac_or_pc,max_v_local,max_b_liquid,m,frames_per_hour,cell_diameter,Lc,b_jammed]=pull_out_inputs(inputs)
gel_conc=inputs(1);
chi_o=inputs(2);
Dc=inputs(3);
k=inputs(4);
r=inputs(5);
coordinate_geometry=inputs(6);
% m=coordinate_geometry;
avg_chord_length=inputs(7);
f_void=inputs(8);
dx=inputs(9);
time_step=inputs(10);
forced_FWHM=inputs(11);
c_minus=inputs(12);
c_plus=inputs(13);
c_char=inputs(14);
c_o=inputs(15);
c_minimum=inputs(16);
Deff=inputs(17);
ylim_b=inputs(18);
finalhour=inputs(19);
b_initial=inputs(20);
wave_tail_thresh=inputs(21);
max_density=inputs(22);
distance_between_lines=inputs(23);
dilution=inputs(24);
framerate_of_final_movie_multiplier=inputs(25);
depleted_initially=inputs(26);
mac_or_pc=inputs(27);
max_v_local=inputs(28);
max_b_liquid=inputs(29);


%% extras that were unsaved but consistent, also duplicate names
m=coordinate_geometry;
 
frames_per_hour=60;
cell_diameter=1;
%max_b_liquid=3./(4.*pi.*cell_diameter^3);
Lc=avg_chord_length;
b_jammed=f_void.*3./(4.*pi.*cell_diameter^3);

%m,frames_per_hour,cell_diameter,Lc,b_jammed
end
