# Supplementary material for: Influence of confinement on the spreading of bacterial populations
Source: PLoS Comput Biol. 2022 May 9;18(5):e1010063. doi: 10.1371/journal.pcbi.1010063 (PMC9119553; doi:10.1371/journal.pcbi.1010063)
Supplement: S1 File — This sample code corresponds to Fig 2. (ZIP) [file pcbi.1010063.s008.zip › SampleCode/subfunctions/run_a_sim.m]

function [b,c]=run_a_sim(inputs,filename)
tic

%[gel_conc,chi_o,Dc,k,r,coordinate_geometry,avg_chord_length,f_void,dx,time_step,forced_FWHM,c_minus,c_plus,c_char,c_o,Deff,ylim_b,finalhour,b_initial,wave_tail_thresh,max_density,distance_between_lines,dilution,framerate_of_final_movie_multiplier,depleted_initially,mac_or_pc,max_v_local]=pull_out_inputs(inputs);
[gel_conc,chi_o,Dc,k,r,coordinate_geometry,avg_chord_length,f_void,dx,time_step,forced_FWHM,c_minus,c_plus,c_char,c_o,Deff,ylim_b,finalhour,b_initial,wave_tail_thresh,max_density,distance_between_lines,dilution,framerate_of_final_movie_multiplier,depleted_initially,mac_or_pc,max_v_local,max_b_liquid]=pull_out_inputs(inputs);

m=coordinate_geometry;
char_nutrient=c_char;
display_every_so_many=100;

%%
frames_per_hour=60; % the number of frames per hour in the final saved data u1D and u2D
frames=finalhour*frames_per_hour+1; % the total number of frames including time zero
final_time=finalhour*3600;
%% initialize simulation space
distance=1.75e4; %�m 
x=0:dx:distance-dx;
spacing=length(x);
continuum_variables=2;
u=zeros(continuum_variables,spacing+2);
u_output=zeros(frames,continuum_variables,spacing);
steps=final_time/time_step; % there are this many steps in the simulation
%% initial conditions
u(1,:)=c_o;
% Notes: sigma*(2*ln(2))^.5 is the location where half max. thus, this is half width at half max
% 2*sigma*(2*ln(2))^.5 is therefore full width at half max
% FWHM=2*sigma*(2*ln(2))^.5 and...
sigma=forced_FWHM/(2*(2*log(2))^.5);
u(2,2:end-1)=b_initial*exp(-0.5*((x-distance_between_lines/2)/sigma).^2);

u_output(1,:,:)=u(:,2:end-1);% save the initial condition as output frame 1
adjusted_max_cell_density=[u(2,1:end)]; % use the initial condition to define maximum local bacteria density
adjusted_max_cell_density(adjusted_max_cell_density<max_density)=max_density;
%%
special_pts=([steps./(frames-1).*(0:frames-1)]); % the step of the simulation is a special step, save the frame!
watchFig=figure;
ax=gca;
inX=ax.Position(1);
inX=0.5;
inW=0.4;
inH=0.2;
inY=ax.Position(2)+ax.Position(4)-inH;
axin=axes('parent',watchFig,'OuterPosition',[inX inY inW inH]);
axin2=axes('parent',watchFig,'OuterPosition',[inX inY-inH inW inH]);


for j = 1 : steps
    [u]=forwardEuler(max_v_local,m,x,u,Dc,r,k,f_void,avg_chord_length,dx,time_step,Deff,chi_o,char_nutrient,c_minus,c_plus);
    %% Jammed growth spreading rule
    [u]=JammedGrowthSpreading(u,spacing,dx,adjusted_max_cell_density,m);
    
    %% no negativity 
    u(1,u(1,:)<0)=0;

    %% save the output frame on the minute
    if any(j==special_pts)
        %     q=find(j==special_pts)+1;
        u_output(j==special_pts,:,:)=u(:,2:end-1);
    end
    %% Plot while running
    if mod(j,display_every_so_many)==0
        plot_while_running(ax,axin,axin2,j,x,u,c_o,b_initial,adjusted_max_cell_density,steps,finalhour);
%     hold off
    end
end
%%

t=linspace(0,final_time,frames);
u1D=squeeze(u_output(:,1,:));
u2D=squeeze(u_output(:,2,:));
c=u1D';
b=u2D';


toc
save(filename,'b','c','inputs')
end


function [newu]=forwardEuler(max_v_local,m,x,u,Dc,r,k,f_void,avg_chord_length,dx,time_step,Deff,chi,char_nutrient,c_minus,c_plus)
dudt=DUDT(max_v_local,m,x,u,Dc,r,k,f_void,avg_chord_length,dx,time_step,Deff,chi,char_nutrient,c_minus,c_plus);
k1=time_step.*dudt;
newu=u+k1;
end

function []=plot_while_running(ax,axin,axin2,j,x,u,c_o,b_initial,adjusted_max_cell_density,steps,finalhour)
b_initial=0.95;% I dont want to confuse myself when watching different seeding densities

plot(axin2,x,u(1,2:end-1)/c_o,'DisplayName','Nutrient');
hold(axin2 ,'on')
plot(axin2,x,u(2,2:end-1)/b_initial,'DisplayName','cell density / initial maximum');
plot(axin2,x,adjusted_max_cell_density(2:end-1).*ones(size(u(2,2:end-1)))./b_initial,'Linestyle',':','DisplayName','Max cell density')

plot(axin,x,u(1,2:end-1)/c_o,'DisplayName','Nutrient');
hold(axin ,'on')
plot(axin,x,u(2,2:end-1)/b_initial,'DisplayName','cell density / initial maximum');
plot(axin,x,adjusted_max_cell_density(2:end-1).*ones(size(u(2,2:end-1)))./b_initial,'Linestyle',':','DisplayName','Max cell density')

plot(ax,x,u(1,2:end-1)/c_o,'DisplayName','Nutrient');
hold(ax ,'on')
plot(ax,x,u(2,2:end-1)/b_initial,'DisplayName','cell density / initial maximum');
plot(ax,x,adjusted_max_cell_density(2:end-1).*ones(size(u(2,2:end-1)))./b_initial,'Linestyle',':','DisplayName','Max cell density')

hold(axin2 ,'off')
hold(axin ,'off')
hold(ax ,'off')
xlim(axin,[0 5000])
ylim(axin,[0 1])
xlim(ax,[0 1800])
ylim(ax,[0 0.06])
xlim(axin2,[0 1800])
ylim(axin2,[1e-10 1])
axin2.YScale='log';
title(ax,[num2str(j/steps*finalhour) ' h'])
pause(eps)
end

function [u]=JammedGrowthSpreading(u,spacing,dx,adjusted_max_cell_density,m)
if m==1 % cylindrical
    for i = 2:spacing+2-1
        if u(2,i) > adjusted_max_cell_density(i)
            j_jenna = i-1;
            b2_moveover = u(2,i)*(pi*dx^2*(2*j_jenna-1)) - adjusted_max_cell_density(i)*(pi*dx^2*(2*j_jenna-1));
            k_jenna = j_jenna+1;
            u(2,i+1) = u(2,i+1) + b2_moveover/((pi*dx^2*(2*k_jenna-1)));
            u(2,i) = adjusted_max_cell_density(i);
            %          else
            %              u(2,i) = u(2,i);
        end
    end
elseif m==0 % rectilinear
    for i = 2:spacing+2-1
        if u(2,i) > adjusted_max_cell_density(i)
            j_jenna = i-1;
            b2_moveover = u(2,i)*(dx) - adjusted_max_cell_density(i)*(dx);
            k_jenna = j_jenna+1;
            u(2,i+1) = u(2,i+1) + b2_moveover/(dx);
            u(2,i) = adjusted_max_cell_density(i);
            %          else
            %              u(2,i) = u(2,i);
        end
    end
end


end
