# Supplementary material for: Influence of confinement on the spreading of bacterial populations
Source: PLoS Comput Biol. 2022 May 9;18(5):e1010063. doi: 10.1371/journal.pcbi.1010063 (PMC9119553; doi:10.1371/journal.pcbi.1010063)
Supplement: S1 File — This sample code corresponds to Fig 2. (ZIP) [file pcbi.1010063.s008.zip › SampleCode/subfunctions/set_aesthetics.m]

function [linewidth,fontsize,newcolors,colors,colorConversion,FontName] = set_aesthetics()
%UNTITLED Summary of this function goes here
%   Detailed explanation goes here
linewidth=1.5;
fontsize=9;
FontName='Helvetica';

%% color option 1, wont really work for what I need
% I will need a color pallet that works for both 7 and 14 profiles

col1 = [255/255 102/255 102/255]; 
col2 = [255/255 201/255 102/255]; 
col3 = [102/255 178/255 102/255];
col4 = [102/255 169/255 217/255]; 
col5 = [169/255 130/255 198/255]; 
col6 = [170/255 170/255 170/255];
newcolors=[ 0 0 0 ; col1 ; col2; col3 ;col4 ;col5; col6];
%newcolors=[ 0 0 0 ; col1 ; col2; col3 ;col4 ;col5; col6;0 0 0 ; col1 ; col2; col3 ;col4 ;col5; col6];
%colors=[ 0 0 0 ; col1 ; col2; col3 ;col4 ;col5; col6; 0 0 0 ; col1 ; col2; col3 ;col4 ;col5; col6];
total_colors=length(newcolors(:,1));

%% color option 2
total_colors=100;
colorBuffer=40;
load('customMap')
total_colors=length(customMap(:,1))-colorBuffer;
colors=customMap(1:end-colorBuffer,:);
%colors=customMap(total_colors);
%colors=hsv(total_colors+colorBuffer);
%colors=colors(colorBuffer+1:end-colorBuffer,:);
%colors=colors(1:total_colors,:);

hsvcolors=rgb2hsv(colors);
%hsvcolors(:,2)=hsvcolors(:,2).^0.5;
%hsvcolors(:,3)=hsvcolors(:,3).^2;

%hsvcolors(:,2)=1;
%hsvcolors(:,3)=0.7;
hsvcolors(:,3)=hsvcolors(:,3)-(hsvcolors(:,3))/3;

colors=hsv2rgb(hsvcolors);
% %% color option 2b log-ish 
% power=3;
% total_colors=100;
% colors=hsv(total_colors^power);
% colors=colors(round(logspace(0,power,total_colors)),:);
%%
% parula	
% turbo	
% hsv	
% hot	
% cool	
% spring	
% summer	
% autumn	
% winter	
% gray	
% bone	
% copper	
% pink	
% jet	
% lines	
% colorcube	
% prism	
% flag

% colors=flip(colors);
%color=colors(ceil((shiftedBreakThru/shiftedMax)*total_colors),:);
% % use 22h as the reference maximum
%newcolors2 = colors(ceil(([1:22]/22)*total_colors),:);

%linewidth,fontsize,newcolors,FontName
%% 
colorConversion=total_colors/22;
end
