# Supplementary material for: Influence of confinement on the spreading of bacterial populations
Source: PLoS Comput Biol. 2022 May 9;18(5):e1010063. doi: 10.1371/journal.pcbi.1010063 (PMC9119553; doi:10.1371/journal.pcbi.1010063)
Supplement: S1 File — This sample code corresponds to Fig 2. (ZIP) [file pcbi.1010063.s008.zip › SampleCode/subfunctions/set_parameters.m]

function [M]=set_parameters()
%% initialize the output matrix
M=[];
%% set_a_bunch_of_basic_params;
resfactor_convergence=[1/4 1/2 2];  % below used as ...dx/resfactor_convergence(e),time_step/resfactor_convergence(e)^2,...
%resfactor_convergence=[1/4 1/2  2 4];

c_o_reductionFactor=10;% for reduced c_inf
b_initial_reductionFactor=1e5;% for low density seed

Dc=800; % diffusion of nutrient
r=log(2)/3600; % growth rate. ln(2)/doubling time which is 3600 sec
coordinate_geometry=0; % setting rectilinear coordinates
dx=10; % spatial resolution
time_step=0.01; % time resolution
forced_FWHM=100; % width of inoculum

c_o=10000; %uM   % c_o=10;  %mM This is the initial nutrient level everywhere at time zero
c_o=microMolar_to_perMicronCubed(c_o); % convert to simulation units um^-3
c_plus=30;%µM
[c_plus]=microMolar_to_perMicronCubed(c_plus);

c_minus=1;%µM
[c_minus]=microMolar_to_perMicronCubed(c_minus);

%c_char=50 ; %uM
c_char=10 ; %uM
[c_char]=microMolar_to_perMicronCubed(c_char);

k = 7.7e5; % nutrient molecules um-3 / cell um-3 / second
% See below for conversion of the above into 'k' in mM (cell/mL)^-1 s^-1
% 1) convert um-3 into mL-1 in both numerator and denominator
% Now we have: nutrient molecules mL^-1 / cell mL^-1 / second
% convert molecules into moles by dividing molecules by 6e23
% now we have: moles per mL for nutrient,
% we want milliMolar, mM which is millimole per
% L. 
% for converting Mole to millimole, multiply by 1e3
% for converting mL^-1 to L-^1, multiply by 1e3
% altogether k * (1/6e23) *1e3*1e3 brings the desired units mM (cell/mL)^-1 s^-1

c_minimum=0;


cell_diameter=1;
max_b_liquid=3./(4.*pi.*cell_diameter^3);
b_initial=max_b_liquid;
wave_tail_thresh=0.95*1e-4;

distance_between_lines=0;
dilution=1;
date_folder="fillerName";% this must be a string, to ensure that all inputs automatically become strings
framerate_of_final_movie_multiplier=10;
depleted_initially=0;
mac_or_pc=1;

%% set all pore size dependent params
% Large_Med_Small correspond to weak, intermediate, and strong confinement.
% The words 'large'/'small' refer to pore sizes.
gel_conc_Large_Med_Small=[0.5 0.65 0.75];
Deff_Large_Med_Small=[7.7452 3.1125 1.4008].*0.3;
avg_chord_length_Large_Med_Small=[4.5755 3.0997 2.3951];
f_void_Large_Med_Small=[0.36 0.17 0.04];
finalhour_Large_Med_Small=[3 11 18];
ylim_b_Large_Med_Small=[0.2 0.03 0.03];
chi_o_Large_Med_Small = [3700 94 16];
max_v_local_Large_Med_Small=[  Inf  Inf  Inf ];
b_where_jammed_Large_Med_Small=f_void_Large_Med_Small.*3./(4.*pi.*cell_diameter^3);

%% set large pores params
i=1;
gel_conc=gel_conc_Large_Med_Small(i);
Deff=Deff_Large_Med_Small(i);
avg_chord_length=avg_chord_length_Large_Med_Small(i);
f_void=f_void_Large_Med_Small(i);
finalhour=finalhour_Large_Med_Small(i);
ylim_b=ylim_b_Large_Med_Small(i);
chi_o = chi_o_Large_Med_Small(i);
max_v_local=max_v_local_Large_Med_Small(i);
b_where_jammed=b_where_jammed_Large_Med_Small(i);

for a=1:length(k)%
    for b=1:length(c_char)%
        for c=1:length(chi_o)%
            for d=1:length(max_v_local)
               %max_density=0.95*f_void;
               max_density=b_where_jammed;
               %normal
                M(end+1,:)=[gel_conc,chi_o(c),Dc,k(a),r,coordinate_geometry,avg_chord_length,f_void,dx,time_step,forced_FWHM,c_minus,c_plus,c_char(b),c_o,c_minimum,Deff,ylim_b,finalhour,b_initial,wave_tail_thresh,max_density,distance_between_lines,dilution,framerate_of_final_movie_multiplier,depleted_initially,mac_or_pc,max_v_local(d),max_b_liquid];
               %no chemotaxis
                M(end+1,:)=[gel_conc,0,Dc,k(a),r,coordinate_geometry,avg_chord_length,f_void,dx,time_step,forced_FWHM,c_minus,c_plus,c_char(b),c_o,c_minimum,Deff,ylim_b,finalhour,b_initial,wave_tail_thresh,max_density,distance_between_lines,dilution,framerate_of_final_movie_multiplier,depleted_initially,mac_or_pc,max_v_local(d),max_b_liquid];
               %no growth
                M(end+1,:)=[gel_conc,chi_o(c),Dc,k(a),0,coordinate_geometry,avg_chord_length,f_void,dx,time_step,forced_FWHM,c_minus,c_plus,c_char(b),c_o,c_minimum,Deff,ylim_b,finalhour,b_initial,wave_tail_thresh,max_density,distance_between_lines,dilution,framerate_of_final_movie_multiplier,depleted_initially,mac_or_pc,max_v_local(d),max_b_liquid];
               %low c_o
                M(end+1,:)=[gel_conc,chi_o(c),Dc,k(a),r,coordinate_geometry,avg_chord_length,f_void,dx,time_step,forced_FWHM,c_minus,c_plus,c_char(b),c_o/c_o_reductionFactor,c_minimum,Deff,ylim_b,finalhour,b_initial,wave_tail_thresh,max_density,distance_between_lines,dilution,framerate_of_final_movie_multiplier,depleted_initially,mac_or_pc,max_v_local(d),max_b_liquid];
            end
        end
    end
end
%% set medium pores params

i=2;
gel_conc=gel_conc_Large_Med_Small(i);
Deff=Deff_Large_Med_Small(i);
avg_chord_length=avg_chord_length_Large_Med_Small(i);
f_void=f_void_Large_Med_Small(i);
finalhour=finalhour_Large_Med_Small(i);
ylim_b=ylim_b_Large_Med_Small(i);
chi_o = chi_o_Large_Med_Small(i);
max_v_local=max_v_local_Large_Med_Small(i);
b_where_jammed=b_where_jammed_Large_Med_Small(i);

for a=1:length(k)%
    for b=1:length(c_char)%
        for c=1:length(chi_o)%
            for d=1:length(max_v_local)
                %max_density=0.95*f_void;
                max_density=b_where_jammed;
                %normal
                M(end+1,:)=[gel_conc,chi_o(c),Dc,k(a),r,coordinate_geometry,avg_chord_length,f_void,dx,time_step,forced_FWHM,c_minus,c_plus,c_char(b),c_o,c_minimum,Deff,ylim_b,finalhour,b_initial,wave_tail_thresh,max_density,distance_between_lines,dilution,framerate_of_final_movie_multiplier,depleted_initially,mac_or_pc,max_v_local(d),max_b_liquid];
                % low seed
                M(end+1,:)=[gel_conc,chi_o(c),Dc,k(a),r,coordinate_geometry,avg_chord_length,f_void,dx,time_step,forced_FWHM,c_minus,c_plus,c_char(b),c_o,c_minimum,Deff,ylim_b,22,b_initial/b_initial_reductionFactor,wave_tail_thresh,max_density,distance_between_lines,dilution,framerate_of_final_movie_multiplier,depleted_initially,mac_or_pc,max_v_local(d),max_b_liquid];
                %no chemotaxis
                M(end+1,:)=[gel_conc,0,Dc,k(a),r,coordinate_geometry,avg_chord_length,f_void,dx,time_step,forced_FWHM,c_minus,c_plus,c_char(b),c_o,c_minimum,Deff,ylim_b,finalhour,b_initial,wave_tail_thresh,max_density,distance_between_lines,dilution,framerate_of_final_movie_multiplier,depleted_initially,mac_or_pc,max_v_local(d),max_b_liquid];
               %no growth
                M(end+1,:)=[gel_conc,chi_o(c),Dc,k(a),0,coordinate_geometry,avg_chord_length,f_void,dx,time_step,forced_FWHM,c_minus,c_plus,c_char(b),c_o,c_minimum,Deff,ylim_b,finalhour,b_initial,wave_tail_thresh,max_density,distance_between_lines,dilution,framerate_of_final_movie_multiplier,depleted_initially,mac_or_pc,max_v_local(d),max_b_liquid];
               %low c_o
                M(end+1,:)=[gel_conc,chi_o(c),Dc,k(a),r,coordinate_geometry,avg_chord_length,f_void,dx,time_step,forced_FWHM,c_minus,c_plus,c_char(b),c_o/c_o_reductionFactor,c_minimum,Deff,ylim_b,finalhour,b_initial,wave_tail_thresh,max_density,distance_between_lines,dilution,framerate_of_final_movie_multiplier,depleted_initially,mac_or_pc,max_v_local(d),max_b_liquid];
             end
        end
    end
end


%% set small pores params

i=3;
gel_conc=gel_conc_Large_Med_Small(i);
Deff=Deff_Large_Med_Small(i);
avg_chord_length=avg_chord_length_Large_Med_Small(i);
f_void=f_void_Large_Med_Small(i);
finalhour=finalhour_Large_Med_Small(i);
ylim_b=ylim_b_Large_Med_Small(i);
chi_o = chi_o_Large_Med_Small(i);
max_v_local=max_v_local_Large_Med_Small(i);
b_where_jammed=b_where_jammed_Large_Med_Small(i);

for a=1:length(k)%
    for b=1:length(c_char)%
        for c=1:length(chi_o)%
            for d=1:length(max_v_local)
               %max_density=0.95*f_void;
               max_density=b_where_jammed;
               %normal
                M(end+1,:)=[gel_conc,chi_o(c),Dc,k(a),r,coordinate_geometry,avg_chord_length,f_void,dx,time_step,forced_FWHM,c_minus,c_plus,c_char(b),c_o,c_minimum,Deff,ylim_b,finalhour,b_initial,wave_tail_thresh,max_density,distance_between_lines,dilution,framerate_of_final_movie_multiplier,depleted_initially,mac_or_pc,max_v_local(d),max_b_liquid];
               %no chemotaxis
                M(end+1,:)=[gel_conc,0,Dc,k(a),r,coordinate_geometry,avg_chord_length,f_void,dx,time_step,forced_FWHM,c_minus,c_plus,c_char(b),c_o,c_minimum,Deff,ylim_b,finalhour,b_initial,wave_tail_thresh,max_density,distance_between_lines,dilution,framerate_of_final_movie_multiplier,depleted_initially,mac_or_pc,max_v_local(d),max_b_liquid];
               %no growth
                M(end+1,:)=[gel_conc,chi_o(c),Dc,k(a),0,coordinate_geometry,avg_chord_length,f_void,dx,time_step,forced_FWHM,c_minus,c_plus,c_char(b),c_o,c_minimum,Deff,ylim_b,finalhour,b_initial,wave_tail_thresh,max_density,distance_between_lines,dilution,framerate_of_final_movie_multiplier,depleted_initially,mac_or_pc,max_v_local(d),max_b_liquid];
               %low c_o
                M(end+1,:)=[gel_conc,chi_o(c),Dc,k(a),r,coordinate_geometry,avg_chord_length,f_void,dx,time_step,forced_FWHM,c_minus,c_plus,c_char(b),c_o/c_o_reductionFactor,c_minimum,Deff,ylim_b,finalhour,b_initial,wave_tail_thresh,max_density,distance_between_lines,dilution,framerate_of_final_movie_multiplier,depleted_initially,mac_or_pc,max_v_local(d),max_b_liquid];
            end
        end
    end
end


%% set medium pores params for the purpose of resolution change to examine convergence


i=2;
gel_conc=gel_conc_Large_Med_Small(i);
Deff=Deff_Large_Med_Small(i);
avg_chord_length=avg_chord_length_Large_Med_Small(i);
f_void=f_void_Large_Med_Small(i);
finalhour=finalhour_Large_Med_Small(i);
ylim_b=ylim_b_Large_Med_Small(i);
chi_o = chi_o_Large_Med_Small(i);
max_v_local=max_v_local_Large_Med_Small(i);
b_where_jammed=b_where_jammed_Large_Med_Small(i);

for a=1:length(k)%
    for b=1:length(c_char)%
        for c=1:length(chi_o)%
            for d=1:length(max_v_local)
                for e=1:length(resfactor_convergence)
                %max_density=0.95*f_void;
                max_density=b_where_jammed;
                %normal
                %...dx/resfactor_convergence(e) , time_step/resfactor_convergence(e)^2...
                M(end+1,:)=[gel_conc,chi_o(c),Dc,k(a),r,coordinate_geometry,avg_chord_length,f_void,dx/resfactor_convergence(e),time_step/resfactor_convergence(e)^2,forced_FWHM,c_minus,c_plus,c_char(b),c_o,c_minimum,Deff,ylim_b,finalhour,b_initial,wave_tail_thresh,max_density,distance_between_lines,dilution,framerate_of_final_movie_multiplier,depleted_initially,mac_or_pc,max_v_local(d),max_b_liquid];
             
                end
            end
        end
    end
end


end

function [x]=microMolar_to_perMicronCubed(x)
% x  in µM
x=x*1e-6; % M
x=x*6.022e23; % molecules/L
x=x*1e-3*1e-12;% molecules/µm^3
end
