# Supplementary material for: Influence of confinement on the spreading of bacterial populations
Source: PLoS Comput Biol. 2022 May 9;18(5):e1010063. doi: 10.1371/journal.pcbi.1010063 (PMC9119553; doi:10.1371/journal.pcbi.1010063)
Supplement: S1 File — This sample code corresponds to Fig 2. (ZIP) [file pcbi.1010063.s008.zip › SampleCode/subfunctions/three_velocities_plot.m]

function [x,diff_flux,chem_flux,growth_flux,b_data]=three_velocities_plot(velocity_sources_Fig,velocity_sources_Ax,chosen_time,b,c,dx,frames_per_hour,f_void,cell_diameter,Lc,chi_o,Deff,c_minus,c_plus,c_char,r,FLUXvsVELOCITY,newcolors,linewidth,max_b_liquid,FontName,color1)
%% handle one panel of sources of motion figure
%% using the protoypical example: plot three sources of local v and their sum

[sz1,sz2]=size(b);
%chosen_time=sz2;
x=0:dx:(sz1-1)*dx;
t=0:3600/frames_per_hour:(sz2-1)*3600/frames_per_hour;

%% find the position of interest to center the data
% find where the b>thresh and slope is last >=0
L1=b(:,chosen_time)>.001;
L2=diff(b(:,chosen_time))>=0;
indexOfCenterPoint=find(L1(1:end-1) & L2,1,'last');
if isempty(indexOfCenterPoint)
    indexOfCenterPoint=1;
end
range=1000;
%%
% overall velocity of the front for use in b*v_front
[pos,time] = front_pos_vs_time(b,frames_per_hour,dx,[]);
deltaT_for_vfront=10;
%deltaT_for_vfront=3;
try
v_front=(pos(chosen_time)-pos(chosen_time-deltaT_for_vfront))/(time(chosen_time)-time(chosen_time-deltaT_for_vfront));
catch
v_front=eps;    
end
b_flux_referencePeak=b(indexOfCenterPoint,chosen_time)*v_front;

b_flux=b(:,chosen_time)*v_front;
b_data=b(:,chosen_time)./max_b_liquid;
%diffusive vel
[chi_Colsn,Deff_Colsn]=collisions(f_void,b(:,chosen_time),cell_diameter,Lc,chi_o,Deff);
[del_vect]=first_deriv(b(:,chosen_time),dx).*Deff_Colsn;
diff_flux=-del_vect;
diff_vel=-del_vect./b(:,chosen_time);

%chemotactic vel
incomplete_chemotaxis_term=log10(   (1+c(:,chosen_time)/c_minus) ./  (1+c(:,chosen_time)/c_plus));
[del_incomplete_chemotaxis_term]=first_deriv(incomplete_chemotaxis_term,dx);
local_v=chi_Colsn.*del_incomplete_chemotaxis_term;
chem_vel=local_v;
chem_flux=local_v.*b(:,chosen_time);

%growth vel
MM=c(:,chosen_time)./(c(:,chosen_time)+c_char);
for i=1:length(c(:,chosen_time))
growth_vel(i)=sum(MM(i:end).*r.*b(i:end,chosen_time).*dx)/b(i,chosen_time);
growth_flux(i)=growth_vel(i)*b(i,chosen_time);
end

leftmost=find(c(:,chosen_time)<1,1,'last');
rightmost=find(b(:,chosen_time)<max_b_liquid/1e6,1,'first');
b_centering=max(b(leftmost:rightmost,chosen_time));% puts the b profile in frame

color2 = color1; % this is making the fluxes all match color of the time 
color3 = color1;
color4 = color1;

p1=plot(velocity_sources_Ax,x,eps+b_flux,'displayname','\it{b}/\it{b}_{\rm{max}}','linewidth',linewidth,'Color',color3);

hold(velocity_sources_Ax,'on')
try
velocity_sources_Ax.YLim(2)=b_flux_referencePeak*1.3;
catch
end

p2=plot(velocity_sources_Ax,x,eps+diff_flux,'linestyle','--','linewidth',linewidth,'displayname','Diffusion','Color',color1);
p3=plot(velocity_sources_Ax,x,eps+chem_flux,'linestyle','-.','linewidth',linewidth,'displayname','Chemotaxis','Color',color2);
p4=plot(velocity_sources_Ax,x,eps+growth_flux,'linestyle',':','linewidth',linewidth,'displayname','Growth','Color',color4);
xlim(velocity_sources_Ax,[indexOfCenterPoint*dx-range/2 indexOfCenterPoint*dx+range/2])
hold(velocity_sources_Ax,'off')

ylabel(velocity_sources_Ax,['Flux  ' char(181) 'm^{-2} s^{-1}'],'FontName',FontName);
end
