# Supplementary material for: Influence of confinement on the spreading of bacterial populations
Source: PLoS Comput Biol. 2022 May 9;18(5):e1010063. doi: 10.1371/journal.pcbi.1010063 (PMC9119553; doi:10.1371/journal.pcbi.1010063)
Supplement: S1 File — This sample code corresponds to Fig 2. (ZIP) [file pcbi.1010063.s008.zip › SampleCode/subfunctions/transient_behavior_panels.m]

%% make figure of transient behaviors leading to steady state
function [figA,figB,figC,figD]=transient_behavior_panels(thing2load,timepts,timeptsShown,lowerYlimMiddlePanel,call_excel_func)
 if ~exist('call_excel_func','var')
     % third parameter does not exist, so default it to something
      call_excel_func = 0;
 end
load(fullfile('simmiesData',thing2load))
[gel_conc,chi_o,Dc,k,r,coordinate_geometry,avg_chord_length,f_void,dx,time_step,forced_FWHM,c_minus,c_plus,c_char,c_o,Deff,ylim_b,finalhour,b_initial,wave_tail_thresh,max_density,distance_between_lines,dilution,framerate_of_final_movie_multiplier,depleted_initially,mac_or_pc,max_v_local,max_b_liquid,m,frames_per_hour,cell_diameter,Lc,b_jammed]=pull_out_inputs(inputs);
 [linewidth,fontsize,newcolors,colors,colorConversion,FontName] = set_aesthetics();


figA=[];
figB=[];
figC=[];
figD=[];

[sz1,sz2]=size(b);
t=0:3600/frames_per_hour:(sz2-1)*3600/frames_per_hour;
 x=0:dx:(sz1-1)*dx;

 %% identify two pairs of time points and corresponding color
timepts(1)=4;

colorSpecifier1=1;
specific_tim1=timepts(1);
colorSpecifier2=find(timeptsShown,1,'last');
specific_tim2=timepts(colorSpecifier2); % take second to last time point
color1=colors(ceil((specific_tim1-1)/60*colorConversion),:);
color2=colors(ceil((specific_tim2-1.3)/60*colorConversion),:);
%% combined max flux diff vs taxis: and leading edge trend
figA=both_A_D_panels_transient(thing2load,t,b,c,c_plus,c_minus,dx,Deff,chi_o,frames_per_hour,cell_diameter,f_void,Lc,newcolors,linewidth,FontName,specific_tim1,specific_tim2,color1,color2,[],call_excel_func);


%% profiles and flux panels B&C
xlims=[0 300];
 [figB]=profile_and_flux(x,xlims,color1,specific_tim1,b,c,dx,frames_per_hour,f_void,cell_diameter,Lc,chi_o,Deff,c_minus,c_plus,c_char,r,newcolors,linewidth,max_b_liquid,FontName,thing2load,call_excel_func);
xlims=[1000-250 2000+250];
 [figC]=profile_and_flux(x,xlims,color2,specific_tim2,b,c,dx,frames_per_hour,f_void,cell_diameter,Lc,chi_o,Deff,c_minus,c_plus,c_char,r,newcolors,linewidth,max_b_liquid,FontName,thing2load,call_excel_func);


end
