# Supplementary material for: Influence of confinement on the spreading of bacterial populations
Source: PLoS Comput Biol. 2022 May 9;18(5):e1010063. doi: 10.1371/journal.pcbi.1010063 (PMC9119553; doi:10.1371/journal.pcbi.1010063)
Supplement: S1 File — This sample code corresponds to Fig 2. (ZIP) [file pcbi.1010063.s008.zip › SampleCode/subfunctions/write_data_to_excel.m]

function []=write_data_to_excel(data,data_name,thing2load)

%% make a single column instead of single row
[rows,cols]=size(data);
if cols>1 && rows==1
data=data';
end
%% save data
T=table(data);

filename= [thing2load data_name '.xlsx'];
writetable(T,fullfile('excelData',filename),'Sheet',1)

end
