# Supplementary material for: Influence of confinement on the spreading of bacterial populations
Source: PLoS Comput Biol. 2022 May 9;18(5):e1010063. doi: 10.1371/journal.pcbi.1010063 (PMC9119553; doi:10.1371/journal.pcbi.1010063)
Supplement: S2 File — This zip file contains the raw data used to make all the Figures. (ZIP) [file pcbi.1010063.s009.zip]

Archive with 276 entries (265 files):
- SIFig2/
- __MACOSX/._SIFig2
- SIFig2/FigS2_signal.xlsx
- __MACOSX/SIFig2/._FigS2_signal.xlsx
- SIFig2/FigS2_position_mm.xlsx
- __MACOSX/SIFig2/._FigS2_position_mm.xlsx
- SIFig2/desktop.ini
- __MACOSX/SIFig2/._desktop.ini
- Fig1/
- __MACOSX/._Fig1
- Fig1/Fig1_muCrowd.xlsx
- __MACOSX/Fig1/._Fig1_muCrowd.xlsx
- Fig1/Fig1_bacteria.xlsx
- __MACOSX/Fig1/._Fig1_bacteria.xlsx
- Fig1/desktop.ini
- __MACOSX/Fig1/._desktop.ini
- Fig2/
- __MACOSX/._Fig2
- Fig2/mediumPores_highSeed_normal.mat_x_microns.xlsx
- __MACOSX/Fig2/._mediumPores_highSeed_normal.mat_x_microns.xlsx
- Fig2/mediumPores_highSeed_normal.mat_insetA_time_seconds.xlsx
- __MACOSX/Fig2/._mediumPores_highSeed_normal.mat_insetA_time_seconds.xlsx
- Fig2/mediumPores_highSeed_normal.mat_insetA_bacteria.xlsx
- __MACOSX/Fig2/._mediumPores_highSeed_normal.mat_insetA_bacteria.xlsx
- Fig2/mediumPores_highSeed_normal.mat_bacteria.xlsx
- __MACOSX/Fig2/._mediumPores_highSeed_normal.mat_bacteria.xlsx
- Fig2/mediumPores_highSeed_normal.mat_time_seconds.xlsx
- __MACOSX/Fig2/._mediumPores_highSeed_normal.mat_time_seconds.xlsx
- Fig2/mediumPores_highSeed_normal.mat_insetA_shifted_x_microns.xlsx
- __MACOSX/Fig2/._mediumPores_highSeed_normal.mat_insetA_shifted_x_microns.xlsx
- Fig2/desktop.ini
- __MACOSX/Fig2/._desktop.ini
- Fig2/mediumPores_highSeed_normal.mat_nutrient.xlsx
- __MACOSX/Fig2/._mediumPores_highSeed_normal.mat_nutrient.xlsx
- Fig3/
- __MACOSX/._Fig3
- Fig3/mediumPores_lowSeed_normal.matpanel_A_time_hours.xlsx
- __MACOSX/Fig3/._mediumPores_lowSeed_normal.matpanel_A_time_hours.xlsx
- Fig3/mediumPores_lowSeed_normal.mat3min_bacteria.xlsx
- __MACOSX/Fig3/._mediumPores_lowSeed_normal.mat3min_bacteria.xlsx
- Fig3/mediumPores_lowSeed_normal.mat1320min_position_mm.xlsx
- __MACOSX/Fig3/._mediumPores_lowSeed_normal.mat1320min_position_mm.xlsx
- Fig3/mediumPores_lowSeed_normal.mat3min_growth_flux.xlsx
- __MACOSX/Fig3/._mediumPores_lowSeed_normal.mat3min_growth_flux.xlsx
- Fig3/mediumPores_lowSeed_normal.matpanel_D_chemotactic_without_collisions.xlsx
- __MACOSX/Fig3/._mediumPores_lowSeed_normal.matpanel_D_chemotactic_without_collisions.xlsx
- Fig3/mediumPores_lowSeed_normal.mat3min_diffusive_flux.xlsx
- __MACOSX/Fig3/._mediumPores_lowSeed_normal.mat3min_diffusive_flux.xlsx
- Fig3/mediumPores_lowSeed_normal.matpanel_D_diffusive_without_collisions.xlsx
- __MACOSX/Fig3/._mediumPores_lowSeed_normal.matpanel_D_diffusive_without_collisions.xlsx
- Fig3/mediumPores_lowSeed_normal.mat1320min_growth_flux.xlsx
- __MACOSX/Fig3/._mediumPores_lowSeed_normal.mat1320min_growth_flux.xlsx
- Fig3/mediumPores_lowSeed_normal.matpanel_D_diffusive_with_collisions.xlsx
- __MACOSX/Fig3/._mediumPores_lowSeed_normal.matpanel_D_diffusive_with_collisions.xlsx
- Fig3/mediumPores_lowSeed_normal.mat3min_position_mm.xlsx
- __MACOSX/Fig3/._mediumPores_lowSeed_normal.mat3min_position_mm.xlsx
- Fig3/mediumPores_lowSeed_normal.matpanel_D_chemotactic_with_collisions.xlsx
- __MACOSX/Fig3/._mediumPores_lowSeed_normal.matpanel_D_chemotactic_with_collisions.xlsx
- Fig3/mediumPores_lowSeed_normal.matpanel_A_position_mm.xlsx
- __MACOSX/Fig3/._mediumPores_lowSeed_normal.matpanel_A_position_mm.xlsx
- Fig3/mediumPores_lowSeed_normal.mat1320min_bacteria.xlsx
- __MACOSX/Fig3/._mediumPores_lowSeed_normal.mat1320min_bacteria.xlsx
- Fig3/mediumPores_lowSeed_normal.mat3min_chemotactic_flux.xlsx
- __MACOSX/Fig3/._mediumPores_lowSeed_normal.mat3min_chemotactic_flux.xlsx
- Fig3/desktop.ini
- __MACOSX/Fig3/._desktop.ini
- Fig3/mediumPores_lowSeed_normal.matpanel_D_time_hours.xlsx
- __MACOSX/Fig3/._mediumPores_lowSeed_normal.matpanel_D_time_hours.xlsx
- Fig3/mediumPores_lowSeed_normal.mat1320min_diffusive_flux.xlsx
- __MACOSX/Fig3/._mediumPores_lowSeed_normal.mat1320min_diffusive_flux.xlsx
- Fig3/mediumPores_lowSeed_normal.mat1320min_chemotactic_flux.xlsx
- __MACOSX/Fig3/._mediumPores_lowSeed_normal.mat1320min_chemotactic_flux.xlsx
- Fig4/
- __MACOSX/._Fig4
- Fig4/mediumPores_lowSeed_normal.mat_bacteria.xlsx
- __MACOSX/Fig4/._mediumPores_lowSeed_normal.mat_bacteria.xlsx
- Fig4/mediumPores_lowSeed_normal.mat_x_microns.xlsx
- __MACOSX/Fig4/._mediumPores_lowSeed_normal.mat_x_microns.xlsx
- Fig4/mediumPores_lowSeed_normal.mat_nutrient.xlsx
- __MACOSX/Fig4/._mediumPores_lowSeed_normal.mat_nutrient.xlsx
- Fig4/desktop.ini
- __MACOSX/Fig4/._desktop.ini
- Fig4/mediumPores_lowSeed_normal.mat_time_seconds.xlsx
- __MACOSX/Fig4/._mediumPores_lowSeed_normal.mat_time_seconds.xlsx
- Fig5/
- __MACOSX/._Fig5
- Fig5/mediumPores_lowSeed_normal.matpanel_A_time_hours.xlsx
- __MACOSX/Fig5/._mediumPores_lowSeed_normal.matpanel_A_time_hours.xlsx
- Fig5/mediumPores_lowSeed_normal.mat3min_bacteria.xlsx
- __MACOSX/Fig5/._mediumPores_lowSeed_normal.mat3min_bacteria.xlsx
- Fig5/mediumPores_lowSeed_normal.mat1320min_position_mm.xlsx
- __MACOSX/Fig5/._mediumPores_lowSeed_normal.mat1320min_position_mm.xlsx
- Fig5/mediumPores_lowSeed_normal.mat3min_growth_flux.xlsx
- __MACOSX/Fig5/._mediumPores_lowSeed_normal.mat3min_growth_flux.xlsx
- Fig5/mediumPores_lowSeed_normal.matpanel_D_chemotactic_without_collisions.xlsx
- __MACOSX/Fig5/._mediumPores_lowSeed_normal.matpanel_D_chemotactic_without_collisions.xlsx
- Fig5/mediumPores_lowSeed_normal.mat3min_diffusive_flux.xlsx
- __MACOSX/Fig5/._mediumPores_lowSeed_normal.mat3min_diffusive_flux.xlsx
- Fig5/mediumPores_lowSeed_normal.matpanel_D_diffusive_without_collisions.xlsx
- __MACOSX/Fig5/._mediumPores_lowSeed_normal.matpanel_D_diffusive_without_collisions.xlsx
- Fig5/mediumPores_lowSeed_normal.mat1320min_growth_flux.xlsx
- __MACOSX/Fig5/._mediumPores_lowSeed_normal.mat1320min_growth_flux.xlsx
- Fig5/mediumPores_lowSeed_normal.matpanel_D_diffusive_with_collisions.xlsx
- __MACOSX/Fig5/._mediumPores_lowSeed_normal.matpanel_D_diffusive_with_collisions.xlsx
- Fig5/mediumPores_lowSeed_normal.mat3min_position_mm.xlsx
- __MACOSX/Fig5/._mediumPores_lowSeed_normal.mat3min_position_mm.xlsx
- Fig5/mediumPores_lowSeed_normal.matpanel_D_chemotactic_with_collisions.xlsx
- __MACOSX/Fig5/._mediumPores_lowSeed_normal.matpanel_D_chemotactic_with_collisions.xlsx
- Fig5/mediumPores_lowSeed_normal.matpanel_A_position_mm.xlsx
- __MACOSX/Fig5/._mediumPores_lowSeed_normal.matpanel_A_position_mm.xlsx
- Fig5/mediumPores_lowSeed_normal.mat1320min_bacteria.xlsx
- __MACOSX/Fig5/._mediumPores_lowSeed_normal.mat1320min_bacteria.xlsx
- Fig5/mediumPores_lowSeed_normal.mat3min_chemotactic_flux.xlsx
- __MACOSX/Fig5/._mediumPores_lowSeed_normal.mat3min_chemotactic_flux.xlsx
- Fig5/desktop.ini
- __MACOSX/Fig5/._desktop.ini
- Fig5/mediumPores_lowSeed_normal.matpanel_D_time_hours.xlsx
- __MACOSX/Fig5/._mediumPores_lowSeed_normal.matpanel_D_time_hours.xlsx
- Fig5/mediumPores_lowSeed_normal.mat1320min_diffusive_flux.xlsx
- __MACOSX/Fig5/._mediumPores_lowSeed_normal.mat1320min_diffusive_flux.xlsx
- Fig5/mediumPores_lowSeed_normal.mat1320min_chemotactic_flux.xlsx
- __MACOSX/Fig5/._mediumPores_lowSeed_normal.mat1320min_chemotactic_flux.xlsx
- Fig6/
- __MACOSX/._Fig6
- Fig6/smallPores_highSeed_noTaxis.mat_Fig6_time_seconds.xlsx
- __MACOSX/Fig6/._smallPores_highSeed_noTaxis.mat_Fig6_time_seconds.xlsx
- Fig6/smallPores_highSeed_noGrowth.mat_Fig6_time_seconds.xlsx
- __MACOSX/Fig6/._smallPores_highSeed_noGrowth.mat_Fig6_time_seconds.xlsx
- Fig6/smallPores_highSeed_normal.mat_Fig6_x_microns.xlsx
- __MACOSX/Fig6/._smallPores_highSeed_normal.mat_Fig6_x_microns.xlsx
- Fig6/mediumPores_highSeed_normal.mat_Fig6_bacteria.xlsx
- __MACOSX/Fig6/._mediumPores_highSeed_normal.mat_Fig6_bacteria.xlsx
- Fig6/smallPores_highSeed_noGrowth.mat_Fig6_x_microns.xlsx
- __MACOSX/Fig6/._smallPores_highSeed_noGrowth.mat_Fig6_x_microns.xlsx
- Fig6/mediumPores_highSeed_noTaxis.mat_Fig6_x_microns.xlsx
- __MACOSX/Fig6/._mediumPores_highSeed_noTaxis.mat_Fig6_x_microns.xlsx
- Fig6/smallPores_highSeed_noTaxis.mat_Fig6_bacteria.xlsx
- __MACOSX/Fig6/._smallPores_highSeed_noTaxis.mat_Fig6_bacteria.xlsx
- Fig6/mediumPores_highSeed_noGrowth.mat_Fig6_bacteria.xlsx
- __MACOSX/Fig6/._mediumPores_highSeed_noGrowth.mat_Fig6_bacteria.xlsx
- Fig6/smallPores_highSeed_normal.mat_Fig6_time_seconds.xlsx
- __MACOSX/Fig6/._smallPores_highSeed_normal.mat_Fig6_time_seconds.xlsx
- Fig6/largePores_highSeed_noGrowth.mat_Fig6_time_seconds.xlsx
- __MACOSX/Fig6/._largePores_highSeed_noGrowth.mat_Fig6_time_seconds.xlsx
- Fig6/mediumPores_highSeed_noGrowth.mat_Fig6_time_seconds.xlsx
- __MACOSX/Fig6/._mediumPores_highSeed_noGrowth.mat_Fig6_time_seconds.xlsx
- Fig6/mediumPores_highSeed_noTaxis.mat_Fig6_bacteria.xlsx
- __MACOSX/Fig6/._mediumPores_highSeed_noTaxis.mat_Fig6_bacteria.xlsx
- Fig6/mediumPores_highSeed_normal.mat_Fig6_time_seconds.xlsx
- __MACOSX/Fig6/._mediumPores_highSeed_normal.mat_Fig6_time_seconds.xlsx
- Fig6/mediumPores_highSeed_noGrowth.mat_Fig6_x_microns.xlsx
- __MACOSX/Fig6/._mediumPores_highSeed_noGrowth.mat_Fig6_x_microns.xlsx
- Fig6/largePores_highSeed_noGrowth.mat_Fig6_bacteria.xlsx
- __MACOSX/Fig6/._largePores_highSeed_noGrowth.mat_Fig6_bacteria.xlsx
- Fig6/largePores_highSeed_normal.mat_Fig6_time_seconds.xlsx
- __MACOSX/Fig6/._largePores_highSeed_normal.mat_Fig6_time_seconds.xlsx
- Fig6/mediumPores_highSeed_normal.mat_Fig6_x_microns.xlsx
- __MACOSX/Fig6/._mediumPores_highSeed_normal.mat_Fig6_x_microns.xlsx
- Fig6/largePores_highSeed_normal.mat_Fig6_bacteria.xlsx
- __MACOSX/Fig6/._largePores_highSeed_normal.mat_Fig6_bacteria.xlsx
- Fig6/largePores_highSeed_noTaxis.mat_Fig6_x_microns.xlsx
- __MACOSX/Fig6/._largePores_highSeed_noTaxis.mat_Fig6_x_microns.xlsx
- Fig6/smallPores_highSeed_noTaxis.mat_Fig6_x_microns.xlsx
- __MACOSX/Fig6/._smallPores_highSeed_noTaxis.mat_Fig6_x_microns.xlsx
- Fig6/smallPores_highSeed_noGrowth.mat_Fig6_bacteria.xlsx
- __MACOSX/Fig6/._smallPores_highSeed_noGrowth.mat_Fig6_bacteria.xlsx
- Fig6/smallPores_highSeed_normal.mat_Fig6_bacteria.xlsx
- __MACOSX/Fig6/._smallPores_highSeed_normal.mat_Fig6_bacteria.xlsx
- Fig6/desktop.ini
- __MACOSX/Fig6/._desktop.ini
- Fig6/largePores_highSeed_normal.mat_Fig6_x_microns.xlsx
- __MACOSX/Fig6/._largePores_highSeed_normal.mat_Fig6_x_microns.xlsx
- Fig6/largePores_highSeed_noTaxis.mat_Fig6_time_seconds.xlsx
- __MACOSX/Fig6/._largePores_highSeed_noTaxis.mat_Fig6_time_seconds.xlsx
- Fig6/mediumPores_highSeed_noTaxis.mat_Fig6_time_seconds.xlsx
- __MACOSX/Fig6/._mediumPores_highSeed_noTaxis.mat_Fig6_time_seconds.xlsx
- Fig6/largePores_highSeed_noGrowth.mat_Fig6_x_microns.xlsx
- __MACOSX/Fig6/._largePores_highSeed_noGrowth.mat_Fig6_x_microns.xlsx
- Fig6/largePores_highSeed_noTaxis.mat_Fig6_bacteria.xlsx
- __MACOSX/Fig6/._largePores_highSeed_noTaxis.mat_Fig6_bacteria.xlsx
- Fig7/
- __MACOSX/._Fig7
- Fig7/fluxBreakdownData/
- __MACOSX/Fig7/._fluxBreakdownData
- Fig7/leadingEdgeData/
- __MACOSX/Fig7/._leadingEdgeData
- Fig7/desktop.ini
- __MACOSX/Fig7/._desktop.ini
- Fig7/fluxBreakdownData/mediumPores_lowSeed_normal.matpanel_A_time_hours.xlsx
- __MACOSX/Fig7/fluxBreakdownData/._mediumPores_lowSeed_normal.matpanel_A_time_hours.xlsx
- Fig7/fluxBreakdownData/mediumPores_lowSeed_normal.mat3min_bacteria.xlsx
- __MACOSX/Fig7/fluxBreakdownData/._mediumPores_lowSeed_normal.mat3min_bacteria.xlsx
- Fig7/fluxBreakdownData/mediumPores_lowSeed_normal.mat1320min_position_mm.xlsx
- __MACOSX/Fig7/fluxBreakdownData/._mediumPores_lowSeed_normal.mat1320min_position_mm.xlsx
- Fig7/fluxBreakdownData/mediumPores_lowSeed_normal.mat3min_growth_flux.xlsx
- __MACOSX/Fig7/fluxBreakdownData/._mediumPores_lowSeed_normal.mat3min_growth_flux.xlsx
- Fig7/fluxBreakdownData/mediumPores_lowSeed_normal.matpanel_D_chemotactic_without_collisions.xlsx
- __MACOSX/Fig7/fluxBreakdownData/._mediumPores_lowSeed_normal.matpanel_D_chemotactic_without_collisions.xlsx
- Fig7/fluxBreakdownData/mediumPores_lowSeed_normal.mat3min_diffusive_flux.xlsx
- __MACOSX/Fig7/fluxBreakdownData/._mediumPores_lowSeed_normal.mat3min_diffusive_flux.xlsx
- Fig7/fluxBreakdownData/mediumPores_lowSeed_normal.matpanel_D_diffusive_without_collisions.xlsx
- __MACOSX/Fig7/fluxBreakdownData/._mediumPores_lowSeed_normal.matpanel_D_diffusive_without_collisions.xlsx
- Fig7/fluxBreakdownData/mediumPores_lowSeed_normal.mat1320min_growth_flux.xlsx
- __MACOSX/Fig7/fluxBreakdownData/._mediumPores_lowSeed_normal.mat1320min_growth_flux.xlsx
- Fig7/fluxBreakdownData/mediumPores_lowSeed_normal.matpanel_D_diffusive_with_collisions.xlsx
- __MACOSX/Fig7/fluxBreakdownData/._mediumPores_lowSeed_normal.matpanel_D_diffusive_with_collisions.xlsx
- Fig7/fluxBreakdownData/mediumPores_lowSeed_normal.mat3min_position_mm.xlsx
- __MACOSX/Fig7/fluxBreakdownData/._mediumPores_lowSeed_normal.mat3min_position_mm.xlsx
- Fig7/fluxBreakdownData/smallPores_highSeed_normal.mat_position_mm.xlsx
- __MACOSX/Fig7/fluxBreakdownData/._smallPores_highSeed_normal.mat_position_mm.xlsx
- Fig7/fluxBreakdownData/mediumPores_lowSeed_normal.matpanel_D_chemotactic_with_collisions.xlsx
- __MACOSX/Fig7/fluxBreakdownData/._mediumPores_lowSeed_normal.matpanel_D_chemotactic_with_collisions.xlsx
- Fig7/fluxBreakdownData/mediumPores_lowSeed_normal.matpanel_A_position_mm.xlsx
- __MACOSX/Fig7/fluxBreakdownData/._mediumPores_lowSeed_normal.matpanel_A_position_mm.xlsx
- Fig7/fluxBreakdownData/mediumPores_highSeed_normal.mat_position_mm.xlsx
- __MACOSX/Fig7/fluxBreakdownData/._mediumPores_highSeed_normal.mat_position_mm.xlsx
- Fig7/fluxBreakdownData/mediumPores_lowSeed_normal.mat1320min_bacteria.xlsx
- __MACOSX/Fig7/fluxBreakdownData/._mediumPores_lowSeed_normal.mat1320min_bacteria.xlsx
- Fig7/fluxBreakdownData/mediumPores_lowSeed_normal.mat3min_chemotactic_flux.xlsx
- __MACOSX/Fig7/fluxBreakdownData/._mediumPores_lowSeed_normal.mat3min_chemotactic_flux.xlsx
- Fig7/fluxBreakdownData/desktop.ini
- __MACOSX/Fig7/fluxBreakdownData/._desktop.ini
- Fig7/fluxBreakdownData/largePores_highSeed_normal.mat_position_mm.xlsx
- __MACOSX/Fig7/fluxBreakdownData/._largePores_highSeed_normal.mat_position_mm.xlsx
- Fig7/fluxBreakdownData/mediumPores_lowSeed_normal.matpanel_D_time_hours.xlsx
- __MACOSX/Fig7/fluxBreakdownData/._mediumPores_lowSeed_normal.matpanel_D_time_hours.xlsx
- Fig7/fluxBreakdownData/mediumPores_lowSeed_normal.mat1320min_diffusive_flux.xlsx
- __MACOSX/Fig7/fluxBreakdownData/._mediumPores_lowSeed_normal.mat1320min_diffusive_flux.xlsx
- Fig7/fluxBreakdownData/mediumPores_lowSeed_normal.mat1320min_chemotactic_flux.xlsx
- __MACOSX/Fig7/fluxBreakdownData/._mediumPores_lowSeed_normal.mat1320min_chemotactic_flux.xlsx
- Fig7/leadingEdgeData/smallPores_highSeed_noGrowth.mat_time_hours.xlsx
- __MACOSX/Fig7/leadingEdgeData/._smallPores_highSeed_noGrowth.mat_time_hours.xlsx
- Fig7/leadingEdgeData/largePores_highSeed_noGrowth.mat_position_mm.xlsx
- __MACOSX/Fig7/leadingEdgeData/._largePores_highSeed_noGrowth.mat_position_mm.xlsx
- Fig7/leadingEdgeData/smallPores_highSeed_noTaxis.mat_position_mm.xlsx
- __MACOSX/Fig7/leadingEdgeData/._smallPores_highSeed_noTaxis.mat_position_mm.xlsx
- Fig7/leadingEdgeData/smallPores_highSeed_noTaxis.mat_time_hours.xlsx
- __MACOSX/Fig7/leadingEdgeData/._smallPores_highSeed_noTaxis.mat_time_hours.xlsx
- Fig7/leadingEdgeData/largePores_highSeed_noTaxis.mat_position_mm.xlsx
- __MACOSX/Fig7/leadingEdgeData/._largePores_highSeed_noTaxis.mat_position_mm.xlsx
- Fig7/leadingEdgeData/smallPores_highSeed_normal.mat_time_hours.xlsx
- __MACOSX/Fig7/leadingEdgeData/._smallPores_highSeed_normal.mat_time_hours.xlsx
- Fig7/leadingEdgeData/largePores_highSeed_noGrowth.mat_time_hours.xlsx
- __MACOSX/Fig7/leadingEdgeData/._largePores_highSeed_noGrowth.mat_time_hours.xlsx
- Fig7/leadingEdgeData/mediumPores_highSeed_noGrowth.mat_position_mm.xlsx
- __MACOSX/Fig7/leadingEdgeData/._mediumPores_highSeed_noGrowth.mat_position_mm.xlsx
- Fig7/leadingEdgeData/smallPores_highSeed_normal.mat_position_mm.xlsx
- __MACOSX/Fig7/leadingEdgeData/._smallPores_highSeed_normal.mat_position_mm.xlsx
- Fig7/leadingEdgeData/largePores_highSeed_noTaxis.mat_time_hours.xlsx
- __MACOSX/Fig7/leadingEdgeData/._largePores_highSeed_noTaxis.mat_time_hours.xlsx
- Fig7/leadingEdgeData/mediumPores_highSeed_normal.mat_position_mm.xlsx
- __MACOSX/Fig7/leadingEdgeData/._mediumPores_highSeed_normal.mat_position_mm.xlsx
- Fig7/leadingEdgeData/mediumPores_highSeed_normal.mat_time_hours.xlsx
- __MACOSX/Fig7/leadingEdgeData/._mediumPores_highSeed_normal.mat_time_hours.xlsx
- Fig7/leadingEdgeData/mediumPores_highSeed_noTaxis.mat_position_mm.xlsx
- __MACOSX/Fig7/leadingEdgeData/._mediumPores_highSeed_noTaxis.mat_position_mm.xlsx
- Fig7/leadingEdgeData/desktop.ini
- __MACOSX/Fig7/leadingEdgeData/._desktop.ini
- Fig7/leadingEdgeData/largePores_highSeed_normal.mat_position_mm.xlsx
- __MACOSX/Fig7/leadingEdgeData/._largePores_highSeed_normal.mat_position_mm.xlsx
- Fig7/leadingEdgeData/smallPores_highSeed_noGrowth.mat_position_mm.xlsx
- __MACOSX/Fig7/leadingEdgeData/._smallPores_highSeed_noGrowth.mat_position_mm.xlsx
- Fig7/leadingEdgeData/mediumPores_highSeed_noGrowth.mat_time_hours.xlsx
- __MACOSX/Fig7/leadingEdgeData/._mediumPores_highSeed_noGrowth.mat_time_hours.xlsx
- Fig7/leadingEdgeData/largePores_highSeed_normal.mat_time_hours.xlsx
- __MACOSX/Fig7/leadingEdgeData/._largePores_highSeed_normal.mat_time_hours.xlsx
- Fig7/leadingEdgeData/mediumPores_highSeed_noTaxis.mat_time_hours.xlsx
- __MACOSX/Fig7/leadingEdgeData/._mediumPores_highSeed_noTaxis.mat_time_hours.xlsx
- SIFig1/
- __MACOSX/._SIFig1
- SIFig1/desktop.ini
- __MACOSX/SIFig1/._desktop.ini
- SIFig1/FigS1speed.xlsx
- __MACOSX/SIFig1/._FigS1speed.xlsx
- SIFig1/FigS1dx_microns.xlsx
- __MACOSX/SIFig1/._FigS1dx_microns.xlsx
