# Supplementary material for: Influence of confinement on the spreading of bacterial populations
Source: PLoS Comput Biol. 2022 May 9;18(5):e1010063. doi: 10.1371/journal.pcbi.1010063 (PMC9119553; doi:10.1371/journal.pcbi.1010063)
Supplement: S2 File — This zip file contains the raw data used to make all the Figures. (ZIP) [file pcbi.1010063.s009.zip › SIFig2/FigS2_signal.xlsx]

## Sheet: Sheet1
data
3.45953e-05
3.41829e-05
3.37715e-05
3.33624e-05
3.29563e-05
3.25542e-05
3.21568e-05
3.17646e-05
3.13775e-05
3.09955e-05
3.06178e-05
3.02435e-05
2.9871e-05
2.9499e-05
2.91257e-05
2.87496e-05
2.83698e-05
2.79859e-05
2.75983e-05
2.72088e-05
2.68201e-05
2.64364e-05
2.60631e-05
2.57064e-05
2.53736e-05
2.50723e-05
2.481e-05
2.45942e-05
2.44311e-05
2.4326e-05
2.42824e-05
2.4302e-05
2.43846e-05
2.45278e-05
2.47274e-05
2.49772e-05
2.52698e-05
2.55966e-05
2.59483e-05
2.63152e-05
2.66877e-05
2.70568e-05
2.74138e-05
2.77514e-05
2.80628e-05
2.83426e-05
2.85865e-05
2.87913e-05
2.89549e-05
2.90765e-05
2.91561e-05
2.91952e-05
2.91958e-05
2.91612e-05
2.90954e-05
2.90029e-05
2.88886e-05
2.87574e-05
2.86137e-05
2.84613e-05
2.83032e-05
2.81408e-05
2.79747e-05
2.78039e-05
2.76266e-05
2.74399e-05
2.72409e-05
2.70266e-05
2.67948e-05
2.65441e-05
2.62744e-05
2.59871e-05
2.56852e-05
2.53729e-05
2.50555e-05
2.47392e-05
2.44304e-05
2.41353e-05
2.38599e-05
2.3609e-05
2.33866e-05
2.31956e-05
2.30376e-05
2.29133e-05
2.28224e-05
2.27639e-05
2.27364e-05
2.2738e-05
2.27665e-05
2.28196e-05
2.28948e-05
2.29893e-05
2.31e-05
2.32234e-05
2.33557e-05
2.34925e-05
2.36288e-05
2.37596e-05
2.38793e-05
2.39824e-05
2.40638e-05
2.41187e-05
2.41434e-05
2.41351e-05
2.40927e-05
2.40165e-05
2.39085e-05
2.37728e-05
2.36148e-05
2.34415e-05
2.32609e-05
2.30819e-05
2.29134e-05
2.27643e-05
2.26426e-05
2.25548e-05
2.25063e-05
2.25e-05
2.25371e-05
2.26165e-05
2.27349e-05
2.28873e-05
2.30672e-05
2.32668e-05
2.34777e-05
2.36915e-05
2.38999e-05
2.40957e-05
2.42729e-05
2.44269e-05
2.45551e-05
2.46569e-05
2.47336e-05
2.47883e-05
2.48256e-05
2.48517e-05
2.48735e-05
2.48984e-05
2.49339e-05
2.49872e-05
2.50648e-05
2.51723e-05
2.53138e-05
2.54924e-05
2.57097e-05
2.59656e-05
2.62591e-05
2.65877e-05
2.69479e-05
2.73353e-05
2.77447e-05
2.81704e-05
2.86065e-05
2.90469e-05
2.94855e-05
2.99168e-05
3.03356e-05
3.07377e-05
3.11196e-05
3.14791e-05
3.1815e-05
3.21272e-05
3.24167e-05
3.26856e-05
3.29366e-05
3.31732e-05
3.33991e-05
3.36178e-05
3.38331e-05
3.40479e-05
3.4265e-05
3.44863e-05
3.47133e-05
3.49469e-05
3.51877e-05
3.5436e-05
3.56921e-05
3.59564e-05
3.62293e-05
3.65116e-05
3.6804e-05
3.71075e-05
3.74227e-05
3.77497e-05
3.80881e-05
3.8437e-05
3.87943e-05
3.91574e-05
3.95231e-05
3.98878e-05
4.02482e-05
4.06015e-05
4.09461e-05
4.12817e-05
4.16101e-05
4.1935e-05
4.22623e-05
4.25999e-05
4.29574e-05
4.33457e-05
4.37762e-05
4.42607e-05
4.48104e-05
4.54355e-05
4.61446e-05
4.69448e-05
4.7841e-05
4.88363e-05
4.99317e-05
5.11269e-05
5.24198e-05
5.38076e-05
5.52869e-05
5.68538e-05
5.85044e-05
6.0235e-05
6.20422e-05
6.39229e-05
6.58742e-05
6.78932e-05
6.99769e-05
7.21221e-05
7.43252e-05
7.65817e-05
7.8887e-05
8.12357e-05
8.36227e-05
8.60427e-05
8.84914e-05
9.09655e-05
9.34635e-05
9.59858e-05
9.85349e-05
0.000101116
0.000103735
0.0001064
0.000109121
0.000111905
0.00011476
0.000117691
0.000120701
0.000123788
0.000126947
0.000130171
0.000133448
0.000136767
0.000140114
0.000143479
0.000146854
0.000150234
0.000153623
0.00015703
0.000160471
0.000163971
0.000167559
0.00017127
0.000175143
0.000179214
0.00018352
0.000188092
0.000192954
0.000198121
0.000203598
0.000209376
0.000215438
0.000221753
0.000228283
0.000234982
0.0002418
0.000248687
0.000255596
0.000262485
0.000269322
0.000276086
0.000282771
0.000289382
0.00029594
0.000302479
0.000309041
0.000315676
0.000322437
0.000329377
0.000336544
0.000343978
0.000351706
0.000359745
0.000368094
0.00037674
0.000385654
0.000394799
0.000404125
0.000413582
0.000423115
0.000432674
0.000442212
0.000451695
0.000461099
0.000470413
0.000479641
0.000488802
0.000497927
0.000507059
0.00051625
0.000525558
0.000535046
0.000544771
0.000554788
0.000565141
0.000575861
0.000586963
0.000598444
0.000610281
0.00062243
0.000634833
0.000647412
0.000660082
0.000672749
0.000685316
0.000697692
0.000709794
0.000721549
0.000732905
0.000743821
0.00075428
0.00076428
0.000773836
0.00078298
0.000791752
0.000800206
0.000808403
0.000816409
0.000824299
0.000832149
0.000840041
0.000848063
0.000856302
0.000864852
0.000873803
0.000883244
0.000893259
0.000903921
0.000915287
0.000927399
0.000940273
0.000953901
0.000968248
0.000983251
0.000998821
0.00101485
0.0010312
0.00104773
0.0010643
0.00108074
0.00109692
0.0011127
0.00112795
0.00114259
0.00115654
0.00116974
0.00118219
0.00119387
0.00120483
0.00121512
0.00122481
0.00123399
0.00124276
0.00125122
0.00125949
0.00126765
0.0012758
0.00128399
0.00129229
0.00130069
0.00130919
0.00131776
0.00132633
0.00133483
0.00134315
0.00135121
0.00135891
0.00136616
0.0013729
0.00137909
0.00138472
0.00138981
0.00139442
0.00139861
0.00140251
0.00140623
0.00140991
0.00141366
0.00141763
0.0014219
0.00142656
0.00143166
0.00143721
0.00144318
0.00144954
0.0014562
0.00146307
0.00147003
0.00147696
0.00148374
0.00149026
0.00149642
0.00150211
0.00150727
0.00151183
0.00151573
0.00151893
0.00152139
0.00152309
0.001524
0.0015241
0.00152338
0.00152184
0.0015195
0.00151638
0.00151256
0.0015081
0.00150311
0.00149772
0.00149209
0.00148638
0.00148077
0.00147545
0.00147059
0.00146637
0.00146292
0.00146039
0.00145885
0.00145837
0.00145898
0.00146065
0.00146333
0.00146694
0.00147135
0.00147641
0.00148195
0.00148778
0.00149369
0.00149948
0.00150494
0.0015099
0.00151417
0.0015176
0.00152008
0.00152151
0.00152184
0.00152106
0.00151919
0.00151628
0.00151242
0.00150775
0.00150242
0.0014966
0.00149051
0.00148437
0.00147839
0.0014728
0.00146782
0.00146365
0.00146043
0.00145831
0.00145736
0.00145764
0.00145912
0.00146176
0.00146548
0.00147017
0.00147569
0.0014819
0.00148867
0.00149587
0.00150339
0.00151114
0.00151904
0.00152703
0.00153507
0.00154312
0.00155114
0.00155909
0.00156691
0.00157453
0.00158187
0.00158884
0.00159531
0.00160118
0.00160633
0.00161064
0.00161401
0.00161636
0.00161762
0.00161776
0.00161677
0.0016147
0.00161162
0.00160764
0.00160288
0.00159752
0.00159174
0.00158574
0.0015797
0.00157383
0.00156829
0.00156323
0.00155875
0.00155494
0.00155183
0.00154941
0.00154763
0.00154643
0.00154569
0.00154529
0.0015451
0.00154501
0.0015449
0.00154468
0.00154429
0.00154371
0.00154296
0.00154208
0.00154118
0.00154036
0.00153976
0.00153953
0.00153981
0.00154076
0.00154249
0.00154509
0.00154864
0.00155316
0.00155864
0.00156504
0.00157226
0.0015802
0.00158871
0.00159759
0.00160665
0.00161564
0.00162433
0.00163246
0.00163975
0.00164594
0.0016508
0.00165411
0.00165569
0.00165546
0.00165337
0.00164947
0.00164392
0.00163694
0.00162887
0.00162011
0.00161111
0.00160238
0.00159444
0.0015878
0.00158294
0.00158028
0.00158018
0.00158292
0.00158869
0.00159758
0.00160963
0.00162479
0.00164294
0.00166393
0.00168756
0.00171363
0.0017419
0.00177215
0.00180413
0.00183761
0.00187238
0.00190822
0.00194491
0.00198226
0.00202007
0.00205816
0.00209637
0.00213458
0.00217267
0.00221058
0.00224829
0.00228583
0.00232325
0.0023607
0.00239832
0.00243632
0.00247494
0.0025144
0.00255497
0.00259688
0.00264036
0.00268559
0.00273274
0.00278191
0.00283316
0.00288648
0.00294181
0.00299902
0.0030579
0.00311819
0.00317953
0.00324152
0.00330368
0.00336547
0.00342632
0.00348564
0.00354282
0.00359727
0.00364845
0.00369589
0.00373921
0.00377812
0.00381248
0.00384226
0.00386754
0.00388854
0.00390556
0.00391897
0.00392918
0.00393659
0.00394157
0.00394445
0.00394544
0.00394465
0.00394208
0.00393759
0.00393097
0.0039219
0.00391001
0.00389491
0.00387624
0.00385365
0.00382692
0.00379591
0.0037606
0.0037211
0.00367765
0.00363061
0.0035804
0.00352756
0.00347262
0.00341617
0.00335873
0.00330081
0.00324285
0.00318518
0.00312807
0.00307166
0.00301601
0.00296111
0.00290686
0.00285312
0.00279971
0.00274648
0.00269326
0.00263993
0.00258642
0.00253272
0.00247887
0.00242497
0.00237117
0.00231766
0.00226462
0.00221225
0.00216073
0.00211021
0.00206079
0.00201252
0.00196542
0.00191943
0.0018745
0.00183052
0.0017874
0.00174503
0.00170333
0.00166226
0.00162179
0.00158194
0.00154278
0.00150438
0.00146687
0.00143036
0.00139498
0.00136087
0.00132814
0.00129686
0.00126712
0.00123894
0.00121233
0.00118725
0.00116361
0.0011413
0.00112017
0.00110001
0.00108059
0.00106164
0.00104286
0.00102396
0.00100463
0.000984607
0.000963641
0.000941551
0.000918219
0.000893607
0.000867757
0.000840794
0.000812914
0.000784373
0.000755468
0.000726514
0.000697826
0.000669694
0.000642368
0.000616043
0.000590853
0.000566867
0.000544095
0.000522496
0.000501988
0.000482465
0.000463812
0.000445914
0.000428672
0.00041201
0.000395877
0.000380249
0.000365131
0.000350547
0.000336538
0.000323155
0.000310453
0.000298483
0.000287291
0.000276912
0.000267367
0.000258663
0.000250789
0.000243718
0.000237403
0.000231782
0.000226769
0.000222264
0.000218147
0.000214284
0.000210528
0.000206724
0.000202716
0.00019835
0.000193482
0.000187982
0.00018174
0.000174674
0.000166726
0.000157869
0.000148104
0.000137461
0.000125995
0.000113783
0.000100922
8.75243e-05
7.37144e-05
5.9625e-05
4.53944e-05
