# Supplementary material for: Influence of confinement on the spreading of bacterial populations
Source: PLoS Comput Biol. 2022 May 9;18(5):e1010063. doi: 10.1371/journal.pcbi.1010063 (PMC9119553; doi:10.1371/journal.pcbi.1010063)
Supplement: S2 File — This zip file contains the raw data used to make all the Figures. (ZIP) [file pcbi.1010063.s009.zip › SIFig2/FigS2_position_mm.xlsx]

## Sheet: Sheet1
data
0
0.0024564
0.0049128
0.0073692
0.0098256
0.012282
0.0147384
0.0171948
0.0196512
0.0221076
0.024564
0.0270204
0.0294768
0.0319332
0.0343896
0.036846
0.0393024
0.0417588
0.0442152
0.0466716
0.049128
0.0515844
0.0540408
0.0564972
0.0589536
0.06141
0.0638664
0.0663228
0.0687792
0.0712356
0.073692
0.0761484
0.0786048
0.0810612
0.0835176
0.085974
0.0884304
0.0908868
0.0933432
0.0957996
0.098256
0.100712
0.103169
0.105625
0.108082
0.110538
0.112994
0.115451
0.117907
0.120364
0.12282
0.125276
0.127733
0.130189
0.132646
0.135102
0.137558
0.140015
0.142471
0.144928
0.147384
0.14984
0.152297
0.154753
0.15721
0.159666
0.162122
0.164579
0.167035
0.169492
0.171948
0.174404
0.176861
0.179317
0.181774
0.18423
0.186686
0.189143
0.191599
0.194056
0.196512
0.198968
0.201425
0.203881
0.206338
0.208794
0.21125
0.213707
0.216163
0.21862
0.221076
0.223532
0.225989
0.228445
0.230901
0.233358
0.235814
0.238271
0.240727
0.243183
0.24564
0.248096
0.250553
0.253009
0.255465
0.257922
0.260378
0.262835
0.265291
0.267747
0.270204
0.27266
0.275117
0.277573
0.280029
0.282486
0.284942
0.287399
0.289855
0.292311
0.294768
0.297224
0.299681
0.302137
0.304593
0.30705
0.309506
0.311963
0.314419
0.316875
0.319332
0.321788
0.324245
0.326701
0.329157
0.331614
0.33407
0.336527
0.338983
0.341439
0.343896
0.346352
0.348809
0.351265
0.353721
0.356178
0.358634
0.361091
0.363547
0.366003
0.36846
0.370916
0.373373
0.375829
0.378285
0.380742
0.383198
0.385655
0.388111
0.390567
0.393024
0.39548
0.397937
0.400393
0.402849
0.405306
0.407762
0.410219
0.412675
0.415131
0.417588
0.420044
0.422501
0.424957
0.427413
0.42987
0.432326
0.434783
0.437239
0.439695
0.442152
0.444608
0.447065
0.449521
0.451977
0.454434
0.45689
0.459347
0.461803
0.464259
0.466716
0.469172
0.471629
0.474085
0.476541
0.478998
0.481454
0.483911
0.486367
0.488823
0.49128
0.493736
0.496193
0.498649
0.501105
0.503562
0.506018
0.508475
0.510931
0.513387
0.515844
0.5183
0.520757
0.523213
0.525669
0.528126
0.530582
0.533039
0.535495
0.537951
0.540408
0.542864
0.545321
0.547777
0.550233
0.55269
0.555146
0.557603
0.560059
0.562515
0.564972
0.567428
0.569885
0.572341
0.574797
0.577254
0.57971
0.582167
0.584623
0.587079
0.589536
0.591992
0.594449
0.596905
0.599361
0.601818
0.604274
0.606731
0.609187
0.611643
0.6141
0.616556
0.619013
0.621469
0.623925
0.626382
0.628838
0.631295
0.633751
0.636207
0.638664
0.64112
0.643577
0.646033
0.648489
0.650946
0.653402
0.655859
0.658315
0.660771
0.663228
0.665684
0.668141
0.670597
0.673053
0.67551
0.677966
0.680423
0.682879
0.685335
0.687792
0.690248
0.692704
0.695161
0.697617
0.700074
0.70253
0.704986
0.707443
0.709899
0.712356
0.714812
0.717268
0.719725
0.722181
0.724638
0.727094
0.72955
0.732007
0.734463
0.73692
0.739376
0.741832
0.744289
0.746745
0.749202
0.751658
0.754114
0.756571
0.759027
0.761484
0.76394
0.766396
0.768853
0.771309
0.773766
0.776222
0.778678
0.781135
0.783591
0.786048
0.788504
0.79096
0.793417
0.795873
0.79833
0.800786
0.803242
0.805699
0.808155
0.810612
0.813068
0.815524
0.817981
0.820437
0.822894
0.82535
0.827806
0.830263
0.832719
0.835176
0.837632
0.840088
0.842545
0.845001
0.847458
0.849914
0.85237
0.854827
0.857283
0.85974
0.862196
0.864652
0.867109
0.869565
0.872022
0.874478
0.876934
0.879391
0.881847
0.884304
0.88676
0.889216
0.891673
0.894129
0.896586
0.899042
0.901498
0.903955
0.906411
0.908868
0.911324
0.91378
0.916237
0.918693
0.92115
0.923606
0.926062
0.928519
0.930975
0.933432
0.935888
0.938344
0.940801
0.943257
0.945714
0.94817
0.950626
0.953083
0.955539
0.957996
0.960452
0.962908
0.965365
0.967821
0.970278
0.972734
0.97519
0.977647
0.980103
0.98256
0.985016
0.987472
0.989929
0.992385
0.994842
0.997298
0.999754
1.00221
1.00467
1.00712
1.00958
1.01204
1.01449
1.01695
1.01941
1.02186
1.02432
1.02677
1.02923
1.03169
1.03414
1.0366
1.03906
1.04151
1.04397
1.04643
1.04888
1.05134
1.0538
1.05625
1.05871
1.06116
1.06362
1.06608
1.06853
1.07099
1.07345
1.0759
1.07836
1.08082
1.08327
1.08573
1.08818
1.09064
1.0931
1.09555
1.09801
1.10047
1.10292
1.10538
1.10784
1.11029
1.11275
1.11521
1.11766
1.12012
1.12257
1.12503
1.12749
1.12994
1.1324
1.13486
1.13731
1.13977
1.14223
1.14468
1.14714
1.14959
1.15205
1.15451
1.15696
1.15942
1.16188
1.16433
1.16679
1.16925
1.1717
1.17416
1.17662
1.17907
1.18153
1.18398
1.18644
1.1889
1.19135
1.19381
1.19627
1.19872
1.20118
1.20364
1.20609
1.20855
1.211
1.21346
1.21592
1.21837
1.22083
1.22329
1.22574
1.2282
1.23066
1.23311
1.23557
1.23803
1.24048
1.24294
1.24539
1.24785
1.25031
1.25276
1.25522
1.25768
1.26013
1.26259
1.26505
1.2675
1.26996
1.27241
1.27487
1.27733
1.27978
1.28224
1.2847
1.28715
1.28961
1.29207
1.29452
1.29698
1.29944
1.30189
1.30435
1.3068
1.30926
1.31172
1.31417
1.31663
1.31909
1.32154
1.324
1.32646
1.32891
1.33137
1.33382
1.33628
1.33874
1.34119
1.34365
1.34611
1.34856
1.35102
1.35348
1.35593
1.35839
1.36085
1.3633
1.36576
1.36821
1.37067
1.37313
1.37558
1.37804
1.3805
1.38295
1.38541
1.38787
1.39032
1.39278
1.39523
1.39769
1.40015
1.4026
1.40506
1.40752
1.40997
1.41243
1.41489
1.41734
1.4198
1.42225
1.42471
1.42717
1.42962
1.43208
1.43454
1.43699
1.43945
1.44191
1.44436
1.44682
1.44928
1.45173
1.45419
1.45664
1.4591
1.46156
1.46401
1.46647
1.46893
1.47138
1.47384
1.4763
1.47875
1.48121
1.48366
1.48612
1.48858
1.49103
1.49349
1.49595
1.4984
1.50086
1.50332
1.50577
1.50823
1.51069
1.51314
1.5156
1.51805
1.52051
1.52297
1.52542
1.52788
1.53034
1.53279
1.53525
1.53771
1.54016
1.54262
1.54507
1.54753
1.54999
1.55244
1.5549
1.55736
1.55981
1.56227
1.56473
1.56718
1.56964
1.5721
1.57455
1.57701
1.57946
1.58192
1.58438
1.58683
1.58929
1.59175
1.5942
1.59666
1.59912
1.60157
1.60403
1.60648
1.60894
1.6114
1.61385
1.61631
1.61877
1.62122
1.62368
1.62614
1.62859
1.63105
1.63351
1.63596
1.63842
1.64087
1.64333
1.64579
1.64824
1.6507
1.65316
1.65561
1.65807
1.66053
1.66298
1.66544
1.66789
1.67035
1.67281
1.67526
1.67772
1.68018
1.68263
1.68509
1.68755
1.69
1.69246
1.69492
1.69737
1.69983
1.70228
1.70474
1.7072
1.70965
1.71211
1.71457
1.71702
1.71948
1.72194
1.72439
1.72685
1.7293
1.73176
1.73422
1.73667
1.73913
1.74159
1.74404
1.7465
1.74896
1.75141
1.75387
1.75633
1.75878
1.76124
1.76369
1.76615
1.76861
1.77106
1.77352
1.77598
1.77843
1.78089
1.78335
1.7858
1.78826
1.79071
1.79317
1.79563
1.79808
1.80054
1.803
1.80545
1.80791
1.81037
1.81282
1.81528
1.81774
1.82019
1.82265
1.8251
1.82756
1.83002
1.83247
1.83493
1.83739
1.83984
1.8423
1.84476
1.84721
1.84967
1.85212
1.85458
1.85704
1.85949
1.86195
1.86441
1.86686
1.86932
1.87178
1.87423
1.87669
1.87915
1.8816
