# Supplementary material for: Influence of confinement on the spreading of bacterial populations
Source: PLoS Comput Biol. 2022 May 9;18(5):e1010063. doi: 10.1371/journal.pcbi.1010063 (PMC9119553; doi:10.1371/journal.pcbi.1010063)
Supplement: S2 File — This zip file contains the raw data used to make all the Figures. (ZIP) [file pcbi.1010063.s009.zip › Fig1/Fig1_muCrowd.xlsx]

## Sheet: Sheet1
data
1
1
1
1
1
1
1
1
1
1
1
1
1
1
1
1
1
1
1
1
1
1
1
1
1
1
1
1
1
1
1
1
1
1
1
1
1
1
1
1
1
1
1
1
1
1
1
1
1
1
1
1
1
1
1
1
1
1
1
1
1
1
1
1
1
1
1
1
1
1
1
1
1
1
1
1
1
1
1
1
1
1
1
1
1
1
1
1
1
1
1
1
1
1
1
1
1
1
1
1
1
1
1
1
1
1
1
1
1
1
1
1
1
1
1
1
1
1
1
1
1
1
1
1
1
1
1
1
1
1
1
1
1
1
1
1
1
1
1
1
1
1
1
1
1
1
1
1
1
1
1
1
1
1
1
1
1
1
1
1
1
1
1
1
1
1
1
1
1
1
1
1
1
1
1
1
1
1
1
1
1
1
1
1
1
1
1
1
1
1
1
1
1
1
1
1
1
1
1
1
1
1
1
1
1
1
1
1
1
1
1
1
1
1
1
1
1
1
1
1
1
1
1
1
1
1
1
1
1
1
1
1
1
1
1
1
1
1
1
1
1
1
1
1
1
1
1
1
1
1
1
1
1
1
1
1
1
1
1
1
1
1
1
1
1
1
1
1
1
1
1
1
1
1
1
1
1
1
1
1
1
1
1
1
1
1
1
1
1
1
1
1
1
1
1
1
1
1
1
1
1
1
1
1
1
1
1
1
1
1
1
1
1
1
1
1
1
1
1
1
1
1
1
1
1
1
1
1
1
1
1
1
1
1
1
1
1
1
1
1
1
1
1
1
1
1
1
1
1
1
1
1
1
1
0.996619
0.986533
0.976536
0.966628
0.956809
0.947077
0.937432
0.927873
0.918399
0.90901
0.899704
0.890482
0.881343
0.872286
0.86331
0.854414
0.845598
0.836862
0.828204
0.819624
0.811122
0.802696
0.794346
0.786071
0.777872
0.769746
0.761695
0.753716
0.745809
0.737974
0.730211
0.722518
0.714895
0.707341
0.699856
0.69244
0.685091
0.677809
0.670594
0.663445
0.656362
0.649344
0.642389
0.635499
0.628672
0.621908
0.615207
0.608567
0.601988
0.59547
0.589013
0.582615
0.576276
0.569997
0.563775
0.557611
0.551505
0.545455
0.539462
0.533525
0.527643
0.521816
0.516044
0.510325
0.504661
0.499049
0.49349
0.487984
0.482529
0.477125
0.471773
0.466471
0.461219
0.456017
0.450865
0.445761
0.440705
0.435698
0.430738
0.425825
0.42096
0.416141
0.411367
0.40664
0.401958
0.39732
0.392728
0.388179
0.383674
0.379213
0.374795
0.370419
0.366085
0.361794
0.357544
0.353336
0.349168
0.345041
0.340954
0.336907
0.3329
0.328932
0.325002
0.321112
0.317259
0.313444
0.309667
0.305927
0.302224
0.298558
0.294928
0.291334
0.287776
0.284253
0.280765
0.277312
0.273893
0.270508
0.267158
0.263841
0.260557
0.257307
0.254089
0.250904
0.24775
0.244629
0.241539
0.238481
0.235454
0.232458
0.229492
0.226557
0.223651
0.220775
0.217929
0.215113
0.212325
0.209566
0.206835
0.204133
0.201459
0.198812
0.196193
0.193602
0.191037
0.188499
0.185988
0.183504
0.181045
0.178612
0.176205
0.173824
0.171467
0.169136
0.16683
0.164548
0.16229
0.160057
0.157848
0.155662
0.1535
0.151361
0.149245
0.147153
0.145083
0.143035
0.14101
0.139007
0.137026
0.135066
0.133128
0.131212
0.129316
0.127442
0.125588
0.123755
0.121943
0.12015
0.118378
0.116626
0.114893
0.11318
0.111486
0.109812
0.108156
0.106519
0.104901
0.103302
0.101721
0.100158
0.0986127
0.0970856
0.0955762
0.0940844
0.0926099
0.0911527
0.0897126
0.0882894
0.0868829
0.0854931
0.0841197
0.0827627
0.0814218
0.080097
0.0787881
0.0774948
0.0762172
0.0749551
0.0737082
0.0724766
0.07126
0.0700583
0.0688713
0.067699
0.0665412
0.0653977
0.0642685
0.0631534
0.0620523
0.060965
0.0598915
0.0588315
0.0577851
0.0567519
0.055732
0.0547252
0.0537314
0.0527505
0.0517823
0.0508267
0.0498836
0.048953
0.0480346
0.0471284
0.0462342
0.045352
0.0444816
0.0436229
0.0427759
0.0419403
0.0411162
0.0403033
0.0395017
0.0387111
0.0379314
0.0371627
0.0364047
0.0356574
0.0349207
0.0341944
0.0334786
0.032773
0.0320775
0.0313922
0.0307168
0.0300513
0.0293957
0.0287497
0.0281133
0.0274865
0.0268691
0.026261
0.0256622
0.0250725
0.024492
0.0239204
0.0233577
0.0228038
0.0222587
0.0217222
0.0211942
0.0206748
0.0201637
0.019661
0.0191665
0.0186802
0.0182019
0.0177316
0.0172693
0.0168148
0.0163681
0.0159291
0.0154976
0.0150738
0.0146574
0.0142484
0.0138467
0.0134523
0.013065
0.0126848
0.0123117
0.0119456
0.0115864
0.0112339
0.0108883
0.0105493
0.010217
0.00989125
0.00957198
0.00925915
0.00895268
0.00865251
0.00835859
0.00807084
0.00778921
0.00751362
0.00724403
0.00698037
0.00672258
0.0064706
0.00622438
0.00598384
0.00574894
0.00551962
0.00529581
0.00507747
0.00486454
0.00465696
0.00445467
0.00425763
0.00406577
0.00387905
0.0036974
0.00352078
0.00334914
0.00318242
0.00302057
0.00286354
0.00271128
0.00256374
0.00242087
0.00228262
0.00214894
0.00201978
0.0018951
0.00177484
0.00165897
0.00154743
0.00144017
0.00133716
0.00123834
0.00114367
0.0010531
0.000966601
0.000884115
0.000805603
0.00073102
0.000660325
0.000593475
0.000530427
0.00047114
0.000415573
0.000363685
0.000315434
0.000270782
0.000229687
0.00019211
0.000158013
0.000127355
0.0001001
7.62076e-05
5.56411e-05
3.83627e-05
2.43353e-05
1.35221e-05
5.88651e-06
1.39235e-06
0
0
0
0
0
0
0
0
0
0
0
0
0
0
0
0
0
0
0
0
0
0
0
0
0
0
0
0
0
0
0
0
0
0
0
0
0
0
0
0
0
0
0
0
0
0
0
0
0
0
0
0
0
0
0
0
0
0
0
0
0
0
0
0
0
0
0
0
0
0
0
0
0
0
0
0
0
0
0
0
0
0
0
0
0
0
0
0
0
0
0
0
0
0
0
0
0
0
0
0
0
0
0
0
0
0
0
0
0
0
0
0
0
0
0
0
0
0
0
0
0
0
0
0
0
0
0
0
0
0
0
0
0
0
0
0
0
0
0
0
0
0
0
0
0
0
0
0
0
0
0
0
0
0
0
0
0
0
0
0
0
0
0
0
0
0
0
0
0
0
0
0
0
0
0
0
0
0
0
0
0
0
0
0
0
0
0
0
0
0
0
0
0
0
0
0
0
0
0
0
0
0
0
0
0
0
0
0
0
0
0
0
0
0
0
0
0
0
0
0
0
0
0
0
0
0
0
0
0
0
0
0
0
0
0
0
0
0
0
0
0
0
0
0
0
0
0
0
0
0
0
0
0
0
0
0
0
0
0
0
0
0
0
0
0
0
0
0
0
0
0
0
0
0
0
0
0
0
0
