# Supplementary material for: Influence of confinement on the spreading of bacterial populations
Source: PLoS Comput Biol. 2022 May 9;18(5):e1010063. doi: 10.1371/journal.pcbi.1010063 (PMC9119553; doi:10.1371/journal.pcbi.1010063)
Supplement: S2 File — This zip file contains the raw data used to make all the Figures. (ZIP) [file pcbi.1010063.s009.zip › Fig1/Fig1_bacteria.xlsx]

## Sheet: Sheet1
data
0.000246399
0.000249255
0.000252145
0.000255067
0.000258024
0.000261015
0.00026404
0.000267101
0.000270197
0.000273328
0.000276497
0.000279701
0.000282944
0.000286223
0.000289541
0.000292897
0.000296292
0.000299726
0.0003032
0.000306715
0.00031027
0.000313866
0.000317504
0.000321185
0.000324908
0.000328674
0.000332483
0.000336337
0.000340236
0.000344179
0.000348169
0.000352204
0.000356287
0.000360417
0.000364594
0.00036882
0.000373095
0.00037742
0.000381795
0.00038622
0.000390697
0.000395225
0.000399807
0.000404441
0.000409129
0.000413871
0.000418668
0.000423521
0.00042843
0.000433396
0.00043842
0.000443501
0.000448642
0.000453842
0.000459103
0.000464424
0.000469808
0.000475253
0.000480762
0.000486334
0.000491972
0.000497674
0.000503443
0.000509278
0.000515181
0.000521153
0.000527193
0.000533304
0.000539486
0.000545739
0.000552065
0.000558464
0.000564937
0.000571485
0.000578109
0.00058481
0.000591589
0.000598446
0.000605383
0.0006124
0.000619498
0.000626679
0.000633943
0.000641291
0.000648724
0.000656244
0.00066385
0.000671545
0.000679329
0.000687203
0.000695169
0.000703226
0.000711378
0.000719623
0.000727964
0.000736402
0.000744938
0.000753573
0.000762307
0.000771143
0.000780082
0.000789124
0.000798271
0.000807524
0.000816884
0.000826352
0.000835931
0.00084562
0.000855422
0.000865337
0.000875367
0.000885514
0.000895778
0.000906161
0.000916664
0.000927289
0.000938038
0.000948911
0.000959909
0.000971036
0.000982291
0.000993677
0.00100519
0.00101685
0.00102863
0.00104056
0.00105262
0.00106482
0.00107716
0.00108965
0.00110228
0.00111505
0.00112798
0.00114105
0.00115428
0.00116766
0.00118119
0.00119488
0.00120873
0.00122274
0.00123692
0.00125125
0.00126576
0.00128043
0.00129527
0.00131028
0.00132547
0.00134084
0.00135638
0.0013721
0.001388
0.00140409
0.00142037
0.00143683
0.00145348
0.00147033
0.00148737
0.00150462
0.00152206
0.0015397
0.00155754
0.0015756
0.00159386
0.00161234
0.00163102
0.00164993
0.00166905
0.0016884
0.00170797
0.00172777
0.0017478
0.00176805
0.00178855
0.00180928
0.00183025
0.00185147
0.00187293
0.00189464
0.0019166
0.00193881
0.00196128
0.00198402
0.00200701
0.00203028
0.00205381
0.00207762
0.0021017
0.00212606
0.0021507
0.00217563
0.00220085
0.00222636
0.00225217
0.00227827
0.00230468
0.00233139
0.00235842
0.00238575
0.00241341
0.00244138
0.00246968
0.00249831
0.00252726
0.00255656
0.00258619
0.00261617
0.00264649
0.00267717
0.0027082
0.00273959
0.00277135
0.00280347
0.00283596
0.00286884
0.00290209
0.00293573
0.00296976
0.00300418
0.003039
0.00307423
0.00310986
0.00314591
0.00318237
0.00321926
0.00325657
0.00329432
0.00333251
0.00337113
0.00341021
0.00344974
0.00348972
0.00353017
0.00357109
0.00361248
0.00365436
0.00369671
0.00373956
0.00378291
0.00382676
0.00387111
0.00391598
0.00396137
0.00400729
0.00405374
0.00410073
0.00414826
0.00419634
0.00424498
0.00429419
0.00434396
0.00439431
0.00444525
0.00449677
0.0045489
0.00460162
0.00465496
0.00470892
0.0047635
0.00481871
0.00487457
0.00493107
0.00498822
0.00504604
0.00510453
0.0051637
0.00522355
0.0052841
0.00534535
0.00540731
0.00546998
0.00553339
0.00559753
0.00566241
0.00572804
0.00579443
0.0058616
0.00592954
0.00599827
0.0060678
0.00613813
0.00620928
0.00628125
0.00635406
0.00642771
0.00650221
0.00657758
0.00665382
0.00673095
0.00680897
0.00688789
0.00696773
0.00704849
0.00713019
0.00721284
0.00729644
0.00738102
0.00746657
0.00755312
0.00764067
0.00772923
0.00781882
0.00790945
0.00800113
0.00809387
0.00818769
0.00828259
0.0083786
0.00847571
0.00857396
0.00867334
0.00877387
0.00887557
0.00897845
0.00908252
0.00918779
0.00929429
0.00940202
0.009511
0.00962125
0.00973277
0.00984558
0.0099597
0.0100751
0.0101919
0.0103101
0.0104296
0.0105505
0.0106727
0.0107965
0.0109216
0.0110482
0.0111763
0.0113058
0.0114368
0.0115694
0.0117035
0.0118392
0.0119764
0.0121152
0.0122557
0.0123977
0.0125414
0.0126868
0.0128338
0.0129826
0.0131331
0.0132853
0.0134393
0.0135951
0.0137527
0.0139121
0.0140733
0.0142364
0.0144015
0.0145684
0.0147373
0.0149081
0.0150809
0.0152557
0.0154325
0.0156114
0.0157923
0.0159754
0.0161606
0.0163479
0.0165374
0.0167291
0.016923
0.0171191
0.0173176
0.0175183
0.0177213
0.0179267
0.0181345
0.0183447
0.0185574
0.0187725
0.0189901
0.0192102
0.0194329
0.0196581
0.019886
0.0201165
0.0203496
0.0205855
0.0208241
0.0210655
0.0213097
0.0215567
0.0218065
0.0220593
0.022315
0.0225736
0.0228353
0.0231
0.0233677
0.0236386
0.0239126
0.0241898
0.0244702
0.0247538
0.0250407
0.025331
0.0256246
0.0259216
0.0262221
0.026526
0.0268335
0.0271445
0.0274591
0.0277774
0.0280994
0.0284251
0.0287546
0.0290879
0.029425
0.0297661
0.0301111
0.0304601
0.0308132
0.0311704
0.0315317
0.0318971
0.0322669
0.0326409
0.0330192
0.0334019
0.0337891
0.0341808
0.034577
0.0349777
0.0353832
0.0357933
0.0362082
0.0366279
0.0370524
0.0374819
0.0379164
0.0383559
0.0388005
0.0392502
0.0397052
0.0401654
0.0406309
0.0411019
0.0415783
0.0420603
0.0425478
0.043041
0.0435399
0.0440445
0.0445551
0.0450715
0.0455939
0.0461224
0.046657
0.0471978
0.0477449
0.0482983
0.0488581
0.0494245
0.0499974
0.0505769
0.0511631
0.0517562
0.0523561
0.0529629
0.0535768
0.0541978
0.0548261
0.0554616
0.0561044
0.0567547
0.0574126
0.0580781
0.0587512
0.0594322
0.0601211
0.060818
0.0615229
0.0622361
0.0629574
0.0636872
0.0644254
0.0651722
0.0659276
0.0666918
0.0674648
0.0682468
0.0690378
0.0698381
0.0706476
0.0714664
0.0722948
0.0731328
0.0739805
0.074838
0.0757055
0.076583
0.0774706
0.0783686
0.079277
0.0801959
0.0811255
0.0820658
0.083017
0.0839793
0.0849527
0.0859374
0.0869335
0.0879412
0.0889605
0.0899917
0.0910348
0.09209
0.0931574
0.0942372
0.0953295
0.0964345
0.0975522
0.098683
0.0998268
0.100984
0.102154
0.103339
0.104536
0.105748
0.106974
0.108214
0.109468
0.110737
0.11202
0.113319
0.114632
0.115961
0.117305
0.118665
0.12004
0.121432
0.122839
0.124263
0.125704
0.127161
0.128634
0.130125
0.131634
0.13316
0.134703
0.136264
0.137844
0.139442
0.141058
0.142693
0.144347
0.14602
0.147713
0.149425
0.151157
0.152909
0.154681
0.156474
0.158288
0.160123
0.161979
0.163856
0.165755
0.167677
0.16962
0.171586
0.173575
0.175587
0.177622
0.179681
0.181764
0.183871
0.186002
0.188158
0.190339
0.192545
0.194777
0.197035
0.199318
0.201629
0.203966
0.20633
0.208722
0.211141
0.213588
0.216064
0.218569
0.221102
0.223665
0.226257
0.22888
0.231533
0.234217
0.236931
0.239678
0.242456
0.245266
0.248109
0.250985
0.253894
0.256837
0.259814
0.262826
0.265872
0.268954
0.272071
0.275225
0.278415
0.281642
0.284907
0.288209
0.29155
0.294929
0.298348
0.301806
0.305304
0.308843
0.312423
0.316044
0.319707
0.323413
0.327162
0.330954
0.33479
0.338671
0.342596
0.346568
0.350585
0.354648
0.358759
0.362917
0.367124
0.371379
0.375684
0.380039
0.384444
0.3889
0.393408
0.397968
0.402581
0.407247
0.411967
0.416743
0.421573
0.42646
0.431403
0.436403
0.441462
0.446579
0.451755
0.456991
0.462288
0.467647
0.473067
0.478551
0.484098
0.489709
0.495385
0.501127
0.506936
0.512812
0.518756
0.524769
0.530851
0.537005
0.543229
0.549526
0.555895
0.562339
0.568857
0.575451
0.582121
0.588868
0.595694
0.602599
0.609583
0.616649
0.623797
0.631027
0.638342
0.645741
0.653225
0.660797
0.668456
0.676205
0.684043
0.691971
0.699992
0.708106
0.716314
0.724616
0.733016
0.741512
0.750107
0.758801
0.767597
0.776494
0.785495
0.794599
0.80381
0.813127
0.822552
0.832086
0.841731
0.851487
0.861357
0.871341
0.881441
0.891658
0.901993
0.912448
0.923025
0.933723
0.944546
0.955495
0.96657
0.977774
0.989107
1.00057
1.01217
1.0239
1.03577
1.04778
1.05992
1.07221
1.08463
1.09721
1.10992
1.12279
1.1358
1.14897
1.16229
1.17576
1.18939
1.20317
1.21712
1.23123
1.2455
1.25994
1.27454
1.28931
1.30426
1.31938
1.33467
1.35014
1.36579
1.38162
1.39763
1.41383
1.43022
1.4468
1.46357
1.48053
1.4977
1.51506
1.53262
1.55038
1.56835
1.58653
1.60492
1.62352
1.64234
1.66138
1.68064
1.70012
1.71982
1.73976
1.75992
1.78032
1.80096
1.82183
1.84295
1.86431
1.88592
1.90778
1.92989
1.95226
1.97489
1.99778
2.02094
2.04437
2.06806
2.09203
2.11628
2.14081
2.16563
2.19073
2.21612
2.24181
2.26779
2.29408
2.32067
2.34757
2.37478
2.40231
2.43015
2.45832
2.48682
2.51564
2.5448
2.5743
2.60414
2.63432
2.66486
2.69574
2.72699
2.7586
2.79058
2.82292
2.85564
2.88874
2.92223
2.9561
2.99036
3.02502
3.06009
3.09556
3.13144
3.16773
3.20445
3.2416
3.27917
3.31718
3.35563
3.39452
3.43387
3.47367
3.51394
3.55467
3.59587
3.63755
3.67971
3.72236
3.76551
3.80916
3.85331
3.89797
3.94316
3.98886
4.0351
4.08187
4.12918
4.17704
4.22546
4.27444
4.32398
4.3741
4.4248
4.47609
4.52797
4.58046
4.63355
4.68726
4.74159
4.79655
4.85215
4.90839
4.96528
5.02284
5.08106
5.13995
5.19953
5.2598
5.32076
5.38244
5.44483
5.50794
5.57178
5.63636
5.7017
5.76778
5.83464
5.90227
5.97068
6.03989
6.1099
6.18072
6.25236
6.32483
6.39815
6.47231
6.54733
6.62322
6.69999
6.77765
6.85621
6.93568
7.01607
7.0974
7.17966
7.26288
7.34707
7.43223
7.51838
7.60552
7.69368
7.78286
7.87307
7.96433
8.05664
8.15003
8.2445
8.34006
8.43673
8.53452
8.63345
8.73352
8.83475
8.93715
9.04075
9.14554
9.25154
9.35878
9.46726
9.577
9.688
9.8003
9.91389
10.0288
10.1451
10.2626
10.3816
10.5019
10.6237
10.7468
10.8714
10.9974
11.1249
11.2538
11.3842
11.5162
11.6497
11.7847
11.9213
12.0595
12.1993
12.3407
12.4837
12.6284
12.7748
12.9229
13.0727
13.2242
13.3775
13.5325
13.6894
13.8481
14.0086
14.171
14.3352
14.5014
14.6695
14.8395
15.0115
15.1855
15.3615
15.5396
15.7197
15.9019
16.0862
16.2727
16.4613
16.6521
16.8451
17.0404
17.2379
17.4377
17.6398
17.8443
18.0511
18.2604
18.472
18.6861
18.9027
19.1218
19.3435
19.5677
19.7945
20.0239
20.256
20.4908
20.7283
20.9686
21.2117
21.4575
21.7062
21.9578
22.2124
22.4698
22.7303
22.9937
23.2603
23.5299
23.8026
24.0785
24.3576
24.6399
