# Supplementary material for: Influence of confinement on the spreading of bacterial populations
Source: PLoS Comput Biol. 2022 May 9;18(5):e1010063. doi: 10.1371/journal.pcbi.1010063 (PMC9119553; doi:10.1371/journal.pcbi.1010063)
Supplement: S2 File — This zip file contains the raw data used to make all the Figures. (ZIP) [file pcbi.1010063.s009.zip › Fig2/mediumPores_highSeed_normal.mat_bacteria.xlsx]

## Sheet: Sheet1
data_1	data_2	data_3	data_4	data_5	data_6	data_7
1	1	1	1	1	1	1
0.972655	0.972655	0.972655	0.972655	0.972655	0.972655	0.972655
0.895025	0.895025	0.895025	0.895025	0.895025	0.895025	0.895025
0.779165	0.779165	0.779165	0.779165	0.779165	0.779165	0.779165
0.641713	0.641713	0.641713	0.641713	0.641713	0.641713	0.641713
0.5	0.5	0.5	0.5	0.5	0.5	0.5
0.368567	0.368567	0.368567	0.368567	0.368567	0.368567	0.368567
0.257028	0.257028	0.257028	0.257028	0.257028	0.257028	0.257028
0.169576	0.17	0.17	0.17	0.17	0.17	0.17
0.105843	0.17	0.17	0.17	0.17	0.17	0.17
0.0625	0.17	0.17	0.17	0.17	0.17	0.17
0.0349152	0.17	0.17	0.17	0.17	0.17	0.17
0.018453	0.17	0.17	0.17	0.17	0.17	0.17
0.00922651	0.17	0.17	0.17	0.17	0.17	0.17
0.0043644	0.17	0.17	0.17	0.17	0.17	0.17
0.00195313	0.17	0.17	0.17	0.17	0.17	0.17
0.0008269	0.17	0.17	0.17	0.17	0.17	0.17
0.000331202	0.17	0.166963	0.166825	0.166815	0.166805	0.166796
0.000125502	0.17	0.124475	0.124206	0.125002	0.12591	0.126838
4.49911e-05	0.17	0.0830722	0.0903214	0.0949005	0.0980716	0.100523
1.52588e-05	0.129615	0.0679571	0.0727671	0.0773358	0.0807969	0.0835753
4.89588e-06	0.0694046	0.0617004	0.063018	0.0665503	0.0695669	0.0721441
1.48614e-06	0.0524972	0.0585906	0.057088	0.059551	0.0619365	0.064123
4.26781e-07	0.0418494	0.0571137	0.0530904	0.0547441	0.0565375	0.0583026
1.1595e-07	0.0339079	0.0569143	0.0501245	0.0512442	0.0525624	0.0539471
2.98023e-08	0.0277546	0.0578978	0.0477592	0.0485488	0.0495175	0.050589
7.24684e-09	0.0229152	0.0599566	0.0457821	0.0463703	0.0470949	0.0479232
1.66711e-09	0.0190685	0.0628307	0.0440807	0.0445423	0.0451006	0.045747
3.62827e-10	0.0159804	0.0660447	0.042589	0.0429657	0.0434112	0.0439246
7.47052e-11	0.0134775	0.0689649	0.0412648	0.0415795	0.041947	0.042364
1.45519e-11	0.0114297	0.0709622	0.0400785	0.0403435	0.0406554	0.0410023
2.68168e-12	0.00973933	0.0715729	0.0390088	0.0392302	0.0395009	0.0397959
4.67532e-13	0.00833189	0.0705648	0.0380397	0.0382194	0.0384581	0.038714
7.7114e-14	0.0071505	0.067933	0.0371595	0.0372956	0.0375088	0.0377343
1.2033e-14	0.00615125	0.0638842	0.0363598	0.0364469	0.036639	0.0368402
1.77636e-15	0.00529992	0.058802	0.0356353	0.0356634	0.0358377	0.036019
2.48088e-16	0.0045697	0.05316	0.0349834	0.0349373	0.0350963	0.0352609
3.27791e-17	0.00393936	0.0474064	0.0344051	0.0342617	0.0344075	0.0345578
4.09739e-18	0.00339178	0.0418814	0.0339046	0.0336312	0.0337653	0.0339033
4.84546e-19	0.00291228	0.0367926	0.0334909	0.033041	0.0331648	0.0332919
5.42101e-20	0.00248891	0.0322341	0.0331785	0.032487	0.0326015	0.0327191
5.73777e-21	0.00208128	0.0282219	0.0329893	0.0319656	0.0320719	0.032181
5.74544e-22	0.00170605	0.0247269	0.0329544	0.0314739	0.0315726	0.0316741
5.44279e-23	0.00137347	0.0216985	0.0331171	0.0310091	0.031101	0.0311956
4.87795e-24	0.00108768	0.0190793	0.0335353	0.0305689	0.0306546	0.030743
4.1359e-25	0.000848429	0.0168131	0.0342841	0.0301513	0.0302311	0.0303139
3.31758e-26	0.0006526	0.0148487	0.0354548	0.0297544	0.0298288	0.0299065
2.51762e-27	0.000495454	0.0131414	0.0371475	0.0293768	0.0294458	0.0295189
1.80749e-28	0.00037156	0.0116528	0.039449	0.0290169	0.0290808	0.0291495
1.22766e-29	0.000275433	0.0103503	0.0423898	0.0286736	0.0287323	0.0287971
7.88861e-31	0.000201937	0.00920673	0.0458834	0.0283459	0.0283991	0.0284603
4.79556e-32	0.000146504	0.00819912	0.049674	0.0280329	0.0280802	0.0281381
2.75801e-33	0.000105221	0.00730829	0.0533396	0.0277338	0.0277745	0.0278293
1.50062e-34	7.48417e-05	0.00651811	0.0563786	0.0274481	0.0274811	0.027533
7.72434e-36	5.27374e-05	0.00581501	0.0583416	0.0271756	0.0271992	0.0272485
3.76158e-37	3.68262e-05	0.00518751	0.0589339	0.0269162	0.0269281	0.026975
1.733e-38	2.54902e-05	0.00462589	0.0580517	0.02667	0.0266671	0.0267117
7.55339e-40	1.74933e-05	0.00412187	0.0557765	0.0264377	0.0264156	0.026458
3.11461e-41	1.19053e-05	0.00366833	0.0523524	0.0262203	0.0261729	0.0262134
1.21502e-42	8.03647e-06	0.003259	0.0481376	0.0260195	0.0259387	0.0259773
4.48416e-44	5.38172e-06	0.0028885	0.0435263	0.0258377	0.0257123	0.0257492
1.56565e-45	3.57581e-06	0.00255341	0.0388676	0.0256784	0.0254934	0.0255286
5.17164e-47	2.35769e-06	0.00222331	0.0344161	0.0255465	0.0252815	0.0253152
1.61614e-48	1.54283e-06	0.0019051	0.0303236	0.0254487	0.0250763	0.0251085
4.77799e-50	1.00211e-06	0.00160982	0.0266571	0.0253942	0.0248773	0.0249081
1.33638e-51	6.46138e-07	0.00134362	0.0234257	0.0253953	0.0246844	0.0247139
3.53617e-53	4.13614e-07	0.00110909	0.0206051	0.0254688	0.0244971	0.0245253
8.85226e-55	2.62884e-07	0.00090639	0.0181549	0.0256372	0.0243153	0.0243422
2.09649e-56	1.65908e-07	0.000734007	0.0160298	0.0259303	0.0241386	0.0241643
4.69729e-58	1.03978e-07	0.000589447	0.0141854	0.0263877	0.0239669	0.0239913
9.95682e-60	6.47163e-08	0.000469698	0.0125813	0.0270609	0.0237998	0.023823
1.99669e-61	4.00053e-08	0.000371579	0.0111822	0.0280152	0.0236373	0.0236591
3.78809e-63	2.45629e-08	0.000291968	0.00995753	0.0293296	0.0234792	0.0234995
6.79902e-65	1.49805e-08	0.000227949	0.00888171	0.0310918	0.0233252	0.023344
1.15449e-66	9.07564e-09	0.000176888	0.00793308	0.0333812	0.0231754	0.0231924
1.8546e-68	5.46209e-09	0.000136472	0.00709353	0.0362365	0.0230296	0.0230445
2.81858e-70	3.2658e-09	0.000104706	0.00634785	0.0396057	0.0228878	0.0229002
4.05253e-72	1.93995e-09	7.99056e-05	0.00568329	0.0432966	0.02275	0.0227592
5.51239e-74	1.14493e-09	6.06652e-05	0.00508908	0.0469656	0.0226163	0.0226216
7.09368e-76	6.71386e-10	4.58276e-05	0.00455614	0.0501717	0.0224867	0.022487
8.63617e-78	3.91188e-10	3.44508e-05	0.00407677	0.0524849	0.0223616	0.0223555
9.9469e-80	2.26483e-10	2.57756e-05	0.00364435	0.0535891	0.0222412	0.0222269
1.08386e-81	1.30298e-10	1.91957e-05	0.00325307	0.0533348	0.0221262	0.022101
1.11731e-83	7.44904e-11	1.42306e-05	0.00289811	0.0517454	0.0220171	0.0219778
1.08967e-85	4.23196e-11	1.05028e-05	0.00257664	0.0490006	0.0219151	0.0218572
1.00538e-87	2.3893e-11	7.71761e-06	0.00225541	0.0453991	0.0218214	0.0217391
8.77579e-90	1.34061e-11	5.64654e-06	0.00193931	0.0412958	0.0217379	0.0216233
7.247e-92	7.47557e-12	4.11369e-06	0.00164255	0.0370284	0.021667	0.0215099
5.66172e-94	4.14294e-12	2.98438e-06	0.0013733	0.0328634	0.0216119	0.0213987
4.18462e-96	2.28195e-12	2.15611e-06	0.00113533	0.0289755	0.021577	0.0212896
2.92605e-98	1.24924e-12	1.55132e-06	0.00092938	0.0254558	0.0215678	0.0211826
1.93564e-100	6.79727e-13	1.11164e-06	0.000754194	0.0223333	0.021592	0.0210776
1.21139e-102	3.67608e-13	7.93366e-07	0.000607313	0.019598	0.0216594	0.0209746
7.17237e-105	1.97608e-13	5.63957e-07	0.000485665	0.0172191	0.0217832	0.0208734
4.01752e-107	1.05585e-13	3.99295e-07	0.000385971	0.0151567	0.0219809	0.0207741
2.12898e-109	5.6077e-14	2.816e-07	0.000305014	0.0133698	0.0222751	0.0206766
1.06734e-111	2.96048e-14	1.9782e-07	0.000239799	0.0118196	0.0226961	0.0205808
5.06233e-114	1.55361e-14	1.38428e-07	0.000187639	0.0104716	0.0232829	0.0204867
2.27152e-116	8.10455e-15	9.64932e-08	0.000146185	0.00929562	0.0240857	0.0203943
9.64274e-119	4.20275e-15	6.70044e-08	0.000113428	0.00826613	0.0251674	0.0203036
3.87259e-121	2.16652e-15	4.63502e-08	8.76774e-05	0.00736149	0.0266026	0.0202145
1.47137e-123	1.11026e-15	3.19412e-08	6.75314e-05	0.00656354	0.0284708	0.0201271
5.2888e-126	5.65621e-16	2.19286e-08	5.18391e-05	0.00585707	0.0308397	0.0200413
1.7985e-128	2.86465e-16	1.49981e-08	3.96655e-05	0.0052293	0.0337318	0.0199573
5.78606e-131	1.44236e-16	1.02197e-08	3.02576e-05	0.00466953	0.0370788	0.0198751
1.76105e-133	7.21994e-17	6.93776e-09	2.3013e-05	0.0041687	0.0406802	0.0197947
5.07083e-136	3.59304e-17	4.69236e-09	1.74531e-05	0.00371914	0.0442008	0.0197164
1.38135e-138	1.77773e-17	3.16198e-09	1.32e-05	0.00331421	0.0472274	0.0196404
3.55996e-141	8.74484e-18	2.1229e-09	9.95644e-06	0.00294866	0.0493684	0.0195668
8.6797e-144	4.27688e-18	1.42006e-09	7.4902e-06	0.00261919	0.0503436	0.0194962
2.00208e-146	2.07969e-18	9.46455e-10	5.62035e-06	0.00228959	0.0500292	0.019429
4.36895e-149	1.00548e-18	6.28512e-10	4.20663e-06	0.00195897	0.0484625	0.0193658
9.01964e-152	4.83345e-19	4.15866e-10	3.14066e-06	0.00164633	0.0458244	0.0193076
1.76165e-154	2.31025e-19	2.74173e-10	2.33904e-06	0.0013628	0.0424011	0.0192555
3.25512e-157	1.09796e-19	1.80108e-10	1.73778e-06	0.0011136	0.0385247	0.0192109
5.69026e-160	5.18856e-20	1.17892e-10	1.28796e-06	0.000899894	0.0345065	0.0191759
9.41055e-163	2.43807e-20	7.68918e-11	9.52285e-07	0.000720222	0.0305909	0.019153
1.47237e-165	1.13918e-20	4.99723e-11	7.02417e-07	0.000571613	0.0269376	0.0191455
2.17938e-168	5.29288e-21	3.2362e-11	5.16882e-07	0.00045036	0.0236304	0.0191579
3.05189e-171	2.44542e-21	2.08835e-11	3.79455e-07	0.000352558	0.0206963	0.0191956
4.04317e-174	1.12353e-21	1.34288e-11	2.77909e-07	0.000274441	0.0181263	0.0192663
5.0675e-177	5.13323e-22	8.60482e-12	2.0306e-07	0.00021257	0.0158917	0.0193795
6.00872e-180	2.33228e-22	5.49441e-12	1.48021e-07	0.000163921	0.0139558	0.0195479
6.74043e-183	1.05381e-22	3.49606e-12	1.07647e-07	0.00012591	0.01228	0.019788
7.15338e-186	4.73525e-23	2.21677e-12	7.81023e-08	9.63731e-05	0.0108279	0.0201214
7.18212e-189	2.11607e-23	1.40071e-12	5.65334e-08	7.3533e-05	0.00956694	0.0205762
6.822e-192	9.40442e-24	8.82002e-13	4.08251e-08	5.59465e-05	0.0084687	0.0211889
6.13039e-195	4.15676e-24	5.53458e-13	2.94124e-08	4.24565e-05	0.00750889	0.0220061
5.21173e-198	1.82729e-24	3.46098e-13	2.11405e-08	3.21438e-05	0.00666697	0.0230857
4.19173e-201	7.9891e-25	2.15683e-13	1.51593e-08	2.42838e-05	0.00592568	0.0244964
3.1895e-204	3.47403e-25	1.33949e-13	1.08448e-08	1.83095e-05	0.00527052	0.0263121
2.29599e-207	1.50252e-25	8.29034e-14	7.74008e-09	1.37796e-05	0.00468936	0.0285966
1.56363e-210	6.46353e-26	5.11351e-14	5.5112e-09	1.03528e-05	0.00417199	0.0313743
1.00743e-213	2.76558e-26	3.14328e-14	3.91494e-09	7.76561e-06	0.00370978	0.0345893
6.14067e-217	1.17701e-26	1.92561e-14	2.77447e-09	5.81613e-06	0.00329521	0.0380662
3.54106e-220	4.98261e-27	1.17564e-14	1.96161e-09	4.34973e-06	0.00292203	0.0415024
1.93183e-223	2.0981e-27	7.15337e-15	1.38363e-09	3.24853e-06	0.00258716	0.0445145
9.97058e-227	8.7881e-28	4.33787e-15	9.73648e-10	2.42285e-06	0.00224244	0.046726
4.86845e-230	3.66161e-28	2.62165e-15	6.83532e-10	1.80468e-06	0.00189654	0.0478545
2.24894e-233	1.51762e-28	1.5791e-15	4.78728e-10	1.34252e-06	0.0015717	0.0477608
9.82841e-237	6.2572e-29	9.47951e-16	3.34497e-10	9.97465e-07	0.00128033	0.0464592
4.06356e-240	2.56642e-29	5.67157e-16	2.33168e-10	7.40179e-07	0.00102784	0.0441027
1.58945e-243	1.04716e-29	3.38195e-16	1.6215e-10	5.48584e-07	0.000814865	0.0409502
5.88173e-247	4.25057e-30	2.00992e-16	1.12496e-10	4.06087e-07	0.000639081	0.0373122
2.05911e-250	1.71647e-30	1.19054e-16	7.78628e-11	3.00238e-07	0.000496561	0.0334895
6.81983e-254	6.89584e-31	7.02846e-17	5.37643e-11	2.21709e-07	0.000382714	0.0297255
2.1369e-257	2.75619e-31	4.13556e-17	3.70365e-11	1.63518e-07	0.000292901	0.0261861
6.33451e-261	1.096e-31	2.42532e-17	2.54528e-11	1.20452e-07	0.000222795	0.0229637
1.77647e-264	4.33608e-32	1.41764e-17	1.74507e-11	8.8618e-08	0.000168567	0.0200935
4.71327e-268	1.70679e-32	8.25903e-18	1.19361e-11	6.51156e-08	0.000126944	0.0175732
1.18305e-271	6.68441e-33	4.79578e-18	8.14483e-12	4.77858e-08	9.52097e-05	0.015379
2.80933e-275	2.60469e-33	2.77562e-18	5.54464e-12	3.50232e-08	7.11552e-05	0.0134773
6.31131e-279	1.00988e-33	1.60116e-18	3.76562e-12	2.5636e-08	5.3013e-05	0.0118318
1.34138e-282	3.89588e-34	9.20628e-19	2.55135e-12	1.87403e-08	3.93895e-05	0.0104074
2.69715e-286	1.49546e-34	5.27609e-19	1.72455e-12	1.36813e-08	2.91979e-05	0.00917216
5.13067e-290	5.71197e-35	3.01385e-19	1.16294e-12	9.97457e-09	2.15987e-05	0.00809811
9.23339e-294	2.17093e-35	1.71598e-19	7.8236e-13	7.26227e-09	1.59487e-05	0.0071612
1.57205e-297	8.21035e-36	9.73846e-20	5.25087e-13	5.28025e-09	1.17583e-05	0.006341
2.53214e-301	3.08988e-36	5.50878e-20	3.51584e-13	3.83384e-09	8.65724e-06	0.00562033
3.85858e-305	1.15716e-36	3.10607e-20	2.34855e-13	2.77973e-09	6.36656e-06	0.00498471
5.56268e-309	4.31243e-37	1.74566e-20	1.56511e-13	2.01259e-09	4.67725e-06	0.00442202
7.58681e-313	1.59933e-37	9.7792e-21	1.04056e-13	1.45507e-09	3.43316e-06	0.00392201
9.7893e-317	5.9027e-38	5.46065e-21	6.90182e-14	1.05047e-09	2.51808e-06	0.00347613
1.19416e-320	2.16802e-38	3.03938e-21	4.56705e-14	7.57262e-10	1.84569e-06	0.00307768
0	7.92474e-39	1.68627e-21	3.01499e-14	5.45089e-10	1.35207e-06	0.00272108
0	2.88286e-39	9.32556e-22	1.9857e-14	3.91778e-10	9.89972e-07	0.00237378
0	1.04372e-39	5.14077e-22	1.30472e-14	2.81163e-10	7.2453e-07	0.00201075
0	3.76079e-40	2.82482e-22	8.55267e-15	2.01474e-10	5.30055e-07	0.00166176
0	1.34869e-40	1.54726e-22	5.59327e-15	1.44149e-10	3.87644e-07	0.00134518
0	4.8138e-41	8.44793e-23	3.6493e-15	1.02976e-10	2.83404e-07	0.00106996
0	1.71009e-41	4.59782e-23	2.37539e-15	7.3449e-11	2.07132e-07	0.000838365
0	6.04659e-42	2.49443e-23	1.54256e-15	5.23065e-11	1.51345e-07	0.000648476
0	2.12799e-42	1.34899e-23	9.99384e-16	3.71912e-11	1.10552e-07	0.000496034
0	7.45423e-43	7.27228e-24	6.45961e-16	2.6402e-11	8.07317e-08	0.000375776
0	2.59907e-43	3.908e-24	4.16548e-16	1.87129e-11	5.8939e-08	0.000282287
0	9.02031e-44	2.09347e-24	2.67984e-16	1.32418e-11	4.30166e-08	0.000210507
0	3.11617e-44	1.1179e-24	1.72004e-16	9.35517e-12	3.13864e-08	0.000155976
0	1.07158e-44	5.95078e-25	1.10143e-16	6.59861e-12	2.28934e-08	0.000114925
0	3.66806e-45	3.15773e-25	7.0366e-17	4.6467e-12	1.6693e-08	8.42644e-05
0	1.24987e-45	1.67037e-25	4.48496e-17	3.26683e-12	1.21677e-08	6.15191e-05
0	4.23953e-46	8.80814e-26	2.85196e-17	2.29294e-12	8.8658e-09	4.47454e-05
0	1.43153e-46	4.63016e-26	1.80934e-17	1.60673e-12	6.45735e-09	3.24389e-05
0	4.81194e-47	2.42632e-26	1.14522e-17	1.12401e-12	4.70118e-09	2.34502e-05
0	1.61022e-47	1.26749e-26	7.23184e-18	7.85012e-13	3.42108e-09	1.69105e-05
0	5.36413e-48	6.60059e-27	4.55621e-18	5.47338e-13	2.48835e-09	1.21686e-05
0	1.77898e-48	3.42665e-27	2.86388e-18	3.80985e-13	1.809e-09	8.74036e-06
0	5.87365e-49	1.7734e-27	1.79598e-18	2.64745e-13	1.31442e-09	6.2682e-06
0	1.9307e-49	9.14941e-28	1.12368e-18	1.83661e-13	9.54512e-10	4.48937e-06
0	6.31828e-50	4.7058e-28	7.0143e-19	1.27195e-13	6.92742e-10	3.21184e-06
0	2.05857e-50	2.41284e-28	4.36842e-19	8.79401e-14	5.02448e-10	2.29581e-06
0	6.67766e-51	1.23334e-28	2.71434e-19	6.06967e-14	3.64189e-10	1.63985e-06
0	2.15665e-51	6.28484e-29	1.68269e-19	4.18218e-14	2.63795e-10	1.17067e-06
0	6.93485e-52	3.19277e-29	1.04075e-19	2.87673e-14	1.90941e-10	8.35387e-07
0	2.22026e-52	1.61698e-29	6.42235e-20	1.97538e-14	1.38106e-10	5.95964e-07
0	7.07763e-53	8.16408e-30	3.95407e-20	1.35412e-14	9.98145e-11	4.25092e-07
0	2.24643e-53	4.10939e-30	2.42884e-20	9.26658e-15	7.20829e-11	3.03195e-07
0	7.09949e-54	2.06213e-30	1.48854e-20	6.33043e-15	5.20137e-11	2.1626e-07
0	2.23407e-54	1.03164e-30	9.10184e-21	4.31715e-15	3.75006e-11	1.5427e-07
0	7.00012e-55	5.14533e-31	5.55272e-21	2.93908e-15	2.70137e-11	1.10071e-07
0	2.18405e-55	2.55844e-31	3.3798e-21	1.99745e-15	1.94422e-11	7.85541e-08
0	6.78535e-56	1.26827e-31	2.05252e-21	1.35515e-15	1.39801e-11	5.60788e-08
0	2.09914e-56	6.26804e-32	1.24364e-21	9.17795e-16	1.00432e-11	4.00478e-08
0	6.46661e-57	3.08839e-32	7.51822e-22	6.20513e-16	7.20809e-12	2.86105e-08
0	1.98373e-57	1.51711e-32	4.5347e-22	4.18795e-16	5.16828e-12	2.0448e-08
0	6.05991e-58	7.42999e-33	2.72895e-22	2.82161e-16	3.70204e-12	1.46206e-08
0	1.84346e-58	3.62784e-33	1.63855e-22	1.89774e-16	2.6491e-12	1.04585e-08
0	5.58457e-59	1.76603e-33	9.81609e-23	1.27414e-16	1.89369e-12	7.4847e-09
0	1.68477e-59	8.57114e-34	5.86727e-23	8.53973e-17	1.35227e-12	5.35891e-09
0	5.06167e-60	4.14739e-34	3.49906e-23	5.71363e-17	9.64625e-13	3.83862e-09
0	1.51445e-60	2.00082e-34	2.08203e-23	3.81612e-17	6.87361e-13	2.75084e-09
0	4.51259e-61	9.62363e-35	1.23607e-23	2.54433e-17	4.89256e-13	1.97217e-09
0	1.33911e-61	4.61499e-35	7.32184e-24	1.69343e-17	3.47862e-13	1.4145e-09
0	3.9576e-62	2.20651e-35	4.32733e-24	1.12512e-17	2.47052e-13	1.01492e-09
0	1.16487e-62	1.05183e-35	2.55179e-24	7.46234e-18	1.75258e-13	7.28487e-10
0	3.41474e-63	4.9991e-36	1.50139e-24	4.94071e-18	1.24185e-13	5.23071e-10
0	9.96964e-64	2.36891e-36	8.81388e-25	3.26546e-18	8.78932e-14	3.75694e-10
0	2.899e-64	1.11922e-36	5.1626e-25	2.15446e-18	6.21345e-14	2.69917e-10
0	8.39595e-65	5.27224e-37	3.01715e-25	1.41897e-18	4.38728e-14	1.93969e-10
0	2.42186e-65	2.47623e-37	1.75936e-25	9.32927e-19	3.09414e-14	1.39421e-10
0	6.95812e-66	1.15959e-37	1.02363e-25	6.12296e-19	2.17952e-14	1.0023e-10
0	1.99115e-66	5.41423e-38	5.9424e-26	4.01157e-19	1.53339e-14	7.20659e-11
0	5.67531e-67	2.52053e-38	3.44201e-26	2.62366e-19	1.07749e-14	5.18207e-11
0	1.61122e-67	1.16996e-38	1.98928e-26	1.71293e-19	7.56205e-15	3.72651e-11
0	4.55625e-68	5.4147e-39	1.14713e-26	1.11638e-19	5.30061e-15	2.67986e-11
0	1.28336e-68	2.49866e-39	6.60032e-27	7.26311e-20	3.71081e-15	1.92714e-11
0	3.60071e-69	1.14966e-39	3.78925e-27	4.71709e-20	2.59457e-15	1.38576e-11
0	1.0063e-69	5.27431e-40	2.17059e-27	3.05819e-20	1.81181e-15	9.96376e-12
0	2.80139e-70	2.41266e-40	1.24063e-27	1.97923e-20	1.26359e-15	7.16308e-12
0	7.7684e-71	1.10043e-40	7.07527e-28	1.27869e-20	8.8013e-16	5.14874e-12
0	2.14589e-71	5.00459e-41	4.02611e-28	8.24664e-21	6.12248e-16	3.70009e-12
0	5.90479e-72	2.26942e-41	2.28596e-28	5.30919e-21	4.2535e-16	2.65838e-12
0	1.61856e-72	1.02614e-41	1.29507e-28	3.41209e-21	2.95122e-16	1.90941e-12
0	4.41964e-73	4.62637e-42	7.32083e-29	2.18903e-21	2.04499e-16	1.37102e-12
0	1.20222e-73	2.07981e-42	4.12926e-29	1.40193e-21	1.41518e-16	9.84093e-13
0	3.25777e-74	9.32299e-43	2.32396e-29	8.96274e-22	9.78054e-17	7.06094e-13
0	8.79441e-75	4.16715e-43	1.30506e-29	5.72001e-22	6.75056e-17	5.06418e-13
0	2.36508e-75	1.85728e-43	7.31276e-30	3.64414e-22	4.6531e-17	3.63046e-13
0	6.33641e-76	8.25413e-44	4.08864e-30	2.31758e-22	3.20308e-17	2.60141e-13
0	1.69123e-76	3.65783e-44	2.281e-30	1.47135e-22	2.20199e-17	1.86309e-13
0	4.49709e-77	1.61636e-44	1.26976e-30	9.32484e-23	1.51176e-17	1.33361e-13
0	1.19133e-77	7.12217e-45	7.05291e-31	5.89942e-23	1.03649e-17	9.54075e-14
0	3.14421e-78	3.12934e-45	3.90902e-31	3.72581e-23	7.09687e-18	6.82151e-14
0	8.26749e-79	1.37107e-45	2.16182e-31	2.34896e-23	4.85269e-18	4.87431e-14
0	2.16582e-79	5.99014e-46	1.19296e-31	1.47834e-23	3.31368e-18	3.48073e-14
0	5.65282e-80	2.60967e-46	6.56879e-32	9.28787e-24	2.25971e-18	2.48395e-14
0	1.46996e-80	1.13372e-46	3.60912e-32	5.82511e-24	1.53888e-18	1.77141e-14
0	3.80843e-81	4.91138e-47	1.97868e-32	3.64701e-24	1.04656e-18	1.26238e-14
0	9.8309e-82	2.12167e-47	1.08244e-32	2.27937e-24	7.10779e-19	8.98975e-15
0	2.52844e-82	9.13973e-48	5.90874e-33	1.42213e-24	4.82071e-19	6.3971e-15
0	6.47931e-83	3.92618e-48	3.21843e-33	8.85745e-25	3.26508e-19	4.54872e-15
0	1.65434e-83	1.68187e-48	1.74926e-33	5.50714e-25	2.20842e-19	3.23189e-15
0	4.20871e-84	7.18456e-49	9.48693e-34	3.41814e-25	1.49168e-19	2.29445e-15
0	1.06685e-84	3.06054e-49	5.13405e-34	2.11788e-25	1.00617e-19	1.62761e-15
0	2.69457e-85	1.30013e-49	2.77241e-34	1.30997e-25	6.77748e-20	1.15361e-15
0	6.78136e-86	5.50765e-50	1.4939e-34	8.08851e-26	4.55898e-20	8.16966e-16
0	1.70055e-86	2.32671e-50	8.03246e-35	4.98569e-26	3.06245e-20	5.78064e-16
0	4.24922e-87	9.80205e-51	4.30966e-35	3.06783e-26	2.05432e-20	4.08666e-16
0	1.05799e-87	4.11804e-51	2.3073e-35	1.88446e-26	1.37616e-20	2.88654e-16
0	2.62491e-88	1.7253e-51	1.23264e-35	1.15556e-26	9.20594e-21	2.03703e-16
0	6.48946e-89	7.20851e-52	6.57106e-36	7.07374e-27	6.14987e-21	1.43623e-16
0	1.59871e-89	3.00352e-52	3.49547e-36	4.32272e-27	4.10261e-21	1.01169e-16
0	3.92465e-90	1.24803e-52	1.85544e-36	2.63704e-27	2.73308e-21	7.11978e-17
0	9.60082e-91	5.17166e-53	9.82792e-37	1.60593e-27	1.8182e-21	5.00584e-17
0	2.34043e-91	2.13721e-53	5.19456e-37	9.76318e-28	1.20789e-21	3.5162e-17
0	5.6855e-92	8.80804e-54	2.73975e-37	5.92527e-28	8.01323e-22	2.46747e-17
0	1.37635e-92	3.62017e-54	1.44194e-37	3.58987e-28	5.30864e-22	1.72985e-17
0	3.32035e-93	1.48388e-54	7.57288e-38	2.17122e-28	3.512e-22	1.21154e-17
0	7.98243e-94	6.06579e-55	3.96873e-38	1.31094e-28	2.32017e-22	8.47692e-18
0	1.91244e-94	2.47287e-55	2.07549e-38	7.90162e-29	1.53067e-22	5.92523e-18
0	4.56613e-95	1.0054e-55	1.0831e-38	4.75451e-29	1.0084e-22	4.13748e-18
0	1.08647e-95	4.07669e-56	5.64021e-39	2.85596e-29	6.6341e-23	2.8862e-18
0	2.57634e-96	1.64856e-56	2.93092e-39	1.71259e-29	4.35836e-23	2.01128e-18
0	6.08844e-97	6.64868e-57	1.51983e-39	1.02521e-29	2.85929e-23	1.40015e-18
0	1.43395e-97	2.67424e-57	7.86447e-40	6.12674e-30	1.8732e-23	9.73703e-19
0	3.36579e-98	1.07275e-57	4.06095e-40	3.65514e-30	1.22548e-23	6.76437e-19
0	7.87357e-99	4.29181e-58	2.09253e-40	2.17689e-30	8.00605e-24	4.69433e-19
0	1.83566e-99	1.71246e-58	1.07597e-40	1.29428e-30	5.22305e-24	3.25435e-19
0	4.26533e-100	6.81466e-59	5.52098e-41	7.68213e-31	3.40269e-24	2.25369e-19
0	9.87772e-101	2.70466e-59	2.82696e-41	4.55191e-31	2.21367e-24	1.55906e-19
0	2.27986e-101	1.0706e-59	1.44448e-41	2.69257e-31	1.43812e-24	1.07738e-19
0	5.2446e-102	4.22663e-60	7.36538e-42	1.59001e-31	9.32972e-25	7.4372e-20
0	1.20246e-102	1.66422e-60	3.74773e-42	9.37339e-32	6.04415e-25	5.1284e-20
0	2.74785e-103	6.53555e-61	1.90298e-42	5.51639e-32	3.91015e-25	3.53252e-20
0	6.25859e-104	2.55982e-61	9.64254e-43	3.24098e-32	2.52606e-25	2.43061e-20
0	1.42078e-104	9.99986e-62	4.87577e-43	1.9009e-32	1.62962e-25	1.6706e-20
0	3.21479e-105	3.89618e-62	2.46031e-43	1.11303e-32	1.04983e-25	1.14698e-20
0	7.25023e-106	1.51407e-62	1.23889e-43	6.5061e-33	6.75379e-26	7.86617e-21
0	1.62979e-106	5.86837e-63	6.22545e-44	3.79663e-33	4.33876e-26	5.38879e-21
0	3.6517e-107	2.26859e-63	3.12181e-44	2.21177e-33	2.7834e-26	3.68757e-21
0	8.15542e-108	8.74707e-64	1.56222e-44	1.28632e-33	1.78311e-26	2.52063e-21
0	1.81547e-108	3.36388e-64	7.80148e-45	7.46835e-34	1.1407e-26	1.72105e-21
0	4.02835e-109	1.2903e-64	3.88787e-45	4.3288e-34	7.28716e-27	1.1738e-21
0	8.90974e-110	4.93646e-65	1.93352e-45	2.50482e-34	4.64876e-27	7.99674e-22
0	1.96429e-110	1.88373e-65	9.59596e-46	1.44696e-34	2.96148e-27	5.44182e-22
0	4.31671e-111	7.16968e-66	4.7526e-46	8.34454e-35	1.88396e-27	3.69903e-22
0	9.45609e-112	2.72184e-66	2.34898e-46	4.80417e-35	1.19682e-27	2.51156e-22
0	2.06483e-112	1.03064e-66	1.1586e-46	2.76124e-35	7.59234e-28	1.70337e-22
0	4.49444e-113	3.89261e-67	5.70285e-47	1.58439e-35	4.80969e-28	1.15394e-22
0	9.75187e-114	1.46642e-67	2.8013e-47	9.07587e-36	3.04264e-28	7.80853e-23
0	2.10924e-114	5.51021e-68	1.3732e-47	5.19023e-36	1.92211e-28	5.2779e-23
0	4.54773e-115	2.06523e-68	6.71768e-48	2.96318e-36	1.21255e-28	3.56337e-23
0	9.77453e-116	7.72081e-69	3.27955e-48	1.68889e-36	7.63857e-29	2.40307e-23
0	2.09428e-116	2.87907e-69	1.5978e-48	9.60986e-37	4.80528e-29	1.61874e-23
0	4.47314e-117	1.07088e-69	7.76857e-49	5.45892e-37	3.0187e-29	1.08916e-23
0	9.52433e-118	3.97309e-70	3.76941e-49	3.09579e-37	1.89371e-29	7.31998e-24
0	2.02164e-118	1.47034e-70	1.82524e-49	1.75271e-37	1.18632e-29	4.91396e-24
0	4.27786e-119	5.42765e-71	8.8203e-50	9.90659e-38	7.42139e-30	3.29501e-24
0	9.02407e-120	1.99853e-71	4.25366e-50	5.59003e-38	4.6362e-30	2.2069e-24
0	1.89774e-120	7.34039e-72	2.04719e-50	3.14906e-38	2.89223e-30	1.47642e-24
0	3.97863e-121	2.68929e-72	9.83272e-51	1.77102e-38	1.80177e-30	9.86593e-25
0	8.31564e-122	9.82805e-73	4.71311e-51	9.94362e-39	1.12089e-30	6.58515e-25
0	1.73271e-122	3.58271e-73	2.25456e-51	5.5737e-39	6.96334e-31	4.39029e-25
0	3.59941e-123	1.30278e-73	1.07631e-51	3.11904e-39	4.31986e-31	2.92362e-25
0	7.45437e-124	4.72554e-74	5.12786e-52	1.74252e-39	2.67619e-31	1.94467e-25
0	1.53911e-124	1.70982e-74	2.43814e-52	9.71882e-40	1.65562e-31	1.29202e-25
0	3.1682e-125	6.17123e-75	1.15692e-52	5.41166e-40	1.02282e-31	8.57413e-26
0	6.50192e-126	2.22186e-75	5.47867e-53	3.00834e-40	6.31009e-32	5.68341e-26
0	1.33033e-126	7.97975e-76	2.58925e-53	1.66958e-40	3.88748e-32	3.76291e-26
0	2.71376e-127	2.85884e-76	1.22123e-53	9.25053e-41	2.39165e-32	2.48849e-26
0	5.51926e-128	1.02169e-76	5.74847e-54	5.11694e-41	1.46935e-32	1.64378e-26
0	1.11915e-128	3.64236e-77	2.70044e-54	2.82577e-41	9.01463e-33	1.08455e-26
0	2.26257e-129	1.29533e-77	1.26604e-54	1.55792e-41	5.52292e-33	7.14741e-27
0	4.56058e-130	4.59529e-78	5.9237e-55	8.57511e-42	3.379e-33	4.70483e-27
0	9.16536e-131	1.62624e-78	2.76611e-55	4.71214e-42	2.06446e-33	3.09339e-27
0	1.8365e-131	5.7411e-79	1.28908e-55	2.58513e-42	1.25957e-33	2.03151e-27
0	3.66903e-132	2.02185e-79	5.9955e-56	1.4159e-42	7.67425e-34	1.3326e-27
0	7.30853e-133	7.10308e-80	2.78295e-56	7.74226e-43	4.66927e-34	8.73117e-28
0	1.45155e-133	2.48937e-80	1.28921e-56	4.2266e-43	2.83702e-34	5.714e-28
0	2.87449e-134	8.70325e-81	5.96041e-57	2.30357e-43	1.72137e-34	3.7351e-28
0	5.67571e-135	3.03545e-81	2.75023e-57	1.25343e-43	1.043e-34	2.4387e-28
0	1.11741e-135	1.05613e-81	1.26649e-57	6.80906e-44	6.31099e-35	1.5904e-28
0	2.19351e-136	3.66575e-82	5.82068e-58	3.69287e-44	3.81338e-35	1.03598e-28
0	4.29346e-137	1.2693e-82	2.66985e-58	1.99954e-44	2.30103e-35	6.74041e-29
0	8.3795e-138	4.38456e-83	1.2222e-58	1.0809e-44	1.38656e-35	4.38042e-29
0	1.6307e-138	1.51093e-83	5.58398e-59	5.83355e-45	8.34358e-36	2.8434e-29
0	3.16431e-139	5.1943e-84	2.54617e-59	3.1432e-45	5.01383e-36	1.84354e-29
0	6.12261e-140	1.78144e-84	1.15872e-59	1.69084e-45	3.00876e-36	1.19388e-29
0	1.18127e-140	6.09511e-85	5.26277e-60	9.08083e-46	1.80305e-36	7.72258e-30
0	2.27258e-141	2.08046e-85	2.38561e-60	4.86902e-46	1.07903e-36	4.98949e-30
0	4.35966e-142	7.08442e-86	1.07927e-60	2.60646e-46	6.44849e-37	3.2199e-30
0	8.33968e-143	2.4067e-86	4.87319e-61	1.39301e-46	3.84846e-37	2.07549e-30
0	1.59079e-143	8.15664e-87	2.19607e-61	7.43284e-47	2.29361e-37	1.33626e-30
0	3.02586e-144	2.75788e-87	9.87712e-62	3.95958e-47	1.36507e-37	8.59321e-31
0	5.73929e-145	9.30286e-88	4.43371e-62	2.10591e-47	8.11328e-38	5.51965e-31
0	1.08554e-145	3.13066e-88	1.98636e-62	1.11822e-47	4.8155e-38	3.54128e-31
0	2.04744e-146	1.05108e-88	8.88184e-63	5.92801e-48	2.85424e-38	2.26935e-31
0	3.85087e-147	3.52061e-89	3.96373e-63	3.13755e-48	1.68945e-38	1.45256e-31
0	7.2226e-148	1.17648e-89	1.76547e-63	1.65794e-48	9.98629e-39	9.28668e-32
0	1.35088e-148	3.92225e-90	7.84832e-64	8.74677e-49	5.89481e-39	5.93033e-32
0	2.5196e-149	1.30459e-90	3.48217e-64	4.60707e-49	3.47489e-39	3.78259e-32
0	4.68643e-150	4.32916e-91	1.542e-64	2.42271e-49	2.04559e-39	2.40987e-32
0	8.69261e-151	1.43326e-91	6.8152e-65	1.27198e-49	1.20255e-39	1.53352e-32
0	1.6079e-151	4.73409e-92	3.00632e-65	6.66743e-50	7.05981e-40	9.74713e-33
0	2.96599e-152	1.56007e-92	1.32359e-65	3.4893e-50	4.13896e-40	6.1881e-33
0	5.45618e-153	5.12921e-93	5.81616e-66	1.82314e-50	2.42325e-40	3.92402e-33
0	1.00096e-153	1.6825e-93	2.55084e-66	9.51054e-51	1.41681e-40	2.4854e-33
0	1.83129e-154	5.50629e-94	1.1166e-66	4.95329e-51	8.27243e-41	1.57237e-33
0	3.34127e-155	1.7979e-94	4.8784e-67	2.57564e-51	4.82352e-41	9.93591e-34
0	6.07975e-156	5.85701e-95	2.12728e-67	1.33715e-51	2.80869e-41	6.27122e-34
0	1.10326e-156	1.90367e-95	9.25853e-68	6.93079e-52	1.63325e-41	3.95357e-34
0	1.99663e-157	6.17329e-96	4.02188e-68	3.58665e-52	9.48442e-42	2.48955e-34
0	3.60364e-158	1.99733e-96	1.74376e-68	1.85311e-52	5.50021e-42	1.56583e-34
0	6.48657e-159	6.44755e-97	7.54599e-69	9.5592e-53	3.18535e-42	9.83696e-35
0	1.16445e-159	2.0766e-97	3.25926e-69	4.92321e-53	1.84224e-42	6.17264e-35
0	2.08479e-160	6.67305e-98	1.40506e-69	2.53153e-53	1.06401e-42	3.86879e-35
0	3.72255e-161	2.13951e-98	6.0457e-70	1.29965e-53	6.13704e-43	2.42199e-35
0	6.62917e-162	6.84416e-99	2.59642e-70	6.66158e-54	3.53494e-43	1.51448e-35
0	1.17739e-162	2.18448e-99	1.11296e-70	3.40909e-54	2.03337e-43	9.45905e-36
0	2.08559e-163	6.95659e-100	4.76169e-71	1.74184e-54	1.16806e-43	5.90101e-36
0	3.68456e-164	2.21039e-100	2.0334e-71	8.88569e-55	6.70078e-44	3.67704e-36
0	6.49222e-165	7.00755e-101	8.66692e-72	4.52568e-55	3.83883e-44	2.28857e-36
0	1.14092e-165	2.21662e-101	3.68712e-72	2.30138e-55	2.19627e-44	1.42274e-36
0	1.99974e-166	6.9959e-102	1.56564e-72	1.16844e-55	1.25483e-44	8.83448e-37
0	3.49584e-167	2.20306e-102	6.6356e-73	5.92292e-56	7.15978e-45	5.47937e-37
0	6.09526e-168	6.92218e-103	2.80706e-73	2.99764e-56	4.0797e-45	3.3945e-37
0	1.05998e-168	2.17016e-103	1.18525e-73	1.51474e-56	2.32152e-45	2.10046e-37
0	1.83852e-169	6.78856e-104	4.99519e-74	7.64204e-57	1.31926e-45	1.29822e-37
0	3.18062e-170	2.11885e-104	2.10127e-74	3.84943e-57	7.48695e-46	8.01453e-38
0	5.48816e-171	6.59874e-105	8.8227e-75	1.93597e-57	4.24322e-46	4.942e-38
0	9.44534e-172	2.05051e-105	3.69751e-75	9.72118e-58	2.4016e-46	3.04384e-38
0	1.62138e-172	6.3578e-106	1.5467e-75	4.87366e-58	1.35745e-46	1.87257e-38
0	2.7761e-173	1.96696e-106	6.45797e-76	2.43955e-58	7.66238e-47	1.15067e-38
0	4.74096e-174	6.07197e-107	2.6914e-76	1.21922e-58	4.31937e-47	7.06246e-39
0	8.07578e-175	1.8703e-107	1.11957e-76	6.08375e-59	2.43162e-47	4.32971e-39
0	1.37211e-175	5.74832e-108	4.64859e-77	3.03097e-59	1.36706e-47	2.6513e-39
0	2.32534e-176	1.76288e-108	1.92657e-77	1.50769e-59	7.67535e-48	1.62164e-39
0	3.93076e-177	5.39456e-109	7.96977e-78	7.48791e-60	4.30355e-48	9.9071e-40
0	6.62768e-178	1.64719e-109	3.29081e-78	3.71306e-60	2.40977e-48	6.04555e-40
0	1.11467e-178	5.01865e-110	1.35631e-78	1.83833e-60	1.34754e-48	3.68487e-40
0	1.86995e-179	1.52576e-110	5.57974e-79	9.08737e-61	7.52542e-49	2.24339e-40
0	3.12909e-180	4.62857e-111	2.29124e-79	4.48513e-61	4.19699e-49	1.36422e-40
0	5.22291e-181	1.40109e-111	9.39131e-80	2.21022e-61	2.33758e-49	8.28634e-41
0	8.6959e-182	4.23204e-112	3.84225e-80	1.08748e-61	1.30021e-49	5.02734e-41
0	1.4442e-182	1.27554e-112	1.56909e-80	5.3423e-62	7.22245e-50	3.04657e-41
0	2.39251e-183	3.83625e-113	6.39609e-81	2.62037e-62	4.0066e-50	1.84409e-41
0	3.95363e-184	1.15129e-113	2.60247e-81	1.28328e-62	2.21967e-50	1.11494e-41
0	6.51712e-185	3.44774e-114	1.05697e-81	6.27489e-63	1.22807e-50	6.73318e-42
0	1.07161e-185	1.03027e-114	4.28499e-82	3.0635e-63	6.78551e-51	4.06151e-42
0	1.75768e-186	3.07215e-115	1.73398e-82	1.49334e-63	3.74424e-51	2.4471e-42
0	2.87586e-187	9.14125e-116	7.00401e-83	7.26816e-64	2.06333e-51	1.47271e-42
0	4.6938e-188	2.71421e-116	2.82397e-83	3.53199e-64	1.13552e-51	8.85279e-43
0	7.64208e-189	8.04192e-117	1.13654e-83	1.71374e-64	6.24091e-52	5.31549e-43
0	1.24117e-189	2.37768e-117	4.56585e-84	8.30231e-65	3.4255e-52	3.18791e-43
0	2.01087e-190	7.01499e-118	1.83093e-84	4.0159e-65	1.8777e-52	1.90971e-43
0	3.24994e-191	2.0653e-118	7.32887e-85	1.93954e-65	1.0279e-52	1.1427e-43
0	5.2397e-192	6.06765e-119	2.92831e-85	9.35287e-66	5.61957e-53	6.82957e-44
0	8.42712e-193	1.77887e-119	1.16792e-85	4.50322e-66	3.06818e-53	4.07715e-44
0	1.35206e-193	5.20418e-120	4.64972e-86	2.16488e-66	1.67295e-53	2.4312e-44
0	2.16401e-194	1.51932e-120	1.84781e-86	1.03915e-66	9.10992e-54	1.44805e-44
0	3.45519e-195	4.42625e-121	7.33009e-87	4.98031e-67	4.95418e-54	8.61491e-45
0	5.50346e-196	1.2868e-121	2.90255e-87	2.38324e-67	2.69064e-54	5.11938e-45
0	8.74486e-197	3.73321e-122	1.14729e-87	1.13871e-67	1.45938e-54	3.03869e-45
0	1.3862e-197	1.0808e-122	4.52676e-88	5.43247e-68	7.90512e-55	1.80159e-45
0	2.19208e-198	3.12252e-123	1.78289e-88	2.58771e-68	4.27639e-55	1.06691e-45
0	3.45818e-199	9.00245e-124	7.0095e-89	1.23075e-68	2.31033e-55	6.31106e-46
0	5.44254e-200	2.59009e-124	2.7509e-89	5.84471e-69	1.24652e-55	3.72889e-46
0	8.54516e-201	7.43653e-125	1.07768e-89	2.77136e-69	6.71671e-56	2.20069e-46
0	1.33846e-201	2.13072e-125	4.21433e-90	1.31208e-69	3.61445e-56	1.2973e-46
0	2.09151e-202	6.09237e-126	1.64512e-90	6.20252e-70	1.94249e-56	7.6388e-47
0	3.26052e-203	1.7384e-126	6.41054e-91	2.92762e-70	1.04257e-56	4.49277e-47
0	5.07092e-204	4.95018e-127	2.49358e-91	1.37975e-70	5.58834e-57	2.6394e-47
0	7.86797e-205	1.40669e-127	9.68237e-92	6.49275e-71	2.99152e-57	1.54882e-47
0	1.21791e-205	3.98921e-128	3.75295e-92	3.05069e-71	1.59931e-57	9.07822e-48
0	1.88083e-206	1.12898e-128	1.4521e-92	1.43123e-71	8.53895e-58	5.31501e-48
0	2.89779e-207	3.18856e-129	5.6086e-93	6.70442e-72	4.55312e-58	3.10822e-48
0	4.45419e-208	8.98708e-130	2.16246e-93	3.13587e-72	2.42464e-58	1.81562e-48
0	6.83056e-209	2.52789e-130	8.32293e-94	1.46453e-72	1.28949e-58	1.05936e-48
0	1.04504e-209	7.09599e-131	3.19773e-94	6.82938e-73	6.84893e-59	6.17398e-49
0	1.59515e-210	1.98787e-131	1.22644e-94	3.17987e-73	3.63296e-59	3.59412e-49
0	2.4292e-211	5.55751e-132	4.69557e-95	1.47837e-73	1.92457e-59	2.0899e-49
0	3.69079e-212	1.55058e-132	1.79461e-95	6.86285e-74	1.01822e-59	1.21385e-49
0	5.59465e-213	4.31749e-133	6.8469e-96	3.18105e-74	5.38001e-60	7.04224e-50
0	8.46109e-214	1.19975e-133	2.60771e-96	1.47226e-74	2.83897e-60	4.08096e-50
0	1.27668e-214	3.3272e-134	9.9144e-97	6.80372e-75	1.49615e-60	2.36222e-50
0	1.92194e-215	9.20857e-135	3.76285e-97	3.13947e-75	7.8745e-61	1.36579e-50
0	2.88672e-216	2.54351e-135	1.42565e-97	1.44649e-75	4.13913e-61	7.88781e-51
0	4.32591e-217	7.01141e-136	5.39206e-98	6.65462e-76	2.17286e-61	4.55025e-51
0	6.46786e-218	1.92889e-136	2.03584e-98	3.0569e-76	1.13918e-61	2.62193e-51
0	9.64839e-219	5.29594e-137	7.67323e-99	1.40214e-76	5.96471e-62	1.50909e-51
0	1.43603e-219	1.45115e-137	2.8871e-99	6.42171e-77	3.11907e-62	8.67595e-52
0	2.1325e-220	3.96842e-138	1.08442e-99	2.93672e-77	1.62891e-62	4.98227e-52
0	3.1596e-221	1.08308e-138	4.06612e-100	1.341e-77	8.49593e-63	2.85789e-52
0	4.67084e-222	2.95012e-139	1.522e-100	6.11428e-78	4.4255e-63	1.63747e-52
0	6.88938e-223	8.01972e-140	5.68725e-101	2.78366e-78	2.30226e-63	9.37148e-53
0	1.01389e-223	2.17581e-140	2.1215e-101	1.26544e-78	1.19615e-63	5.35739e-53
0	1.48876e-224	5.89148e-141	7.9002e-102	5.7441e-79	6.20662e-64	3.0592e-53
0	2.18117e-225	1.59211e-141	2.93689e-102	2.6035e-79	3.21638e-64	1.7449e-53
0	3.18848e-226	4.29403e-142	1.08992e-102	1.17828e-79	1.66464e-64	9.94135e-54
0	4.65062e-227	1.15586e-142	4.03792e-103	5.32473e-80	8.60425e-65	5.65756e-54
0	6.76817e-228	3.10523e-143	1.49341e-103	2.40272e-80	4.44169e-65	3.21605e-54
0	9.82806e-229	8.32591e-144	5.5139e-104	1.08259e-80	2.28995e-65	1.82611e-54
0	1.42398e-229	2.22803e-144	2.03235e-104	4.87065e-81	1.17909e-65	1.03572e-54
0	2.05863e-230	5.95061e-145	7.47823e-105	2.1881e-81	6.0633e-66	5.86773e-55
0	2.96958e-231	1.5862e-145	2.74702e-105	9.81537e-82	3.11397e-66	3.32053e-55
0	4.27421e-232	4.21995e-146	1.00736e-105	4.39649e-82	1.59722e-66	1.87697e-55
0	6.13851e-233	1.1205e-146	3.68787e-106	1.96638e-82	8.18197e-67	1.05979e-55
0	8.79665e-234	2.96946e-147	1.34781e-106	8.78191e-83	4.18596e-67	5.97711e-56
0	1.25783e-234	7.8542e-148	4.91753e-107	3.91627e-83	2.13884e-67	3.36726e-56
0	1.79464e-235	2.07341e-148	1.79115e-107	1.74389e-83	1.09145e-67	1.89485e-56
0	2.55498e-236	5.46302e-149	6.51305e-108	7.75403e-84	5.5626e-68	1.06509e-56
0	3.62954e-237	1.43662e-149	2.36431e-108	3.44271e-84	2.83137e-68	5.98012e-57
0	5.14487e-238	3.77065e-150	8.5683e-109	1.52629e-84	1.43933e-68	3.35387e-57
0	7.27705e-239	9.87772e-151	3.09995e-109	6.75677e-85	7.30757e-69	1.87887e-57
0	1.02706e-239	2.58264e-151	1.11966e-109	2.9868e-85	3.70537e-69	1.05139e-57
0	1.44645e-240	6.7397e-152	4.03727e-110	1.31838e-85	1.87645e-69	5.87679e-58
0	2.0327e-241	1.75544e-152	1.45333e-110	5.81084e-86	9.49052e-70	3.2812e-58
0	2.85043e-242	4.56357e-153	5.22292e-111	2.55744e-86	4.79392e-70	1.82995e-58
0	3.98855e-243	1.18412e-153	1.87386e-111	1.12393e-86	2.41847e-70	1.01944e-58
0	5.56918e-244	3.06662e-154	6.71178e-112	4.93224e-87	1.21854e-70	5.67283e-59
0	7.75959e-245	7.92682e-155	2.40001e-112	2.1613e-87	6.13179e-71	3.1532e-59
0	1.07885e-245	2.0451e-155	8.56777e-113	9.45708e-88	3.08166e-71	1.75073e-59
0	1.49678e-246	5.26635e-156	3.05351e-113	4.13208e-88	1.54679e-71	9.70965e-60
0	2.07221e-247	1.35358e-156	1.08645e-113	1.80281e-88	7.75406e-72	5.37902e-60
0	2.86278e-248	3.47246e-157	3.85925e-114	7.85425e-89	3.88219e-72	2.97659e-60
0	3.94661e-249	8.89146e-158	1.3686e-114	3.41688e-89	1.94123e-72	1.64533e-60
0	5.42928e-250	2.27244e-158	4.84541e-115	1.48432e-89	9.69454e-73	9.0845e-61
0	7.45326e-251	5.7969e-159	1.71265e-115	6.43871e-90	4.83537e-73	5.01034e-61
0	1.02103e-251	1.476e-159	6.04351e-116	2.78897e-90	2.40871e-73	2.76027e-61
0	1.39577e-252	3.75113e-160	2.1291e-116	1.20632e-90	1.19837e-73	1.51898e-61
0	1.90407e-253	9.5154e-161	7.48837e-117	5.21021e-91	5.95459e-74	8.34971e-62
0	2.59205e-254	2.40925e-161	2.62945e-117	2.24711e-91	2.95505e-74	4.58468e-62
0	3.52126e-255	6.08873e-162	9.21788e-118	9.67764e-92	1.46465e-74	2.51457e-62
0	4.77362e-256	1.5359e-162	3.22615e-118	4.16189e-92	7.25027e-75	1.37765e-62
0	6.45795e-257	3.86719e-163	1.12727e-118	1.78727e-92	3.58451e-75	7.5393e-63
0	8.71847e-258	9.71899e-164	3.93244e-119	7.66419e-93	1.76995e-75	4.12138e-63
0	1.17459e-258	2.43805e-164	1.36957e-119	3.28187e-93	8.72864e-76	2.25048e-63
0	1.57919e-259	6.10466e-165	4.76214e-120	1.40331e-93	4.29921e-76	1.22751e-63
0	2.11879e-260	1.52574e-165	1.65314e-120	5.99195e-94	2.11488e-76	6.68799e-64
0	2.83691e-261	3.80624e-166	5.72945e-121	2.55483e-94	1.03906e-76	3.63988e-64
0	3.79062e-262	9.47796e-167	1.98249e-121	1.08777e-94	5.09859e-77	1.97878e-64
0	5.05459e-263	2.35578e-167	6.84861e-122	4.62477e-95	2.49872e-77	1.07456e-64
0	6.72622e-264	5.84466e-168	2.36206e-122	1.96348e-95	1.22305e-77	5.82884e-65
0	8.93242e-265	1.4474e-168	8.13349e-123	8.32429e-96	5.97897e-78	3.15832e-65
0	1.18381e-265	3.57786e-169	2.79615e-123	3.52411e-96	2.91923e-78	1.70943e-65
0	1.5657e-266	8.82805e-170	9.59718e-124	1.48983e-96	1.42354e-78	9.24205e-66
0	2.06659e-267	2.17428e-170	3.28871e-124	6.28935e-97	6.9331e-79	4.99123e-66
0	2.7222e-268	5.34534e-171	1.12515e-124	2.65131e-97	3.37245e-79	2.69258e-66
0	3.57854e-269	1.31174e-171	3.84321e-125	1.1161e-97	1.63842e-79	1.45095e-66
0	4.69476e-270	3.21314e-172	1.31063e-125	4.69168e-98	7.94992e-80	7.81012e-67
0	6.14676e-271	7.85645e-173	4.46244e-126	1.96943e-98	3.85267e-80	4.19939e-67
0	8.03164e-272	1.91751e-173	1.51693e-126	8.25546e-99	1.86476e-80	2.25548e-67
0	1.04734e-272	4.67159e-174	5.14833e-127	3.45564e-99	9.01454e-81	1.21008e-67
0	1.36303e-273	1.13608e-174	1.7445e-127	1.44446e-99	4.35238e-81	6.48506e-68
0	1.77031e-274	2.75785e-175	5.9018e-128	6.02934e-100	2.0988e-81	3.47166e-68
0	2.2947e-275	6.68271e-176	1.99344e-128	2.51318e-100	1.01083e-81	1.85646e-68
0	2.96851e-276	1.61642e-176	6.72253e-129	1.04609e-100	4.86239e-82	9.91647e-69
0	3.83252e-277	3.90282e-177	2.26345e-129	4.34814e-101	2.33606e-82	5.2912e-69
0	4.9382e-278	9.40645e-178	7.60883e-130	1.8048e-101	1.12094e-82	2.82017e-69
0	6.35026e-279	2.26307e-178	2.55374e-130	7.48079e-102	5.37208e-83	1.50149e-69
0	8.14994e-280	5.43493e-179	8.55752e-131	3.09641e-102	2.57139e-83	7.98538e-70
0	1.0439e-280	1.30292e-179	2.86307e-131	1.27986e-102	1.2293e-83	4.24223e-70
0	1.33446e-281	3.11794e-180	9.56376e-132	5.28272e-103	5.86967e-84	2.25122e-70
0	1.70255e-282	7.44814e-181	3.18963e-132	2.17745e-103	2.79921e-84	1.19335e-70
0	2.1679e-283	1.77606e-181	1.0621e-132	8.9626e-104	1.33328e-84	6.31898e-71
0	2.75504e-284	4.22765e-182	3.5311e-133	3.68396e-104	6.34272e-85	3.34234e-71
0	3.49434e-285	1.00455e-182	1.17212e-133	1.51214e-104	3.01367e-85	1.76597e-71
0	4.42338e-286	2.38276e-183	3.88462e-134	6.19818e-105	1.43015e-85	9.32054e-72
0	5.5885e-287	5.64186e-184	1.28542e-134	2.53708e-105	6.77855e-86	4.91391e-72
0	7.04679e-288	1.33352e-184	4.2468e-135	1.03705e-105	3.20892e-86	2.58787e-72
0	8.86835e-289	3.14641e-185	1.40087e-135	4.23318e-106	1.51722e-86	1.36139e-72
0	1.11391e-289	7.41087e-186	4.61377e-136	1.72557e-106	7.16488e-87	7.1541e-73
0	1.39643e-290	1.74246e-186	1.51717e-136	7.02417e-107	3.37938e-87	3.75538e-73
0	1.74722e-291	4.08974e-187	4.98124e-137	2.85534e-107	1.59197e-87	1.96917e-73
0	2.18192e-292	9.58232e-188	1.63292e-137	1.1591e-107	7.49034e-88	1.03143e-73
0	2.71952e-293	2.24124e-188	5.3446e-138	4.6988e-108	3.51997e-88	5.39669e-74
0	3.38306e-294	5.233e-189	1.74659e-138	1.90219e-108	1.65214e-88	2.82062e-74
0	4.20044e-295	1.21971e-189	5.69893e-139	7.68993e-109	7.74507e-89	1.47262e-74
0	5.20533e-296	2.83799e-190	1.85662e-139	3.10452e-109	3.6264e-89	7.68012e-75
0	6.43829e-297	6.59192e-191	6.03921e-140	1.25161e-109	1.69589e-89	4.00106e-75
0	7.9481e-298	1.52848e-191	1.9614e-140	5.03903e-110	7.92119e-90	2.08216e-75
0	9.7933e-299	3.53802e-192	6.36035e-141	2.02596e-110	3.69536e-90	1.08239e-75
0	1.20439e-299	8.17541e-193	2.05933e-141	8.13427e-111	1.72185e-90	5.62061e-76
0	1.47837e-300	1.88587e-193	6.65738e-142	3.26146e-111	8.01323e-91	2.91552e-76
0	1.81123e-301	4.34276e-194	2.14888e-142	1.30591e-111	3.72472e-91	1.51071e-76
0	2.21485e-302	9.98331e-195	6.92554e-143	5.22178e-112	1.72923e-91	7.81944e-77
0	2.7033e-303	2.29107e-195	2.22858e-143	2.08513e-112	8.01839e-92	4.04301e-77
0	3.29324e-304	5.24878e-196	7.16041e-144	8.31486e-113	3.71361e-92	2.08817e-77
0	4.0044e-305	1.20043e-196	2.29711e-144	3.3112e-113	1.71783e-92	1.07736e-77
0	4.85997e-306	2.74077e-197	7.35806e-145	1.31681e-113	7.93669e-93	5.55247e-78
0	5.8873e-307	6.24695e-198	2.35332e-145	5.22966e-114	3.66248e-93	2.85856e-78
0	7.11846e-308	1.42143e-198	7.51512e-146	2.07411e-114	1.68805e-93	1.47008e-78
0	8.59099e-309	3.22882e-199	2.39623e-146	8.2149e-115	7.77096e-94	7.55213e-79
0	1.03488e-309	7.32191e-200	7.6289e-147	3.24925e-115	3.57306e-94	3.87554e-79
0	1.24431e-310	1.65756e-200	2.42513e-147	1.28344e-115	1.6409e-94	1.98668e-79
0	1.49334e-311	3.74611e-201	7.69747e-148	5.0627e-116	7.52668e-95	1.01733e-79
0	1.7889e-312	8.45195e-202	2.43951e-148	1.99435e-116	3.44828e-95	5.20387e-80
0	2.13897e-313	1.90371e-202	7.71971e-149	7.84572e-117	1.5779e-95	2.65906e-80
0	2.55283e-314	4.28068e-203	2.43917e-149	3.08233e-117	7.21167e-96	1.35727e-80
0	3.04114e-315	9.60936e-204	7.69532e-150	1.20932e-117	3.29209e-96	6.92053e-81
0	3.61615e-316	2.15351e-204	2.42413e-150	4.73823e-118	1.50102e-96	3.52491e-81
0	4.29168e-317	4.81804e-205	7.62486e-151	1.85399e-118	6.83569e-97	1.79347e-81
0	5.08045e-318	1.07613e-205	2.39471e-151	7.24464e-119	3.10927e-97	9.11541e-82
0	5.96648e-319	2.39959e-206	7.5097e-152	2.82711e-119	1.41259e-97	4.62802e-82
0	6.68668e-320	5.34172e-207	2.35147e-152	1.10175e-119	6.40993e-98	2.34721e-82
0	0	1.18714e-207	7.35199e-153	4.28791e-120	2.90518e-98	1.18917e-82
0	0	2.6339e-208	2.2952e-153	1.66658e-120	1.31515e-98	6.01833e-83
0	0	5.83411e-209	7.1546e-154	6.46881e-121	5.94647e-99	3.0426e-83
0	0	1.29012e-209	2.22691e-154	2.50751e-121	2.68551e-99	1.53657e-83
0	0	2.84815e-210	6.92103e-155	9.70693e-122	1.21137e-99	7.75172e-84
0	0	6.27738e-211	2.14779e-155	3.75268e-122	5.45772e-100	3.90645e-84
0	0	1.38126e-211	6.65528e-156	1.44885e-122	2.456e-100	1.96656e-84
0	0	3.03428e-212	2.05918e-156	5.58632e-123	1.1039e-100	9.88938e-85
0	0	6.65458e-213	6.36179e-157	2.15106e-123	4.95585e-101	4.96788e-85
0	0	1.45704e-213	1.96254e-157	8.27181e-124	2.22224e-101	2.49295e-85
0	0	3.18498e-214	6.04526e-158	3.17668e-124	9.95286e-102	1.24967e-85
0	0	6.95073e-215	1.85938e-158	1.21834e-124	4.45237e-102	6.25775e-86
0	0	1.5144e-215	5.71058e-159	4.6665e-125	1.9894e-102	3.13027e-86
0	0	3.29415e-216	1.75126e-159	1.785e-125	8.87847e-103	1.56417e-86
0	0	7.15376e-217	5.36266e-160	6.81886e-126	3.95769e-103	7.80783e-87
0	0	1.55102e-217	1.63972e-160	2.60142e-126	1.76211e-103	3.89329e-87
0	0	3.35732e-218	5.00636e-161	9.91145e-127	7.83631e-104	1.9393e-87
0	0	7.25539e-219	1.52628e-161	3.7713e-127	3.4808e-104	9.64973e-88
0	0	1.56539e-219	4.64635e-162	1.43309e-127	1.54431e-104	4.79653e-88
0	0	3.37196e-220	1.41238e-162	5.43855e-128	6.84351e-105	2.38167e-88
0	0	7.25165e-221	4.28701e-163	2.06121e-128	3.02909e-105	1.18135e-88
0	0	1.557e-221	1.29934e-163	7.80176e-129	1.33917e-105	5.85356e-89
0	0	3.33764e-222	3.9324e-164	2.94912e-129	5.91358e-106	2.89737e-89
0	0	7.14314e-223	1.18839e-164	1.11333e-129	2.60828e-106	1.43262e-89
0	0	1.5263e-223	3.58613e-165	4.19745e-130	1.14908e-106	7.07624e-90
0	0	3.25605e-224	1.08059e-165	1.58045e-130	5.05634e-107	3.49155e-90
0	0	6.93499e-225	3.25137e-166	5.94301e-131	2.22236e-107	1.72099e-90
0	0	1.4747e-225	9.76879e-167	2.23185e-131	9.75629e-108	8.47386e-91
0	0	3.13087e-226	2.93079e-167	8.37065e-132	4.27806e-108	4.16803e-91
0	0	6.6364e-227	8.78011e-168	3.13535e-132	1.87371e-108	2.04798e-91
0	0	1.40445e-227	2.62656e-168	1.17287e-132	8.19693e-109	1.00523e-91
0	0	2.96748e-228	7.84596e-169	4.38173e-133	3.58174e-109	4.9289e-92
0	0	6.26003e-229	2.34034e-169	1.63485e-133	1.56325e-109	2.41424e-92
0	0	1.31848e-229	6.97083e-170	6.09184e-134	6.81491e-110	1.1813e-92
0	0	2.77258e-230	2.07332e-170	2.26702e-134	2.96747e-110	5.77408e-93
0	0	5.82108e-231	6.15774e-171	8.42556e-135	1.29064e-110	2.81938e-93
0	0	1.22021e-231	1.82622e-171	3.12738e-135	5.60689e-111	1.37522e-93
0	0	2.55377e-232	5.40833e-172	1.15931e-135	2.43295e-111	6.70096e-94
0	0	5.33631e-233	1.59937e-172	4.292e-136	1.05449e-111	3.26174e-94
0	0	1.11331e-233	4.72296e-173	1.58693e-136	4.56506e-112	1.58603e-94
0	0	2.31903e-234	1.3927e-173	5.85999e-137	1.974e-112	7.70405e-95
0	0	4.82296e-235	4.10093e-174	2.16111e-137	8.52604e-113	3.73832e-95
0	0	1.00147e-235	1.20583e-174	7.95971e-138	3.67828e-113	1.8121e-95
0	0	2.07627e-236	3.54056e-175	2.92792e-138	1.58504e-113	8.77479e-96
0	0	4.29781e-237	1.0381e-175	1.07563e-138	6.82233e-114	4.24464e-96
0	0	8.88244e-238	3.03941e-176	3.9465e-139	2.93309e-114	2.05114e-96
0	0	1.8329e-238	8.88633e-177	1.44612e-139	1.25956e-114	9.90142e-97
0	0	3.77631e-239	2.59442e-177	5.29222e-140	5.40268e-115	4.77475e-97
0	0	7.76821e-240	7.56384e-178	1.93427e-140	2.31473e-115	2.30014e-97
0	0	1.59551e-240	2.20206e-178	7.06059e-141	9.90588e-116	1.1069e-97
0	0	3.27191e-241	6.40183e-179	2.57401e-141	4.23434e-116	5.32124e-98
0	0	6.69932e-242	1.85851e-179	9.37186e-142	1.80793e-116	2.55546e-98
0	0	1.36958e-242	5.38782e-180	3.40791e-142	7.71039e-117	1.22596e-98
0	0	2.79558e-243	1.55973e-180	1.23765e-142	3.28454e-117	5.87537e-99
0	0	5.69752e-244	4.50896e-181	4.48905e-143	1.39757e-117	2.81284e-99
0	0	1.15939e-244	1.30164e-181	1.62614e-143	5.93988e-118	1.34527e-99
0	0	2.35562e-245	3.75231e-182	5.88318e-144	2.52164e-118	6.42723e-100
0	0	4.77873e-246	1.08018e-182	2.12576e-144	1.06929e-118	3.06755e-100
0	0	9.67949e-247	3.10517e-183	7.67128e-145	4.52905e-119	1.46256e-100
0	0	1.95761e-247	8.9139e-184	2.76484e-145	1.91613e-119	6.96607e-101
0	0	3.95307e-248	2.55531e-184	9.95231e-146	8.09744e-120	3.31448e-101
0	0	7.97038e-249	7.31497e-185	3.5779e-146	3.41802e-120	1.57542e-101
0	0	1.60457e-249	2.09111e-185	1.28465e-146	1.44115e-120	7.48054e-102
0	0	3.22535e-250	5.96947e-186	4.60675e-147	6.06942e-121	3.54832e-102
0	0	6.47342e-251	1.70173e-186	1.64989e-147	2.55324e-121	1.68139e-102
0	0	1.29727e-251	4.84444e-187	5.90162e-148	1.07286e-121	7.95916e-103
0	0	2.59576e-252	1.37719e-187	2.10834e-148	4.503e-122	3.76376e-103
0	0	5.1861e-253	3.90969e-188	7.52253e-149	1.88785e-122	1.778e-103
0	0	1.03457e-253	1.10838e-188	2.68067e-149	7.90572e-123	8.3907e-104
0	0	2.06073e-254	3.13787e-189	9.54062e-150	3.30691e-123	3.95567e-104
0	0	4.09851e-255	8.8712e-190	3.39131e-150	1.3817e-123	1.86294e-104
0	0	8.13908e-256	2.50455e-190	1.20396e-150	5.76649e-124	8.76461e-105
0	0	1.61388e-256	7.06122e-191	4.26891e-151	2.40392e-124	4.1193e-105
0	0	3.1953e-257	1.98807e-191	1.51174e-151	1.00101e-124	1.93407e-105
0	0	6.31684e-258	5.58967e-192	5.34685e-152	4.16356e-125	9.07148e-106
0	0	1.24691e-258	1.56944e-192	1.88875e-152	1.72983e-125	4.25051e-106
0	0	2.45766e-259	4.40055e-193	6.66366e-153	7.1788e-126	1.98958e-106
0	0	4.8368e-260	1.23218e-193	2.34806e-153	2.97585e-126	9.3034e-107
0	0	9.50482e-261	3.44547e-194	8.26354e-154	1.2322e-126	4.3459e-107
0	0	1.86501e-261	9.62118e-195	2.90458e-154	5.09643e-127	2.02804e-107
0	0	3.65403e-262	2.68297e-195	1.01968e-154	2.10553e-127	9.45433e-108
0	0	7.14851e-263	7.47154e-196	3.57522e-155	8.68899e-128	4.40297e-108
0	0	1.39641e-263	2.07785e-196	1.252e-155	3.58171e-128	2.04842e-108
0	0	2.72374e-264	5.77066e-197	4.37896e-156	1.47477e-128	9.52036e-109
0	0	5.30487e-265	1.60047e-197	1.52967e-156	6.06558e-129	4.42025e-109
0	0	1.03167e-265	4.43282e-198	5.33693e-157	2.49192e-129	2.05022e-109
0	0	2.00338e-266	1.22609e-198	1.85972e-157	1.02261e-129	9.49983e-110
0	0	3.88458e-267	3.38672e-199	6.47246e-158	4.19182e-130	4.39735e-110
0	0	7.52117e-268	9.34215e-200	2.24986e-158	1.71637e-130	2.03342e-110
0	0	1.45407e-268	2.57352e-200	7.81102e-159	7.01992e-131	9.39347e-111
0	0	2.80704e-269	7.07983e-201	2.70849e-159	2.86794e-131	4.33496e-111
0	0	5.41094e-270	1.94505e-201	9.3802e-160	1.17038e-131	1.99851e-111
0	0	1.0415e-270	5.33649e-202	3.24463e-160	4.77086e-132	9.2043e-112
0	0	2.00175e-271	1.46216e-202	1.12095e-160	1.94261e-132	4.23484e-112
0	0	3.8417e-272	4.00085e-203	3.86789e-161	7.90117e-133	1.94646e-112
0	0	7.36213e-273	1.09327e-203	1.33301e-161	3.21008e-133	8.93755e-113
0	0	1.4088e-273	2.98344e-204	4.58837e-162	1.30274e-133	4.09971e-113
0	0	2.69192e-274	8.13067e-205	1.57745e-162	5.28103e-134	1.87868e-113
0	0	5.13621e-275	2.21287e-205	5.41655e-163	2.13845e-134	8.60033e-114
0	0	9.78571e-276	6.01455e-206	1.85764e-163	8.64962e-135	3.93316e-114
0	0	1.8617e-276	1.63257e-206	6.36312e-164	3.49475e-135	1.79694e-114
0	0	3.53671e-277	4.42549e-207	2.17696e-164	1.41044e-135	8.20142e-115
0	0	6.70902e-278	1.19804e-207	7.43883e-165	5.6861e-136	3.73947e-115
0	0	1.27084e-278	3.23897e-208	2.53881e-165	2.28979e-136	1.70332e-115
0	0	2.40378e-279	8.74506e-209	8.65427e-166	9.21078e-137	7.75081e-116
0	0	4.54018e-280	2.35799e-209	2.94648e-166	3.701e-137	3.52342e-116
0	0	8.56299e-281	6.34961e-210	1.00196e-166	1.48547e-137	1.6001e-116
0	0	1.6127e-281	1.70756e-210	3.40309e-167	5.95568e-138	7.25933e-117
0	0	3.03289e-282	4.58596e-211	1.15444e-167	2.38518e-138	3.29013e-117
0	0	5.69556e-283	1.23002e-211	3.91152e-168	9.5419e-139	1.48969e-117
0	0	1.06806e-283	3.29472e-212	1.32372e-168	3.81304e-139	6.73822e-118
0	0	2e-284	8.81361e-213	4.47427e-169	1.52206e-139	3.04483e-118
0	0	3.73977e-285	2.3546e-213	1.51052e-169	6.06899e-140	1.37451e-118
0	0	6.98297e-286	6.28216e-214	5.0934e-170	2.41727e-140	6.19869e-119
0	0	1.30202e-286	1.6739e-214	1.71541e-170	9.61744e-141	2.79268e-119
0	0	2.42423e-287	4.45431e-215	5.77041e-171	3.82225e-141	1.25693e-119
0	0	4.50727e-288	1.18376e-215	1.93876e-171	1.51741e-141	5.65156e-120
0	0	8.36829e-289	3.14177e-216	6.50613e-172	6.01748e-142	2.53861e-120
0	0	1.55147e-289	8.3276e-217	2.18073e-172	2.3837e-142	1.13918e-120
0	0	2.87234e-290	2.20443e-217	7.30062e-173	9.43228e-143	5.1069e-121
0	0	5.31022e-291	5.82783e-218	2.44118e-173	3.72827e-143	2.28714e-121
0	0	9.8034e-292	1.53869e-218	8.15308e-174	1.47206e-143	1.02329e-121
0	0	1.80729e-292	4.05723e-219	2.71973e-174	5.80595e-144	4.57377e-122
0	0	3.3271e-293	1.06842e-219	9.06175e-175	2.28743e-144	2.04231e-122
0	0	6.11637e-294	2.80991e-220	3.01566e-175	9.00226e-145	9.11043e-123
0	0	1.12282e-294	7.38035e-221	1.00239e-175	3.53903e-145	4.06001e-123
0	0	2.05834e-295	1.93597e-221	3.32792e-176	1.38978e-145	1.80754e-123
0	0	3.76804e-296	5.07176e-222	1.10356e-176	5.45177e-146	8.03932e-124
0	0	6.8882e-297	1.32695e-222	3.65512e-177	2.13628e-146	3.5721e-124
0	0	1.25744e-297	3.46731e-223	1.20919e-177	8.36202e-147	1.58562e-124
0	0	2.29226e-298	9.04832e-224	3.99552e-178	3.2696e-147	7.03149e-125
0	0	4.17287e-299	2.35822e-224	1.31868e-178	1.27705e-147	3.11508e-125
0	0	7.58577e-300	6.13818e-225	4.34702e-179	4.98257e-148	1.37868e-125
0	0	1.37708e-300	1.59565e-225	1.4313e-179	1.94192e-148	6.0958e-126
0	0	2.49642e-301	4.14263e-226	4.70716e-180	7.56033e-149	2.6926e-126
0	0	4.5193e-302	1.07413e-226	1.54623e-180	2.94024e-149	1.18819e-126
0	0	8.17003e-303	2.78152e-227	5.07318e-181	1.14224e-149	5.23813e-127
0	0	1.47494e-303	7.19366e-228	1.66255e-181	4.43268e-150	2.30696e-127
0	0	2.65904e-304	1.85807e-228	5.44201e-182	1.71834e-150	1.01503e-127
0	0	4.78713e-305	4.79313e-229	1.77924e-182	6.65404e-151	4.4616e-128
0	0	8.6065e-306	1.23487e-229	5.81032e-183	2.57393e-151	1.9592e-128
0	0	1.54518e-306	3.17739e-230	1.89521e-183	9.94585e-152	8.59495e-129
0	0	2.77036e-307	8.16517e-231	6.17456e-184	3.83904e-152	3.76689e-129
0	0	4.96015e-308	2.0956e-231	2.00931e-184	1.48026e-152	1.6493e-129
0	0	8.86865e-309	5.37153e-232	6.53101e-185	5.70152e-153	7.21424e-130
0	0	1.58353e-309	1.37511e-232	2.12035e-185	2.19371e-153	3.15253e-130
0	0	2.82357e-310	3.5158e-233	6.87587e-186	8.43149e-154	1.37627e-130
0	0	5.02779e-311	8.97762e-234	2.22711e-186	3.23718e-154	6.00242e-131
0	0	8.94053e-312	2.28954e-234	7.2053e-187	1.24155e-154	2.61533e-131
0	0	1.58766e-312	5.83159e-235	2.32839e-187	4.75667e-155	1.13842e-131
0	0	2.81553e-313	1.48346e-235	7.51547e-188	1.82045e-155	4.95062e-132
0	0	4.98622e-314	3.76893e-236	2.42299e-188	6.95971e-156	2.15076e-132
0	0	8.81846e-315	9.56341e-237	7.80269e-189	2.65793e-156	9.33479e-133
0	0	1.55749e-315	2.4236e-237	2.50977e-189	1.01399e-156	4.04758e-133
0	0	2.7471e-316	6.13425e-238	8.06344e-190	3.86425e-157	1.75333e-133
0	0	4.839e-317	1.55066e-238	2.58765e-190	1.47108e-157	7.58776e-134
0	0	8.51387e-318	3.91496e-239	8.29446e-191	5.59431e-158	3.28052e-134
0	0	1.49741e-318	9.87174e-240	2.65564e-191	2.12519e-158	1.41694e-134
0	0	2.63164e-319	2.48609e-240	8.4928e-192	8.06474e-159	6.11418e-135
0	0	5.02267e-320	6.25309e-241	2.71289e-192	3.0572e-159	2.63577e-135
0	0	0	1.57084e-241	8.65591e-193	1.15771e-159	1.13516e-135
0	0	0	3.94117e-242	2.75863e-193	4.37942e-160	4.88412e-136
0	0	0	9.87593e-243	8.78166e-194	1.65492e-160	2.09941e-136
0	0	0	2.47166e-243	2.79229e-194	6.2471e-161	9.0155e-137
0	0	0	6.17818e-244	8.86844e-195	2.35572e-161	3.8678e-137
0	0	0	1.54238e-244	2.81343e-195	8.87385e-162	1.65776e-137
0	0	0	3.84578e-245	8.91513e-196	3.33922e-162	7.09837e-138
0	0	0	9.57718e-246	2.82178e-196	1.25522e-162	3.03654e-138
0	0	0	2.38206e-246	8.92117e-197	4.71348e-163	1.29773e-138
0	0	0	5.9174e-247	2.81725e-197	1.7681e-163	5.54077e-139
0	0	0	1.46815e-247	8.88654e-198	6.6255e-164	2.36341e-139
0	0	0	3.63812e-248	2.79992e-198	2.48014e-164	1.00715e-139
0	0	0	9.0042e-249	8.81181e-199	9.27423e-165	4.28776e-140
0	0	0	2.22576e-249	2.77006e-199	3.46439e-165	1.82369e-140
0	0	0	5.49513e-250	8.69804e-200	1.29277e-165	7.74921e-141
0	0	0	1.35501e-250	2.7281e-200	4.81908e-166	3.28964e-141
0	0	0	3.33714e-251	8.54685e-201	1.79454e-166	1.39516e-141
0	0	0	8.20866e-252	2.67461e-201	6.6756e-167	5.9113e-142
0	0	0	2.01668e-252	8.36032e-202	2.48071e-167	2.50224e-142
0	0	0	4.94848e-253	2.61032e-202	9.20892e-168	1.05818e-142
0	0	0	1.21276e-253	8.14094e-203	3.415e-168	4.47072e-143
0	0	0	2.96857e-254	2.53609e-203	1.26509e-168	1.88704e-143
0	0	0	7.25753e-255	7.8916e-204	4.68169e-169	7.95741e-144
0	0	0	1.77215e-255	2.45288e-204	1.73074e-169	3.35234e-144
0	0	0	4.322e-256	7.6155e-205	6.39165e-170	1.41095e-144
0	0	0	1.05279e-256	2.36174e-205	2.358e-170	5.93285e-145
0	0	0	2.56134e-257	7.31607e-206	8.69012e-171	2.49231e-145
0	0	0	6.22395e-258	2.26379e-206	3.19933e-171	1.04599e-145
0	0	0	1.51056e-258	6.99692e-207	1.17664e-171	4.38575e-146
0	0	0	3.66172e-259	2.16018e-207	4.32294e-172	1.83716e-146
0	0	0	8.86557e-260	6.66176e-208	1.5866e-172	7.68844e-147
0	0	0	2.14389e-260	2.05211e-208	5.81712e-173	3.21454e-147
0	0	0	5.17814e-261	6.31433e-209	2.1306e-173	1.34273e-147
0	0	0	1.24917e-261	1.94075e-209	7.79558e-174	5.60334e-148
0	0	0	3.00984e-262	5.95836e-210	2.84937e-174	2.33612e-148
0	0	0	7.24344e-263	1.82726e-210	1.04041e-174	9.73049e-149
0	0	0	1.7411e-263	5.59744e-211	3.795e-175	4.04915e-149
0	0	0	4.18003e-264	1.71276e-211	1.38285e-175	1.68338e-149
0	0	0	1.00234e-264	5.23503e-212	5.03377e-176	6.99186e-150
0	0	0	2.40065e-265	1.59831e-212	1.83049e-176	2.90131e-150
0	0	0	5.74278e-266	4.87439e-213	6.6496e-177	1.20278e-150
0	0	0	1.37213e-266	1.4849e-213	2.41313e-177	4.98162e-151
0	0	0	3.27455e-267	4.51851e-214	8.74827e-178	2.06132e-151
0	0	0	7.80528e-268	1.37345e-214	3.16826e-178	8.52146e-152
0	0	0	1.85826e-268	4.17011e-215	1.14624e-178	3.51944e-152
0	0	0	4.41884e-269	1.26475e-215	4.14274e-179	1.4522e-152
0	0	0	1.04952e-269	3.83162e-216	1.49575e-179	5.98649e-153
0	0	0	2.48977e-270	1.15953e-216	5.39493e-180	2.46553e-153
0	0	0	5.89944e-271	3.5051e-217	1.94389e-180	1.01448e-153
0	0	0	1.3962e-271	1.05838e-217	6.99709e-181	4.17031e-154
0	0	0	3.30042e-272	3.19233e-218	2.51607e-181	1.71273e-154
0	0	0	7.79248e-273	9.61822e-219	9.03828e-182	7.02752e-155
0	0	0	1.83768e-273	2.89471e-219	3.24346e-182	2.88078e-155
0	0	0	4.32861e-274	8.70242e-220	1.16277e-182	1.17981e-155
0	0	0	1.01839e-274	2.61336e-220	4.16425e-183	4.82738e-156
0	0	0	2.39316e-275	7.83938e-221	1.48985e-183	1.97335e-156
0	0	0	5.61713e-276	2.34904e-221	5.32485e-184	8.05922e-157
0	0	0	1.31688e-276	7.03111e-222	1.90123e-184	3.28834e-157
0	0	0	3.08367e-277	2.10225e-222	6.78146e-185	1.34047e-157
0	0	0	7.21239e-278	6.27869e-223	2.41643e-185	5.45927e-158
0	0	0	1.68493e-278	1.87319e-223	8.60177e-186	2.2213e-158
0	0	0	3.93164e-279	5.58241e-224	3.05889e-186	9.02979e-159
0	0	0	9.16344e-280	1.66184e-224	1.08669e-186	3.66729e-159
0	0	0	2.13322e-280	4.94179e-225	3.85662e-187	1.48802e-159
0	0	0	4.96025e-281	1.46794e-225	1.36733e-187	6.03214e-160
0	0	0	1.15203e-281	4.35573e-226	4.84289e-188	2.44304e-160
0	0	0	2.67252e-282	1.29105e-226	1.71356e-188	9.88528e-161
0	0	0	6.19255e-283	3.82256e-227	6.05703e-189	3.99618e-161
0	0	0	1.43322e-283	1.13057e-227	2.13887e-189	1.61399e-161
0	0	0	3.31324e-284	3.34016e-228	7.54528e-190	6.5126e-162
0	0	0	7.65046e-285	9.85759e-229	2.65908e-190	2.62547e-162
0	0	0	1.76449e-285	2.90606e-229	9.3617e-191	1.05745e-162
0	0	0	4.06486e-286	8.55798e-230	3.29264e-191	4.25512e-163
0	0	0	9.35341e-287	2.5175e-230	1.15691e-191	1.71066e-163
0	0	0	2.14977e-287	7.39776e-231	4.0609e-192	6.87094e-164
0	0	0	4.93529e-288	2.17152e-231	1.42401e-192	2.7572e-164
0	0	0	1.1317e-288	6.36739e-232	4.98852e-193	1.10541e-164
0	0	0	2.59209e-289	1.86506e-232	1.74581e-193	4.42769e-165
0	0	0	5.93018e-290	5.45705e-233	6.1037e-194	1.77187e-165
0	0	0	1.35514e-290	1.59499e-233	2.13185e-194	7.08418e-166
0	0	0	3.09317e-291	4.65686e-234	7.43857e-195	2.82975e-166
0	0	0	7.0522e-292	1.3582e-234	2.59294e-195	1.1293e-166
0	0	0	1.606e-292	3.95704e-235	9.0295e-196	4.5027e-167
0	0	0	3.65317e-293	1.15163e-235	3.14128e-196	1.79365e-167
0	0	0	8.30035e-294	3.34806e-236	1.09174e-196	7.1385e-168
0	0	0	1.88376e-294	9.72321e-237	3.79055e-197	2.83843e-168
0	0	0	4.27031e-295	2.82075e-237	1.31479e-197	1.1276e-168
0	0	0	9.66936e-296	8.1744e-238	4.55599e-198	4.4754e-169
0	0	0	2.18696e-296	2.36639e-238	1.57718e-198	1.77466e-169
0	0	0	4.94069e-297	6.84315e-239	5.45444e-199	7.03074e-170
0	0	0	1.11491e-297	1.97681e-239	1.88448e-199	2.78286e-170
0	0	0	2.51305e-298	5.70443e-240	6.5044e-200	1.10049e-170
0	0	0	5.65805e-299	1.64437e-240	2.24282e-200	4.34798e-171
0	0	0	1.27245e-299	4.7351e-241	7.72603e-201	1.7163e-171
0	0	0	2.85839e-300	1.36207e-241	2.65883e-201	6.76867e-172
0	0	0	6.41373e-301	3.91389e-242	9.14114e-202	2.66698e-172
0	0	0	1.4375e-301	1.12347e-242	3.13967e-202	1.04989e-172
0	0	0	3.21822e-302	3.22147e-243	1.07731e-202	4.12924e-173
0	0	0	7.19668e-303	9.22763e-244	3.69297e-203	1.62258e-173
0	0	0	1.60753e-303	2.6404e-244	1.26469e-203	6.37011e-174
0	0	0	3.58671e-304	7.5473e-245	4.32681e-204	2.49859e-174
0	0	0	7.99365e-305	2.15505e-245	1.47886e-204	9.79153e-175
0	0	0	1.77953e-305	6.14706e-246	5.04969e-205	3.83366e-175
0	0	0	3.9571e-306	1.75155e-246	1.72257e-205	1.49963e-175
0	0	0	8.78946e-307	4.98564e-247	5.8704e-206	5.86088e-176
0	0	0	1.95011e-307	1.41764e-247	1.99864e-206	2.28849e-176
0	0	0	4.32187e-308	4.02675e-248	6.79799e-207	8.92781e-177
0	0	0	9.56746e-309	1.14259e-248	2.30995e-207	3.47976e-177
0	0	0	2.11562e-309	3.23872e-249	7.84159e-208	1.35507e-177
0	0	0	4.67295e-310	9.17069e-250	2.6594e-208	5.27211e-178
0	0	0	1.03101e-310	2.59405e-250	9.01037e-209	2.04935e-178
0	0	0	2.27221e-311	7.32996e-251	3.04986e-209	7.95897e-179
0	0	0	5.00208e-312	2.06906e-251	1.03133e-209	3.08822e-179
0	0	0	1.09994e-312	5.83436e-252	3.48413e-210	1.19721e-179
0	0	0	2.41606e-313	1.64347e-252	1.1759e-210	4.63705e-180
0	0	0	5.30105e-314	4.62466e-253	3.96488e-211	1.79442e-180
0	0	0	1.16181e-314	1.30001e-253	1.33558e-211	6.93775e-181
0	0	0	2.54348e-315	3.6506e-254	4.49457e-212	2.67993e-181
0	0	0	5.56221e-316	1.02408e-254	1.51109e-212	1.03428e-181
0	0	0	1.21509e-316	2.86979e-255	5.07542e-213	3.98812e-182
0	0	0	2.65216e-317	8.03378e-256	1.70309e-213	1.53642e-182
0	0	0	5.7885e-318	2.24668e-256	5.70932e-214	5.91373e-183
0	0	0	1.26776e-318	6.27645e-257	1.91212e-214	2.27419e-183
0	0	0	2.79903e-319	1.75162e-257	6.39775e-215	8.73785e-184
0	0	0	7.06563e-320	4.88333e-258	2.13857e-215	3.35425e-184
0	0	0	0	1.36003e-258	7.14173e-216	1.28647e-184
0	0	0	0	3.78383e-259	2.38269e-216	4.92966e-185
0	0	0	0	1.05164e-259	7.94174e-217	1.88733e-185
0	0	0	0	2.91985e-260	2.64453e-217	7.21928e-186
0	0	0	0	8.09856e-261	8.79764e-218	2.75901e-186
0	0	0	0	2.24393e-261	2.92395e-218	1.05348e-186
0	0	0	0	6.21106e-262	9.70863e-219	4.01899e-187
0	0	0	0	1.71743e-262	3.22057e-219	1.53187e-187
0	0	0	0	4.74403e-263	1.06732e-219	5.83366e-188
0	0	0	0	1.3091e-263	3.53378e-220	2.21961e-188
0	0	0	0	3.60873e-264	1.16889e-220	8.43775e-189
0	0	0	0	9.93788e-265	3.86273e-221	3.20474e-189
0	0	0	0	2.73395e-265	1.27527e-221	1.21612e-189
0	0	0	0	7.51356e-266	4.20628e-222	4.6108e-190
0	0	0	0	2.06281e-266	1.38606e-222	1.7466e-190
0	0	0	0	5.65758e-267	4.56304e-223	6.61037e-191
0	0	0	0	1.55011e-267	1.50077e-223	2.49963e-191
0	0	0	0	4.2428e-268	4.93134e-224	9.44375e-192
0	0	0	0	1.16012e-268	1.61884e-224	3.56476e-192
0	0	0	0	3.16894e-269	5.30925e-225	1.34442e-192
0	0	0	0	8.6474e-270	1.73961e-225	5.0659e-193
0	0	0	0	2.35732e-270	5.69456e-226	1.90721e-193
0	0	0	0	6.41966e-271	1.86234e-226	7.17394e-194
0	0	0	0	1.7465e-271	6.08485e-227	2.6961e-194
0	0	0	0	4.74663e-272	1.98624e-227	1.01236e-194
0	0	0	0	1.28874e-272	6.47744e-228	3.79797e-195
0	0	0	0	3.4955e-273	2.11041e-228	1.4236e-195
0	0	0	0	9.47142e-274	6.86948e-229	5.33146e-196
0	0	0	0	2.56381e-274	2.23395e-229	1.99491e-196
0	0	0	0	6.93297e-275	7.25795e-230	7.45799e-197
0	0	0	0	1.87291e-275	2.35585e-230	2.78574e-197
0	0	0	0	5.05453e-276	7.63969e-231	1.03963e-197
0	0	0	0	1.36273e-276	2.47512e-231	3.87651e-198
0	0	0	0	3.67031e-277	8.01146e-232	1.44419e-198
0	0	0	0	9.87557e-278	2.59072e-232	5.37561e-199
0	0	0	0	2.65453e-278	8.36997e-233	1.99919e-199
0	0	0	0	7.12821e-279	2.70161e-233	7.42853e-200
0	0	0	0	1.91223e-279	8.71196e-234	2.75787e-200
0	0	0	0	5.12468e-280	2.80675e-234	1.02298e-200
0	0	0	0	1.37202e-280	9.03418e-235	3.79127e-201
0	0	0	0	3.66964e-281	2.90515e-235	1.40386e-201
0	0	0	0	9.80514e-282	9.33352e-236	5.19383e-202
0	0	0	0	2.6173e-282	2.99584e-236	1.91988e-202
0	0	0	0	6.97946e-283	9.60702e-237	7.09064e-203
0	0	0	0	1.85935e-283	3.07791e-237	2.6165e-203
0	0	0	0	4.94844e-284	9.85192e-238	9.64673e-204
0	0	0	0	1.31567e-284	3.15053e-238	3.55357e-204
0	0	0	0	3.49458e-285	1.00657e-238	1.3079e-204
0	0	0	0	9.27289e-286	3.21294e-239	4.80959e-205
0	0	0	0	2.45814e-286	1.02461e-239	1.76713e-205
0	0	0	0	6.50982e-287	3.2645e-240	6.48715e-206
0	0	0	0	1.72228e-287	1.03914e-240	2.37939e-206
0	0	0	0	4.55209e-288	3.30467e-241	8.71972e-207
0	0	0	0	1.20196e-288	1.04999e-241	3.19276e-207
0	0	0	0	3.17062e-289	3.33303e-242	1.16804e-207
0	0	0	0	8.35546e-290	1.05705e-242	4.26947e-208
0	0	0	0	2.19974e-290	3.34928e-243	1.55926e-208
0	0	0	0	5.78556e-291	1.06025e-243	5.68972e-209
0	0	0	0	1.52018e-291	3.35327e-244	2.07439e-209
0	0	0	0	3.99042e-292	1.05957e-244	7.55644e-210
0	0	0	0	1.04645e-292	3.34496e-245	2.75025e-210
0	0	0	0	2.74152e-293	1.05501e-245	1.00013e-210
0	0	0	0	7.17535e-294	3.32448e-246	3.63386e-211
0	0	0	0	1.87616e-294	1.04663e-246	1.3192e-211
0	0	0	0	4.90087e-295	3.29205e-247	4.78498e-212
0	0	0	0	1.27895e-295	1.03453e-247	1.73412e-212
0	0	0	0	3.33436e-296	3.24806e-248	6.27925e-213
0	0	0	0	8.68456e-297	1.01884e-248	2.27178e-213
0	0	0	0	2.25976e-297	3.19298e-249	8.21212e-214
0	0	0	0	5.87427e-298	9.99746e-250	2.96602e-214
0	0	0	0	1.52555e-298	3.12743e-250	1.07034e-214
0	0	0	0	3.95799e-299	9.77442e-251	3.85926e-215
0	0	0	0	1.0259e-299	3.05211e-251	1.39032e-215
0	0	0	0	2.65653e-300	9.52169e-252	5.00445e-216
0	0	0	0	6.87233e-301	2.9678e-252	1.79983e-216
0	0	0	0	1.77613e-301	9.24189e-253	6.46749e-217
0	0	0	0	4.5859e-302	2.87537e-253	2.32206e-217
0	0	0	0	1.18292e-302	8.93788e-254	8.32995e-218
0	0	0	0	3.04839e-303	2.77576e-254	2.98569e-218
0	0	0	0	7.84813e-304	8.61265e-255	1.06925e-218
0	0	0	0	2.01857e-304	2.66993e-255	3.82601e-219
0	0	0	0	5.18686e-305	8.26932e-256	1.36787e-219
0	0	0	0	1.33152e-305	2.55887e-256	4.88629e-220
0	0	0	0	3.41487e-306	7.91109e-257	1.744e-220
0	0	0	0	8.74953e-307	2.44362e-257	6.21939e-221
0	0	0	0	2.23964e-307	7.54117e-258	2.21607e-221
0	0	0	0	5.7274e-308	2.32517e-258	7.88955e-222
0	0	0	0	1.46326e-308	7.16274e-259	2.80644e-222
0	0	0	0	3.73481e-309	2.20452e-259	9.97458e-223
0	0	0	0	9.52362e-310	6.7789e-260	3.54216e-223
0	0	0	0	2.42617e-310	2.08264e-260	1.25683e-223
0	0	0	0	6.17485e-311	6.39267e-261	4.45575e-224
0	0	0	0	1.57007e-311	1.96047e-261	1.57834e-224
0	0	0	0	3.98838e-312	6.00689e-262	5.58621e-225
0	0	0	0	1.01219e-312	1.83887e-262	1.97546e-225
0	0	0	0	2.56634e-313	5.62425e-263	6.98003e-226
0	0	0	0	6.50062e-314	1.71866e-263	2.46424e-226
0	0	0	0	1.64507e-314	5.24721e-264	8.69249e-227
0	0	0	0	4.15912e-315	1.60059e-264	3.06368e-227
0	0	0	0	1.05054e-315	4.87802e-265	1.0789e-227
0	0	0	0	2.65112e-316	1.48533e-265	3.79624e-228
0	0	0	0	6.68496e-317	4.5187e-266	1.33464e-228
0	0	0	0	1.68495e-317	1.37347e-266	4.6883e-229
0	0	0	0	4.2517e-318	4.17098e-267	1.64552e-229
0	0	0	0	1.07984e-318	1.26553e-267	5.77071e-230
0	0	0	0	2.79616e-319	3.83639e-268	2.02206e-230
0	0	0	0	7.96582e-320	1.16195e-268	7.07944e-231
0	0	0	0	0	3.51614e-269	2.47652e-231
0	0	0	0	0	1.06307e-269	8.65615e-232
0	0	0	0	0	3.21125e-270	3.02306e-232
0	0	0	0	0	9.69173e-271	1.0549e-232
0	0	0	0	0	2.92244e-271	3.678e-233
0	0	0	0	0	8.80454e-272	1.28131e-233
0	0	0	0	0	2.65024e-272	4.46003e-234
0	0	0	0	0	7.9704e-273	1.55118e-234
0	0	0	0	0	2.39493e-273	5.39048e-235
0	0	0	0	0	7.18993e-274	1.87169e-235
0	0	0	0	0	2.15662e-274	6.49354e-236
0	0	0	0	0	6.46311e-275	2.25098e-236
0	0	0	0	0	1.93521e-275	7.79656e-237
0	0	0	0	0	5.7894e-276	2.69822e-237
0	0	0	0	0	1.73045e-276	9.33024e-238
0	0	0	0	0	5.16777e-277	3.22368e-238
0	0	0	0	0	1.54194e-277	1.11289e-238
0	0	0	0	0	4.59676e-278	3.83883e-239
0	0	0	0	0	1.36917e-278	1.32308e-239
0	0	0	0	0	4.07457e-279	4.55636e-240
0	0	0	0	0	1.21151e-279	1.56781e-240
0	0	0	0	0	3.59912e-280	5.3903e-241
0	0	0	0	0	1.06828e-280	1.85173e-241
0	0	0	0	0	3.16808e-281	6.35602e-242
0	0	0	0	0	9.38704e-282	2.17991e-242
0	0	0	0	0	2.77897e-282	7.47026e-243
0	0	0	0	0	8.2198e-283	2.55787e-243
0	0	0	0	0	2.42919e-283	8.75119e-244
0	0	0	0	0	7.17275e-284	2.99158e-244
0	0	0	0	0	2.11608e-284	1.02184e-244
0	0	0	0	0	6.2374e-285	3.48744e-245
0	0	0	0	0	1.83695e-285	1.18927e-245
0	0	0	0	0	5.40527e-286	4.05226e-246
0	0	0	0	0	1.58913e-286	1.37963e-246
0	0	0	0	0	4.66797e-287	4.69327e-247
0	0	0	0	0	1.37e-287	1.59527e-247
0	0	0	0	0	4.01735e-288	5.41803e-248
0	0	0	0	0	1.17702e-288	1.83864e-248
0	0	0	0	0	3.44551e-289	6.23446e-249
0	0	0	0	0	1.00774e-289	2.11227e-249
0	0	0	0	0	2.9449e-290	7.15069e-250
0	0	0	0	0	8.59844e-291	2.41877e-250
0	0	0	0	0	2.50839e-291	8.17506e-251
0	0	0	0	0	7.31136e-292	2.76081e-251
0	0	0	0	0	2.12926e-292	9.31602e-252
0	0	0	0	0	6.19563e-293	3.14104e-252
0	0	0	0	0	1.80124e-293	1.0582e-252
0	0	0	0	0	5.23221e-294	3.56213e-253
0	0	0	0	0	1.51854e-294	1.19813e-253
0	0	0	0	0	4.40351e-295	4.02668e-254
0	0	0	0	0	1.27585e-295	1.3522e-254
0	0	0	0	0	3.69341e-296	4.53718e-255
0	0	0	0	0	1.06828e-296	1.52118e-255
0	0	0	0	0	3.08728e-297	5.09599e-256
0	0	0	0	0	8.91444e-298	1.70579e-256
0	0	0	0	0	2.57183e-298	5.70527e-257
0	0	0	0	0	7.41349e-299	1.90668e-257
0	0	0	0	0	2.13517e-299	6.36696e-258
0	0	0	0	0	6.14433e-300	2.12441e-258
0	0	0	0	0	1.76664e-300	7.08267e-259
0	0	0	0	0	5.07518e-301	2.35944e-259
0	0	0	0	0	1.45676e-301	7.85368e-260
0	0	0	0	0	4.17788e-302	2.6121e-260
0	0	0	0	0	1.19717e-302	8.68084e-261
0	0	0	0	0	3.4276e-303	2.88261e-261
0	0	0	0	0	9.80521e-304	9.56455e-262
0	0	0	0	0	2.80257e-304	3.17101e-262
0	0	0	0	0	8.00367e-305	1.05047e-262
0	0	0	0	0	2.28379e-305	3.47716e-263
0	0	0	0	0	6.51114e-306	1.15006e-263
0	0	0	0	0	1.85478e-306	3.80077e-264
0	0	0	0	0	5.27911e-307	1.2551e-264
0	0	0	0	0	1.50129e-307	4.14132e-265
0	0	0	0	0	4.26583e-308	1.36539e-265
0	0	0	0	0	1.21109e-308	4.4981e-266
0	0	0	0	0	3.43548e-309	1.48067e-266
0	0	0	0	0	9.73718e-310	4.87015e-267
0	0	0	0	0	2.75749e-310	1.6006e-267
0	0	0	0	0	7.80248e-311	5.25632e-268
0	0	0	0	0	2.2059e-311	1.72479e-268
0	0	0	0	0	6.23129e-312	5.65521e-269
0	0	0	0	0	1.75876e-312	1.85276e-269
0	0	0	0	0	4.95988e-313	6.0652e-270
0	0	0	0	0	1.39757e-313	1.98395e-270
0	0	0	0	0	3.93473e-314	6.48444e-271
0	0	0	0	0	1.10686e-314	2.11774e-271
0	0	0	0	0	3.1111e-315	6.91086e-272
0	0	0	0	0	8.73732e-316	2.25346e-272
0	0	0	0	0	2.45189e-316	7.3422e-273
0	0	0	0	0	6.87599e-317	2.39035e-273
0	0	0	0	0	1.92772e-317	7.776e-274
0	0	0	0	0	5.40998e-318	2.52761e-274
0	0	0	0	0	1.52643e-318	8.20965e-275
0	0	0	0	0	4.37792e-319	2.66439e-275
0	0	0	0	0	1.3901e-319	8.64037e-276
0	0	0	0	0	1.4155e-320	2.7998e-276
0	0	0	0	0	0	9.06528e-277
0	0	0	0	0	0	2.93289e-277
0	0	0	0	0	0	9.48141e-278
0	0	0	0	0	0	3.06274e-278
0	0	0	0	0	0	9.88574e-279
0	0	0	0	0	0	3.18838e-279
0	0	0	0	0	0	1.02752e-279
0	0	0	0	0	0	3.30884e-280
0	0	0	0	0	0	1.06469e-280
0	0	0	0	0	0	3.42319e-281
0	0	0	0	0	0	1.09977e-281
0	0	0	0	0	0	3.53051e-282
0	0	0	0	0	0	1.13249e-282
0	0	0	0	0	0	3.6299e-283
0	0	0	0	0	0	1.16257e-283
0	0	0	0	0	0	3.72055e-284
0	0	0	0	0	0	1.18976e-284
0	0	0	0	0	0	3.80167e-285
0	0	0	0	0	0	1.21382e-285
0	0	0	0	0	0	3.87257e-286
0	0	0	0	0	0	1.23455e-286
0	0	0	0	0	0	3.93263e-287
0	0	0	0	0	0	1.25176e-287
0	0	0	0	0	0	3.98132e-288
0	0	0	0	0	0	1.26531e-288
0	0	0	0	0	0	4.01822e-289
0	0	0	0	0	0	1.27508e-289
0	0	0	0	0	0	4.043e-290
0	0	0	0	0	0	1.28097e-290
0	0	0	0	0	0	4.05546e-291
0	0	0	0	0	0	1.28295e-291
0	0	0	0	0	0	4.05549e-292
0	0	0	0	0	0	1.28099e-292
0	0	0	0	0	0	4.04311e-293
0	0	0	0	0	0	1.27513e-293
0	0	0	0	0	0	4.01845e-294
0	0	0	0	0	0	1.26541e-294
0	0	0	0	0	0	3.98174e-295
0	0	0	0	0	0	1.25194e-295
0	0	0	0	0	0	3.93334e-296
0	0	0	0	0	0	1.23483e-296
0	0	0	0	0	0	3.8737e-297
0	0	0	0	0	0	1.21426e-297
0	0	0	0	0	0	3.80335e-298
0	0	0	0	0	0	1.1904e-298
0	0	0	0	0	0	3.72294e-299
0	0	0	0	0	0	1.16346e-299
0	0	0	0	0	0	3.63318e-300
0	0	0	0	0	0	1.13368e-300
0	0	0	0	0	0	3.53483e-301
0	0	0	0	0	0	1.10133e-301
0	0	0	0	0	0	3.42874e-302
0	0	0	0	0	0	1.06666e-302
0	0	0	0	0	0	3.31578e-303
0	0	0	0	0	0	1.02996e-303
0	0	0	0	0	0	3.19686e-304
0	0	0	0	0	0	9.91518e-305
0	0	0	0	0	0	3.07291e-305
0	0	0	0	0	0	9.51638e-306
0	0	0	0	0	0	2.94487e-306
0	0	0	0	0	0	9.10612e-307
0	0	0	0	0	0	2.81368e-307
0	0	0	0	0	0	8.68737e-308
0	0	0	0	0	0	2.68025e-308
0	0	0	0	0	0	8.26298e-309
0	0	0	0	0	0	2.54549e-309
0	0	0	0	0	0	7.83576e-310
0	0	0	0	0	0	2.41026e-310
0	0	0	0	0	0	7.40837e-311
0	0	0	0	0	0	2.27539e-311
0	0	0	0	0	0	6.98333e-312
0	0	0	0	0	0	2.14164e-312
0	0	0	0	0	0	6.56302e-313
0	0	0	0	0	0	2.00973e-313
0	0	0	0	0	0	6.1496e-314
0	0	0	0	0	0	1.88032e-314
0	0	0	0	0	0	5.74507e-315
0	0	0	0	0	0	1.75404e-315
0	0	0	0	0	0	5.35141e-316
0	0	0	0	0	0	1.63159e-316
0	0	0	0	0	0	4.97209e-317
0	0	0	0	0	0	1.51524e-317
0	0	0	0	0	0	4.62537e-318
0	0	0	0	0	0	1.4219e-318
0	0	0	0	0	0	4.46443e-319
0	0	0	0	0	0	1.51179e-319
0	0	0	0	0	0	2.02419e-320
0	0	0	0	0	0	0
0	0	0	0	0	0	0
0	0	0	0	0	0	0
0	0	0	0	0	0	0
0	0	0	0	0	0	0
0	0	0	0	0	0	0
0	0	0	0	0	0	0
0	0	0	0	0	0	0
0	0	0	0	0	0	0
0	0	0	0	0	0	0
0	0	0	0	0	0	0
0	0	0	0	0	0	0
0	0	0	0	0	0	0
0	0	0	0	0	0	0
0	0	0	0	0	0	0
0	0	0	0	0	0	0
0	0	0	0	0	0	0
0	0	0	0	0	0	0
0	0	0	0	0	0	0
0	0	0	0	0	0	0
0	0	0	0	0	0	0
0	0	0	0	0	0	0
0	0	0	0	0	0	0
0	0	0	0	0	0	0
0	0	0	0	0	0	0
0	0	0	0	0	0	0
0	0	0	0	0	0	0
0	0	0	0	0	0	0
0	0	0	0	0	0	0
0	0	0	0	0	0	0
0	0	0	0	0	0	0
0	0	0	0	0	0	0
0	0	0	0	0	0	0
0	0	0	0	0	0	0
0	0	0	0	0	0	0
0	0	0	0	0	0	0
0	0	0	0	0	0	0
0	0	0	0	0	0	0
0	0	0	0	0	0	0
0	0	0	0	0	0	0
0	0	0	0	0	0	0
0	0	0	0	0	0	0
0	0	0	0	0	0	0
0	0	0	0	0	0	0
0	0	0	0	0	0	0
0	0	0	0	0	0	0
0	0	0	0	0	0	0
0	0	0	0	0	0	0
0	0	0	0	0	0	0
0	0	0	0	0	0	0
0	0	0	0	0	0	0
0	0	0	0	0	0	0
0	0	0	0	0	0	0
0	0	0	0	0	0	0
0	0	0	0	0	0	0
0	0	0	0	0	0	0
0	0	0	0	0	0	0
0	0	0	0	0	0	0
0	0	0	0	0	0	0
0	0	0	0	0	0	0
0	0	0	0	0	0	0
0	0	0	0	0	0	0
0	0	0	0	0	0	0
0	0	0	0	0	0	0
0	0	0	0	0	0	0
0	0	0	0	0	0	0
0	0	0	0	0	0	0
0	0	0	0	0	0	0
0	0	0	0	0	0	0
0	0	0	0	0	0	0
0	0	0	0	0	0	0
0	0	0	0	0	0	0
0	0	0	0	0	0	0
0	0	0	0	0	0	0
0	0	0	0	0	0	0
0	0	0	0	0	0	0
0	0	0	0	0	0	0
0	0	0	0	0	0	0
0	0	0	0	0	0	0
0	0	0	0	0	0	0
0	0	0	0	0	0	0
0	0	0	0	0	0	0
0	0	0	0	0	0	0
0	0	0	0	0	0	0
0	0	0	0	0	0	0
0	0	0	0	0	0	0
0	0	0	0	0	0	0
0	0	0	0	0	0	0
0	0	0	0	0	0	0
0	0	0	0	0	0	0
0	0	0	0	0	0	0
0	0	0	0	0	0	0
0	0	0	0	0	0	0
0	0	0	0	0	0	0
0	0	0	0	0	0	0
0	0	0	0	0	0	0
0	0	0	0	0	0	0
0	0	0	0	0	0	0
0	0	0	0	0	0	0
0	0	0	0	0	0	0
0	0	0	0	0	0	0
0	0	0	0	0	0	0
0	0	0	0	0	0	0
0	0	0	0	0	0	0
0	0	0	0	0	0	0
0	0	0	0	0	0	0
0	0	0	0	0	0	0
0	0	0	0	0	0	0
0	0	0	0	0	0	0
0	0	0	0	0	0	0
0	0	0	0	0	0	0
0	0	0	0	0	0	0
0	0	0	0	0	0	0
0	0	0	0	0	0	0
0	0	0	0	0	0	0
0	0	0	0	0	0	0
0	0	0	0	0	0	0
0	0	0	0	0	0	0
0	0	0	0	0	0	0
0	0	0	0	0	0	0
0	0	0	0	0	0	0
0	0	0	0	0	0	0
0	0	0	0	0	0	0
0	0	0	0	0	0	0
0	0	0	0	0	0	0
0	0	0	0	0	0	0
0	0	0	0	0	0	0
0	0	0	0	0	0	0
0	0	0	0	0	0	0
0	0	0	0	0	0	0
0	0	0	0	0	0	0
0	0	0	0	0	0	0
0	0	0	0	0	0	0
0	0	0	0	0	0	0
0	0	0	0	0	0	0
0	0	0	0	0	0	0
0	0	0	0	0	0	0
0	0	0	0	0	0	0
0	0	0	0	0	0	0
0	0	0	0	0	0	0
0	0	0	0	0	0	0
0	0	0	0	0	0	0
0	0	0	0	0	0	0
0	0	0	0	0	0	0
0	0	0	0	0	0	0
0	0	0	0	0	0	0
0	0	0	0	0	0	0
0	0	0	0	0	0	0
0	0	0	0	0	0	0
0	0	0	0	0	0	0
0	0	0	0	0	0	0
0	0	0	0	0	0	0
0	0	0	0	0	0	0
0	0	0	0	0	0	0
0	0	0	0	0	0	0
0	0	0	0	0	0	0
0	0	0	0	0	0	0
0	0	0	0	0	0	0
0	0	0	0	0	0	0
0	0	0	0	0	0	0
0	0	0	0	0	0	0
0	0	0	0	0	0	0
0	0	0	0	0	0	0
0	0	0	0	0	0	0
0	0	0	0	0	0	0
0	0	0	0	0	0	0
0	0	0	0	0	0	0
0	0	0	0	0	0	0
0	0	0	0	0	0	0
0	0	0	0	0	0	0
0	0	0	0	0	0	0
0	0	0	0	0	0	0
0	0	0	0	0	0	0
0	0	0	0	0	0	0
0	0	0	0	0	0	0
0	0	0	0	0	0	0
0	0	0	0	0	0	0
0	0	0	0	0	0	0
0	0	0	0	0	0	0
0	0	0	0	0	0	0
0	0	0	0	0	0	0
0	0	0	0	0	0	0
0	0	0	0	0	0	0
0	0	0	0	0	0	0
0	0	0	0	0	0	0
0	0	0	0	0	0	0
0	0	0	0	0	0	0
0	0	0	0	0	0	0
0	0	0	0	0	0	0
0	0	0	0	0	0	0
0	0	0	0	0	0	0
0	0	0	0	0	0	0
0	0	0	0	0	0	0
0	0	0	0	0	0	0
0	0	0	0	0	0	0
0	0	0	0	0	0	0
0	0	0	0	0	0	0
0	0	0	0	0	0	0
0	0	0	0	0	0	0
0	0	0	0	0	0	0
0	0	0	0	0	0	0
0	0	0	0	0	0	0
0	0	0	0	0	0	0
0	0	0	0	0	0	0
0	0	0	0	0	0	0
0	0	0	0	0	0	0
0	0	0	0	0	0	0
0	0	0	0	0	0	0
0	0	0	0	0	0	0
0	0	0	0	0	0	0
0	0	0	0	0	0	0
0	0	0	0	0	0	0
0	0	0	0	0	0	0
0	0	0	0	0	0	0
0	0	0	0	0	0	0
0	0	0	0	0	0	0
0	0	0	0	0	0	0
0	0	0	0	0	0	0
0	0	0	0	0	0	0
0	0	0	0	0	0	0
0	0	0	0	0	0	0
0	0	0	0	0	0	0
0	0	0	0	0	0	0
0	0	0	0	0	0	0
0	0	0	0	0	0	0
0	0	0	0	0	0	0
0	0	0	0	0	0	0
0	0	0	0	0	0	0
0	0	0	0	0	0	0
0	0	0	0	0	0	0
0	0	0	0	0	0	0
0	0	0	0	0	0	0
0	0	0	0	0	0	0
0	0	0	0	0	0	0
0	0	0	0	0	0	0
0	0	0	0	0	0	0
0	0	0	0	0	0	0
0	0	0	0	0	0	0
0	0	0	0	0	0	0
0	0	0	0	0	0	0
0	0	0	0	0	0	0
0	0	0	0	0	0	0
0	0	0	0	0	0	0
0	0	0	0	0	0	0
0	0	0	0	0	0	0
0	0	0	0	0	0	0
0	0	0	0	0	0	0
0	0	0	0	0	0	0
0	0	0	0	0	0	0
0	0	0	0	0	0	0
0	0	0	0	0	0	0
0	0	0	0	0	0	0
0	0	0	0	0	0	0
0	0	0	0	0	0	0
0	0	0	0	0	0	0
0	0	0	0	0	0	0
0	0	0	0	0	0	0
0	0	0	0	0	0	0
0	0	0	0	0	0	0
0	0	0	0	0	0	0
0	0	0	0	0	0	0
0	0	0	0	0	0	0
0	0	0	0	0	0	0
0	0	0	0	0	0	0
0	0	0	0	0	0	0
0	0	0	0	0	0	0
0	0	0	0	0	0	0
0	0	0	0	0	0	0
0	0	0	0	0	0	0
0	0	0	0	0	0	0
0	0	0	0	0	0	0
0	0	0	0	0	0	0
0	0	0	0	0	0	0
0	0	0	0	0	0	0
0	0	0	0	0	0	0
0	0	0	0	0	0	0
0	0	0	0	0	0	0
0	0	0	0	0	0	0
0	0	0	0	0	0	0
0	0	0	0	0	0	0
0	0	0	0	0	0	0
0	0	0	0	0	0	0
0	0	0	0	0	0	0
0	0	0	0	0	0	0
0	0	0	0	0	0	0
0	0	0	0	0	0	0
0	0	0	0	0	0	0
0	0	0	0	0	0	0
0	0	0	0	0	0	0
0	0	0	0	0	0	0
0	0	0	0	0	0	0
0	0	0	0	0	0	0
0	0	0	0	0	0	0
0	0	0	0	0	0	0
0	0	0	0	0	0	0
0	0	0	0	0	0	0
0	0	0	0	0	0	0
0	0	0	0	0	0	0
0	0	0	0	0	0	0
0	0	0	0	0	0	0
0	0	0	0	0	0	0
0	0	0	0	0	0	0
0	0	0	0	0	0	0
0	0	0	0	0	0	0
0	0	0	0	0	0	0
0	0	0	0	0	0	0
0	0	0	0	0	0	0
0	0	0	0	0	0	0
0	0	0	0	0	0	0
0	0	0	0	0	0	0
0	0	0	0	0	0	0
0	0	0	0	0	0	0
0	0	0	0	0	0	0
0	0	0	0	0	0	0
0	0	0	0	0	0	0
0	0	0	0	0	0	0
0	0	0	0	0	0	0
0	0	0	0	0	0	0
0	0	0	0	0	0	0
0	0	0	0	0	0	0
0	0	0	0	0	0	0
0	0	0	0	0	0	0
0	0	0	0	0	0	0
0	0	0	0	0	0	0
0	0	0	0	0	0	0
0	0	0	0	0	0	0
0	0	0	0	0	0	0
0	0	0	0	0	0	0
0	0	0	0	0	0	0
0	0	0	0	0	0	0
0	0	0	0	0	0	0
0	0	0	0	0	0	0
0	0	0	0	0	0	0
0	0	0	0	0	0	0
0	0	0	0	0	0	0
0	0	0	0	0	0	0
0	0	0	0	0	0	0
0	0	0	0	0	0	0
0	0	0	0	0	0	0
0	0	0	0	0	0	0
0	0	0	0	0	0	0
0	0	0	0	0	0	0
0	0	0	0	0	0	0
0	0	0	0	0	0	0
0	0	0	0	0	0	0
0	0	0	0	0	0	0
0	0	0	0	0	0	0
0	0	0	0	0	0	0
0	0	0	0	0	0	0
0	0	0	0	0	0	0
0	0	0	0	0	0	0
0	0	0	0	0	0	0
0	0	0	0	0	0	0
0	0	0	0	0	0	0
0	0	0	0	0	0	0
0	0	0	0	0	0	0
0	0	0	0	0	0	0
0	0	0	0	0	0	0
0	0	0	0	0	0	0
0	0	0	0	0	0	0
0	0	0	0	0	0	0
0	0	0	0	0	0	0
0	0	0	0	0	0	0
0	0	0	0	0	0	0
0	0	0	0	0	0	0
0	0	0	0	0	0	0
0	0	0	0	0	0	0
0	0	0	0	0	0	0
0	0	0	0	0	0	0
0	0	0	0	0	0	0
0	0	0	0	0	0	0
0	0	0	0	0	0	0
0	0	0	0	0	0	0
0	0	0	0	0	0	0
0	0	0	0	0	0	0
0	0	0	0	0	0	0
0	0	0	0	0	0	0
0	0	0	0	0	0	0
0	0	0	0	0	0	0
0	0	0	0	0	0	0
0	0	0	0	0	0	0
0	0	0	0	0	0	0
0	0	0	0	0	0	0
0	0	0	0	0	0	0
0	0	0	0	0	0	0
0	0	0	0	0	0	0
0	0	0	0	0	0	0
0	0	0	0	0	0	0
0	0	0	0	0	0	0
0	0	0	0	0	0	0
0	0	0	0	0	0	0
0	0	0	0	0	0	0
0	0	0	0	0	0	0
0	0	0	0	0	0	0
0	0	0	0	0	0	0
0	0	0	0	0	0	0
0	0	0	0	0	0	0
0	0	0	0	0	0	0
0	0	0	0	0	0	0
0	0	0	0	0	0	0
0	0	0	0	0	0	0
0	0	0	0	0	0	0
0	0	0	0	0	0	0
0	0	0	0	0	0	0
0	0	0	0	0	0	0
0	0	0	0	0	0	0
0	0	0	0	0	0	0
0	0	0	0	0	0	0
0	0	0	0	0	0	0
0	0	0	0	0	0	0
0	0	0	0	0	0	0
0	0	0	0	0	0	0
0	0	0	0	0	0	0
0	0	0	0	0	0	0
0	0	0	0	0	0	0
0	0	0	0	0	0	0
0	0	0	0	0	0	0
0	0	0	0	0	0	0
0	0	0	0	0	0	0
0	0	0	0	0	0	0
0	0	0	0	0	0	0
0	0	0	0	0	0	0
0	0	0	0	0	0	0
0	0	0	0	0	0	0
0	0	0	0	0	0	0
0	0	0	0	0	0	0
0	0	0	0	0	0	0
0	0	0	0	0	0	0
0	0	0	0	0	0	0
0	0	0	0	0	0	0
0	0	0	0	0	0	0
0	0	0	0	0	0	0
0	0	0	0	0	0	0
0	0	0	0	0	0	0
0	0	0	0	0	0	0
0	0	0	0	0	0	0
0	0	0	0	0	0	0
0	0	0	0	0	0	0
0	0	0	0	0	0	0
0	0	0	0	0	0	0
0	0	0	0	0	0	0
0	0	0	0	0	0	0
0	0	0	0	0	0	0
0	0	0	0	0	0	0
0	0	0	0	0	0	0
0	0	0	0	0	0	0
0	0	0	0	0	0	0
0	0	0	0	0	0	0
0	0	0	0	0	0	0
0	0	0	0	0	0	0
0	0	0	0	0	0	0
0	0	0	0	0	0	0
0	0	0	0	0	0	0
0	0	0	0	0	0	0
0	0	0	0	0	0	0
0	0	0	0	0	0	0
0	0	0	0	0	0	0
0	0	0	0	0	0	0
0	0	0	0	0	0	0
0	0	0	0	0	0	0
0	0	0	0	0	0	0
0	0	0	0	0	0	0
0	0	0	0	0	0	0
0	0	0	0	0	0	0
0	0	0	0	0	0	0
0	0	0	0	0	0	0
0	0	0	0	0	0	0
0	0	0	0	0	0	0
0	0	0	0	0	0	0
0	0	0	0	0	0	0
0	0	0	0	0	0	0
0	0	0	0	0	0	0
0	0	0	0	0	0	0
0	0	0	0	0	0	0
0	0	0	0	0	0	0
0	0	0	0	0	0	0
0	0	0	0	0	0	0
0	0	0	0	0	0	0
0	0	0	0	0	0	0
0	0	0	0	0	0	0
0	0	0	0	0	0	0
0	0	0	0	0	0	0
0	0	0	0	0	0	0
0	0	0	0	0	0	0
0	0	0	0	0	0	0
0	0	0	0	0	0	0
0	0	0	0	0	0	0
0	0	0	0	0	0	0
0	0	0	0	0	0	0
0	0	0	0	0	0	0
0	0	0	0	0	0	0
0	0	0	0	0	0	0
0	0	0	0	0	0	0
0	0	0	0	0	0	0
0	0	0	0	0	0	0
0	0	0	0	0	0	0
0	0	0	0	0	0	0
0	0	0	0	0	0	0
0	0	0	0	0	0	0
0	0	0	0	0	0	0
0	0	0	0	0	0	0
0	0	0	0	0	0	0
0	0	0	0	0	0	0
0	0	0	0	0	0	0
0	0	0	0	0	0	0
0	0	0	0	0	0	0
0	0	0	0	0	0	0
0	0	0	0	0	0	0
0	0	0	0	0	0	0
0	0	0	0	0	0	0
0	0	0	0	0	0	0
0	0	0	0	0	0	0
0	0	0	0	0	0	0
0	0	0	0	0	0	0
0	0	0	0	0	0	0
0	0	0	0	0	0	0
0	0	0	0	0	0	0
0	0	0	0	0	0	0
0	0	0	0	0	0	0
0	0	0	0	0	0	0
0	0	0	0	0	0	0
0	0	0	0	0	0	0
0	0	0	0	0	0	0
0	0	0	0	0	0	0
0	0	0	0	0	0	0
0	0	0	0	0	0	0
0	0	0	0	0	0	0
0	0	0	0	0	0	0
0	0	0	0	0	0	0
0	0	0	0	0	0	0
0	0	0	0	0	0	0
0	0	0	0	0	0	0
0	0	0	0	0	0	0
0	0	0	0	0	0	0
0	0	0	0	0	0	0
0	0	0	0	0	0	0
0	0	0	0	0	0	0
0	0	0	0	0	0	0
0	0	0	0	0	0	0
0	0	0	0	0	0	0
0	0	0	0	0	0	0
0	0	0	0	0	0	0
0	0	0	0	0	0	0
0	0	0	0	0	0	0
0	0	0	0	0	0	0
0	0	0	0	0	0	0
0	0	0	0	0	0	0
0	0	0	0	0	0	0
0	0	0	0	0	0	0
0	0	0	0	0	0	0
0	0	0	0	0	0	0
0	0	0	0	0	0	0
0	0	0	0	0	0	0
0	0	0	0	0	0	0
0	0	0	0	0	0	0
0	0	0	0	0	0	0
0	0	0	0	0	0	0
0	0	0	0	0	0	0
0	0	0	0	0	0	0
0	0	0	0	0	0	0
0	0	0	0	0	0	0
0	0	0	0	0	0	0
0	0	0	0	0	0	0
0	0	0	0	0	0	0
0	0	0	0	0	0	0
0	0	0	0	0	0	0
0	0	0	0	0	0	0
0	0	0	0	0	0	0
0	0	0	0	0	0	0
0	0	0	0	0	0	0
0	0	0	0	0	0	0
0	0	0	0	0	0	0
0	0	0	0	0	0	0
0	0	0	0	0	0	0
0	0	0	0	0	0	0
0	0	0	0	0	0	0
0	0	0	0	0	0	0
0	0	0	0	0	0	0
0	0	0	0	0	0	0
0	0	0	0	0	0	0
0	0	0	0	0	0	0
0	0	0	0	0	0	0
0	0	0	0	0	0	0
0	0	0	0	0	0	0
0	0	0	0	0	0	0
0	0	0	0	0	0	0
0	0	0	0	0	0	0
0	0	0	0	0	0	0
0	0	0	0	0	0	0
0	0	0	0	0	0	0
0	0	0	0	0	0	0
0	0	0	0	0	0	0
0	0	0	0	0	0	0
0	0	0	0	0	0	0
0	0	0	0	0	0	0
0	0	0	0	0	0	0
0	0	0	0	0	0	0
0	0	0	0	0	0	0
0	0	0	0	0	0	0
0	0	0	0	0	0	0
0	0	0	0	0	0	0
0	0	0	0	0	0	0
0	0	0	0	0	0	0
0	0	0	0	0	0	0
0	0	0	0	0	0	0
0	0	0	0	0	0	0
0	0	0	0	0	0	0
0	0	0	0	0	0	0
0	0	0	0	0	0	0
0	0	0	0	0	0	0
0	0	0	0	0	0	0
0	0	0	0	0	0	0
0	0	0	0	0	0	0
0	0	0	0	0	0	0
0	0	0	0	0	0	0
0	0	0	0	0	0	0
0	0	0	0	0	0	0
0	0	0	0	0	0	0
0	0	0	0	0	0	0
0	0	0	0	0	0	0
0	0	0	0	0	0	0
