# Supplementary material for: Influence of confinement on the spreading of bacterial populations
Source: PLoS Comput Biol. 2022 May 9;18(5):e1010063. doi: 10.1371/journal.pcbi.1010063 (PMC9119553; doi:10.1371/journal.pcbi.1010063)
Supplement: S2 File — This zip file contains the raw data used to make all the Figures. (ZIP) [file pcbi.1010063.s009.zip › Fig2/mediumPores_highSeed_normal.mat_insetA_shifted_x_microns.xlsx]

## Sheet: Sheet1
data_1	data_2	data_3	data_4	data_5
-310	-550	-810	-1090	-1380
-300	-540	-800	-1080	-1370
-290	-530	-790	-1070	-1360
-280	-520	-780	-1060	-1350
-270	-510	-770	-1050	-1340
-260	-500	-760	-1040	-1330
-250	-490	-750	-1030	-1320
-240	-480	-740	-1020	-1310
-230	-470	-730	-1010	-1300
-220	-460	-720	-1000	-1290
-210	-450	-710	-990	-1280
-200	-440	-700	-980	-1270
-190	-430	-690	-970	-1260
-180	-420	-680	-960	-1250
-170	-410	-670	-950	-1240
-160	-400	-660	-940	-1230
-150	-390	-650	-930	-1220
-140	-380	-640	-920	-1210
-130	-370	-630	-910	-1200
-120	-360	-620	-900	-1190
-110	-350	-610	-890	-1180
-100	-340	-600	-880	-1170
-90	-330	-590	-870	-1160
-80	-320	-580	-860	-1150
-70	-310	-570	-850	-1140
-60	-300	-560	-840	-1130
-50	-290	-550	-830	-1120
-40	-280	-540	-820	-1110
-30	-270	-530	-810	-1100
-20	-260	-520	-800	-1090
-10	-250	-510	-790	-1080
0	-240	-500	-780	-1070
10	-230	-490	-770	-1060
20	-220	-480	-760	-1050
30	-210	-470	-750	-1040
40	-200	-460	-740	-1030
50	-190	-450	-730	-1020
60	-180	-440	-720	-1010
70	-170	-430	-710	-1000
80	-160	-420	-700	-990
90	-150	-410	-690	-980
100	-140	-400	-680	-970
110	-130	-390	-670	-960
120	-120	-380	-660	-950
130	-110	-370	-650	-940
140	-100	-360	-640	-930
150	-90	-350	-630	-920
160	-80	-340	-620	-910
170	-70	-330	-610	-900
180	-60	-320	-600	-890
190	-50	-310	-590	-880
200	-40	-300	-580	-870
210	-30	-290	-570	-860
220	-20	-280	-560	-850
230	-10	-270	-550	-840
240	0	-260	-540	-830
250	10	-250	-530	-820
260	20	-240	-520	-810
270	30	-230	-510	-800
280	40	-220	-500	-790
290	50	-210	-490	-780
300	60	-200	-480	-770
310	70	-190	-470	-760
320	80	-180	-460	-750
330	90	-170	-450	-740
340	100	-160	-440	-730
350	110	-150	-430	-720
360	120	-140	-420	-710
370	130	-130	-410	-700
380	140	-120	-400	-690
390	150	-110	-390	-680
400	160	-100	-380	-670
410	170	-90	-370	-660
420	180	-80	-360	-650
430	190	-70	-350	-640
440	200	-60	-340	-630
450	210	-50	-330	-620
460	220	-40	-320	-610
470	230	-30	-310	-600
480	240	-20	-300	-590
490	250	-10	-290	-580
500	260	0	-280	-570
510	270	10	-270	-560
520	280	20	-260	-550
530	290	30	-250	-540
540	300	40	-240	-530
550	310	50	-230	-520
560	320	60	-220	-510
570	330	70	-210	-500
580	340	80	-200	-490
590	350	90	-190	-480
600	360	100	-180	-470
610	370	110	-170	-460
620	380	120	-160	-450
630	390	130	-150	-440
640	400	140	-140	-430
650	410	150	-130	-420
660	420	160	-120	-410
670	430	170	-110	-400
680	440	180	-100	-390
690	450	190	-90	-380
700	460	200	-80	-370
710	470	210	-70	-360
720	480	220	-60	-350
730	490	230	-50	-340
740	500	240	-40	-330
750	510	250	-30	-320
760	520	260	-20	-310
770	530	270	-10	-300
780	540	280	0	-290
790	550	290	10	-280
800	560	300	20	-270
810	570	310	30	-260
820	580	320	40	-250
830	590	330	50	-240
840	600	340	60	-230
850	610	350	70	-220
860	620	360	80	-210
870	630	370	90	-200
880	640	380	100	-190
890	650	390	110	-180
900	660	400	120	-170
910	670	410	130	-160
920	680	420	140	-150
930	690	430	150	-140
940	700	440	160	-130
950	710	450	170	-120
960	720	460	180	-110
970	730	470	190	-100
980	740	480	200	-90
990	750	490	210	-80
1000	760	500	220	-70
1010	770	510	230	-60
1020	780	520	240	-50
1030	790	530	250	-40
1040	800	540	260	-30
1050	810	550	270	-20
1060	820	560	280	-10
1070	830	570	290	0
1080	840	580	300	10
1090	850	590	310	20
1100	860	600	320	30
1110	870	610	330	40
1120	880	620	340	50
1130	890	630	350	60
1140	900	640	360	70
1150	910	650	370	80
1160	920	660	380	90
1170	930	670	390	100
1180	940	680	400	110
1190	950	690	410	120
1200	960	700	420	130
1210	970	710	430	140
1220	980	720	440	150
1230	990	730	450	160
1240	1000	740	460	170
1250	1010	750	470	180
1260	1020	760	480	190
1270	1030	770	490	200
1280	1040	780	500	210
1290	1050	790	510	220
1300	1060	800	520	230
1310	1070	810	530	240
1320	1080	820	540	250
1330	1090	830	550	260
1340	1100	840	560	270
1350	1110	850	570	280
1360	1120	860	580	290
1370	1130	870	590	300
1380	1140	880	600	310
1390	1150	890	610	320
1400	1160	900	620	330
1410	1170	910	630	340
1420	1180	920	640	350
1430	1190	930	650	360
1440	1200	940	660	370
1450	1210	950	670	380
1460	1220	960	680	390
1470	1230	970	690	400
1480	1240	980	700	410
1490	1250	990	710	420
1500	1260	1000	720	430
1510	1270	1010	730	440
1520	1280	1020	740	450
1530	1290	1030	750	460
1540	1300	1040	760	470
1550	1310	1050	770	480
1560	1320	1060	780	490
1570	1330	1070	790	500
1580	1340	1080	800	510
1590	1350	1090	810	520
1600	1360	1100	820	530
1610	1370	1110	830	540
1620	1380	1120	840	550
1630	1390	1130	850	560
1640	1400	1140	860	570
1650	1410	1150	870	580
1660	1420	1160	880	590
1670	1430	1170	890	600
1680	1440	1180	900	610
1690	1450	1190	910	620
1700	1460	1200	920	630
1710	1470	1210	930	640
1720	1480	1220	940	650
1730	1490	1230	950	660
1740	1500	1240	960	670
1750	1510	1250	970	680
1760	1520	1260	980	690
1770	1530	1270	990	700
1780	1540	1280	1000	710
1790	1550	1290	1010	720
1800	1560	1300	1020	730
1810	1570	1310	1030	740
1820	1580	1320	1040	750
1830	1590	1330	1050	760
1840	1600	1340	1060	770
1850	1610	1350	1070	780
1860	1620	1360	1080	790
1870	1630	1370	1090	800
1880	1640	1380	1100	810
1890	1650	1390	1110	820
1900	1660	1400	1120	830
1910	1670	1410	1130	840
1920	1680	1420	1140	850
1930	1690	1430	1150	860
1940	1700	1440	1160	870
1950	1710	1450	1170	880
1960	1720	1460	1180	890
1970	1730	1470	1190	900
1980	1740	1480	1200	910
1990	1750	1490	1210	920
2000	1760	1500	1220	930
2010	1770	1510	1230	940
2020	1780	1520	1240	950
2030	1790	1530	1250	960
2040	1800	1540	1260	970
2050	1810	1550	1270	980
2060	1820	1560	1280	990
2070	1830	1570	1290	1000
2080	1840	1580	1300	1010
2090	1850	1590	1310	1020
2100	1860	1600	1320	1030
2110	1870	1610	1330	1040
2120	1880	1620	1340	1050
2130	1890	1630	1350	1060
2140	1900	1640	1360	1070
2150	1910	1650	1370	1080
2160	1920	1660	1380	1090
2170	1930	1670	1390	1100
2180	1940	1680	1400	1110
2190	1950	1690	1410	1120
2200	1960	1700	1420	1130
2210	1970	1710	1430	1140
2220	1980	1720	1440	1150
2230	1990	1730	1450	1160
2240	2000	1740	1460	1170
2250	2010	1750	1470	1180
2260	2020	1760	1480	1190
2270	2030	1770	1490	1200
2280	2040	1780	1500	1210
2290	2050	1790	1510	1220
2300	2060	1800	1520	1230
2310	2070	1810	1530	1240
2320	2080	1820	1540	1250
2330	2090	1830	1550	1260
2340	2100	1840	1560	1270
2350	2110	1850	1570	1280
2360	2120	1860	1580	1290
2370	2130	1870	1590	1300
2380	2140	1880	1600	1310
2390	2150	1890	1610	1320
2400	2160	1900	1620	1330
2410	2170	1910	1630	1340
2420	2180	1920	1640	1350
2430	2190	1930	1650	1360
2440	2200	1940	1660	1370
2450	2210	1950	1670	1380
2460	2220	1960	1680	1390
2470	2230	1970	1690	1400
2480	2240	1980	1700	1410
2490	2250	1990	1710	1420
2500	2260	2000	1720	1430
2510	2270	2010	1730	1440
2520	2280	2020	1740	1450
2530	2290	2030	1750	1460
2540	2300	2040	1760	1470
2550	2310	2050	1770	1480
2560	2320	2060	1780	1490
2570	2330	2070	1790	1500
2580	2340	2080	1800	1510
2590	2350	2090	1810	1520
2600	2360	2100	1820	1530
2610	2370	2110	1830	1540
2620	2380	2120	1840	1550
2630	2390	2130	1850	1560
2640	2400	2140	1860	1570
2650	2410	2150	1870	1580
2660	2420	2160	1880	1590
2670	2430	2170	1890	1600
2680	2440	2180	1900	1610
2690	2450	2190	1910	1620
2700	2460	2200	1920	1630
2710	2470	2210	1930	1640
2720	2480	2220	1940	1650
2730	2490	2230	1950	1660
2740	2500	2240	1960	1670
2750	2510	2250	1970	1680
2760	2520	2260	1980	1690
2770	2530	2270	1990	1700
2780	2540	2280	2000	1710
2790	2550	2290	2010	1720
2800	2560	2300	2020	1730
2810	2570	2310	2030	1740
2820	2580	2320	2040	1750
2830	2590	2330	2050	1760
2840	2600	2340	2060	1770
2850	2610	2350	2070	1780
2860	2620	2360	2080	1790
2870	2630	2370	2090	1800
2880	2640	2380	2100	1810
2890	2650	2390	2110	1820
2900	2660	2400	2120	1830
2910	2670	2410	2130	1840
2920	2680	2420	2140	1850
2930	2690	2430	2150	1860
2940	2700	2440	2160	1870
2950	2710	2450	2170	1880
2960	2720	2460	2180	1890
2970	2730	2470	2190	1900
2980	2740	2480	2200	1910
2990	2750	2490	2210	1920
3000	2760	2500	2220	1930
3010	2770	2510	2230	1940
3020	2780	2520	2240	1950
3030	2790	2530	2250	1960
3040	2800	2540	2260	1970
3050	2810	2550	2270	1980
3060	2820	2560	2280	1990
3070	2830	2570	2290	2000
3080	2840	2580	2300	2010
3090	2850	2590	2310	2020
3100	2860	2600	2320	2030
3110	2870	2610	2330	2040
3120	2880	2620	2340	2050
3130	2890	2630	2350	2060
3140	2900	2640	2360	2070
3150	2910	2650	2370	2080
3160	2920	2660	2380	2090
3170	2930	2670	2390	2100
3180	2940	2680	2400	2110
3190	2950	2690	2410	2120
3200	2960	2700	2420	2130
3210	2970	2710	2430	2140
3220	2980	2720	2440	2150
3230	2990	2730	2450	2160
3240	3000	2740	2460	2170
3250	3010	2750	2470	2180
3260	3020	2760	2480	2190
3270	3030	2770	2490	2200
3280	3040	2780	2500	2210
3290	3050	2790	2510	2220
3300	3060	2800	2520	2230
3310	3070	2810	2530	2240
3320	3080	2820	2540	2250
3330	3090	2830	2550	2260
3340	3100	2840	2560	2270
3350	3110	2850	2570	2280
3360	3120	2860	2580	2290
3370	3130	2870	2590	2300
3380	3140	2880	2600	2310
3390	3150	2890	2610	2320
3400	3160	2900	2620	2330
3410	3170	2910	2630	2340
3420	3180	2920	2640	2350
3430	3190	2930	2650	2360
3440	3200	2940	2660	2370
3450	3210	2950	2670	2380
3460	3220	2960	2680	2390
3470	3230	2970	2690	2400
3480	3240	2980	2700	2410
3490	3250	2990	2710	2420
3500	3260	3000	2720	2430
3510	3270	3010	2730	2440
3520	3280	3020	2740	2450
3530	3290	3030	2750	2460
3540	3300	3040	2760	2470
3550	3310	3050	2770	2480
3560	3320	3060	2780	2490
3570	3330	3070	2790	2500
3580	3340	3080	2800	2510
3590	3350	3090	2810	2520
3600	3360	3100	2820	2530
3610	3370	3110	2830	2540
3620	3380	3120	2840	2550
3630	3390	3130	2850	2560
3640	3400	3140	2860	2570
3650	3410	3150	2870	2580
3660	3420	3160	2880	2590
3670	3430	3170	2890	2600
3680	3440	3180	2900	2610
3690	3450	3190	2910	2620
3700	3460	3200	2920	2630
3710	3470	3210	2930	2640
3720	3480	3220	2940	2650
3730	3490	3230	2950	2660
3740	3500	3240	2960	2670
3750	3510	3250	2970	2680
3760	3520	3260	2980	2690
3770	3530	3270	2990	2700
3780	3540	3280	3000	2710
3790	3550	3290	3010	2720
3800	3560	3300	3020	2730
3810	3570	3310	3030	2740
3820	3580	3320	3040	2750
3830	3590	3330	3050	2760
3840	3600	3340	3060	2770
3850	3610	3350	3070	2780
3860	3620	3360	3080	2790
3870	3630	3370	3090	2800
3880	3640	3380	3100	2810
3890	3650	3390	3110	2820
3900	3660	3400	3120	2830
3910	3670	3410	3130	2840
3920	3680	3420	3140	2850
3930	3690	3430	3150	2860
3940	3700	3440	3160	2870
3950	3710	3450	3170	2880
3960	3720	3460	3180	2890
3970	3730	3470	3190	2900
3980	3740	3480	3200	2910
3990	3750	3490	3210	2920
4000	3760	3500	3220	2930
4010	3770	3510	3230	2940
4020	3780	3520	3240	2950
4030	3790	3530	3250	2960
4040	3800	3540	3260	2970
4050	3810	3550	3270	2980
4060	3820	3560	3280	2990
4070	3830	3570	3290	3000
4080	3840	3580	3300	3010
4090	3850	3590	3310	3020
4100	3860	3600	3320	3030
4110	3870	3610	3330	3040
4120	3880	3620	3340	3050
4130	3890	3630	3350	3060
4140	3900	3640	3360	3070
4150	3910	3650	3370	3080
4160	3920	3660	3380	3090
4170	3930	3670	3390	3100
4180	3940	3680	3400	3110
4190	3950	3690	3410	3120
4200	3960	3700	3420	3130
4210	3970	3710	3430	3140
4220	3980	3720	3440	3150
4230	3990	3730	3450	3160
4240	4000	3740	3460	3170
4250	4010	3750	3470	3180
4260	4020	3760	3480	3190
4270	4030	3770	3490	3200
4280	4040	3780	3500	3210
4290	4050	3790	3510	3220
4300	4060	3800	3520	3230
4310	4070	3810	3530	3240
4320	4080	3820	3540	3250
4330	4090	3830	3550	3260
4340	4100	3840	3560	3270
4350	4110	3850	3570	3280
4360	4120	3860	3580	3290
4370	4130	3870	3590	3300
4380	4140	3880	3600	3310
4390	4150	3890	3610	3320
4400	4160	3900	3620	3330
4410	4170	3910	3630	3340
4420	4180	3920	3640	3350
4430	4190	3930	3650	3360
4440	4200	3940	3660	3370
4450	4210	3950	3670	3380
4460	4220	3960	3680	3390
4470	4230	3970	3690	3400
4480	4240	3980	3700	3410
4490	4250	3990	3710	3420
4500	4260	4000	3720	3430
4510	4270	4010	3730	3440
4520	4280	4020	3740	3450
4530	4290	4030	3750	3460
4540	4300	4040	3760	3470
4550	4310	4050	3770	3480
4560	4320	4060	3780	3490
4570	4330	4070	3790	3500
4580	4340	4080	3800	3510
4590	4350	4090	3810	3520
4600	4360	4100	3820	3530
4610	4370	4110	3830	3540
4620	4380	4120	3840	3550
4630	4390	4130	3850	3560
4640	4400	4140	3860	3570
4650	4410	4150	3870	3580
4660	4420	4160	3880	3590
4670	4430	4170	3890	3600
4680	4440	4180	3900	3610
4690	4450	4190	3910	3620
4700	4460	4200	3920	3630
4710	4470	4210	3930	3640
4720	4480	4220	3940	3650
4730	4490	4230	3950	3660
4740	4500	4240	3960	3670
4750	4510	4250	3970	3680
4760	4520	4260	3980	3690
4770	4530	4270	3990	3700
4780	4540	4280	4000	3710
4790	4550	4290	4010	3720
4800	4560	4300	4020	3730
4810	4570	4310	4030	3740
4820	4580	4320	4040	3750
4830	4590	4330	4050	3760
4840	4600	4340	4060	3770
4850	4610	4350	4070	3780
4860	4620	4360	4080	3790
4870	4630	4370	4090	3800
4880	4640	4380	4100	3810
4890	4650	4390	4110	3820
4900	4660	4400	4120	3830
4910	4670	4410	4130	3840
4920	4680	4420	4140	3850
4930	4690	4430	4150	3860
4940	4700	4440	4160	3870
4950	4710	4450	4170	3880
4960	4720	4460	4180	3890
4970	4730	4470	4190	3900
4980	4740	4480	4200	3910
4990	4750	4490	4210	3920
5000	4760	4500	4220	3930
5010	4770	4510	4230	3940
5020	4780	4520	4240	3950
5030	4790	4530	4250	3960
5040	4800	4540	4260	3970
5050	4810	4550	4270	3980
5060	4820	4560	4280	3990
5070	4830	4570	4290	4000
5080	4840	4580	4300	4010
5090	4850	4590	4310	4020
5100	4860	4600	4320	4030
5110	4870	4610	4330	4040
5120	4880	4620	4340	4050
5130	4890	4630	4350	4060
5140	4900	4640	4360	4070
5150	4910	4650	4370	4080
5160	4920	4660	4380	4090
5170	4930	4670	4390	4100
5180	4940	4680	4400	4110
5190	4950	4690	4410	4120
5200	4960	4700	4420	4130
5210	4970	4710	4430	4140
5220	4980	4720	4440	4150
5230	4990	4730	4450	4160
5240	5000	4740	4460	4170
5250	5010	4750	4470	4180
5260	5020	4760	4480	4190
5270	5030	4770	4490	4200
5280	5040	4780	4500	4210
5290	5050	4790	4510	4220
5300	5060	4800	4520	4230
5310	5070	4810	4530	4240
5320	5080	4820	4540	4250
5330	5090	4830	4550	4260
5340	5100	4840	4560	4270
5350	5110	4850	4570	4280
5360	5120	4860	4580	4290
5370	5130	4870	4590	4300
5380	5140	4880	4600	4310
5390	5150	4890	4610	4320
5400	5160	4900	4620	4330
5410	5170	4910	4630	4340
5420	5180	4920	4640	4350
5430	5190	4930	4650	4360
5440	5200	4940	4660	4370
5450	5210	4950	4670	4380
5460	5220	4960	4680	4390
5470	5230	4970	4690	4400
5480	5240	4980	4700	4410
5490	5250	4990	4710	4420
5500	5260	5000	4720	4430
5510	5270	5010	4730	4440
5520	5280	5020	4740	4450
5530	5290	5030	4750	4460
5540	5300	5040	4760	4470
5550	5310	5050	4770	4480
5560	5320	5060	4780	4490
5570	5330	5070	4790	4500
5580	5340	5080	4800	4510
5590	5350	5090	4810	4520
5600	5360	5100	4820	4530
5610	5370	5110	4830	4540
5620	5380	5120	4840	4550
5630	5390	5130	4850	4560
5640	5400	5140	4860	4570
5650	5410	5150	4870	4580
5660	5420	5160	4880	4590
5670	5430	5170	4890	4600
5680	5440	5180	4900	4610
5690	5450	5190	4910	4620
5700	5460	5200	4920	4630
5710	5470	5210	4930	4640
5720	5480	5220	4940	4650
5730	5490	5230	4950	4660
5740	5500	5240	4960	4670
5750	5510	5250	4970	4680
5760	5520	5260	4980	4690
5770	5530	5270	4990	4700
5780	5540	5280	5000	4710
5790	5550	5290	5010	4720
5800	5560	5300	5020	4730
5810	5570	5310	5030	4740
5820	5580	5320	5040	4750
5830	5590	5330	5050	4760
5840	5600	5340	5060	4770
5850	5610	5350	5070	4780
5860	5620	5360	5080	4790
5870	5630	5370	5090	4800
5880	5640	5380	5100	4810
5890	5650	5390	5110	4820
5900	5660	5400	5120	4830
5910	5670	5410	5130	4840
5920	5680	5420	5140	4850
5930	5690	5430	5150	4860
5940	5700	5440	5160	4870
5950	5710	5450	5170	4880
5960	5720	5460	5180	4890
5970	5730	5470	5190	4900
5980	5740	5480	5200	4910
5990	5750	5490	5210	4920
6000	5760	5500	5220	4930
6010	5770	5510	5230	4940
6020	5780	5520	5240	4950
6030	5790	5530	5250	4960
6040	5800	5540	5260	4970
6050	5810	5550	5270	4980
6060	5820	5560	5280	4990
6070	5830	5570	5290	5000
6080	5840	5580	5300	5010
6090	5850	5590	5310	5020
6100	5860	5600	5320	5030
6110	5870	5610	5330	5040
6120	5880	5620	5340	5050
6130	5890	5630	5350	5060
6140	5900	5640	5360	5070
6150	5910	5650	5370	5080
6160	5920	5660	5380	5090
6170	5930	5670	5390	5100
6180	5940	5680	5400	5110
6190	5950	5690	5410	5120
6200	5960	5700	5420	5130
6210	5970	5710	5430	5140
6220	5980	5720	5440	5150
6230	5990	5730	5450	5160
6240	6000	5740	5460	5170
6250	6010	5750	5470	5180
6260	6020	5760	5480	5190
6270	6030	5770	5490	5200
6280	6040	5780	5500	5210
6290	6050	5790	5510	5220
6300	6060	5800	5520	5230
6310	6070	5810	5530	5240
6320	6080	5820	5540	5250
6330	6090	5830	5550	5260
6340	6100	5840	5560	5270
6350	6110	5850	5570	5280
6360	6120	5860	5580	5290
6370	6130	5870	5590	5300
6380	6140	5880	5600	5310
6390	6150	5890	5610	5320
6400	6160	5900	5620	5330
6410	6170	5910	5630	5340
6420	6180	5920	5640	5350
6430	6190	5930	5650	5360
6440	6200	5940	5660	5370
6450	6210	5950	5670	5380
6460	6220	5960	5680	5390
6470	6230	5970	5690	5400
6480	6240	5980	5700	5410
6490	6250	5990	5710	5420
6500	6260	6000	5720	5430
6510	6270	6010	5730	5440
6520	6280	6020	5740	5450
6530	6290	6030	5750	5460
6540	6300	6040	5760	5470
6550	6310	6050	5770	5480
6560	6320	6060	5780	5490
6570	6330	6070	5790	5500
6580	6340	6080	5800	5510
6590	6350	6090	5810	5520
6600	6360	6100	5820	5530
6610	6370	6110	5830	5540
6620	6380	6120	5840	5550
6630	6390	6130	5850	5560
6640	6400	6140	5860	5570
6650	6410	6150	5870	5580
6660	6420	6160	5880	5590
6670	6430	6170	5890	5600
6680	6440	6180	5900	5610
6690	6450	6190	5910	5620
6700	6460	6200	5920	5630
6710	6470	6210	5930	5640
6720	6480	6220	5940	5650
6730	6490	6230	5950	5660
6740	6500	6240	5960	5670
6750	6510	6250	5970	5680
6760	6520	6260	5980	5690
6770	6530	6270	5990	5700
6780	6540	6280	6000	5710
6790	6550	6290	6010	5720
6800	6560	6300	6020	5730
6810	6570	6310	6030	5740
6820	6580	6320	6040	5750
6830	6590	6330	6050	5760
6840	6600	6340	6060	5770
6850	6610	6350	6070	5780
6860	6620	6360	6080	5790
6870	6630	6370	6090	5800
6880	6640	6380	6100	5810
6890	6650	6390	6110	5820
6900	6660	6400	6120	5830
6910	6670	6410	6130	5840
6920	6680	6420	6140	5850
6930	6690	6430	6150	5860
6940	6700	6440	6160	5870
6950	6710	6450	6170	5880
6960	6720	6460	6180	5890
6970	6730	6470	6190	5900
6980	6740	6480	6200	5910
6990	6750	6490	6210	5920
7000	6760	6500	6220	5930
7010	6770	6510	6230	5940
7020	6780	6520	6240	5950
7030	6790	6530	6250	5960
7040	6800	6540	6260	5970
7050	6810	6550	6270	5980
7060	6820	6560	6280	5990
7070	6830	6570	6290	6000
7080	6840	6580	6300	6010
7090	6850	6590	6310	6020
7100	6860	6600	6320	6030
7110	6870	6610	6330	6040
7120	6880	6620	6340	6050
7130	6890	6630	6350	6060
7140	6900	6640	6360	6070
7150	6910	6650	6370	6080
7160	6920	6660	6380	6090
7170	6930	6670	6390	6100
7180	6940	6680	6400	6110
7190	6950	6690	6410	6120
7200	6960	6700	6420	6130
7210	6970	6710	6430	6140
7220	6980	6720	6440	6150
7230	6990	6730	6450	6160
7240	7000	6740	6460	6170
7250	7010	6750	6470	6180
7260	7020	6760	6480	6190
7270	7030	6770	6490	6200
7280	7040	6780	6500	6210
7290	7050	6790	6510	6220
7300	7060	6800	6520	6230
7310	7070	6810	6530	6240
7320	7080	6820	6540	6250
7330	7090	6830	6550	6260
7340	7100	6840	6560	6270
7350	7110	6850	6570	6280
7360	7120	6860	6580	6290
7370	7130	6870	6590	6300
7380	7140	6880	6600	6310
7390	7150	6890	6610	6320
7400	7160	6900	6620	6330
7410	7170	6910	6630	6340
7420	7180	6920	6640	6350
7430	7190	6930	6650	6360
7440	7200	6940	6660	6370
7450	7210	6950	6670	6380
7460	7220	6960	6680	6390
7470	7230	6970	6690	6400
7480	7240	6980	6700	6410
7490	7250	6990	6710	6420
7500	7260	7000	6720	6430
7510	7270	7010	6730	6440
7520	7280	7020	6740	6450
7530	7290	7030	6750	6460
7540	7300	7040	6760	6470
7550	7310	7050	6770	6480
7560	7320	7060	6780	6490
7570	7330	7070	6790	6500
7580	7340	7080	6800	6510
7590	7350	7090	6810	6520
7600	7360	7100	6820	6530
7610	7370	7110	6830	6540
7620	7380	7120	6840	6550
7630	7390	7130	6850	6560
7640	7400	7140	6860	6570
7650	7410	7150	6870	6580
7660	7420	7160	6880	6590
7670	7430	7170	6890	6600
7680	7440	7180	6900	6610
7690	7450	7190	6910	6620
7700	7460	7200	6920	6630
7710	7470	7210	6930	6640
7720	7480	7220	6940	6650
7730	7490	7230	6950	6660
7740	7500	7240	6960	6670
7750	7510	7250	6970	6680
7760	7520	7260	6980	6690
7770	7530	7270	6990	6700
7780	7540	7280	7000	6710
7790	7550	7290	7010	6720
7800	7560	7300	7020	6730
7810	7570	7310	7030	6740
7820	7580	7320	7040	6750
7830	7590	7330	7050	6760
7840	7600	7340	7060	6770
7850	7610	7350	7070	6780
7860	7620	7360	7080	6790
7870	7630	7370	7090	6800
7880	7640	7380	7100	6810
7890	7650	7390	7110	6820
7900	7660	7400	7120	6830
7910	7670	7410	7130	6840
7920	7680	7420	7140	6850
7930	7690	7430	7150	6860
7940	7700	7440	7160	6870
7950	7710	7450	7170	6880
7960	7720	7460	7180	6890
7970	7730	7470	7190	6900
7980	7740	7480	7200	6910
7990	7750	7490	7210	6920
8000	7760	7500	7220	6930
8010	7770	7510	7230	6940
8020	7780	7520	7240	6950
8030	7790	7530	7250	6960
8040	7800	7540	7260	6970
8050	7810	7550	7270	6980
8060	7820	7560	7280	6990
8070	7830	7570	7290	7000
8080	7840	7580	7300	7010
8090	7850	7590	7310	7020
8100	7860	7600	7320	7030
8110	7870	7610	7330	7040
8120	7880	7620	7340	7050
8130	7890	7630	7350	7060
8140	7900	7640	7360	7070
8150	7910	7650	7370	7080
8160	7920	7660	7380	7090
8170	7930	7670	7390	7100
8180	7940	7680	7400	7110
8190	7950	7690	7410	7120
8200	7960	7700	7420	7130
8210	7970	7710	7430	7140
8220	7980	7720	7440	7150
8230	7990	7730	7450	7160
8240	8000	7740	7460	7170
8250	8010	7750	7470	7180
8260	8020	7760	7480	7190
8270	8030	7770	7490	7200
8280	8040	7780	7500	7210
8290	8050	7790	7510	7220
8300	8060	7800	7520	7230
8310	8070	7810	7530	7240
8320	8080	7820	7540	7250
8330	8090	7830	7550	7260
8340	8100	7840	7560	7270
8350	8110	7850	7570	7280
8360	8120	7860	7580	7290
8370	8130	7870	7590	7300
8380	8140	7880	7600	7310
8390	8150	7890	7610	7320
8400	8160	7900	7620	7330
8410	8170	7910	7630	7340
8420	8180	7920	7640	7350
8430	8190	7930	7650	7360
8440	8200	7940	7660	7370
8450	8210	7950	7670	7380
8460	8220	7960	7680	7390
8470	8230	7970	7690	7400
8480	8240	7980	7700	7410
8490	8250	7990	7710	7420
8500	8260	8000	7720	7430
8510	8270	8010	7730	7440
8520	8280	8020	7740	7450
8530	8290	8030	7750	7460
8540	8300	8040	7760	7470
8550	8310	8050	7770	7480
8560	8320	8060	7780	7490
8570	8330	8070	7790	7500
8580	8340	8080	7800	7510
8590	8350	8090	7810	7520
8600	8360	8100	7820	7530
8610	8370	8110	7830	7540
8620	8380	8120	7840	7550
8630	8390	8130	7850	7560
8640	8400	8140	7860	7570
8650	8410	8150	7870	7580
8660	8420	8160	7880	7590
8670	8430	8170	7890	7600
8680	8440	8180	7900	7610
8690	8450	8190	7910	7620
8700	8460	8200	7920	7630
8710	8470	8210	7930	7640
8720	8480	8220	7940	7650
8730	8490	8230	7950	7660
8740	8500	8240	7960	7670
8750	8510	8250	7970	7680
8760	8520	8260	7980	7690
8770	8530	8270	7990	7700
8780	8540	8280	8000	7710
8790	8550	8290	8010	7720
8800	8560	8300	8020	7730
8810	8570	8310	8030	7740
8820	8580	8320	8040	7750
8830	8590	8330	8050	7760
8840	8600	8340	8060	7770
8850	8610	8350	8070	7780
8860	8620	8360	8080	7790
8870	8630	8370	8090	7800
8880	8640	8380	8100	7810
8890	8650	8390	8110	7820
8900	8660	8400	8120	7830
8910	8670	8410	8130	7840
8920	8680	8420	8140	7850
8930	8690	8430	8150	7860
8940	8700	8440	8160	7870
8950	8710	8450	8170	7880
8960	8720	8460	8180	7890
8970	8730	8470	8190	7900
8980	8740	8480	8200	7910
8990	8750	8490	8210	7920
9000	8760	8500	8220	7930
9010	8770	8510	8230	7940
9020	8780	8520	8240	7950
9030	8790	8530	8250	7960
9040	8800	8540	8260	7970
9050	8810	8550	8270	7980
9060	8820	8560	8280	7990
9070	8830	8570	8290	8000
9080	8840	8580	8300	8010
9090	8850	8590	8310	8020
9100	8860	8600	8320	8030
9110	8870	8610	8330	8040
9120	8880	8620	8340	8050
9130	8890	8630	8350	8060
9140	8900	8640	8360	8070
9150	8910	8650	8370	8080
9160	8920	8660	8380	8090
9170	8930	8670	8390	8100
9180	8940	8680	8400	8110
9190	8950	8690	8410	8120
9200	8960	8700	8420	8130
9210	8970	8710	8430	8140
9220	8980	8720	8440	8150
9230	8990	8730	8450	8160
9240	9000	8740	8460	8170
9250	9010	8750	8470	8180
9260	9020	8760	8480	8190
9270	9030	8770	8490	8200
9280	9040	8780	8500	8210
9290	9050	8790	8510	8220
9300	9060	8800	8520	8230
9310	9070	8810	8530	8240
9320	9080	8820	8540	8250
9330	9090	8830	8550	8260
9340	9100	8840	8560	8270
9350	9110	8850	8570	8280
9360	9120	8860	8580	8290
9370	9130	8870	8590	8300
9380	9140	8880	8600	8310
9390	9150	8890	8610	8320
9400	9160	8900	8620	8330
9410	9170	8910	8630	8340
9420	9180	8920	8640	8350
9430	9190	8930	8650	8360
9440	9200	8940	8660	8370
9450	9210	8950	8670	8380
9460	9220	8960	8680	8390
9470	9230	8970	8690	8400
9480	9240	8980	8700	8410
9490	9250	8990	8710	8420
9500	9260	9000	8720	8430
9510	9270	9010	8730	8440
9520	9280	9020	8740	8450
9530	9290	9030	8750	8460
9540	9300	9040	8760	8470
9550	9310	9050	8770	8480
9560	9320	9060	8780	8490
9570	9330	9070	8790	8500
9580	9340	9080	8800	8510
9590	9350	9090	8810	8520
9600	9360	9100	8820	8530
9610	9370	9110	8830	8540
9620	9380	9120	8840	8550
9630	9390	9130	8850	8560
9640	9400	9140	8860	8570
9650	9410	9150	8870	8580
9660	9420	9160	8880	8590
9670	9430	9170	8890	8600
9680	9440	9180	8900	8610
9690	9450	9190	8910	8620
9700	9460	9200	8920	8630
9710	9470	9210	8930	8640
9720	9480	9220	8940	8650
9730	9490	9230	8950	8660
9740	9500	9240	8960	8670
9750	9510	9250	8970	8680
9760	9520	9260	8980	8690
9770	9530	9270	8990	8700
9780	9540	9280	9000	8710
9790	9550	9290	9010	8720
9800	9560	9300	9020	8730
9810	9570	9310	9030	8740
9820	9580	9320	9040	8750
9830	9590	9330	9050	8760
9840	9600	9340	9060	8770
9850	9610	9350	9070	8780
9860	9620	9360	9080	8790
9870	9630	9370	9090	8800
9880	9640	9380	9100	8810
9890	9650	9390	9110	8820
9900	9660	9400	9120	8830
9910	9670	9410	9130	8840
9920	9680	9420	9140	8850
9930	9690	9430	9150	8860
9940	9700	9440	9160	8870
9950	9710	9450	9170	8880
9960	9720	9460	9180	8890
9970	9730	9470	9190	8900
9980	9740	9480	9200	8910
9990	9750	9490	9210	8920
10000	9760	9500	9220	8930
10010	9770	9510	9230	8940
10020	9780	9520	9240	8950
10030	9790	9530	9250	8960
10040	9800	9540	9260	8970
10050	9810	9550	9270	8980
10060	9820	9560	9280	8990
10070	9830	9570	9290	9000
10080	9840	9580	9300	9010
10090	9850	9590	9310	9020
10100	9860	9600	9320	9030
10110	9870	9610	9330	9040
10120	9880	9620	9340	9050
10130	9890	9630	9350	9060
10140	9900	9640	9360	9070
10150	9910	9650	9370	9080
10160	9920	9660	9380	9090
10170	9930	9670	9390	9100
10180	9940	9680	9400	9110
10190	9950	9690	9410	9120
10200	9960	9700	9420	9130
10210	9970	9710	9430	9140
10220	9980	9720	9440	9150
10230	9990	9730	9450	9160
10240	10000	9740	9460	9170
10250	10010	9750	9470	9180
10260	10020	9760	9480	9190
10270	10030	9770	9490	9200
10280	10040	9780	9500	9210
10290	10050	9790	9510	9220
10300	10060	9800	9520	9230
10310	10070	9810	9530	9240
10320	10080	9820	9540	9250
10330	10090	9830	9550	9260
10340	10100	9840	9560	9270
10350	10110	9850	9570	9280
10360	10120	9860	9580	9290
10370	10130	9870	9590	9300
10380	10140	9880	9600	9310
10390	10150	9890	9610	9320
10400	10160	9900	9620	9330
10410	10170	9910	9630	9340
10420	10180	9920	9640	9350
10430	10190	9930	9650	9360
10440	10200	9940	9660	9370
10450	10210	9950	9670	9380
10460	10220	9960	9680	9390
10470	10230	9970	9690	9400
10480	10240	9980	9700	9410
10490	10250	9990	9710	9420
10500	10260	10000	9720	9430
10510	10270	10010	9730	9440
10520	10280	10020	9740	9450
10530	10290	10030	9750	9460
10540	10300	10040	9760	9470
10550	10310	10050	9770	9480
10560	10320	10060	9780	9490
10570	10330	10070	9790	9500
10580	10340	10080	9800	9510
10590	10350	10090	9810	9520
10600	10360	10100	9820	9530
10610	10370	10110	9830	9540
10620	10380	10120	9840	9550
10630	10390	10130	9850	9560
10640	10400	10140	9860	9570
10650	10410	10150	9870	9580
10660	10420	10160	9880	9590
10670	10430	10170	9890	9600
10680	10440	10180	9900	9610
10690	10450	10190	9910	9620
10700	10460	10200	9920	9630
10710	10470	10210	9930	9640
10720	10480	10220	9940	9650
10730	10490	10230	9950	9660
10740	10500	10240	9960	9670
10750	10510	10250	9970	9680
10760	10520	10260	9980	9690
10770	10530	10270	9990	9700
10780	10540	10280	10000	9710
10790	10550	10290	10010	9720
10800	10560	10300	10020	9730
10810	10570	10310	10030	9740
10820	10580	10320	10040	9750
10830	10590	10330	10050	9760
10840	10600	10340	10060	9770
10850	10610	10350	10070	9780
10860	10620	10360	10080	9790
10870	10630	10370	10090	9800
10880	10640	10380	10100	9810
10890	10650	10390	10110	9820
10900	10660	10400	10120	9830
10910	10670	10410	10130	9840
10920	10680	10420	10140	9850
10930	10690	10430	10150	9860
10940	10700	10440	10160	9870
10950	10710	10450	10170	9880
10960	10720	10460	10180	9890
10970	10730	10470	10190	9900
10980	10740	10480	10200	9910
10990	10750	10490	10210	9920
11000	10760	10500	10220	9930
11010	10770	10510	10230	9940
11020	10780	10520	10240	9950
11030	10790	10530	10250	9960
11040	10800	10540	10260	9970
11050	10810	10550	10270	9980
11060	10820	10560	10280	9990
11070	10830	10570	10290	10000
11080	10840	10580	10300	10010
11090	10850	10590	10310	10020
11100	10860	10600	10320	10030
11110	10870	10610	10330	10040
11120	10880	10620	10340	10050
11130	10890	10630	10350	10060
11140	10900	10640	10360	10070
11150	10910	10650	10370	10080
11160	10920	10660	10380	10090
11170	10930	10670	10390	10100
11180	10940	10680	10400	10110
11190	10950	10690	10410	10120
11200	10960	10700	10420	10130
11210	10970	10710	10430	10140
11220	10980	10720	10440	10150
11230	10990	10730	10450	10160
11240	11000	10740	10460	10170
11250	11010	10750	10470	10180
11260	11020	10760	10480	10190
11270	11030	10770	10490	10200
11280	11040	10780	10500	10210
11290	11050	10790	10510	10220
11300	11060	10800	10520	10230
11310	11070	10810	10530	10240
11320	11080	10820	10540	10250
11330	11090	10830	10550	10260
11340	11100	10840	10560	10270
11350	11110	10850	10570	10280
11360	11120	10860	10580	10290
11370	11130	10870	10590	10300
11380	11140	10880	10600	10310
11390	11150	10890	10610	10320
11400	11160	10900	10620	10330
11410	11170	10910	10630	10340
11420	11180	10920	10640	10350
11430	11190	10930	10650	10360
11440	11200	10940	10660	10370
11450	11210	10950	10670	10380
11460	11220	10960	10680	10390
11470	11230	10970	10690	10400
11480	11240	10980	10700	10410
11490	11250	10990	10710	10420
11500	11260	11000	10720	10430
11510	11270	11010	10730	10440
11520	11280	11020	10740	10450
11530	11290	11030	10750	10460
11540	11300	11040	10760	10470
11550	11310	11050	10770	10480
11560	11320	11060	10780	10490
11570	11330	11070	10790	10500
11580	11340	11080	10800	10510
11590	11350	11090	10810	10520
11600	11360	11100	10820	10530
11610	11370	11110	10830	10540
11620	11380	11120	10840	10550
11630	11390	11130	10850	10560
11640	11400	11140	10860	10570
11650	11410	11150	10870	10580
11660	11420	11160	10880	10590
11670	11430	11170	10890	10600
11680	11440	11180	10900	10610
11690	11450	11190	10910	10620
11700	11460	11200	10920	10630
11710	11470	11210	10930	10640
11720	11480	11220	10940	10650
11730	11490	11230	10950	10660
11740	11500	11240	10960	10670
11750	11510	11250	10970	10680
11760	11520	11260	10980	10690
11770	11530	11270	10990	10700
11780	11540	11280	11000	10710
11790	11550	11290	11010	10720
11800	11560	11300	11020	10730
11810	11570	11310	11030	10740
11820	11580	11320	11040	10750
11830	11590	11330	11050	10760
11840	11600	11340	11060	10770
11850	11610	11350	11070	10780
11860	11620	11360	11080	10790
11870	11630	11370	11090	10800
11880	11640	11380	11100	10810
11890	11650	11390	11110	10820
11900	11660	11400	11120	10830
11910	11670	11410	11130	10840
11920	11680	11420	11140	10850
11930	11690	11430	11150	10860
11940	11700	11440	11160	10870
11950	11710	11450	11170	10880
11960	11720	11460	11180	10890
11970	11730	11470	11190	10900
11980	11740	11480	11200	10910
11990	11750	11490	11210	10920
12000	11760	11500	11220	10930
12010	11770	11510	11230	10940
12020	11780	11520	11240	10950
12030	11790	11530	11250	10960
12040	11800	11540	11260	10970
12050	11810	11550	11270	10980
12060	11820	11560	11280	10990
12070	11830	11570	11290	11000
12080	11840	11580	11300	11010
12090	11850	11590	11310	11020
12100	11860	11600	11320	11030
12110	11870	11610	11330	11040
12120	11880	11620	11340	11050
12130	11890	11630	11350	11060
12140	11900	11640	11360	11070
12150	11910	11650	11370	11080
12160	11920	11660	11380	11090
12170	11930	11670	11390	11100
12180	11940	11680	11400	11110
12190	11950	11690	11410	11120
12200	11960	11700	11420	11130
12210	11970	11710	11430	11140
12220	11980	11720	11440	11150
12230	11990	11730	11450	11160
12240	12000	11740	11460	11170
12250	12010	11750	11470	11180
12260	12020	11760	11480	11190
12270	12030	11770	11490	11200
12280	12040	11780	11500	11210
12290	12050	11790	11510	11220
12300	12060	11800	11520	11230
12310	12070	11810	11530	11240
12320	12080	11820	11540	11250
12330	12090	11830	11550	11260
12340	12100	11840	11560	11270
12350	12110	11850	11570	11280
12360	12120	11860	11580	11290
12370	12130	11870	11590	11300
12380	12140	11880	11600	11310
12390	12150	11890	11610	11320
12400	12160	11900	11620	11330
12410	12170	11910	11630	11340
12420	12180	11920	11640	11350
12430	12190	11930	11650	11360
12440	12200	11940	11660	11370
12450	12210	11950	11670	11380
12460	12220	11960	11680	11390
12470	12230	11970	11690	11400
12480	12240	11980	11700	11410
12490	12250	11990	11710	11420
12500	12260	12000	11720	11430
12510	12270	12010	11730	11440
12520	12280	12020	11740	11450
12530	12290	12030	11750	11460
12540	12300	12040	11760	11470
12550	12310	12050	11770	11480
12560	12320	12060	11780	11490
12570	12330	12070	11790	11500
12580	12340	12080	11800	11510
12590	12350	12090	11810	11520
12600	12360	12100	11820	11530
12610	12370	12110	11830	11540
12620	12380	12120	11840	11550
12630	12390	12130	11850	11560
12640	12400	12140	11860	11570
12650	12410	12150	11870	11580
12660	12420	12160	11880	11590
12670	12430	12170	11890	11600
12680	12440	12180	11900	11610
12690	12450	12190	11910	11620
12700	12460	12200	11920	11630
12710	12470	12210	11930	11640
12720	12480	12220	11940	11650
12730	12490	12230	11950	11660
12740	12500	12240	11960	11670
12750	12510	12250	11970	11680
12760	12520	12260	11980	11690
12770	12530	12270	11990	11700
12780	12540	12280	12000	11710
12790	12550	12290	12010	11720
12800	12560	12300	12020	11730
12810	12570	12310	12030	11740
12820	12580	12320	12040	11750
12830	12590	12330	12050	11760
12840	12600	12340	12060	11770
12850	12610	12350	12070	11780
12860	12620	12360	12080	11790
12870	12630	12370	12090	11800
12880	12640	12380	12100	11810
12890	12650	12390	12110	11820
12900	12660	12400	12120	11830
12910	12670	12410	12130	11840
12920	12680	12420	12140	11850
12930	12690	12430	12150	11860
12940	12700	12440	12160	11870
12950	12710	12450	12170	11880
12960	12720	12460	12180	11890
12970	12730	12470	12190	11900
12980	12740	12480	12200	11910
12990	12750	12490	12210	11920
13000	12760	12500	12220	11930
13010	12770	12510	12230	11940
13020	12780	12520	12240	11950
13030	12790	12530	12250	11960
13040	12800	12540	12260	11970
13050	12810	12550	12270	11980
13060	12820	12560	12280	11990
13070	12830	12570	12290	12000
13080	12840	12580	12300	12010
13090	12850	12590	12310	12020
13100	12860	12600	12320	12030
13110	12870	12610	12330	12040
13120	12880	12620	12340	12050
13130	12890	12630	12350	12060
13140	12900	12640	12360	12070
13150	12910	12650	12370	12080
13160	12920	12660	12380	12090
13170	12930	12670	12390	12100
13180	12940	12680	12400	12110
13190	12950	12690	12410	12120
13200	12960	12700	12420	12130
13210	12970	12710	12430	12140
13220	12980	12720	12440	12150
13230	12990	12730	12450	12160
13240	13000	12740	12460	12170
13250	13010	12750	12470	12180
13260	13020	12760	12480	12190
13270	13030	12770	12490	12200
13280	13040	12780	12500	12210
13290	13050	12790	12510	12220
13300	13060	12800	12520	12230
13310	13070	12810	12530	12240
13320	13080	12820	12540	12250
13330	13090	12830	12550	12260
13340	13100	12840	12560	12270
13350	13110	12850	12570	12280
13360	13120	12860	12580	12290
13370	13130	12870	12590	12300
13380	13140	12880	12600	12310
13390	13150	12890	12610	12320
13400	13160	12900	12620	12330
13410	13170	12910	12630	12340
13420	13180	12920	12640	12350
13430	13190	12930	12650	12360
13440	13200	12940	12660	12370
13450	13210	12950	12670	12380
13460	13220	12960	12680	12390
13470	13230	12970	12690	12400
13480	13240	12980	12700	12410
13490	13250	12990	12710	12420
13500	13260	13000	12720	12430
13510	13270	13010	12730	12440
13520	13280	13020	12740	12450
13530	13290	13030	12750	12460
13540	13300	13040	12760	12470
13550	13310	13050	12770	12480
13560	13320	13060	12780	12490
13570	13330	13070	12790	12500
13580	13340	13080	12800	12510
13590	13350	13090	12810	12520
13600	13360	13100	12820	12530
13610	13370	13110	12830	12540
13620	13380	13120	12840	12550
13630	13390	13130	12850	12560
13640	13400	13140	12860	12570
13650	13410	13150	12870	12580
13660	13420	13160	12880	12590
13670	13430	13170	12890	12600
13680	13440	13180	12900	12610
13690	13450	13190	12910	12620
13700	13460	13200	12920	12630
13710	13470	13210	12930	12640
13720	13480	13220	12940	12650
13730	13490	13230	12950	12660
13740	13500	13240	12960	12670
13750	13510	13250	12970	12680
13760	13520	13260	12980	12690
13770	13530	13270	12990	12700
13780	13540	13280	13000	12710
13790	13550	13290	13010	12720
13800	13560	13300	13020	12730
13810	13570	13310	13030	12740
13820	13580	13320	13040	12750
13830	13590	13330	13050	12760
13840	13600	13340	13060	12770
13850	13610	13350	13070	12780
13860	13620	13360	13080	12790
13870	13630	13370	13090	12800
13880	13640	13380	13100	12810
13890	13650	13390	13110	12820
13900	13660	13400	13120	12830
13910	13670	13410	13130	12840
13920	13680	13420	13140	12850
13930	13690	13430	13150	12860
13940	13700	13440	13160	12870
13950	13710	13450	13170	12880
13960	13720	13460	13180	12890
13970	13730	13470	13190	12900
13980	13740	13480	13200	12910
13990	13750	13490	13210	12920
14000	13760	13500	13220	12930
14010	13770	13510	13230	12940
14020	13780	13520	13240	12950
14030	13790	13530	13250	12960
14040	13800	13540	13260	12970
14050	13810	13550	13270	12980
14060	13820	13560	13280	12990
14070	13830	13570	13290	13000
14080	13840	13580	13300	13010
14090	13850	13590	13310	13020
14100	13860	13600	13320	13030
14110	13870	13610	13330	13040
14120	13880	13620	13340	13050
14130	13890	13630	13350	13060
14140	13900	13640	13360	13070
14150	13910	13650	13370	13080
14160	13920	13660	13380	13090
14170	13930	13670	13390	13100
14180	13940	13680	13400	13110
14190	13950	13690	13410	13120
14200	13960	13700	13420	13130
14210	13970	13710	13430	13140
14220	13980	13720	13440	13150
14230	13990	13730	13450	13160
14240	14000	13740	13460	13170
14250	14010	13750	13470	13180
14260	14020	13760	13480	13190
14270	14030	13770	13490	13200
14280	14040	13780	13500	13210
14290	14050	13790	13510	13220
14300	14060	13800	13520	13230
14310	14070	13810	13530	13240
14320	14080	13820	13540	13250
14330	14090	13830	13550	13260
14340	14100	13840	13560	13270
14350	14110	13850	13570	13280
14360	14120	13860	13580	13290
14370	14130	13870	13590	13300
14380	14140	13880	13600	13310
14390	14150	13890	13610	13320
14400	14160	13900	13620	13330
14410	14170	13910	13630	13340
14420	14180	13920	13640	13350
14430	14190	13930	13650	13360
14440	14200	13940	13660	13370
14450	14210	13950	13670	13380
14460	14220	13960	13680	13390
14470	14230	13970	13690	13400
14480	14240	13980	13700	13410
14490	14250	13990	13710	13420
14500	14260	14000	13720	13430
14510	14270	14010	13730	13440
14520	14280	14020	13740	13450
14530	14290	14030	13750	13460
14540	14300	14040	13760	13470
14550	14310	14050	13770	13480
14560	14320	14060	13780	13490
14570	14330	14070	13790	13500
14580	14340	14080	13800	13510
14590	14350	14090	13810	13520
14600	14360	14100	13820	13530
14610	14370	14110	13830	13540
14620	14380	14120	13840	13550
14630	14390	14130	13850	13560
14640	14400	14140	13860	13570
14650	14410	14150	13870	13580
14660	14420	14160	13880	13590
14670	14430	14170	13890	13600
14680	14440	14180	13900	13610
14690	14450	14190	13910	13620
14700	14460	14200	13920	13630
14710	14470	14210	13930	13640
14720	14480	14220	13940	13650
14730	14490	14230	13950	13660
14740	14500	14240	13960	13670
14750	14510	14250	13970	13680
14760	14520	14260	13980	13690
14770	14530	14270	13990	13700
14780	14540	14280	14000	13710
14790	14550	14290	14010	13720
14800	14560	14300	14020	13730
14810	14570	14310	14030	13740
14820	14580	14320	14040	13750
14830	14590	14330	14050	13760
14840	14600	14340	14060	13770
14850	14610	14350	14070	13780
14860	14620	14360	14080	13790
14870	14630	14370	14090	13800
14880	14640	14380	14100	13810
14890	14650	14390	14110	13820
14900	14660	14400	14120	13830
14910	14670	14410	14130	13840
14920	14680	14420	14140	13850
14930	14690	14430	14150	13860
14940	14700	14440	14160	13870
14950	14710	14450	14170	13880
14960	14720	14460	14180	13890
14970	14730	14470	14190	13900
14980	14740	14480	14200	13910
14990	14750	14490	14210	13920
15000	14760	14500	14220	13930
15010	14770	14510	14230	13940
15020	14780	14520	14240	13950
15030	14790	14530	14250	13960
15040	14800	14540	14260	13970
15050	14810	14550	14270	13980
15060	14820	14560	14280	13990
15070	14830	14570	14290	14000
15080	14840	14580	14300	14010
15090	14850	14590	14310	14020
15100	14860	14600	14320	14030
15110	14870	14610	14330	14040
15120	14880	14620	14340	14050
15130	14890	14630	14350	14060
15140	14900	14640	14360	14070
15150	14910	14650	14370	14080
15160	14920	14660	14380	14090
15170	14930	14670	14390	14100
15180	14940	14680	14400	14110
15190	14950	14690	14410	14120
15200	14960	14700	14420	14130
15210	14970	14710	14430	14140
15220	14980	14720	14440	14150
15230	14990	14730	14450	14160
15240	15000	14740	14460	14170
15250	15010	14750	14470	14180
15260	15020	14760	14480	14190
15270	15030	14770	14490	14200
15280	15040	14780	14500	14210
15290	15050	14790	14510	14220
15300	15060	14800	14520	14230
15310	15070	14810	14530	14240
15320	15080	14820	14540	14250
15330	15090	14830	14550	14260
15340	15100	14840	14560	14270
15350	15110	14850	14570	14280
15360	15120	14860	14580	14290
15370	15130	14870	14590	14300
15380	15140	14880	14600	14310
15390	15150	14890	14610	14320
15400	15160	14900	14620	14330
15410	15170	14910	14630	14340
15420	15180	14920	14640	14350
15430	15190	14930	14650	14360
15440	15200	14940	14660	14370
15450	15210	14950	14670	14380
15460	15220	14960	14680	14390
15470	15230	14970	14690	14400
15480	15240	14980	14700	14410
15490	15250	14990	14710	14420
15500	15260	15000	14720	14430
15510	15270	15010	14730	14440
15520	15280	15020	14740	14450
15530	15290	15030	14750	14460
15540	15300	15040	14760	14470
15550	15310	15050	14770	14480
15560	15320	15060	14780	14490
15570	15330	15070	14790	14500
15580	15340	15080	14800	14510
15590	15350	15090	14810	14520
15600	15360	15100	14820	14530
15610	15370	15110	14830	14540
15620	15380	15120	14840	14550
15630	15390	15130	14850	14560
15640	15400	15140	14860	14570
15650	15410	15150	14870	14580
15660	15420	15160	14880	14590
15670	15430	15170	14890	14600
15680	15440	15180	14900	14610
15690	15450	15190	14910	14620
15700	15460	15200	14920	14630
15710	15470	15210	14930	14640
15720	15480	15220	14940	14650
15730	15490	15230	14950	14660
15740	15500	15240	14960	14670
15750	15510	15250	14970	14680
15760	15520	15260	14980	14690
15770	15530	15270	14990	14700
15780	15540	15280	15000	14710
15790	15550	15290	15010	14720
15800	15560	15300	15020	14730
15810	15570	15310	15030	14740
15820	15580	15320	15040	14750
15830	15590	15330	15050	14760
15840	15600	15340	15060	14770
15850	15610	15350	15070	14780
15860	15620	15360	15080	14790
15870	15630	15370	15090	14800
15880	15640	15380	15100	14810
15890	15650	15390	15110	14820
15900	15660	15400	15120	14830
15910	15670	15410	15130	14840
15920	15680	15420	15140	14850
15930	15690	15430	15150	14860
15940	15700	15440	15160	14870
15950	15710	15450	15170	14880
15960	15720	15460	15180	14890
15970	15730	15470	15190	14900
15980	15740	15480	15200	14910
15990	15750	15490	15210	14920
16000	15760	15500	15220	14930
16010	15770	15510	15230	14940
16020	15780	15520	15240	14950
16030	15790	15530	15250	14960
16040	15800	15540	15260	14970
16050	15810	15550	15270	14980
16060	15820	15560	15280	14990
16070	15830	15570	15290	15000
16080	15840	15580	15300	15010
16090	15850	15590	15310	15020
16100	15860	15600	15320	15030
16110	15870	15610	15330	15040
16120	15880	15620	15340	15050
16130	15890	15630	15350	15060
16140	15900	15640	15360	15070
16150	15910	15650	15370	15080
16160	15920	15660	15380	15090
16170	15930	15670	15390	15100
16180	15940	15680	15400	15110
16190	15950	15690	15410	15120
16200	15960	15700	15420	15130
16210	15970	15710	15430	15140
16220	15980	15720	15440	15150
16230	15990	15730	15450	15160
16240	16000	15740	15460	15170
16250	16010	15750	15470	15180
16260	16020	15760	15480	15190
16270	16030	15770	15490	15200
16280	16040	15780	15500	15210
16290	16050	15790	15510	15220
16300	16060	15800	15520	15230
16310	16070	15810	15530	15240
16320	16080	15820	15540	15250
16330	16090	15830	15550	15260
16340	16100	15840	15560	15270
16350	16110	15850	15570	15280
16360	16120	15860	15580	15290
16370	16130	15870	15590	15300
16380	16140	15880	15600	15310
16390	16150	15890	15610	15320
16400	16160	15900	15620	15330
16410	16170	15910	15630	15340
16420	16180	15920	15640	15350
16430	16190	15930	15650	15360
16440	16200	15940	15660	15370
16450	16210	15950	15670	15380
16460	16220	15960	15680	15390
16470	16230	15970	15690	15400
16480	16240	15980	15700	15410
16490	16250	15990	15710	15420
16500	16260	16000	15720	15430
16510	16270	16010	15730	15440
16520	16280	16020	15740	15450
16530	16290	16030	15750	15460
16540	16300	16040	15760	15470
16550	16310	16050	15770	15480
16560	16320	16060	15780	15490
16570	16330	16070	15790	15500
16580	16340	16080	15800	15510
16590	16350	16090	15810	15520
16600	16360	16100	15820	15530
16610	16370	16110	15830	15540
16620	16380	16120	15840	15550
16630	16390	16130	15850	15560
16640	16400	16140	15860	15570
16650	16410	16150	15870	15580
16660	16420	16160	15880	15590
16670	16430	16170	15890	15600
16680	16440	16180	15900	15610
16690	16450	16190	15910	15620
16700	16460	16200	15920	15630
16710	16470	16210	15930	15640
16720	16480	16220	15940	15650
16730	16490	16230	15950	15660
16740	16500	16240	15960	15670
16750	16510	16250	15970	15680
16760	16520	16260	15980	15690
16770	16530	16270	15990	15700
16780	16540	16280	16000	15710
16790	16550	16290	16010	15720
16800	16560	16300	16020	15730
16810	16570	16310	16030	15740
16820	16580	16320	16040	15750
16830	16590	16330	16050	15760
16840	16600	16340	16060	15770
16850	16610	16350	16070	15780
16860	16620	16360	16080	15790
16870	16630	16370	16090	15800
16880	16640	16380	16100	15810
16890	16650	16390	16110	15820
16900	16660	16400	16120	15830
16910	16670	16410	16130	15840
16920	16680	16420	16140	15850
16930	16690	16430	16150	15860
16940	16700	16440	16160	15870
16950	16710	16450	16170	15880
16960	16720	16460	16180	15890
16970	16730	16470	16190	15900
16980	16740	16480	16200	15910
16990	16750	16490	16210	15920
17000	16760	16500	16220	15930
17010	16770	16510	16230	15940
17020	16780	16520	16240	15950
17030	16790	16530	16250	15960
17040	16800	16540	16260	15970
17050	16810	16550	16270	15980
17060	16820	16560	16280	15990
17070	16830	16570	16290	16000
17080	16840	16580	16300	16010
17090	16850	16590	16310	16020
17100	16860	16600	16320	16030
17110	16870	16610	16330	16040
17120	16880	16620	16340	16050
17130	16890	16630	16350	16060
17140	16900	16640	16360	16070
17150	16910	16650	16370	16080
17160	16920	16660	16380	16090
17170	16930	16670	16390	16100
17180	16940	16680	16400	16110
