# Supplementary material for: Influence of confinement on the spreading of bacterial populations
Source: PLoS Comput Biol. 2022 May 9;18(5):e1010063. doi: 10.1371/journal.pcbi.1010063 (PMC9119553; doi:10.1371/journal.pcbi.1010063)
Supplement: S2 File — This zip file contains the raw data used to make all the Figures. (ZIP) [file pcbi.1010063.s009.zip › Fig2/mediumPores_highSeed_normal.mat_nutrient.xlsx]

## Sheet: Sheet1
data_1	data_2	data_3	data_4	data_5	data_6	data_7
1	6.37071e-12	2.04175e-15	4.2605e-19	1.19572e-22	4.11174e-26	1.60798e-29
1	1.85246e-11	5.9369e-15	1.23885e-18	3.47686e-22	1.1956e-25	4.67561e-29
1	9.94268e-11	3.18649e-14	6.64925e-18	1.86613e-21	6.41709e-25	2.50953e-28
1	5.19871e-10	1.6661e-13	3.47666e-17	9.75733e-21	3.35528e-24	1.31215e-27
1	2.48584e-09	7.96667e-13	1.66241e-16	4.6656e-20	1.60437e-23	6.27423e-27
1	1.05382e-08	3.37729e-12	7.04742e-16	1.97788e-19	6.80139e-23	2.65982e-26
1	3.86942e-08	1.24007e-11	2.58766e-15	7.26237e-19	2.49733e-22	9.76635e-26
1	1.2126e-07	3.88615e-11	8.1093e-15	2.27591e-18	7.82624e-22	3.06062e-25
1	3.22719e-07	1.03429e-10	2.15827e-14	6.05729e-18	2.08295e-21	8.14581e-25
1	7.33404e-07	2.3507e-10	4.90528e-14	1.37669e-17	4.73409e-21	1.85137e-24
1	1.61938e-06	5.19154e-10	1.08334e-13	3.04045e-17	1.04554e-20	4.0888e-24
1	3.55387e-06	1.13991e-09	2.3787e-13	6.67598e-17	2.29571e-20	8.97789e-24
1	7.78499e-06	2.4999e-09	5.21667e-13	1.4641e-16	5.03469e-20	1.96893e-23
1	1.70259e-05	5.48107e-09	1.14377e-12	3.21008e-16	1.10387e-19	4.31695e-23
1	3.71238e-05	1.20167e-08	2.50761e-12	7.03784e-16	2.42016e-19	9.4646e-23
1	8.04358e-05	2.63451e-08	5.49766e-12	1.54297e-15	5.30595e-19	2.07502e-22
1	0.000172029	5.77579e-08	1.2053e-11	3.3828e-15	1.16327e-18	4.54926e-22
1	0.00035881	1.26625e-07	2.64248e-11	7.4164e-15	2.55035e-18	9.97378e-22
1	0.000716836	2.7613e-07	5.76131e-11	1.61695e-14	5.56028e-18	2.17445e-21
1	0.00134562	5.56704e-07	1.16097e-10	3.26325e-14	1.12407e-17	4.40358e-21
1	0.00234639	1.01355e-06	2.14574e-10	6.09069e-14	2.11259e-17	8.3211e-21
1	0.00369373	1.73278e-06	3.72594e-10	1.07145e-13	3.75208e-17	1.4891e-20
1	0.0052492	2.85897e-06	6.20149e-10	1.80575e-13	6.38699e-17	2.55578e-20
1	0.00697257	4.62202e-06	1.00269e-09	2.95008e-13	1.05304e-16	4.24741e-20
1	0.00883519	7.38693e-06	1.5882e-09	4.7102e-13	1.69439e-16	6.88332e-20
1	0.0108136	1.1743e-05	2.47722e-09	7.3906e-13	2.67532e-16	1.09351e-19
1	0.0128883	1.86613e-05	3.81728e-09	1.1439e-12	4.16133e-16	1.70961e-19
1	0.0150437	2.97673e-05	5.82359e-09	1.75095e-12	6.39452e-16	2.63808e-19
1	0.0172666	4.7798e-05	8.80849e-09	2.65533e-12	9.72717e-16	4.02665e-19
1	0.0195465	7.73158e-05	1.32234e-08	3.99464e-12	1.46696e-15	6.0895e-19
1	0.0218746	0.000125704	1.97184e-08	5.9671e-12	2.19579e-15	9.13581e-19
1	0.0242437	0.000204304	2.92256e-08	8.85722e-12	3.26491e-15	1.36101e-18
1	0.0266476	0.000329194	4.30783e-08	1.30718e-11	4.82565e-15	2.01491e-18
1	0.0290814	0.000520705	6.31767e-08	1.91908e-11	7.0938e-15	2.96615e-18
1	0.0315407	0.000800878	9.22223e-08	2.80378e-11	1.03762e-14	4.34403e-18
1	0.0340218	0.00118932	1.34047e-07	4.07798e-11	1.51076e-14	6.33191e-18
1	0.0365217	0.00169946	1.94075e-07	5.90649e-11	2.19027e-14	9.18911e-18
1	0.0390376	0.00233706	2.79974e-07	8.5215e-11	3.16277e-14	1.32813e-17
1	0.0415671	0.00310105	4.02574e-07	1.22493e-10	4.55004e-14	1.91228e-17
1	0.0441083	0.00398553	5.7717e-07	1.75471e-10	6.52284e-14	2.74354e-17
1	0.0466593	0.00498184	8.25391e-07	2.50544e-10	9.32011e-14	3.92291e-17
1	0.0492185	0.00608013	1.17789e-06	3.56637e-10	1.32754e-13	5.59146e-17
1	0.0517844	0.0072704	1.6783e-06	5.06176e-10	1.88533e-13	7.94578e-17
1	0.0543555	0.00854308	2.38912e-06	7.16427e-10	2.66997e-13	1.12592e-16
1	0.0569307	0.0098893	3.40074e-06	1.01134e-09	3.77106e-13	1.59113e-16
1	0.0595087	0.011301	4.8455e-06	1.42406e-09	5.31269e-13	2.24275e-16
1	0.0620888	0.012771	6.92029e-06	2.0004e-09	7.46636e-13	3.15345e-16
1	0.0646701	0.0142929	9.92371e-06	2.80355e-09	1.04687e-12	4.42354e-16
1	0.0672519	0.015861	1.43183e-05	3.92053e-09	1.46458e-12	6.19123e-16
1	0.0698339	0.0174702	2.08352e-05	5.47099e-09	2.04457e-12	8.64664e-16
1	0.0724157	0.0191159	3.06496e-05	7.6192e-09	2.84842e-12	1.20509e-15
1	0.0749969	0.0207943	4.56648e-05	1.05903e-08	3.96051e-12	1.6762e-15
1	0.0775773	0.0225018	6.89486e-05	1.46927e-08	5.49636e-12	2.32704e-15
1	0.0801567	0.0242351	0.000105346	2.03475e-08	7.6139e-12	3.22463e-15
1	0.082735	0.0259915	0.000162225	2.81304e-08	1.05287e-11	4.46053e-15
1	0.0853121	0.0277684	0.000250143	3.88258e-08	1.45346e-11	6.15955e-15
1	0.0878879	0.0295636	0.000383005	5.35028e-08	2.00318e-11	8.49165e-15
1	0.0904623	0.031375	0.000577133	7.36161e-08	2.75643e-11	1.1688e-14
1	0.0930354	0.0332007	0.000849031	1.01144e-07	3.78711e-11	1.60626e-14
1	0.0956069	0.0350392	0.0012125	1.38775e-07	5.19543e-11	2.20415e-14
1	0.098177	0.0368888	0.00167643	1.9016e-07	7.1172e-11	3.02019e-14
1	0.100746	0.0387482	0.00224414	2.60261e-07	9.73617e-11	4.13253e-14
1	0.103313	0.0406162	0.00291415	3.55817e-07	1.33008e-10	5.6468e-14
1	0.105878	0.0424915	0.00368157	4.8599e-07	1.81465e-10	7.7057e-14
1	0.108442	0.0443729	0.00453958	6.63259e-07	2.47259e-10	1.05017e-13
1	0.111004	0.0462594	0.00548051	9.0465e-07	3.36486e-10	1.42943e-13
1	0.113564	0.04815	0.00649655	1.23349e-06	4.57357e-10	1.94328e-13
1	0.116123	0.0500437	0.0075802	1.68186e-06	6.2091e-10	2.63869e-13
1	0.11868	0.0519398	0.00872451	2.29422e-06	8.41979e-10	3.57881e-13
1	0.121236	0.0538377	0.00992311	3.1327e-06	1.14047e-09	4.84838e-13
1	0.123789	0.0557367	0.0111703	4.28513e-06	1.5431e-09	6.56107e-13
1	0.126341	0.0576365	0.0124609	5.87746e-06	2.08562e-09	8.86921e-13
1	0.128891	0.0595367	0.0137903	8.09347e-06	2.81595e-09	1.19767e-12
1	0.131439	0.0614369	0.0151545	1.12066e-05	3.79813e-09	1.61564e-12
1	0.133986	0.063337	0.0165498	1.56327e-05	5.11779e-09	2.17728e-12
1	0.13653	0.0652367	0.0179729	2.20167e-05	6.88925e-09	2.93129e-12
1	0.139073	0.0671358	0.0194209	3.13753e-05	9.26508e-09	3.94261e-12
1	0.141614	0.0690342	0.0208912	4.53255e-05	1.24487e-08	5.29786e-12
1	0.144153	0.0709319	0.0223815	6.64304e-05	1.6711e-08	7.11241e-12
1	0.146689	0.0728288	0.0238895	9.86851e-05	2.2413e-08	9.53984e-12
1	0.149224	0.0747247	0.0254135	0.000148115	3.00346e-08	1.27844e-11
1	0.151757	0.0766197	0.0269517	0.000223349	4.02145e-08	1.71177e-11
1	0.154288	0.0785137	0.0285024	0.000335868	5.38011e-08	2.29002e-11
1	0.156817	0.0804066	0.0300644	0.000499483	7.19216e-08	3.06105e-11
1	0.159344	0.0822985	0.0316362	0.000728768	9.60733e-08	4.08834e-11
1	0.161868	0.0841893	0.0332167	0.00103673	1.28244e-07	5.45599e-11
1	0.164391	0.0860791	0.0348047	0.00143269	1.71072e-07	7.27542e-11
1	0.166911	0.0879677	0.0363991	0.00192122	2.28061e-07	9.69407e-11
1	0.16943	0.0898552	0.0379988	0.0025024	3.03868e-07	1.29069e-10
1	0.171946	0.0917415	0.0396027	0.00317284	4.0468e-07	1.71718e-10
1	0.17446	0.0936267	0.0412099	0.00392698	5.38736e-07	2.2829e-10
1	0.176972	0.0955108	0.0428198	0.00475812	7.17023e-07	3.03281e-10
1	0.179481	0.0973937	0.0444316	0.00565922	9.54236e-07	4.0262e-10
1	0.181988	0.0992754	0.0460447	0.00662339	1.27009e-06	5.34121e-10
1	0.184493	0.101156	0.0476589	0.00764412	1.69119e-06	7.08086e-10
1	0.186996	0.103035	0.0492735	0.00871545	2.25364e-06	9.38075e-10
1	0.189496	0.104914	0.0508884	0.00983196	3.00687e-06	1.24194e-09
1	0.191994	0.106791	0.0525034	0.0109888	4.01925e-06	1.64315e-09
1	0.19449	0.108666	0.0541181	0.0121817	5.38665e-06	2.17256e-09
1	0.196983	0.110541	0.0557325	0.0134066	7.24561e-06	2.87072e-09
1	0.199474	0.112414	0.0573464	0.0146603	9.79422e-06	3.79086e-09
1	0.201963	0.114286	0.0589597	0.0159396	1.33258e-05	5.00284e-09
1	0.204449	0.116157	0.0605723	0.0172418	1.82837e-05	6.5983e-09
1	0.206932	0.118027	0.0621843	0.0185644	2.53514e-05	8.69737e-09
1	0.209413	0.119895	0.0637955	0.0199053	3.55969e-05	1.14575e-08
1	0.211892	0.121762	0.0654058	0.0212623	5.06989e-05	1.50848e-08
1	0.214368	0.123628	0.0670153	0.0226339	7.3281e-05	1.98492e-08
1	0.216841	0.125493	0.068624	0.0240182	0.000107364	2.61041e-08
1	0.219312	0.127356	0.0702317	0.025414	0.000158895	3.43113e-08
1	0.221781	0.129218	0.0718386	0.0268198	0.000236221	4.50751e-08
1	0.224246	0.131079	0.0734446	0.0282345	0.000350203	5.91853e-08
1	0.226709	0.132939	0.0750496	0.0296569	0.000513623	7.76744e-08
1	0.22917	0.134797	0.0766537	0.0310857	0.000739687	1.01891e-07
1	0.231628	0.136654	0.0782569	0.0325198	0.00103995	1.33599e-07
1	0.234083	0.138509	0.0798591	0.0339582	0.00142251	1.75102e-07
1	0.236535	0.140363	0.0814604	0.0353999	0.00189116	2.29412e-07
1	0.238985	0.142216	0.0830607	0.0368441	0.00244566	3.00471e-07
1	0.241432	0.144068	0.08466	0.0382902	0.00308268	3.93438e-07
1	0.243876	0.145918	0.0862584	0.0397377	0.00379693	5.15077e-07
1	0.246317	0.147767	0.0878558	0.041186	0.00458215	6.74274e-07
1	0.248755	0.149615	0.0894522	0.0426348	0.00543175	8.82725e-07
1	0.251191	0.151461	0.0910477	0.0440838	0.00633928	1.15588e-06
1	0.253624	0.153306	0.0926422	0.0455328	0.00729867	1.51424e-06
1	0.256054	0.155149	0.0942357	0.0469816	0.00830435	1.98515e-06
1	0.258481	0.156991	0.0958282	0.04843	0.00935129	2.60535e-06
1	0.260905	0.158832	0.0974197	0.049878	0.010435	3.42467e-06
1	0.263327	0.160671	0.0990102	0.0513255	0.0115514	4.51143e-06
1	0.265745	0.162509	0.1006	0.0527723	0.0126969	5.96062e-06
1	0.26816	0.164345	0.102188	0.0542184	0.0138683	7.90641e-06
1	0.270573	0.166181	0.103776	0.0556639	0.0150628	1.05419e-05
1	0.272982	0.168014	0.105362	0.0571085	0.0162778	1.41509e-05
1	0.275388	0.169846	0.106948	0.0585525	0.0175111	1.91583e-05
1	0.277792	0.171677	0.108532	0.0599956	0.0187606	2.62137e-05
1	0.280192	0.173507	0.110116	0.0614379	0.0200246	3.63223e-05
1	0.282589	0.175334	0.111698	0.0628795	0.0213013	5.105e-05
1	0.284983	0.177161	0.113279	0.0643202	0.0225893	7.28226e-05
1	0.287374	0.178986	0.11486	0.06576	0.0238873	0.00010533
1	0.289762	0.180809	0.116439	0.0671991	0.025194	0.000154001
1	0.292147	0.182632	0.118017	0.0686373	0.0265082	0.000226431
1	0.294528	0.184452	0.119595	0.0700746	0.0278286	0.000332524
1	0.296907	0.186271	0.121171	0.0715111	0.0291541	0.000484023
1	0.299282	0.188089	0.122746	0.0729467	0.0304836	0.000693241
1	0.301654	0.189905	0.12432	0.0743815	0.031816	0.000971219
1	0.304022	0.19172	0.125893	0.0758155	0.0331508	0.00132601
1	0.306388	0.193533	0.127465	0.0772485	0.0344872	0.00176173
1	0.30875	0.195344	0.129036	0.0786807	0.0358246	0.0022787
1	0.311109	0.197154	0.130606	0.0801121	0.0371627	0.00287419
1	0.313464	0.198963	0.132175	0.0815425	0.0385011	0.00354344
1	0.315817	0.20077	0.133743	0.0829721	0.0398396	0.00428064
1	0.318166	0.202575	0.135309	0.0844009	0.0411779	0.00507955
1	0.320511	0.204379	0.136875	0.0858287	0.0425159	0.00593401
1	0.322853	0.206182	0.138439	0.0872557	0.0438535	0.00683819
1	0.325192	0.207983	0.140003	0.0886818	0.0451906	0.00778671
1	0.327527	0.209782	0.141565	0.090107	0.0465272	0.00877469
1	0.329859	0.21158	0.143126	0.0915313	0.047863	0.00979774
1	0.332188	0.213376	0.144686	0.0929547	0.0491983	0.010852
1	0.334512	0.21517	0.146245	0.0943773	0.0505328	0.0119339
1	0.336834	0.216963	0.147803	0.095799	0.0518666	0.0130403
1	0.339152	0.218755	0.14936	0.0972197	0.0531996	0.0141687
1	0.341466	0.220544	0.150916	0.0986396	0.0545319	0.0153163
1	0.343777	0.222332	0.152471	0.100059	0.0558635	0.0164812
1	0.346085	0.224119	0.154024	0.101477	0.0571943	0.0176614
1	0.348389	0.225904	0.155577	0.102894	0.0585243	0.018855
1	0.350689	0.227687	0.157128	0.10431	0.0598535	0.0200605
1	0.352986	0.229469	0.158678	0.105726	0.0611819	0.0212764
1	0.355279	0.231249	0.160227	0.10714	0.0625095	0.0225016
1	0.357568	0.233027	0.161775	0.108554	0.0638364	0.0237348
1	0.359854	0.234804	0.163322	0.109966	0.0651625	0.0249746
1	0.362136	0.236579	0.164867	0.111378	0.0664877	0.0262198
1	0.364414	0.238353	0.166412	0.112789	0.0678122	0.0274692
1	0.366689	0.240124	0.167955	0.114199	0.0691359	0.0287218
1	0.36896	0.241894	0.169497	0.115608	0.0704587	0.0299768
1	0.371227	0.243663	0.171039	0.117016	0.0717808	0.0312334
1	0.373491	0.245429	0.172578	0.118423	0.0731021	0.0324912
1	0.375751	0.247195	0.174117	0.119829	0.0744225	0.0337495
1	0.378007	0.248958	0.175655	0.121235	0.0757422	0.0350082
1	0.380259	0.25072	0.177191	0.122639	0.077061	0.036267
1	0.382507	0.252479	0.178726	0.124042	0.078379	0.0375255
1	0.384752	0.254238	0.180261	0.125445	0.0796963	0.0387838
1	0.386993	0.255994	0.181794	0.126846	0.0810127	0.0400416
1	0.38923	0.257749	0.183325	0.128247	0.0823283	0.0412989
1	0.391463	0.259502	0.184856	0.129647	0.0836431	0.0425556
1	0.393692	0.261253	0.186385	0.131046	0.084957	0.0438117
1	0.395918	0.263003	0.187913	0.132443	0.0862702	0.0450672
1	0.398139	0.264751	0.189441	0.13384	0.0875825	0.0463219
1	0.400357	0.266497	0.190966	0.135236	0.0888941	0.047576
1	0.40257	0.268241	0.192491	0.136631	0.0902047	0.0488293
1	0.40478	0.269984	0.194014	0.138025	0.0915146	0.0500819
1	0.406986	0.271724	0.195537	0.139418	0.0928237	0.0513338
1	0.409188	0.273463	0.197058	0.14081	0.0941319	0.0525849
1	0.411385	0.275201	0.198578	0.142202	0.0954393	0.0538353
1	0.413579	0.276936	0.200096	0.143592	0.0967459	0.0550849
1	0.415769	0.27867	0.201614	0.144981	0.0980516	0.0563338
1	0.417955	0.280402	0.20313	0.146369	0.0993565	0.0575819
1	0.420136	0.282132	0.204645	0.147757	0.100661	0.0588293
1	0.422314	0.28386	0.206159	0.149143	0.101964	0.0600759
1	0.424487	0.285586	0.207671	0.150529	0.103266	0.0613217
1	0.426657	0.287311	0.209183	0.151913	0.104568	0.0625668
1	0.428822	0.289034	0.210693	0.153297	0.105869	0.0638112
1	0.430984	0.290755	0.212202	0.154679	0.107169	0.0650547
1	0.433141	0.292474	0.213709	0.156061	0.108468	0.0662975
1	0.435294	0.294191	0.215216	0.157441	0.109766	0.0675396
1	0.437443	0.295906	0.216721	0.158821	0.111063	0.0687809
1	0.439588	0.29762	0.218225	0.160199	0.11236	0.0700214
1	0.441728	0.299332	0.219727	0.161577	0.113655	0.0712611
1	0.443865	0.301042	0.221229	0.162954	0.11495	0.0725001
1	0.445997	0.30275	0.222729	0.164329	0.116244	0.0737383
1	0.448125	0.304456	0.224228	0.165704	0.117537	0.0749757
1	0.450249	0.30616	0.225725	0.167077	0.11883	0.0762124
1	0.452369	0.307862	0.227222	0.16845	0.120121	0.0774483
1	0.454484	0.309563	0.228717	0.169822	0.121412	0.0786834
1	0.456595	0.311261	0.230211	0.171193	0.122702	0.0799178
1	0.458702	0.312958	0.231703	0.172562	0.12399	0.0811514
1	0.460804	0.314653	0.233195	0.173931	0.125279	0.0823842
1	0.462903	0.316346	0.234685	0.175299	0.126566	0.0836162
1	0.464997	0.318037	0.236173	0.176665	0.127852	0.0848474
1	0.467087	0.319726	0.237661	0.178031	0.129138	0.0860779
1	0.469172	0.321413	0.239147	0.179396	0.130422	0.0873076
1	0.471253	0.323098	0.240632	0.180759	0.131706	0.0885365
1	0.47333	0.324781	0.242116	0.182122	0.132989	0.0897646
1	0.475402	0.326463	0.243598	0.183484	0.134271	0.090992
1	0.47747	0.328142	0.245079	0.184844	0.135552	0.0922186
1	0.479534	0.329819	0.246559	0.186204	0.136832	0.0934444
1	0.481593	0.331495	0.248037	0.187562	0.138112	0.0946694
1	0.483648	0.333168	0.249514	0.18892	0.13939	0.0958936
1	0.485698	0.33484	0.25099	0.190277	0.140668	0.097117
1	0.487745	0.336509	0.252464	0.191632	0.141945	0.0983397
1	0.489786	0.338177	0.253938	0.192987	0.143221	0.0995615
1	0.491823	0.339843	0.255409	0.19434	0.144496	0.100783
1	0.493856	0.341506	0.25688	0.195693	0.14577	0.102003
1	0.495885	0.343168	0.258349	0.197044	0.147043	0.103222
1	0.497908	0.344828	0.259817	0.198394	0.148316	0.104441
1	0.499928	0.346485	0.261284	0.199744	0.149587	0.105659
1	0.501943	0.348141	0.262749	0.201092	0.150858	0.106876
1	0.503953	0.349795	0.264213	0.202439	0.152128	0.108092
1	0.505959	0.351446	0.265675	0.203786	0.153397	0.109308
1	0.507961	0.353096	0.267137	0.205131	0.154665	0.110523
1	0.509958	0.354743	0.268596	0.206475	0.155932	0.111737
1	0.51195	0.356389	0.270055	0.207818	0.157198	0.11295
1	0.513938	0.358033	0.271512	0.20916	0.158463	0.114162
1	0.515921	0.359674	0.272968	0.210501	0.159728	0.115374
1	0.5179	0.361314	0.274423	0.211841	0.160992	0.116585
1	0.519874	0.362951	0.275876	0.21318	0.162254	0.117795
1	0.521844	0.364586	0.277327	0.214518	0.163516	0.119004
1	0.523809	0.36622	0.278778	0.215855	0.164777	0.120212
1	0.525769	0.367851	0.280227	0.217191	0.166037	0.12142
1	0.527725	0.36948	0.281675	0.218525	0.167296	0.122626
1	0.529677	0.371107	0.283121	0.219859	0.168554	0.123832
1	0.531623	0.372732	0.284566	0.221192	0.169812	0.125037
1	0.533566	0.374355	0.286009	0.222523	0.171068	0.126242
1	0.535503	0.375976	0.287452	0.223854	0.172324	0.127445
1	0.537436	0.377595	0.288893	0.225183	0.173578	0.128648
1	0.539364	0.379212	0.290332	0.226511	0.174832	0.12985
1	0.541288	0.380826	0.29177	0.227839	0.176085	0.131051
1	0.543207	0.382439	0.293207	0.229165	0.177337	0.132251
1	0.545121	0.384049	0.294642	0.23049	0.178588	0.133451
1	0.547031	0.385658	0.296076	0.231814	0.179838	0.13465
1	0.548935	0.387264	0.297508	0.233137	0.181087	0.135847
1	0.550836	0.388868	0.298939	0.234459	0.182335	0.137044
1	0.552731	0.39047	0.300369	0.23578	0.183583	0.138241
1	0.554622	0.39207	0.301798	0.237099	0.184829	0.139436
1	0.556508	0.393668	0.303224	0.238418	0.186075	0.140631
1	0.55839	0.395263	0.30465	0.239736	0.187319	0.141825
1	0.560267	0.396857	0.306074	0.241052	0.188563	0.143018
1	0.562139	0.398448	0.307497	0.242367	0.189806	0.14421
1	0.564006	0.400037	0.308918	0.243682	0.191048	0.145401
1	0.565869	0.401624	0.310338	0.244995	0.192289	0.146592
1	0.567727	0.403209	0.311756	0.246307	0.193529	0.147781
1	0.56958	0.404792	0.313173	0.247618	0.194768	0.14897
1	0.571428	0.406373	0.314589	0.248928	0.196006	0.150158
1	0.573272	0.407951	0.316003	0.250237	0.197244	0.151345
1	0.575111	0.409527	0.317416	0.251544	0.19848	0.152532
1	0.576945	0.411101	0.318827	0.252851	0.199715	0.153717
1	0.578774	0.412673	0.320237	0.254157	0.20095	0.154902
1	0.580599	0.414243	0.321645	0.255461	0.202183	0.156086
1	0.582419	0.415811	0.323052	0.256764	0.203416	0.157269
1	0.584234	0.417376	0.324458	0.258067	0.204648	0.158452
1	0.586044	0.418939	0.325862	0.259368	0.205879	0.159633
1	0.58785	0.4205	0.327264	0.260668	0.207109	0.160814
1	0.58965	0.422059	0.328666	0.261966	0.208337	0.161993
1	0.591446	0.423615	0.330065	0.263264	0.209565	0.163172
1	0.593237	0.42517	0.331464	0.264561	0.210793	0.164351
1	0.595024	0.426722	0.332861	0.265856	0.212019	0.165528
1	0.596805	0.428272	0.334256	0.267151	0.213244	0.166704
1	0.598582	0.42982	0.33565	0.268444	0.214468	0.16788
1	0.600354	0.431365	0.337042	0.269736	0.215691	0.169055
1	0.602121	0.432908	0.338433	0.271027	0.216914	0.170229
1	0.603883	0.434449	0.339823	0.272317	0.218135	0.171402
1	0.60564	0.435988	0.341211	0.273606	0.219356	0.172574
1	0.607393	0.437525	0.342598	0.274894	0.220575	0.173746
1	0.60914	0.439059	0.343983	0.27618	0.221794	0.174916
1	0.610883	0.440591	0.345366	0.277465	0.223011	0.176086
1	0.612621	0.442121	0.346749	0.27875	0.224228	0.177255
1	0.614354	0.443649	0.348129	0.280033	0.225444	0.178423
1	0.616083	0.445174	0.349508	0.281315	0.226659	0.17959
1	0.617806	0.446697	0.350886	0.282596	0.227873	0.180757
1	0.619525	0.448218	0.352262	0.283875	0.229085	0.181923
1	0.621239	0.449737	0.353637	0.285154	0.230297	0.183087
1	0.622948	0.451253	0.35501	0.286431	0.231508	0.184251
1	0.624652	0.452767	0.356382	0.287708	0.232718	0.185414
1	0.626351	0.454279	0.357752	0.288983	0.233928	0.186576
1	0.628045	0.455788	0.359121	0.290257	0.235136	0.187738
1	0.629734	0.457296	0.360488	0.29153	0.236343	0.188898
1	0.631419	0.458801	0.361854	0.292801	0.237549	0.190058
1	0.633099	0.460303	0.363218	0.294072	0.238754	0.191217
1	0.634773	0.461804	0.364581	0.295341	0.239959	0.192375
1	0.636443	0.463302	0.365942	0.296609	0.241162	0.193532
1	0.638108	0.464797	0.367302	0.297877	0.242364	0.194688
1	0.639769	0.466291	0.36866	0.299143	0.243566	0.195844
1	0.641424	0.467782	0.370017	0.300407	0.244766	0.196998
1	0.643074	0.469271	0.371372	0.301671	0.245966	0.198152
1	0.64472	0.470758	0.372726	0.302933	0.247164	0.199305
1	0.64636	0.472242	0.374078	0.304195	0.248362	0.200457
1	0.647996	0.473724	0.375429	0.305455	0.249558	0.201608
1	0.649627	0.475204	0.376778	0.306714	0.250754	0.202758
1	0.651253	0.476681	0.378125	0.307972	0.251948	0.203908
1	0.652874	0.478156	0.379471	0.309228	0.253142	0.205056
1	0.65449	0.479629	0.380816	0.310484	0.254335	0.206204
1	0.656102	0.481099	0.382159	0.311738	0.255526	0.207351
1	0.657708	0.482567	0.3835	0.312991	0.256717	0.208497
1	0.659309	0.484033	0.38484	0.314243	0.257907	0.209642
1	0.660906	0.485496	0.386179	0.315494	0.259096	0.210786
1	0.662498	0.486957	0.387515	0.316743	0.260283	0.21193
1	0.664085	0.488416	0.388851	0.317992	0.26147	0.213072
1	0.665667	0.489872	0.390184	0.319239	0.262656	0.214214
1	0.667244	0.491326	0.391517	0.320485	0.263841	0.215355
1	0.668816	0.492778	0.392847	0.32173	0.265025	0.216495
1	0.670383	0.494227	0.394176	0.322974	0.266208	0.217634
1	0.671945	0.495674	0.395504	0.324216	0.26739	0.218772
1	0.673503	0.497118	0.39683	0.325457	0.26857	0.219909
1	0.675055	0.498561	0.398154	0.326697	0.26975	0.221046
1	0.676603	0.5	0.399477	0.327936	0.270929	0.222182
1	0.678146	0.501438	0.400798	0.329174	0.272107	0.223316
1	0.679684	0.502873	0.402118	0.330411	0.273284	0.22445
1	0.681217	0.504306	0.403436	0.331646	0.27446	0.225583
1	0.682745	0.505736	0.404753	0.33288	0.275635	0.226715
1	0.684268	0.507164	0.406068	0.334113	0.276809	0.227847
1	0.685786	0.50859	0.407381	0.335345	0.277982	0.228977
1	0.6873	0.510013	0.408693	0.336576	0.279154	0.230107
1	0.688808	0.511434	0.410004	0.337805	0.280325	0.231235
1	0.690312	0.512852	0.411312	0.339033	0.281495	0.232363
1	0.691811	0.514268	0.41262	0.34026	0.282664	0.23349
1	0.693305	0.515682	0.413925	0.341486	0.283832	0.234616
1	0.694794	0.517093	0.415229	0.34271	0.284999	0.235741
1	0.696278	0.518502	0.416532	0.343934	0.286165	0.236866
1	0.697757	0.519909	0.417833	0.345156	0.28733	0.237989
1	0.699232	0.521313	0.419132	0.346377	0.288494	0.239112
1	0.700701	0.522715	0.420429	0.347597	0.289658	0.240233
1	0.702166	0.524114	0.421726	0.348815	0.29082	0.241354
1	0.703626	0.525511	0.42302	0.350033	0.291981	0.242474
1	0.705081	0.526905	0.424313	0.351249	0.293141	0.243593
1	0.706531	0.528298	0.425604	0.352464	0.2943	0.244711
1	0.707976	0.529687	0.426894	0.353677	0.295458	0.245828
1	0.709417	0.531075	0.428182	0.35489	0.296615	0.246945
1	0.710852	0.532459	0.429469	0.356101	0.297771	0.24806
1	0.712283	0.533842	0.430753	0.357311	0.298926	0.249175
1	0.713709	0.535222	0.432037	0.35852	0.30008	0.250289
1	0.71513	0.536599	0.433319	0.359727	0.301232	0.251401
1	0.716546	0.537975	0.434599	0.360934	0.302384	0.252513
1	0.717957	0.539347	0.435877	0.362139	0.303535	0.253624
1	0.719363	0.540718	0.437154	0.363343	0.304685	0.254735
1	0.720765	0.542086	0.438429	0.364545	0.305834	0.255844
1	0.722162	0.543451	0.439703	0.365747	0.306982	0.256952
1	0.723554	0.544814	0.440975	0.366947	0.308129	0.25806
1	0.724941	0.546175	0.442245	0.368146	0.309275	0.259166
1	0.726323	0.547533	0.443514	0.369344	0.31042	0.260272
1	0.727701	0.548889	0.444781	0.37054	0.311563	0.261377
1	0.729073	0.550242	0.446047	0.371736	0.312706	0.262481
1	0.730441	0.551593	0.447311	0.37293	0.313848	0.263584
1	0.731804	0.552941	0.448573	0.374123	0.314989	0.264686
1	0.733163	0.554287	0.449834	0.375314	0.316129	0.265787
1	0.734516	0.555631	0.451093	0.376504	0.317267	0.266888
1	0.735865	0.556972	0.45235	0.377694	0.318405	0.267987
1	0.737209	0.55831	0.453606	0.378881	0.319542	0.269086
1	0.738548	0.559647	0.454861	0.380068	0.320677	0.270183
1	0.739882	0.56098	0.456113	0.381253	0.321812	0.27128
1	0.741212	0.562312	0.457364	0.382438	0.322945	0.272376
1	0.742536	0.56364	0.458613	0.383621	0.324078	0.273471
1	0.743856	0.564967	0.459861	0.384802	0.32521	0.274565
1	0.745172	0.566291	0.461107	0.385983	0.32634	0.275658
1	0.746482	0.567612	0.462351	0.387162	0.327469	0.276751
1	0.747788	0.568931	0.463594	0.38834	0.328598	0.277842
1	0.749089	0.570247	0.464835	0.389516	0.329725	0.278933
1	0.750385	0.571562	0.466075	0.390692	0.330852	0.280022
1	0.751676	0.572873	0.467312	0.391866	0.331977	0.281111
1	0.752963	0.574182	0.468549	0.393039	0.333101	0.282199
1	0.754245	0.575489	0.469783	0.39421	0.334225	0.283286
1	0.755523	0.576793	0.471016	0.395381	0.335347	0.284372
1	0.756795	0.578095	0.472247	0.39655	0.336468	0.285457
1	0.758063	0.579394	0.473477	0.397718	0.337588	0.286541
1	0.759326	0.580691	0.474705	0.398884	0.338707	0.287624
1	0.760585	0.581985	0.475931	0.40005	0.339825	0.288706
1	0.761838	0.583277	0.477156	0.401214	0.340942	0.289788
1	0.763087	0.584566	0.478378	0.402377	0.342058	0.290868
1	0.764332	0.585853	0.4796	0.403538	0.343173	0.291948
1	0.765571	0.587138	0.480819	0.404699	0.344287	0.293027
1	0.766806	0.58842	0.482037	0.405858	0.3454	0.294105
1	0.768037	0.589699	0.483254	0.407015	0.346512	0.295182
1	0.769262	0.590976	0.484468	0.408172	0.347623	0.296258
1	0.770483	0.59225	0.485681	0.409327	0.348733	0.297333
1	0.7717	0.593522	0.486893	0.410481	0.349841	0.298407
1	0.772911	0.594792	0.488102	0.411634	0.350949	0.29948
1	0.774119	0.596059	0.48931	0.412785	0.352055	0.300552
1	0.775321	0.597323	0.490517	0.413936	0.353161	0.301624
1	0.776519	0.598585	0.491721	0.415084	0.354265	0.302694
1	0.777712	0.599845	0.492924	0.416232	0.355369	0.303764
1	0.778901	0.601102	0.494126	0.417378	0.356471	0.304833
1	0.780085	0.602357	0.495325	0.418523	0.357573	0.305901
1	0.781264	0.603609	0.496523	0.419667	0.358673	0.306967
1	0.782439	0.604858	0.497719	0.42081	0.359772	0.308033
1	0.783609	0.606106	0.498914	0.421951	0.36087	0.309098
1	0.784775	0.60735	0.500107	0.423091	0.361968	0.310162
1	0.785936	0.608592	0.501298	0.42423	0.363064	0.311226
1	0.787092	0.609832	0.502488	0.425367	0.364159	0.312288
1	0.788244	0.611069	0.503676	0.426503	0.365253	0.313349
1	0.789391	0.612304	0.504862	0.427638	0.366346	0.31441
1	0.790534	0.613536	0.506046	0.428772	0.367437	0.315469
1	0.791672	0.614766	0.507229	0.429904	0.368528	0.316528
1	0.792806	0.615993	0.50841	0.431035	0.369618	0.317586
1	0.793935	0.617217	0.50959	0.432164	0.370707	0.318642
1	0.79506	0.61844	0.510768	0.433293	0.371794	0.319698
1	0.79618	0.619659	0.511944	0.43442	0.372881	0.320753
1	0.797296	0.620877	0.513118	0.435546	0.373966	0.321807
1	0.798407	0.622091	0.514291	0.43667	0.375051	0.32286
1	0.799514	0.623303	0.515462	0.437794	0.376134	0.323912
1	0.800616	0.624513	0.516631	0.438916	0.377216	0.324963
1	0.801714	0.62572	0.517799	0.440036	0.378298	0.326014
1	0.802807	0.626925	0.518965	0.441156	0.379378	0.327063
1	0.803896	0.628127	0.520129	0.442274	0.380457	0.328111
1	0.80498	0.629327	0.521292	0.443391	0.381535	0.329159
1	0.80606	0.630524	0.522453	0.444506	0.382612	0.330206
1	0.807136	0.631719	0.523612	0.44562	0.383688	0.331251
1	0.808207	0.632911	0.524769	0.446733	0.384763	0.332296
1	0.809273	0.634101	0.525925	0.447845	0.385836	0.33334
1	0.810336	0.635288	0.527079	0.448955	0.386909	0.334383
1	0.811393	0.636473	0.528231	0.450064	0.387981	0.335425
1	0.812447	0.637655	0.529382	0.451172	0.389051	0.336466
1	0.813496	0.638834	0.530531	0.452278	0.390121	0.337506
1	0.814541	0.640012	0.531678	0.453383	0.391189	0.338545
1	0.815581	0.641186	0.532824	0.454487	0.392257	0.339583
1	0.816617	0.642358	0.533968	0.45559	0.393323	0.34062
1	0.817648	0.643528	0.53511	0.456691	0.394388	0.341657
1	0.818676	0.644695	0.53625	0.457791	0.395452	0.342692
1	0.819699	0.64586	0.537389	0.458889	0.396515	0.343726
1	0.820717	0.647022	0.538526	0.459986	0.397577	0.34476
1	0.821732	0.648182	0.539661	0.461082	0.398638	0.345793
1	0.822741	0.649339	0.540795	0.462177	0.399698	0.346824
1	0.823747	0.650494	0.541927	0.46327	0.400757	0.347855
1	0.824749	0.651646	0.543057	0.464362	0.401814	0.348885
1	0.825746	0.652796	0.544186	0.465453	0.402871	0.349914
1	0.826738	0.653943	0.545312	0.466543	0.403926	0.350942
1	0.827727	0.655087	0.546438	0.467631	0.404981	0.351969
1	0.828711	0.65623	0.547561	0.468718	0.406034	0.352995
1	0.829691	0.657369	0.548683	0.469803	0.407086	0.35402
1	0.830667	0.658506	0.549802	0.470887	0.408137	0.355044
1	0.831639	0.659641	0.550921	0.47197	0.409188	0.356067
1	0.832606	0.660773	0.552037	0.473052	0.410237	0.357089
1	0.833569	0.661903	0.553152	0.474132	0.411284	0.358111
1	0.834528	0.66303	0.554265	0.475211	0.412331	0.359131
1	0.835483	0.664155	0.555376	0.476288	0.413377	0.360151
1	0.836433	0.665277	0.556486	0.477365	0.414422	0.361169
1	0.83738	0.666397	0.557594	0.47844	0.415465	0.362187
1	0.838322	0.667514	0.5587	0.479513	0.416508	0.363203
1	0.83926	0.668629	0.559805	0.480586	0.417549	0.364219
1	0.840194	0.669741	0.560907	0.481657	0.41859	0.365234
1	0.841124	0.67085	0.562008	0.482726	0.419629	0.366248
1	0.842049	0.671958	0.563108	0.483795	0.420667	0.36726
1	0.842971	0.673062	0.564205	0.484862	0.421704	0.368272
1	0.843888	0.674165	0.565301	0.485927	0.42274	0.369283
1	0.844802	0.675264	0.566395	0.486992	0.423775	0.370293
1	0.845711	0.676361	0.567488	0.488055	0.424809	0.371302
1	0.846616	0.677456	0.568578	0.489117	0.425841	0.372311
1	0.847517	0.678548	0.569667	0.490177	0.426873	0.373318
1	0.848414	0.679638	0.570755	0.491236	0.427903	0.374324
1	0.849307	0.680725	0.57184	0.492294	0.428933	0.375329
1	0.850196	0.68181	0.572924	0.49335	0.429961	0.376334
1	0.851081	0.682893	0.574006	0.494406	0.430988	0.377337
1	0.851962	0.683972	0.575086	0.495459	0.432015	0.378339
1	0.852839	0.68505	0.576165	0.496512	0.43304	0.379341
1	0.853711	0.686124	0.577242	0.497563	0.434064	0.380342
1	0.85458	0.687197	0.578317	0.498613	0.435086	0.381341
1	0.855445	0.688267	0.57939	0.499661	0.436108	0.38234
1	0.856306	0.689334	0.580462	0.500708	0.437129	0.383337
1	0.857163	0.690399	0.581532	0.501754	0.438148	0.384334
1	0.858016	0.691461	0.5826	0.502799	0.439167	0.38533
1	0.858865	0.692521	0.583667	0.503842	0.440184	0.386325
1	0.85971	0.693579	0.584732	0.504884	0.441201	0.387319
1	0.860551	0.694634	0.585795	0.505924	0.442216	0.388312
1	0.861389	0.695686	0.586856	0.506963	0.44323	0.389304
1	0.862222	0.696736	0.587916	0.508001	0.444243	0.390295
1	0.863051	0.697784	0.588973	0.509038	0.445255	0.391285
1	0.863877	0.698829	0.59003	0.510073	0.446265	0.392274
1	0.864699	0.699871	0.591084	0.511107	0.447275	0.393262
1	0.865517	0.700911	0.592137	0.512139	0.448284	0.394249
1	0.866331	0.701949	0.593188	0.51317	0.449291	0.395235
1	0.867141	0.702984	0.594237	0.5142	0.450297	0.396221
1	0.867947	0.704017	0.595284	0.515229	0.451303	0.397205
1	0.86875	0.705047	0.59633	0.516256	0.452307	0.398188
1	0.869548	0.706075	0.597374	0.517282	0.45331	0.399171
1	0.870343	0.7071	0.598416	0.518306	0.454312	0.400152
1	0.871134	0.708123	0.599457	0.519329	0.455313	0.401133
1	0.871922	0.709143	0.600496	0.520351	0.456313	0.402112
1	0.872705	0.710161	0.601533	0.521371	0.457311	0.403091
1	0.873485	0.711177	0.602568	0.52239	0.458309	0.404069
1	0.874261	0.71219	0.603602	0.523408	0.459305	0.405045
1	0.875034	0.7132	0.604634	0.524425	0.4603	0.406021
1	0.875802	0.714208	0.605664	0.52544	0.461295	0.406996
1	0.876567	0.715214	0.606692	0.526453	0.462288	0.40797
1	0.877328	0.716217	0.607719	0.527466	0.46328	0.408942
1	0.878086	0.717218	0.608744	0.528477	0.464271	0.409914
1	0.87884	0.718216	0.609767	0.529487	0.46526	0.410885
1	0.87959	0.719212	0.610789	0.530495	0.466249	0.411855
1	0.880336	0.720205	0.611808	0.531502	0.467237	0.412824
1	0.881079	0.721196	0.612826	0.532508	0.468223	0.413792
1	0.881819	0.722185	0.613843	0.533512	0.469208	0.414759
1	0.882554	0.723171	0.614857	0.534515	0.470193	0.415725
1	0.883286	0.724154	0.61587	0.535517	0.471176	0.41669
1	0.884014	0.725135	0.616881	0.536517	0.472158	0.417655
1	0.884739	0.726114	0.61789	0.537516	0.473139	0.418618
1	0.88546	0.72709	0.618898	0.538514	0.474118	0.41958
1	0.886178	0.728064	0.619904	0.53951	0.475097	0.420541
1	0.886892	0.729035	0.620908	0.540505	0.476075	0.421502
1	0.887603	0.730004	0.62191	0.541499	0.477051	0.422461
1	0.88831	0.730971	0.622911	0.542491	0.478026	0.423419
1	0.889013	0.731935	0.62391	0.543482	0.479001	0.424377
1	0.889713	0.732897	0.624907	0.544471	0.479974	0.425333
1	0.890409	0.733856	0.625903	0.545459	0.480946	0.426289
1	0.891102	0.734813	0.626896	0.546446	0.481917	0.427243
1	0.891792	0.735767	0.627888	0.547432	0.482886	0.428197
1	0.892477	0.736719	0.628879	0.548416	0.483855	0.429149
1	0.89316	0.737669	0.629867	0.549399	0.484823	0.430101
1	0.893839	0.738616	0.630854	0.55038	0.485789	0.431052
1	0.894515	0.73956	0.631839	0.55136	0.486754	0.432001
1	0.895187	0.740503	0.632822	0.552339	0.487719	0.43295
1	0.895855	0.741442	0.633804	0.553317	0.488682	0.433898
1	0.896521	0.74238	0.634784	0.554293	0.489644	0.434845
1	0.897183	0.743315	0.635762	0.555267	0.490604	0.43579
1	0.897841	0.744248	0.636738	0.556241	0.491564	0.436735
1	0.898496	0.745178	0.637713	0.557213	0.492523	0.437679
1	0.899148	0.746106	0.638686	0.558183	0.49348	0.438622
1	0.899796	0.747031	0.639657	0.559153	0.494437	0.439564
1	0.900442	0.747954	0.640627	0.560121	0.495392	0.440505
1	0.901083	0.748875	0.641594	0.561087	0.496346	0.441445
1	0.901722	0.749793	0.64256	0.562053	0.497299	0.442384
1	0.902357	0.750709	0.643525	0.563016	0.498251	0.443322
1	0.902989	0.751622	0.644487	0.563979	0.499202	0.444259
1	0.903617	0.752533	0.645448	0.56494	0.500151	0.445195
1	0.904242	0.753442	0.646407	0.5659	0.5011	0.44613
1	0.904864	0.754348	0.647364	0.566859	0.502047	0.447064
1	0.905483	0.755252	0.64832	0.567816	0.502993	0.447997
1	0.906099	0.756154	0.649274	0.568772	0.503939	0.44893
1	0.906711	0.757053	0.650226	0.569726	0.504883	0.449861
1	0.90732	0.75795	0.651177	0.570679	0.505826	0.450791
1	0.907926	0.758844	0.652125	0.571631	0.506767	0.45172
1	0.908528	0.759736	0.653072	0.572581	0.507708	0.452649
1	0.909128	0.760626	0.654017	0.57353	0.508648	0.453576
1	0.909724	0.761513	0.654961	0.574478	0.509586	0.454503
1	0.910317	0.762398	0.655903	0.575424	0.510523	0.455428
1	0.910907	0.76328	0.656843	0.576369	0.51146	0.456352
1	0.911494	0.764161	0.657781	0.577313	0.512395	0.457276
1	0.912077	0.765038	0.658718	0.578255	0.513329	0.458198
1	0.912658	0.765914	0.659653	0.579196	0.514261	0.45912
1	0.913235	0.766787	0.660586	0.580136	0.515193	0.46004
1	0.91381	0.767658	0.661517	0.581074	0.516124	0.46096
1	0.914381	0.768526	0.662447	0.582011	0.517053	0.461878
1	0.914949	0.769392	0.663375	0.582946	0.517981	0.462796
1	0.915514	0.770256	0.664301	0.58388	0.518909	0.463713
1	0.916076	0.771117	0.665226	0.584813	0.519835	0.464628
1	0.916635	0.771976	0.666149	0.585745	0.52076	0.465543
1	0.917191	0.772833	0.66707	0.586675	0.521684	0.466457
1	0.917744	0.773687	0.667989	0.587603	0.522606	0.467369
1	0.918294	0.774539	0.668907	0.588531	0.523528	0.468281
1	0.918841	0.775389	0.669823	0.589457	0.524448	0.469192
1	0.919385	0.776236	0.670737	0.590382	0.525368	0.470101
1	0.919926	0.777081	0.671649	0.591305	0.526286	0.47101
1	0.920464	0.777924	0.67256	0.592227	0.527203	0.471918
1	0.920999	0.778764	0.673469	0.593147	0.528119	0.472825
1	0.921531	0.779602	0.674377	0.594067	0.529034	0.473731
1	0.92206	0.780438	0.675282	0.594985	0.529947	0.474636
1	0.922587	0.781272	0.676186	0.595901	0.53086	0.47554
1	0.92311	0.782103	0.677088	0.596816	0.531771	0.476442
1	0.92363	0.782932	0.677989	0.59773	0.532682	0.477344
1	0.924148	0.783758	0.678887	0.598643	0.533591	0.478245
1	0.924663	0.784582	0.679784	0.599554	0.534499	0.479145
1	0.925174	0.785404	0.68068	0.600464	0.535406	0.480044
1	0.925683	0.786224	0.681573	0.601372	0.536312	0.480942
1	0.92619	0.787041	0.682465	0.602279	0.537216	0.481839
1	0.926693	0.787856	0.683356	0.603185	0.53812	0.482735
1	0.927193	0.788669	0.684244	0.604089	0.539022	0.483631
1	0.927691	0.789479	0.685131	0.604992	0.539924	0.484525
1	0.928186	0.790287	0.686016	0.605894	0.540824	0.485418
1	0.928678	0.791093	0.686899	0.606794	0.541723	0.48631
1	0.929167	0.791897	0.687781	0.607693	0.542621	0.487201
1	0.929654	0.792698	0.688661	0.608591	0.543517	0.488091
1	0.930138	0.793497	0.689539	0.609487	0.544413	0.48898
1	0.930619	0.794294	0.690415	0.610382	0.545308	0.489869
1	0.931097	0.795088	0.69129	0.611275	0.546201	0.490756
1	0.931572	0.79588	0.692163	0.612168	0.547093	0.491642
1	0.932045	0.79667	0.693035	0.613058	0.547984	0.492527
1	0.932515	0.797458	0.693904	0.613948	0.548875	0.493412
1	0.932983	0.798244	0.694772	0.614836	0.549763	0.494295
1	0.933448	0.799027	0.695639	0.615723	0.550651	0.495177
1	0.93391	0.799808	0.696503	0.616608	0.551538	0.496059
1	0.934369	0.800586	0.697366	0.617492	0.552423	0.496939
1	0.934826	0.801363	0.698227	0.618375	0.553308	0.497818
1	0.93528	0.802137	0.699087	0.619256	0.554191	0.498697
1	0.935732	0.802909	0.699945	0.620136	0.555073	0.499574
1	0.936181	0.803679	0.700801	0.621015	0.555954	0.500451
1	0.936627	0.804446	0.701655	0.621892	0.556834	0.501326
1	0.937071	0.805211	0.702508	0.622768	0.557713	0.5022
1	0.937512	0.805974	0.703359	0.623643	0.55859	0.503074
1	0.937951	0.806735	0.704208	0.624516	0.559467	0.503946
1	0.938387	0.807494	0.705056	0.625388	0.560342	0.504818
1	0.93882	0.80825	0.705902	0.626259	0.561216	0.505688
1	0.939251	0.809004	0.706746	0.627128	0.562089	0.506558
1	0.93968	0.809756	0.707588	0.627996	0.562961	0.507427
1	0.940106	0.810506	0.708429	0.628862	0.563832	0.508294
1	0.940529	0.811253	0.709268	0.629727	0.564702	0.509161
1	0.94095	0.811998	0.710106	0.630591	0.56557	0.510026
1	0.941368	0.812741	0.710942	0.631454	0.566438	0.510891
1	0.941784	0.813482	0.711776	0.632315	0.567304	0.511755
1	0.942198	0.814221	0.712608	0.633175	0.568169	0.512617
1	0.942609	0.814957	0.713439	0.634033	0.569033	0.513479
1	0.943018	0.815692	0.714268	0.63489	0.569896	0.514339
1	0.943424	0.816424	0.715095	0.635746	0.570758	0.515199
1	0.943827	0.817154	0.715921	0.6366	0.571619	0.516058
1	0.944229	0.817882	0.716745	0.637453	0.572478	0.516916
1	0.944628	0.818607	0.717567	0.638305	0.573337	0.517772
1	0.945024	0.81933	0.718388	0.639155	0.574194	0.518628
1	0.945419	0.820052	0.719207	0.640004	0.57505	0.519483
1	0.94581	0.820771	0.720024	0.640852	0.575905	0.520337
1	0.9462	0.821488	0.72084	0.641698	0.576759	0.521189
1	0.946587	0.822202	0.721653	0.642543	0.577612	0.522041
1	0.946972	0.822915	0.722466	0.643387	0.578463	0.522892
1	0.947354	0.823625	0.723276	0.644229	0.579314	0.523742
1	0.947734	0.824334	0.724085	0.64507	0.580163	0.524591
1	0.948112	0.82504	0.724892	0.645909	0.581011	0.525439
1	0.948488	0.825744	0.725698	0.646748	0.581858	0.526286
1	0.948861	0.826445	0.726502	0.647585	0.582704	0.527131
1	0.949232	0.827145	0.727304	0.64842	0.583549	0.527976
1	0.949601	0.827843	0.728105	0.649254	0.584393	0.52882
1	0.949967	0.828538	0.728903	0.650087	0.585236	0.529663
1	0.950331	0.829231	0.729701	0.650919	0.586077	0.530505
1	0.950693	0.829922	0.730496	0.651749	0.586917	0.531346
1	0.951053	0.830612	0.73129	0.652578	0.587757	0.532186
1	0.951411	0.831298	0.732082	0.653405	0.588595	0.533025
1	0.951766	0.831983	0.732873	0.654231	0.589432	0.533863
1	0.952119	0.832666	0.733662	0.655056	0.590267	0.5347
1	0.95247	0.833346	0.734449	0.65588	0.591102	0.535536
1	0.952819	0.834025	0.735235	0.656702	0.591936	0.536371
1	0.953165	0.834701	0.736019	0.657523	0.592768	0.537205
1	0.95351	0.835376	0.736801	0.658342	0.593599	0.538038
1	0.953852	0.836048	0.737581	0.65916	0.59443	0.53887
1	0.954193	0.836718	0.73836	0.659977	0.595259	0.539702
1	0.954531	0.837386	0.739138	0.660792	0.596087	0.540532
1	0.954867	0.838052	0.739913	0.661606	0.596913	0.541361
1	0.9552	0.838715	0.740687	0.662419	0.597739	0.542189
1	0.955532	0.839377	0.74146	0.663231	0.598564	0.543016
1	0.955862	0.840037	0.742231	0.664041	0.599387	0.543842
1	0.95619	0.840694	0.743	0.664849	0.600209	0.544668
1	0.956515	0.84135	0.743767	0.665657	0.60103	0.545492
1	0.956839	0.842003	0.744533	0.666463	0.60185	0.546315
1	0.95716	0.842655	0.745297	0.667268	0.602669	0.547137
1	0.95748	0.843304	0.746059	0.668071	0.603487	0.547958
1	0.957797	0.843951	0.74682	0.668873	0.604304	0.548779
1	0.958113	0.844597	0.74758	0.669674	0.605119	0.549598
1	0.958426	0.84524	0.748337	0.670473	0.605934	0.550416
1	0.958737	0.845881	0.749093	0.671271	0.606747	0.551234
1	0.959047	0.84652	0.749847	0.672068	0.607559	0.55205
1	0.959354	0.847157	0.7506	0.672864	0.60837	0.552865
1	0.95966	0.847792	0.751351	0.673658	0.60918	0.55368
1	0.959963	0.848425	0.752101	0.67445	0.609989	0.554493
1	0.960265	0.849056	0.752848	0.675242	0.610797	0.555305
1	0.960565	0.849685	0.753595	0.676032	0.611603	0.556117
1	0.960862	0.850312	0.754339	0.676821	0.612408	0.556927
1	0.961158	0.850937	0.755082	0.677608	0.613213	0.557736
1	0.961452	0.851559	0.755823	0.678394	0.614016	0.558545
1	0.961744	0.85218	0.756563	0.679179	0.614818	0.559352
1	0.962034	0.852799	0.757301	0.679962	0.615619	0.560159
1	0.962322	0.853416	0.758037	0.680745	0.616419	0.560964
1	0.962609	0.854031	0.758772	0.681525	0.617217	0.561769
1	0.962893	0.854644	0.759505	0.682305	0.618015	0.562572
1	0.963176	0.855255	0.760237	0.683083	0.618811	0.563375
1	0.963457	0.855864	0.760967	0.68386	0.619606	0.564176
1	0.963736	0.85647	0.761695	0.684635	0.620401	0.564977
1	0.964013	0.857075	0.762422	0.68541	0.621194	0.565776
1	0.964288	0.857678	0.763147	0.686182	0.621986	0.566575
1	0.964562	0.858279	0.763871	0.686954	0.622776	0.567373
1	0.964834	0.858878	0.764592	0.687724	0.623566	0.568169
1	0.965104	0.859475	0.765313	0.688493	0.624355	0.568965
1	0.965372	0.86007	0.766031	0.689261	0.625142	0.569759
1	0.965638	0.860664	0.766749	0.690027	0.625928	0.570553
1	0.965903	0.861255	0.767464	0.690792	0.626714	0.571346
1	0.966166	0.861844	0.768178	0.691555	0.627498	0.572137
1	0.966427	0.862431	0.76889	0.692318	0.628281	0.572928
1	0.966687	0.863016	0.769601	0.693079	0.629062	0.573718
1	0.966944	0.8636	0.77031	0.693838	0.629843	0.574506
1	0.9672	0.864181	0.771017	0.694597	0.630623	0.575294
1	0.967455	0.864761	0.771723	0.695354	0.631401	0.576081
1	0.967707	0.865338	0.772428	0.69611	0.632179	0.576867
1	0.967958	0.865914	0.77313	0.696864	0.632955	0.577652
1	0.968208	0.866488	0.773831	0.697617	0.63373	0.578435
1	0.968455	0.86706	0.774531	0.698369	0.634504	0.579218
1	0.968701	0.867629	0.775229	0.699119	0.635277	0.58
1	0.968945	0.868197	0.775925	0.699868	0.636049	0.580781
1	0.969188	0.868764	0.77662	0.700616	0.636819	0.581561
1	0.969429	0.869328	0.777313	0.701363	0.637589	0.58234
1	0.969668	0.86989	0.778005	0.702108	0.638357	0.583117
1	0.969906	0.87045	0.778695	0.702852	0.639124	0.583894
1	0.970142	0.871009	0.779383	0.703595	0.639891	0.58467
1	0.970377	0.871565	0.78007	0.704336	0.640656	0.585445
1	0.97061	0.87212	0.780755	0.705076	0.64142	0.586219
1	0.970841	0.872673	0.781439	0.705814	0.642182	0.586992
1	0.971071	0.873224	0.782121	0.706552	0.642944	0.587764
1	0.971299	0.873773	0.782802	0.707288	0.643705	0.588535
1	0.971526	0.87432	0.783481	0.708023	0.644464	0.589305
1	0.971751	0.874866	0.784158	0.708756	0.645222	0.590074
1	0.971975	0.875409	0.784834	0.709488	0.64598	0.590842
1	0.972197	0.875951	0.785509	0.710219	0.646736	0.591609
1	0.972418	0.876491	0.786181	0.710949	0.647491	0.592375
1	0.972637	0.877028	0.786852	0.711677	0.648245	0.593141
1	0.972854	0.877565	0.787522	0.712404	0.648998	0.593905
1	0.97307	0.878099	0.78819	0.71313	0.649749	0.594668
1	0.973285	0.878631	0.788857	0.713854	0.6505	0.59543
1	0.973498	0.879162	0.789522	0.714577	0.651249	0.596191
1	0.973709	0.87969	0.790185	0.715299	0.651998	0.596951
1	0.97392	0.880217	0.790847	0.716019	0.652745	0.597711
1	0.974128	0.880742	0.791507	0.716738	0.653491	0.598469
1	0.974336	0.881266	0.792166	0.717456	0.654236	0.599226
1	0.974541	0.881787	0.792823	0.718173	0.65498	0.599982
1	0.974746	0.882307	0.793479	0.718888	0.655723	0.600738
1	0.974949	0.882825	0.794133	0.719602	0.656464	0.601492
1	0.97515	0.883341	0.794786	0.720315	0.657205	0.602245
1	0.97535	0.883855	0.795437	0.721026	0.657944	0.602998
1	0.975549	0.884367	0.796086	0.721736	0.658683	0.603749
1	0.975746	0.884878	0.796734	0.722445	0.65942	0.604499
1	0.975942	0.885387	0.797381	0.723153	0.660156	0.605249
1	0.976137	0.885894	0.798026	0.723859	0.660891	0.605997
1	0.97633	0.886399	0.798669	0.724564	0.661625	0.606745
1	0.976522	0.886903	0.799311	0.725267	0.662358	0.607491
1	0.976712	0.887404	0.799951	0.72597	0.66309	0.608237
1	0.976901	0.887904	0.80059	0.726671	0.66382	0.608981
1	0.977089	0.888403	0.801227	0.727371	0.66455	0.609725
1	0.977276	0.888899	0.801863	0.728069	0.665278	0.610467
1	0.977461	0.889394	0.802497	0.728767	0.666005	0.611209
1	0.977645	0.889887	0.80313	0.729462	0.666732	0.61195
1	0.977827	0.890378	0.803761	0.730157	0.667457	0.612689
1	0.978008	0.890867	0.804391	0.730851	0.668181	0.613428
1	0.978188	0.891355	0.805019	0.731543	0.668904	0.614165
1	0.978367	0.891841	0.805645	0.732233	0.669625	0.614902
1	0.978544	0.892325	0.806271	0.732923	0.670346	0.615638
1	0.97872	0.892808	0.806894	0.733611	0.671065	0.616373
1	0.978895	0.893288	0.807516	0.734298	0.671784	0.617106
1	0.979069	0.893767	0.808137	0.734984	0.672501	0.617839
1	0.979241	0.894245	0.808756	0.735669	0.673218	0.618571
1	0.979412	0.89472	0.809374	0.736352	0.673933	0.619302
1	0.979582	0.895194	0.80999	0.737034	0.674647	0.620032
1	0.979751	0.895666	0.810604	0.737714	0.67536	0.620761
1	0.979918	0.896137	0.811217	0.738394	0.676072	0.621488
1	0.980084	0.896606	0.811829	0.739072	0.676782	0.622215
1	0.980249	0.897073	0.812439	0.739749	0.677492	0.622941
1	0.980413	0.897538	0.813048	0.740424	0.678201	0.623666
1	0.980576	0.898002	0.813655	0.741098	0.678908	0.62439
1	0.980737	0.898464	0.814261	0.741771	0.679614	0.625113
1	0.980897	0.898924	0.814865	0.742443	0.68032	0.625835
1	0.981056	0.899383	0.815467	0.743114	0.681024	0.626556
1	0.981214	0.89984	0.816069	0.743783	0.681727	0.627276
1	0.981371	0.900295	0.816668	0.744451	0.682429	0.627996
1	0.981527	0.900749	0.817267	0.745118	0.68313	0.628714
1	0.981681	0.901201	0.817863	0.745783	0.68383	0.629431
1	0.981835	0.901651	0.818459	0.746447	0.684528	0.630147
1	0.981987	0.9021	0.819052	0.74711	0.685226	0.630862
1	0.982138	0.902547	0.819645	0.747772	0.685922	0.631577
1	0.982288	0.902992	0.820236	0.748432	0.686618	0.63229
1	0.982437	0.903436	0.820825	0.749091	0.687312	0.633002
1	0.982584	0.903878	0.821413	0.749749	0.688005	0.633714
1	0.982731	0.904319	0.821999	0.750406	0.688698	0.634424
1	0.982877	0.904758	0.822584	0.751061	0.689389	0.635133
1	0.983021	0.905195	0.823168	0.751715	0.690079	0.635842
1	0.983165	0.905631	0.82375	0.752368	0.690767	0.636549
1	0.983307	0.906065	0.824331	0.75302	0.691455	0.637256
1	0.983448	0.906497	0.82491	0.75367	0.692142	0.637961
1	0.983589	0.906928	0.825488	0.754319	0.692828	0.638666
1	0.983728	0.907357	0.826064	0.754967	0.693512	0.639369
1	0.983866	0.907785	0.826639	0.755614	0.694196	0.640072
1	0.984003	0.908211	0.827212	0.756259	0.694878	0.640774
1	0.984139	0.908635	0.827784	0.756903	0.695559	0.641474
1	0.984274	0.909058	0.828355	0.757546	0.696239	0.642174
1	0.984408	0.909479	0.828924	0.758188	0.696918	0.642873
1	0.984542	0.909899	0.829491	0.758828	0.697596	0.64357
1	0.984674	0.910317	0.830057	0.759467	0.698273	0.644267
1	0.984805	0.910733	0.830622	0.760105	0.698949	0.644963
1	0.984935	0.911148	0.831185	0.760742	0.699624	0.645658
1	0.985064	0.911562	0.831747	0.761377	0.700298	0.646352
1	0.985192	0.911973	0.832308	0.762011	0.70097	0.647045
1	0.985319	0.912384	0.832867	0.762644	0.701642	0.647737
1	0.985445	0.912792	0.833424	0.763276	0.702312	0.648428
1	0.985571	0.9132	0.83398	0.763906	0.702981	0.649118
1	0.985695	0.913605	0.834535	0.764536	0.70365	0.649807
1	0.985818	0.914009	0.835088	0.765164	0.704317	0.650495
1	0.98594	0.914412	0.83564	0.76579	0.704983	0.651182
1	0.986062	0.914813	0.836191	0.766416	0.705648	0.651868
1	0.986182	0.915212	0.83674	0.76704	0.706312	0.652553
1	0.986302	0.91561	0.837288	0.767663	0.706975	0.653237
1	0.986421	0.916007	0.837834	0.768285	0.707637	0.653921
1	0.986539	0.916402	0.838379	0.768906	0.708297	0.654603
1	0.986655	0.916795	0.838922	0.769525	0.708957	0.655284
1	0.986771	0.917187	0.839464	0.770143	0.709616	0.655965
1	0.986886	0.917577	0.840005	0.77076	0.710273	0.656644
1	0.987001	0.917966	0.840544	0.771376	0.710929	0.657322
1	0.987114	0.918353	0.841082	0.771991	0.711585	0.658
1	0.987226	0.918739	0.841618	0.772604	0.712239	0.658676
1	0.987338	0.919124	0.842153	0.773216	0.712892	0.659352
1	0.987449	0.919507	0.842687	0.773827	0.713544	0.660027
1	0.987558	0.919888	0.843219	0.774436	0.714195	0.6607
1	0.987667	0.920268	0.84375	0.775045	0.714845	0.661373
1	0.987776	0.920647	0.844279	0.775652	0.715494	0.662045
1	0.987883	0.921024	0.844807	0.776258	0.716142	0.662715
1	0.987989	0.921399	0.845334	0.776863	0.716789	0.663385
1	0.988095	0.921773	0.845859	0.777466	0.717435	0.664054
1	0.9882	0.922146	0.846383	0.778069	0.718079	0.664722
1	0.988304	0.922517	0.846906	0.77867	0.718723	0.665389
1	0.988407	0.922887	0.847427	0.77927	0.719365	0.666055
1	0.988509	0.923255	0.847947	0.779868	0.720007	0.66672
1	0.988611	0.923622	0.848465	0.780466	0.720647	0.667384
1	0.988712	0.923987	0.848982	0.781062	0.721286	0.668047
1	0.988811	0.924351	0.849498	0.781657	0.721925	0.668709
1	0.988911	0.924714	0.850013	0.782251	0.722562	0.66937
1	0.989009	0.925075	0.850526	0.782844	0.723198	0.67003
1	0.989107	0.925434	0.851037	0.783435	0.723833	0.670689
1	0.989203	0.925793	0.851547	0.784026	0.724467	0.671348
1	0.9893	0.92615	0.852056	0.784615	0.7251	0.672005
1	0.989395	0.926505	0.852564	0.785202	0.725732	0.672661
1	0.989489	0.926859	0.85307	0.785789	0.726363	0.673317
1	0.989583	0.927212	0.853575	0.786375	0.726992	0.673971
1	0.989676	0.927563	0.854078	0.786959	0.727621	0.674625
1	0.989769	0.927913	0.854581	0.787542	0.728249	0.675277
1	0.98986	0.928261	0.855081	0.788124	0.728875	0.675929
1	0.989951	0.928608	0.855581	0.788705	0.729501	0.67658
1	0.990041	0.928954	0.856079	0.789284	0.730125	0.677229
1	0.990131	0.929298	0.856576	0.789862	0.730749	0.677878
1	0.990219	0.929641	0.857071	0.79044	0.731371	0.678526
1	0.990307	0.929983	0.857565	0.791016	0.731992	0.679173
1	0.990394	0.930323	0.858058	0.79159	0.732613	0.679819
1	0.990481	0.930662	0.858549	0.792164	0.733232	0.680463
1	0.990567	0.930999	0.85904	0.792736	0.73385	0.681107
1	0.990652	0.931335	0.859528	0.793307	0.734467	0.68175
1	0.990736	0.93167	0.860016	0.793878	0.735083	0.682393
1	0.99082	0.932003	0.860502	0.794446	0.735698	0.683034
1	0.990903	0.932335	0.860987	0.795014	0.736312	0.683674
1	0.990986	0.932666	0.86147	0.795581	0.736925	0.684313
1	0.991068	0.932995	0.861953	0.796146	0.737537	0.684951
1	0.991149	0.933323	0.862433	0.79671	0.738147	0.685589
1	0.991229	0.93365	0.862913	0.797273	0.738757	0.686225
1	0.991309	0.933975	0.863391	0.797835	0.739366	0.68686
1	0.991388	0.934299	0.863868	0.798395	0.739973	0.687495
1	0.991467	0.934622	0.864344	0.798955	0.74058	0.688128
1	0.991545	0.934944	0.864818	0.799513	0.741186	0.688761
1	0.991622	0.935264	0.865291	0.80007	0.74179	0.689393
1	0.991698	0.935582	0.865763	0.800626	0.742394	0.690023
1	0.991774	0.9359	0.866234	0.801181	0.742996	0.690653
1	0.99185	0.936216	0.866703	0.801734	0.743597	0.691282
1	0.991924	0.936531	0.867171	0.802287	0.744198	0.69191
1	0.991998	0.936845	0.867637	0.802838	0.744797	0.692537
1	0.992072	0.937157	0.868102	0.803388	0.745395	0.693163
1	0.992145	0.937468	0.868566	0.803937	0.745993	0.693788
1	0.992217	0.937778	0.869029	0.804485	0.746589	0.694412
1	0.992289	0.938086	0.869491	0.805032	0.747184	0.695035
1	0.99236	0.938394	0.869951	0.805577	0.747778	0.695657
1	0.99243	0.938699	0.87041	0.806121	0.748371	0.696278
1	0.9925	0.939004	0.870867	0.806665	0.748963	0.696899
1	0.99257	0.939308	0.871324	0.807207	0.749554	0.697518
1	0.992639	0.93961	0.871779	0.807747	0.750144	0.698137
1	0.992707	0.939911	0.872232	0.808287	0.750733	0.698754
1	0.992774	0.94021	0.872685	0.808826	0.751321	0.699371
1	0.992841	0.940509	0.873136	0.809363	0.751908	0.699986
1	0.992908	0.940806	0.873586	0.809899	0.752494	0.700601
1	0.992974	0.941102	0.874035	0.810434	0.753078	0.701215
1	0.993039	0.941397	0.874483	0.810968	0.753662	0.701827
1	0.993104	0.94169	0.874929	0.811501	0.754245	0.702439
1	0.993168	0.941982	0.875374	0.812033	0.754827	0.70305
1	0.993232	0.942273	0.875817	0.812563	0.755407	0.70366
1	0.993295	0.942563	0.87626	0.813093	0.755987	0.704269
1	0.993358	0.942852	0.876701	0.813621	0.756566	0.704877
1	0.99342	0.943139	0.877141	0.814148	0.757143	0.705485
1	0.993482	0.943425	0.87758	0.814674	0.75772	0.706091
1	0.993543	0.94371	0.878017	0.815199	0.758295	0.706696
1	0.993604	0.943994	0.878454	0.815723	0.75887	0.7073
1	0.993664	0.944276	0.878889	0.816245	0.759443	0.707904
1	0.993723	0.944558	0.879322	0.816767	0.760016	0.708506
1	0.993782	0.944838	0.879755	0.817287	0.760587	0.709108
1	0.993841	0.945117	0.880186	0.817806	0.761158	0.709709
1	0.993899	0.945395	0.880616	0.818324	0.761727	0.710308
1	0.993957	0.945671	0.881045	0.818841	0.762296	0.710907
1	0.994014	0.945947	0.881473	0.819357	0.762863	0.711505
1	0.99407	0.946221	0.881899	0.819872	0.763429	0.712102
1	0.994126	0.946494	0.882325	0.820385	0.763995	0.712698
1	0.994182	0.946766	0.882749	0.820898	0.764559	0.713293
1	0.994237	0.947037	0.883171	0.821409	0.765122	0.713887
1	0.994292	0.947307	0.883593	0.821919	0.765685	0.71448
1	0.994346	0.947575	0.884013	0.822428	0.766246	0.715072
1	0.9944	0.947843	0.884432	0.822936	0.766806	0.715664
1	0.994453	0.948109	0.88485	0.823443	0.767365	0.716254
1	0.994506	0.948374	0.885267	0.823949	0.767924	0.716844
1	0.994558	0.948638	0.885683	0.824454	0.768481	0.717432
1	0.99461	0.948901	0.886097	0.824957	0.769037	0.71802
1	0.994662	0.949162	0.88651	0.825459	0.769592	0.718607
1	0.994713	0.949423	0.886922	0.825961	0.770147	0.719192
1	0.994764	0.949682	0.887333	0.826461	0.7707	0.719777
1	0.994814	0.94994	0.887742	0.82696	0.771252	0.720361
1	0.994863	0.950198	0.888151	0.827458	0.771803	0.720944
1	0.994913	0.950454	0.888558	0.827955	0.772353	0.721526
1	0.994962	0.950709	0.888964	0.828451	0.772902	0.722107
1	0.99501	0.950962	0.889369	0.828945	0.773451	0.722687
1	0.995058	0.951215	0.889772	0.829439	0.773998	0.723267
1	0.995106	0.951467	0.890175	0.829931	0.774544	0.723845
1	0.995153	0.951717	0.890576	0.830423	0.775089	0.724423
1	0.9952	0.951967	0.890976	0.830913	0.775633	0.724999
1	0.995246	0.952215	0.891375	0.831402	0.776176	0.725575
1	0.995292	0.952462	0.891773	0.83189	0.776719	0.726149
1	0.995337	0.952709	0.89217	0.832377	0.77726	0.726723
1	0.995383	0.952954	0.892565	0.832863	0.7778	0.727296
1	0.995427	0.953198	0.892959	0.833348	0.778339	0.727868
1	0.995472	0.953441	0.893352	0.833832	0.778877	0.728439
1	0.995516	0.953683	0.893744	0.834314	0.779415	0.729009
1	0.995559	0.953923	0.894135	0.834796	0.779951	0.729578
1	0.995602	0.954163	0.894525	0.835276	0.780486	0.730147
1	0.995645	0.954402	0.894913	0.835756	0.78102	0.730714
1	0.995688	0.95464	0.895301	0.836234	0.781553	0.73128
1	0.99573	0.954876	0.895687	0.836711	0.782085	0.731846
1	0.995771	0.955112	0.896072	0.837187	0.782617	0.73241
1	0.995813	0.955346	0.896456	0.837662	0.783147	0.732974
1	0.995854	0.95558	0.896839	0.838136	0.783676	0.733537
1	0.995894	0.955812	0.89722	0.838609	0.784204	0.734099
1	0.995935	0.956044	0.897601	0.839081	0.784732	0.73466
1	0.995974	0.956274	0.89798	0.839552	0.785258	0.73522
1	0.996014	0.956504	0.898358	0.840022	0.785783	0.735779
1	0.996053	0.956732	0.898735	0.84049	0.786308	0.736337
1	0.996092	0.956959	0.899111	0.840958	0.786831	0.736894
1	0.99613	0.957186	0.899486	0.841424	0.787353	0.737451
1	0.996169	0.957411	0.89986	0.84189	0.787875	0.738006
1	0.996206	0.957635	0.900233	0.842354	0.788395	0.738561
1	0.996244	0.957859	0.900604	0.842817	0.788914	0.739114
1	0.996281	0.958081	0.900974	0.84328	0.789433	0.739667
1	0.996318	0.958302	0.901344	0.843741	0.78995	0.740219
1	0.996354	0.958523	0.901712	0.844201	0.790467	0.74077
1	0.99639	0.958742	0.902079	0.84466	0.790982	0.74132
1	0.996426	0.95896	0.902445	0.845118	0.791497	0.741869
1	0.996461	0.959178	0.90281	0.845575	0.79201	0.742417
1	0.996497	0.959394	0.903173	0.846031	0.792523	0.742965
1	0.996531	0.95961	0.903536	0.846486	0.793034	0.743511
1	0.996566	0.959824	0.903898	0.846939	0.793545	0.744057
1	0.9966	0.960037	0.904258	0.847392	0.794055	0.744601
1	0.996634	0.96025	0.904617	0.847844	0.794563	0.745145
1	0.996668	0.960461	0.904976	0.848294	0.795071	0.745688
1	0.996701	0.960672	0.905333	0.848744	0.795578	0.74623
1	0.996734	0.960882	0.905689	0.849193	0.796083	0.74677
1	0.996766	0.96109	0.906044	0.84964	0.796588	0.747311
1	0.996799	0.961298	0.906398	0.850087	0.797092	0.74785
1	0.996831	0.961505	0.90675	0.850532	0.797595	0.748388
1	0.996863	0.961711	0.907102	0.850976	0.798097	0.748925
1	0.996894	0.961916	0.907453	0.85142	0.798598	0.749462
1	0.996925	0.96212	0.907802	0.851862	0.799098	0.749997
1	0.996956	0.962323	0.908151	0.852303	0.799596	0.750532
1	0.996987	0.962525	0.908498	0.852744	0.800095	0.751066
1	0.997017	0.962726	0.908845	0.853183	0.800592	0.751599
1	0.997047	0.962926	0.90919	0.853621	0.801088	0.752131
1	0.997077	0.963125	0.909534	0.854058	0.801583	0.752662
1	0.997107	0.963324	0.909878	0.854494	0.802077	0.753192
1	0.997136	0.963521	0.91022	0.854929	0.80257	0.753721
1	0.997165	0.963718	0.910561	0.855364	0.803062	0.75425
1	0.997193	0.963914	0.910901	0.855797	0.803554	0.754777
1	0.997222	0.964108	0.91124	0.856229	0.804044	0.755304
1	0.99725	0.964302	0.911578	0.85666	0.804534	0.75583
1	0.997278	0.964495	0.911914	0.85709	0.805022	0.756354
1	0.997306	0.964687	0.91225	0.857519	0.805509	0.756878
1	0.997333	0.964879	0.912585	0.857947	0.805996	0.757401
1	0.99736	0.965069	0.912919	0.858374	0.806482	0.757924
1	0.997387	0.965258	0.913252	0.858799	0.806966	0.758445
1	0.997414	0.965447	0.913583	0.859224	0.80745	0.758965
1	0.99744	0.965635	0.913914	0.859648	0.807933	0.759485
1	0.997466	0.965821	0.914243	0.860071	0.808414	0.760003
1	0.997492	0.966007	0.914572	0.860493	0.808895	0.760521
1	0.997518	0.966192	0.914899	0.860914	0.809375	0.761038
1	0.997543	0.966377	0.915226	0.861334	0.809854	0.761554
1	0.997568	0.96656	0.915551	0.861753	0.810332	0.762069
1	0.997593	0.966742	0.915876	0.862171	0.810809	0.762583
1	0.997618	0.966924	0.916199	0.862588	0.811285	0.763096
1	0.997643	0.967105	0.916522	0.863003	0.81176	0.763609
1	0.997667	0.967285	0.916843	0.863418	0.812235	0.76412
1	0.997691	0.967464	0.917164	0.863832	0.812708	0.764631
1	0.997715	0.967642	0.917483	0.864245	0.81318	0.765141
1	0.997738	0.967819	0.917801	0.864657	0.813652	0.765649
1	0.997761	0.967996	0.918119	0.865068	0.814122	0.766157
1	0.997785	0.968172	0.918435	0.865478	0.814592	0.766664
1	0.997807	0.968347	0.918751	0.865887	0.81506	0.767171
1	0.99783	0.968521	0.919065	0.866295	0.815528	0.767676
1	0.997853	0.968694	0.919378	0.866701	0.815995	0.76818
1	0.997875	0.968866	0.919691	0.867107	0.816461	0.768684
1	0.997897	0.969038	0.920002	0.867512	0.816926	0.769187
1	0.997919	0.969209	0.920312	0.867916	0.817389	0.769689
1	0.99794	0.969379	0.920622	0.868319	0.817852	0.770189
1	0.997962	0.969548	0.92093	0.868721	0.818315	0.77069
1	0.997983	0.969716	0.921238	0.869122	0.818776	0.771189
1	0.998004	0.969884	0.921544	0.869523	0.819236	0.771687
1	0.998025	0.970051	0.92185	0.869922	0.819695	0.772184
1	0.998045	0.970217	0.922154	0.87032	0.820154	0.772681
1	0.998066	0.970382	0.922458	0.870717	0.820611	0.773177
1	0.998086	0.970546	0.92276	0.871113	0.821068	0.773672
1	0.998106	0.97071	0.923062	0.871508	0.821523	0.774165
1	0.998126	0.970873	0.923362	0.871903	0.821978	0.774659
1	0.998146	0.971035	0.923662	0.872296	0.822432	0.775151
1	0.998165	0.971196	0.923961	0.872688	0.822885	0.775642
1	0.998184	0.971356	0.924258	0.873079	0.823336	0.776132
1	0.998203	0.971516	0.924555	0.87347	0.823787	0.776622
1	0.998222	0.971675	0.924851	0.873859	0.824238	0.777111
1	0.998241	0.971833	0.925146	0.874248	0.824687	0.777599
1	0.998259	0.97199	0.92544	0.874635	0.825135	0.778086
1	0.998278	0.972147	0.925732	0.875022	0.825582	0.778572
1	0.998296	0.972303	0.926024	0.875407	0.826029	0.779057
1	0.998314	0.972458	0.926315	0.875792	0.826474	0.779541
1	0.998332	0.972613	0.926606	0.876176	0.826919	0.780025
1	0.998349	0.972766	0.926895	0.876558	0.827363	0.780507
1	0.998367	0.972919	0.927183	0.87694	0.827805	0.780989
1	0.998384	0.973071	0.92747	0.877321	0.828247	0.78147
1	0.998401	0.973223	0.927757	0.877701	0.828688	0.78195
1	0.998418	0.973373	0.928042	0.87808	0.829128	0.782429
1	0.998435	0.973523	0.928326	0.878458	0.829567	0.782908
1	0.998452	0.973672	0.92861	0.878835	0.830006	0.783385
1	0.998468	0.973821	0.928892	0.879211	0.830443	0.783862
1	0.998484	0.973969	0.929174	0.879586	0.830879	0.784337
1	0.998501	0.974116	0.929455	0.87996	0.831315	0.784812
1	0.998517	0.974262	0.929735	0.880333	0.83175	0.785286
1	0.998532	0.974407	0.930014	0.880706	0.832183	0.785759
1	0.998548	0.974552	0.930292	0.881077	0.832616	0.786232
1	0.998564	0.974697	0.930569	0.881448	0.833048	0.786703
1	0.998579	0.97484	0.930845	0.881817	0.833479	0.787174
1	0.998594	0.974983	0.93112	0.882186	0.833909	0.787643
1	0.998609	0.975125	0.931394	0.882554	0.834338	0.788112
1	0.998624	0.975266	0.931668	0.88292	0.834767	0.78858
1	0.998639	0.975407	0.93194	0.883286	0.835194	0.789047
1	0.998654	0.975547	0.932212	0.883651	0.835621	0.789514
1	0.998668	0.975686	0.932483	0.884015	0.836046	0.789979
1	0.998682	0.975824	0.932753	0.884378	0.836471	0.790444
1	0.998697	0.975962	0.933022	0.88474	0.836895	0.790907
1	0.998711	0.9761	0.93329	0.885101	0.837318	0.79137
1	0.998725	0.976236	0.933557	0.885462	0.83774	0.791832
1	0.998738	0.976372	0.933823	0.885821	0.838161	0.792293
1	0.998752	0.976507	0.934088	0.88618	0.838582	0.792754
1	0.998765	0.976642	0.934353	0.886537	0.839001	0.793213
1	0.998779	0.976775	0.934617	0.886894	0.83942	0.793672
1	0.998792	0.976908	0.934879	0.88725	0.839837	0.79413
1	0.998805	0.977041	0.935141	0.887604	0.840254	0.794587
1	0.998818	0.977173	0.935402	0.887958	0.84067	0.795043
1	0.998831	0.977304	0.935662	0.888311	0.841085	0.795498
1	0.998844	0.977434	0.935921	0.888663	0.841499	0.795952
1	0.998856	0.977564	0.93618	0.889015	0.841912	0.796406
1	0.998869	0.977694	0.936437	0.889365	0.842325	0.796859
1	0.998881	0.977822	0.936694	0.889714	0.842736	0.79731
1	0.998893	0.97795	0.93695	0.890063	0.843147	0.797761
1	0.998905	0.978077	0.937204	0.890411	0.843557	0.798212
1	0.998917	0.978204	0.937458	0.890757	0.843966	0.798661
1	0.998929	0.97833	0.937712	0.891103	0.844374	0.799109
1	0.998941	0.978455	0.937964	0.891448	0.844781	0.799557
1	0.998952	0.97858	0.938215	0.891792	0.845187	0.800004
1	0.998964	0.978704	0.938466	0.892135	0.845592	0.80045
1	0.998975	0.978827	0.938716	0.892477	0.845997	0.800895
1	0.998986	0.97895	0.938965	0.892819	0.846401	0.801339
1	0.998998	0.979072	0.939213	0.893159	0.846803	0.801783
1	0.999009	0.979194	0.93946	0.893499	0.847205	0.802225
1	0.999019	0.979315	0.939706	0.893838	0.847606	0.802667
1	0.99903	0.979435	0.939952	0.894175	0.848006	0.803108
1	0.999041	0.979555	0.940197	0.894512	0.848406	0.803548
1	0.999052	0.979674	0.940441	0.894849	0.848804	0.803987
1	0.999062	0.979793	0.940684	0.895184	0.849202	0.804426
1	0.999072	0.979911	0.940926	0.895518	0.849599	0.804863
1	0.999083	0.980028	0.941167	0.895852	0.849994	0.8053
1	0.999093	0.980145	0.941408	0.896184	0.850389	0.805736
1	0.999103	0.980261	0.941647	0.896516	0.850784	0.806171
1	0.999113	0.980376	0.941886	0.896847	0.851177	0.806605
1	0.999123	0.980491	0.942124	0.897177	0.851569	0.807039
1	0.999132	0.980606	0.942362	0.897506	0.851961	0.807471
1	0.999142	0.980719	0.942598	0.897834	0.852352	0.807903
1	0.999151	0.980833	0.942834	0.898161	0.852742	0.808334
1	0.999161	0.980945	0.943069	0.898488	0.853131	0.808764
1	0.99917	0.981057	0.943303	0.898813	0.853519	0.809193
1	0.99918	0.981169	0.943536	0.899138	0.853906	0.809622
1	0.999189	0.981279	0.943768	0.899462	0.854292	0.81005
1	0.999198	0.98139	0.944	0.899785	0.854678	0.810476
1	0.999207	0.981499	0.944231	0.900107	0.855063	0.810902
1	0.999216	0.981609	0.944461	0.900429	0.855447	0.811328
1	0.999224	0.981717	0.94469	0.900749	0.85583	0.811752
1	0.999233	0.981825	0.944918	0.901069	0.856212	0.812175
1	0.999242	0.981933	0.945146	0.901388	0.856594	0.812598
1	0.99925	0.98204	0.945373	0.901706	0.856974	0.81302
1	0.999259	0.982146	0.945599	0.902023	0.857354	0.813441
1	0.999267	0.982252	0.945824	0.902339	0.857733	0.813861
1	0.999275	0.982357	0.946048	0.902655	0.858111	0.814281
1	0.999283	0.982462	0.946272	0.902969	0.858488	0.814699
1	0.999291	0.982566	0.946495	0.903283	0.858864	0.815117
1	0.999299	0.982669	0.946717	0.903596	0.85924	0.815534
1	0.999307	0.982772	0.946938	0.903908	0.859614	0.81595
1	0.999315	0.982875	0.947159	0.904219	0.859988	0.816365
1	0.999323	0.982977	0.947379	0.90453	0.860361	0.81678
1	0.99933	0.983078	0.947598	0.904839	0.860733	0.817193
1	0.999338	0.983179	0.947816	0.905148	0.861105	0.817606
1	0.999345	0.98328	0.948033	0.905456	0.861475	0.818018
1	0.999353	0.98338	0.94825	0.905763	0.861845	0.81843
1	0.99936	0.983479	0.948466	0.906069	0.862214	0.81884
1	0.999368	0.983578	0.948681	0.906374	0.862582	0.81925
1	0.999375	0.983676	0.948896	0.906679	0.862949	0.819658
1	0.999382	0.983774	0.949109	0.906983	0.863315	0.820066
1	0.999389	0.983871	0.949322	0.907286	0.863681	0.820473
1	0.999396	0.983968	0.949534	0.907588	0.864045	0.82088
1	0.999403	0.984064	0.949746	0.907889	0.864409	0.821285
1	0.999409	0.98416	0.949956	0.90819	0.864772	0.82169
1	0.999416	0.984255	0.950166	0.908489	0.865135	0.822094
1	0.999423	0.98435	0.950375	0.908788	0.865496	0.822497
1	0.999429	0.984444	0.950584	0.909086	0.865857	0.822899
1	0.999436	0.984538	0.950791	0.909383	0.866216	0.823301
1	0.999442	0.984631	0.950998	0.90968	0.866575	0.823702
1	0.999449	0.984724	0.951205	0.909975	0.866934	0.824102
1	0.999455	0.984816	0.95141	0.91027	0.867291	0.824501
1	0.999461	0.984907	0.951615	0.910564	0.867647	0.824899
1	0.999468	0.984999	0.951819	0.910857	0.868003	0.825296
1	0.999474	0.985089	0.952022	0.91115	0.868358	0.825693
1	0.99948	0.98518	0.952225	0.911441	0.868712	0.826089
1	0.999486	0.98527	0.952426	0.911732	0.869065	0.826484
1	0.999492	0.985359	0.952627	0.912022	0.869418	0.826878
1	0.999498	0.985448	0.952828	0.912311	0.869769	0.827272
1	0.999503	0.985536	0.953027	0.912599	0.87012	0.827664
1	0.999509	0.985624	0.953226	0.912887	0.87047	0.828056
1	0.999515	0.985711	0.953425	0.913174	0.870819	0.828447
1	0.99952	0.985798	0.953622	0.91346	0.871168	0.828838
1	0.999526	0.985885	0.953819	0.913745	0.871515	0.829227
1	0.999531	0.985971	0.954015	0.914029	0.871862	0.829616
1	0.999537	0.986056	0.95421	0.914313	0.872208	0.830004
1	0.999542	0.986141	0.954405	0.914596	0.872553	0.830391
1	0.999547	0.986226	0.954599	0.914878	0.872898	0.830777
1	0.999553	0.98631	0.954792	0.915159	0.873241	0.831163
1	0.999558	0.986394	0.954985	0.91544	0.873584	0.831547
1	0.999563	0.986477	0.955176	0.915719	0.873926	0.831931
1	0.999568	0.98656	0.955368	0.915998	0.874267	0.832314
1	0.999573	0.986642	0.955558	0.916276	0.874608	0.832697
1	0.999578	0.986724	0.955748	0.916554	0.874947	0.833078
1	0.999583	0.986806	0.955937	0.91683	0.875286	0.833459
1	0.999588	0.986887	0.956125	0.917106	0.875624	0.833839
1	0.999593	0.986967	0.956313	0.917381	0.875962	0.834218
1	0.999598	0.987047	0.9565	0.917655	0.876298	0.834597
1	0.999602	0.987127	0.956686	0.917929	0.876634	0.834974
1	0.999607	0.987206	0.956872	0.918202	0.876968	0.835351
1	0.999612	0.987285	0.957057	0.918474	0.877303	0.835727
1	0.999616	0.987363	0.957241	0.918745	0.877636	0.836102
1	0.999621	0.987441	0.957425	0.919015	0.877968	0.836477
1	0.999625	0.987519	0.957608	0.919285	0.8783	0.83685
1	0.999629	0.987596	0.95779	0.919554	0.878631	0.837223
1	0.999634	0.987673	0.957972	0.919822	0.878961	0.837595
1	0.999638	0.987749	0.958152	0.920089	0.87929	0.837967
1	0.999642	0.987825	0.958333	0.920356	0.879619	0.838337
1	0.999647	0.9879	0.958512	0.920622	0.879947	0.838707
1	0.999651	0.987975	0.958691	0.920887	0.880274	0.839076
1	0.999655	0.98805	0.958869	0.921151	0.8806	0.839444
1	0.999659	0.988124	0.959047	0.921415	0.880926	0.839812
1	0.999663	0.988198	0.959224	0.921678	0.88125	0.840178
1	0.999667	0.988271	0.9594	0.92194	0.881574	0.840544
1	0.999671	0.988344	0.959576	0.922201	0.881897	0.840909
1	0.999675	0.988417	0.959751	0.922462	0.88222	0.841273
1	0.999679	0.988489	0.959925	0.922722	0.882541	0.841637
1	0.999683	0.988561	0.960099	0.922981	0.882862	0.842
1	0.999686	0.988632	0.960272	0.923239	0.883182	0.842362
1	0.99969	0.988703	0.960444	0.923497	0.883501	0.842723
1	0.999694	0.988774	0.960616	0.923754	0.88382	0.843083
1	0.999697	0.988844	0.960787	0.92401	0.884138	0.843443
1	0.999701	0.988914	0.960958	0.924265	0.884455	0.843802
1	0.999705	0.988983	0.961128	0.92452	0.884771	0.84416
1	0.999708	0.989052	0.961297	0.924774	0.885086	0.844517
1	0.999712	0.989121	0.961465	0.925027	0.885401	0.844874
1	0.999715	0.989189	0.961633	0.92528	0.885715	0.84523
1	0.999718	0.989257	0.961801	0.925531	0.886028	0.845585
1	0.999722	0.989324	0.961967	0.925782	0.886341	0.845939
1	0.999725	0.989392	0.962133	0.926033	0.886652	0.846293
1	0.999728	0.989458	0.962299	0.926282	0.886963	0.846645
1	0.999732	0.989525	0.962463	0.926531	0.887273	0.846997
1	0.999735	0.989591	0.962628	0.926779	0.887583	0.847349
1	0.999738	0.989656	0.962791	0.927027	0.887891	0.847699
1	0.999741	0.989721	0.962954	0.927273	0.888199	0.848049
1	0.999744	0.989786	0.963116	0.927519	0.888506	0.848398
1	0.999747	0.989851	0.963278	0.927765	0.888812	0.848746
1	0.99975	0.989915	0.963439	0.928009	0.889118	0.849093
1	0.999753	0.989979	0.9636	0.928253	0.889423	0.84944
1	0.999756	0.990042	0.96376	0.928496	0.889727	0.849786
1	0.999759	0.990105	0.963919	0.928739	0.89003	0.850131
1	0.999762	0.990168	0.964078	0.92898	0.890333	0.850475
1	0.999765	0.99023	0.964236	0.929221	0.890635	0.850819
1	0.999768	0.990292	0.964393	0.929461	0.890936	0.851161
1	0.999771	0.990354	0.96455	0.929701	0.891236	0.851503
1	0.999774	0.990415	0.964706	0.92994	0.891536	0.851845
1	0.999776	0.990476	0.964862	0.930178	0.891835	0.852185
1	0.999779	0.990537	0.965017	0.930415	0.892133	0.852525
1	0.999782	0.990597	0.965171	0.930652	0.89243	0.852864
1	0.999784	0.990657	0.965325	0.930888	0.892727	0.853202
1	0.999787	0.990717	0.965479	0.931124	0.893023	0.85354
1	0.99979	0.990776	0.965631	0.931358	0.893318	0.853877
1	0.999792	0.990835	0.965783	0.931592	0.893612	0.854213
1	0.999795	0.990893	0.965935	0.931826	0.893906	0.854548
1	0.999797	0.990952	0.966086	0.932058	0.894199	0.854883
1	0.9998	0.99101	0.966236	0.93229	0.894491	0.855216
1	0.999802	0.991067	0.966386	0.932521	0.894782	0.855549
1	0.999805	0.991124	0.966535	0.932752	0.895073	0.855882
1	0.999807	0.991181	0.966684	0.932982	0.895363	0.856213
1	0.999809	0.991238	0.966832	0.933211	0.895652	0.856544
1	0.999812	0.991294	0.966979	0.933439	0.895941	0.856874
1	0.999814	0.99135	0.967126	0.933667	0.896229	0.857203
1	0.999816	0.991406	0.967273	0.933894	0.896516	0.857532
1	0.999819	0.991461	0.967419	0.93412	0.896802	0.85786
1	0.999821	0.991516	0.967564	0.934346	0.897088	0.858187
1	0.999823	0.991571	0.967708	0.934571	0.897373	0.858513
1	0.999825	0.991625	0.967853	0.934795	0.897657	0.858838
1	0.999827	0.991679	0.967996	0.935019	0.89794	0.859163
1	0.999829	0.991733	0.968139	0.935242	0.898223	0.859487
1	0.999832	0.991786	0.968281	0.935464	0.898505	0.859811
1	0.999834	0.991839	0.968423	0.935686	0.898786	0.860133
1	0.999836	0.991892	0.968565	0.935907	0.899067	0.860455
1	0.999838	0.991944	0.968705	0.936127	0.899347	0.860776
1	0.99984	0.991997	0.968846	0.936347	0.899626	0.861097
1	0.999842	0.992048	0.968985	0.936566	0.899904	0.861416
1	0.999844	0.9921	0.969124	0.936784	0.900182	0.861735
1	0.999846	0.992151	0.969263	0.937002	0.900459	0.862053
1	0.999848	0.992202	0.969401	0.937219	0.900735	0.862371
1	0.999849	0.992253	0.969538	0.937435	0.901011	0.862687
1	0.999851	0.992303	0.969675	0.937651	0.901286	0.863003
1	0.999853	0.992353	0.969812	0.937866	0.90156	0.863318
1	0.999855	0.992403	0.969948	0.93808	0.901833	0.863633
1	0.999857	0.992453	0.970083	0.938294	0.902106	0.863947
1	0.999859	0.992502	0.970218	0.938507	0.902378	0.86426
1	0.99986	0.992551	0.970352	0.93872	0.902649	0.864572
1	0.999862	0.992599	0.970486	0.938931	0.90292	0.864883
1	0.999864	0.992648	0.970619	0.939143	0.90319	0.865194
1	0.999865	0.992696	0.970752	0.939353	0.903459	0.865504
1	0.999867	0.992744	0.970884	0.939563	0.903727	0.865814
1	0.999869	0.992791	0.971016	0.939772	0.903995	0.866122
1	0.99987	0.992838	0.971147	0.93998	0.904262	0.86643
1	0.999872	0.992885	0.971277	0.940188	0.904529	0.866737
1	0.999874	0.992932	0.971407	0.940396	0.904794	0.867044
1	0.999875	0.992978	0.971537	0.940602	0.905059	0.867349
1	0.999877	0.993024	0.971666	0.940808	0.905323	0.867654
1	0.999878	0.99307	0.971794	0.941013	0.905587	0.867959
1	0.99988	0.993116	0.971922	0.941218	0.90585	0.868262
1	0.999881	0.993161	0.97205	0.941422	0.906112	0.868565
1	0.999883	0.993206	0.972177	0.941625	0.906374	0.868867
1	0.999884	0.993251	0.972303	0.941828	0.906634	0.869168
1	0.999886	0.993295	0.972429	0.94203	0.906894	0.869469
1	0.999887	0.99334	0.972555	0.942232	0.907154	0.869769
1	0.999889	0.993384	0.97268	0.942433	0.907413	0.870068
1	0.99989	0.993427	0.972804	0.942633	0.907671	0.870367
1	0.999892	0.993471	0.972928	0.942832	0.907928	0.870664
1	0.999893	0.993514	0.973052	0.943031	0.908185	0.870961
1	0.999894	0.993557	0.973175	0.94323	0.90844	0.871258
1	0.999896	0.9936	0.973297	0.943428	0.908696	0.871553
1	0.999897	0.993642	0.973419	0.943625	0.90895	0.871848
1	0.999898	0.993684	0.973541	0.943821	0.909204	0.872142
1	0.9999	0.993726	0.973662	0.944017	0.909457	0.872436
1	0.999901	0.993768	0.973782	0.944212	0.90971	0.872728
1	0.999902	0.993809	0.973902	0.944407	0.909962	0.87302
1	0.999903	0.99385	0.974022	0.944601	0.910213	0.873312
1	0.999905	0.993891	0.974141	0.944794	0.910463	0.873602
1	0.999906	0.993932	0.974259	0.944987	0.910713	0.873892
1	0.999907	0.993972	0.974377	0.945179	0.910962	0.874181
1	0.999908	0.994012	0.974495	0.945371	0.911211	0.87447
1	0.999909	0.994052	0.974612	0.945562	0.911459	0.874758
1	0.99991	0.994092	0.974729	0.945752	0.911706	0.875045
1	0.999912	0.994132	0.974845	0.945942	0.911952	0.875331
1	0.999913	0.994171	0.97496	0.946131	0.912198	0.875616
1	0.999914	0.99421	0.975076	0.94632	0.912443	0.875901
1	0.999915	0.994248	0.97519	0.946507	0.912687	0.876186
1	0.999916	0.994287	0.975305	0.946695	0.912931	0.876469
1	0.999917	0.994325	0.975419	0.946881	0.913174	0.876752
1	0.999918	0.994363	0.975532	0.947068	0.913416	0.877034
1	0.999919	0.994401	0.975645	0.947253	0.913658	0.877315
1	0.99992	0.994439	0.975757	0.947438	0.913899	0.877596
1	0.999921	0.994476	0.975869	0.947622	0.91414	0.877876
1	0.999922	0.994513	0.975981	0.947806	0.914379	0.878155
1	0.999923	0.99455	0.976092	0.947989	0.914618	0.878434
1	0.999924	0.994587	0.976202	0.948172	0.914857	0.878711
1	0.999925	0.994623	0.976312	0.948354	0.915095	0.878989
1	0.999926	0.994659	0.976422	0.948535	0.915332	0.879265
1	0.999927	0.994695	0.976531	0.948716	0.915568	0.879541
1	0.999928	0.994731	0.97664	0.948896	0.915804	0.879816
1	0.999929	0.994767	0.976748	0.949076	0.916039	0.88009
1	0.99993	0.994802	0.976856	0.949255	0.916273	0.880364
1	0.999931	0.994837	0.976964	0.949433	0.916507	0.880637
1	0.999932	0.994872	0.97707	0.949611	0.91674	0.880909
1	0.999933	0.994907	0.977177	0.949788	0.916973	0.88118
1	0.999934	0.994941	0.977283	0.949965	0.917204	0.881451
1	0.999934	0.994976	0.977389	0.950141	0.917436	0.881721
1	0.999935	0.99501	0.977494	0.950317	0.917666	0.881991
1	0.999936	0.995044	0.977599	0.950492	0.917896	0.88226
1	0.999937	0.995077	0.977703	0.950666	0.918125	0.882528
1	0.999938	0.995111	0.977807	0.95084	0.918354	0.882795
1	0.999939	0.995144	0.97791	0.951013	0.918581	0.883062
1	0.999939	0.995177	0.978013	0.951186	0.918809	0.883328
1	0.99994	0.99521	0.978116	0.951358	0.919035	0.883593
1	0.999941	0.995243	0.978218	0.951529	0.919261	0.883858
1	0.999942	0.995275	0.97832	0.9517	0.919487	0.884122
1	0.999943	0.995307	0.978421	0.951871	0.919711	0.884385
1	0.999943	0.995339	0.978522	0.95204	0.919935	0.884647
1	0.999944	0.995371	0.978622	0.95221	0.920159	0.884909
1	0.999945	0.995403	0.978722	0.952378	0.920381	0.88517
1	0.999945	0.995434	0.978822	0.952546	0.920603	0.885431
1	0.999946	0.995465	0.978921	0.952714	0.920825	0.885691
1	0.999947	0.995496	0.97902	0.952881	0.921046	0.88595
1	0.999948	0.995527	0.979118	0.953047	0.921266	0.886208
1	0.999948	0.995558	0.979216	0.953213	0.921485	0.886466
1	0.999949	0.995588	0.979314	0.953379	0.921704	0.886723
1	0.99995	0.995619	0.979411	0.953543	0.921922	0.886979
1	0.99995	0.995649	0.979507	0.953708	0.92214	0.887235
1	0.999951	0.995679	0.979604	0.953871	0.922357	0.88749
1	0.999952	0.995708	0.979699	0.954034	0.922573	0.887744
1	0.999952	0.995738	0.979795	0.954197	0.922789	0.887998
1	0.999953	0.995767	0.97989	0.954359	0.923004	0.888251
1	0.999954	0.995796	0.979985	0.95452	0.923218	0.888503
1	0.999954	0.995825	0.980079	0.954681	0.923432	0.888755
1	0.999955	0.995854	0.980173	0.954842	0.923645	0.889006
1	0.999955	0.995883	0.980266	0.955002	0.923858	0.889256
1	0.999956	0.995911	0.980359	0.955161	0.92407	0.889505
1	0.999957	0.995939	0.980452	0.95532	0.924281	0.889754
1	0.999957	0.995967	0.980544	0.955478	0.924492	0.890002
1	0.999958	0.995995	0.980636	0.955635	0.924702	0.89025
1	0.999958	0.996023	0.980727	0.955793	0.924911	0.890497
1	0.999959	0.996051	0.980818	0.955949	0.92512	0.890743
1	0.999959	0.996078	0.980909	0.956105	0.925328	0.890988
1	0.99996	0.996105	0.980999	0.956261	0.925536	0.891233
1	0.99996	0.996132	0.981089	0.956416	0.925743	0.891477
1	0.999961	0.996159	0.981178	0.95657	0.925949	0.891721
1	0.999961	0.996186	0.981268	0.956724	0.926155	0.891964
1	0.999962	0.996212	0.981356	0.956877	0.92636	0.892206
1	0.999962	0.996239	0.981445	0.95703	0.926564	0.892447
1	0.999963	0.996265	0.981533	0.957183	0.926768	0.892688
1	0.999963	0.996291	0.98162	0.957334	0.926971	0.892928
1	0.999964	0.996317	0.981707	0.957486	0.927174	0.893168
1	0.999964	0.996342	0.981794	0.957636	0.927376	0.893406
1	0.999965	0.996368	0.98188	0.957787	0.927577	0.893645
1	0.999965	0.996393	0.981966	0.957936	0.927778	0.893882
1	0.999966	0.996418	0.982052	0.958085	0.927978	0.894119
1	0.999966	0.996443	0.982137	0.958234	0.928178	0.894355
1	0.999967	0.996468	0.982222	0.958382	0.928377	0.89459
1	0.999967	0.996493	0.982307	0.95853	0.928575	0.894825
1	0.999968	0.996518	0.982391	0.958677	0.928773	0.895059
1	0.999968	0.996542	0.982475	0.958823	0.92897	0.895293
1	0.999969	0.996566	0.982558	0.958969	0.929166	0.895525
1	0.999969	0.99659	0.982641	0.959115	0.929362	0.895758
1	0.999969	0.996614	0.982724	0.95926	0.929557	0.895989
1	0.99997	0.996638	0.982806	0.959405	0.929752	0.89622
1	0.99997	0.996662	0.982888	0.959549	0.929946	0.89645
1	0.999971	0.996685	0.98297	0.959692	0.93014	0.896679
1	0.999971	0.996708	0.983051	0.959835	0.930332	0.896908
1	0.999971	0.996732	0.983132	0.959977	0.930525	0.897136
1	0.999972	0.996755	0.983212	0.960119	0.930716	0.897364
1	0.999972	0.996777	0.983293	0.960261	0.930907	0.897591
1	0.999973	0.9968	0.983372	0.960402	0.931098	0.897817
1	0.999973	0.996823	0.983452	0.960542	0.931288	0.898042
1	0.999973	0.996845	0.983531	0.960682	0.931477	0.898267
1	0.999974	0.996867	0.98361	0.960822	0.931666	0.898492
1	0.999974	0.99689	0.983688	0.960961	0.931854	0.898715
1	0.999974	0.996912	0.983766	0.961099	0.932041	0.898938
1	0.999975	0.996933	0.983844	0.961237	0.932228	0.89916
1	0.999975	0.996955	0.983921	0.961374	0.932414	0.899382
1	0.999975	0.996977	0.983998	0.961511	0.9326	0.899603
1	0.999976	0.996998	0.984075	0.961648	0.932785	0.899823
1	0.999976	0.997019	0.984151	0.961784	0.93297	0.900043
1	0.999976	0.997041	0.984227	0.961919	0.933154	0.900262
1	0.999977	0.997062	0.984303	0.962054	0.933337	0.90048
1	0.999977	0.997082	0.984378	0.962189	0.93352	0.900698
1	0.999977	0.997103	0.984453	0.962323	0.933702	0.900915
1	0.999978	0.997124	0.984528	0.962456	0.933883	0.901131
1	0.999978	0.997144	0.984602	0.962589	0.934064	0.901347
1	0.999978	0.997165	0.984676	0.962722	0.934245	0.901562
1	0.999979	0.997185	0.984749	0.962854	0.934425	0.901776
1	0.999979	0.997205	0.984823	0.962985	0.934604	0.90199
1	0.999979	0.997225	0.984896	0.963116	0.934782	0.902203
1	0.999979	0.997245	0.984968	0.963247	0.93496	0.902416
1	0.99998	0.997264	0.98504	0.963377	0.935138	0.902628
1	0.99998	0.997284	0.985112	0.963507	0.935315	0.902839
1	0.99998	0.997303	0.985184	0.963636	0.935491	0.903049
1	0.999981	0.997322	0.985255	0.963764	0.935667	0.903259
1	0.999981	0.997342	0.985326	0.963893	0.935842	0.903468
1	0.999981	0.997361	0.985397	0.96402	0.936017	0.903677
1	0.999981	0.99738	0.985467	0.964148	0.936191	0.903885
1	0.999982	0.997398	0.985537	0.964274	0.936364	0.904092
1	0.999982	0.997417	0.985607	0.964401	0.936537	0.904299
1	0.999982	0.997435	0.985676	0.964526	0.936709	0.904505
1	0.999982	0.997454	0.985745	0.964652	0.936881	0.904711
1	0.999983	0.997472	0.985814	0.964777	0.937052	0.904915
1	0.999983	0.99749	0.985882	0.964901	0.937222	0.905119
1	0.999983	0.997508	0.98595	0.965025	0.937392	0.905323
1	0.999983	0.997526	0.986018	0.965148	0.937562	0.905526
1	0.999984	0.997544	0.986085	0.965271	0.937731	0.905728
1	0.999984	0.997562	0.986153	0.965394	0.937899	0.90593
1	0.999984	0.997579	0.986219	0.965516	0.938067	0.906131
1	0.999984	0.997597	0.986286	0.965638	0.938234	0.906331
1	0.999984	0.997614	0.986352	0.965759	0.9384	0.906531
1	0.999985	0.997631	0.986418	0.965879	0.938566	0.90673
1	0.999985	0.997648	0.986483	0.966	0.938732	0.906928
1	0.999985	0.997665	0.986549	0.966119	0.938897	0.907126
1	0.999985	0.997682	0.986614	0.966239	0.939061	0.907323
1	0.999986	0.997699	0.986678	0.966357	0.939225	0.907519
1	0.999986	0.997716	0.986743	0.966476	0.939388	0.907715
1	0.999986	0.997732	0.986807	0.966594	0.93955	0.907911
1	0.999986	0.997749	0.986871	0.966711	0.939712	0.908105
1	0.999986	0.997765	0.986934	0.966828	0.939874	0.908299
1	0.999987	0.997781	0.986997	0.966945	0.940035	0.908492
1	0.999987	0.997797	0.98706	0.967061	0.940195	0.908685
1	0.999987	0.997813	0.987123	0.967177	0.940355	0.908877
1	0.999987	0.997829	0.987185	0.967292	0.940514	0.909069
1	0.999987	0.997845	0.987247	0.967406	0.940673	0.90926
1	0.999987	0.997861	0.987308	0.967521	0.940831	0.90945
1	0.999988	0.997876	0.98737	0.967635	0.940989	0.909639
1	0.999988	0.997892	0.987431	0.967748	0.941146	0.909828
1	0.999988	0.997907	0.987492	0.967861	0.941302	0.910017
1	0.999988	0.997922	0.987552	0.967973	0.941458	0.910204
1	0.999988	0.997937	0.987612	0.968086	0.941613	0.910391
1	0.999988	0.997952	0.987672	0.968197	0.941768	0.910578
1	0.999989	0.997967	0.987732	0.968308	0.941923	0.910764
1	0.999989	0.997982	0.987791	0.968419	0.942076	0.910949
1	0.999989	0.997997	0.98785	0.968529	0.942229	0.911133
1	0.999989	0.998011	0.987909	0.968639	0.942382	0.911317
1	0.999989	0.998026	0.987968	0.968749	0.942534	0.911501
1	0.999989	0.99804	0.988026	0.968858	0.942686	0.911683
1	0.99999	0.998055	0.988084	0.968966	0.942837	0.911865
1	0.99999	0.998069	0.988141	0.969074	0.942987	0.912047
1	0.99999	0.998083	0.988199	0.969182	0.943137	0.912228
1	0.99999	0.998097	0.988256	0.969289	0.943286	0.912408
1	0.99999	0.998111	0.988313	0.969396	0.943435	0.912587
1	0.99999	0.998125	0.988369	0.969502	0.943583	0.912766
1	0.99999	0.998139	0.988425	0.969608	0.943731	0.912945
1	0.999991	0.998152	0.988481	0.969714	0.943878	0.913123
1	0.999991	0.998166	0.988537	0.969819	0.944025	0.9133
1	0.999991	0.998179	0.988593	0.969924	0.944171	0.913476
1	0.999991	0.998193	0.988648	0.970028	0.944316	0.913652
1	0.999991	0.998206	0.988703	0.970132	0.944461	0.913827
1	0.999991	0.998219	0.988757	0.970235	0.944606	0.914002
1	0.999991	0.998232	0.988812	0.970338	0.944749	0.914176
1	0.999991	0.998245	0.988866	0.97044	0.944893	0.914349
1	0.999992	0.998258	0.98892	0.970543	0.945036	0.914522
1	0.999992	0.998271	0.988973	0.970644	0.945178	0.914694
1	0.999992	0.998284	0.989026	0.970745	0.94532	0.914866
1	0.999992	0.998296	0.989079	0.970846	0.945461	0.915037
1	0.999992	0.998309	0.989132	0.970947	0.945602	0.915207
1	0.999992	0.998321	0.989185	0.971047	0.945742	0.915377
1	0.999992	0.998334	0.989237	0.971146	0.945881	0.915546
1	0.999992	0.998346	0.989289	0.971245	0.946021	0.915715
1	0.999993	0.998358	0.989341	0.971344	0.946159	0.915883
1	0.999993	0.99837	0.989392	0.971443	0.946297	0.91605
1	0.999993	0.998382	0.989443	0.97154	0.946435	0.916217
1	0.999993	0.998394	0.989494	0.971638	0.946572	0.916383
1	0.999993	0.998406	0.989545	0.971735	0.946708	0.916548
1	0.999993	0.998418	0.989595	0.971832	0.946844	0.916713
1	0.999993	0.99843	0.989645	0.971928	0.946979	0.916877
1	0.999993	0.998441	0.989695	0.972024	0.947114	0.917041
1	0.999993	0.998453	0.989745	0.972119	0.947248	0.917204
1	0.999993	0.998464	0.989794	0.972214	0.947382	0.917366
1	0.999994	0.998476	0.989844	0.972309	0.947516	0.917528
1	0.999994	0.998487	0.989893	0.972403	0.947648	0.917689
1	0.999994	0.998498	0.989941	0.972497	0.947781	0.91785
1	0.999994	0.998509	0.98999	0.97259	0.947912	0.91801
1	0.999994	0.998521	0.990038	0.972683	0.948043	0.918169
1	0.999994	0.998532	0.990086	0.972776	0.948174	0.918328
1	0.999994	0.998542	0.990133	0.972868	0.948304	0.918486
1	0.999994	0.998553	0.990181	0.97296	0.948434	0.918644
1	0.999994	0.998564	0.990228	0.973051	0.948563	0.918801
1	0.999994	0.998575	0.990275	0.973142	0.948691	0.918957
1	0.999994	0.998585	0.990322	0.973233	0.94882	0.919113
1	0.999994	0.998596	0.990368	0.973323	0.948947	0.919268
1	0.999995	0.998606	0.990414	0.973413	0.949074	0.919423
1	0.999995	0.998617	0.99046	0.973502	0.949201	0.919577
1	0.999995	0.998627	0.990506	0.973591	0.949327	0.91973
1	0.999995	0.998637	0.990551	0.97368	0.949452	0.919883
1	0.999995	0.998647	0.990597	0.973768	0.949577	0.920035
1	0.999995	0.998657	0.990642	0.973856	0.949701	0.920187
1	0.999995	0.998667	0.990687	0.973943	0.949825	0.920338
1	0.999995	0.998677	0.990731	0.97403	0.949949	0.920488
1	0.999995	0.998687	0.990775	0.974117	0.950072	0.920638
1	0.999995	0.998697	0.990819	0.974203	0.950194	0.920787
1	0.999995	0.998707	0.990863	0.974289	0.950316	0.920936
1	0.999995	0.998716	0.990907	0.974374	0.950437	0.921084
1	0.999995	0.998726	0.99095	0.974459	0.950558	0.921231
1	0.999996	0.998735	0.990993	0.974544	0.950678	0.921378
1	0.999996	0.998745	0.991036	0.974628	0.950798	0.921524
1	0.999996	0.998754	0.991079	0.974712	0.950918	0.92167
1	0.999996	0.998764	0.991122	0.974796	0.951036	0.921815
1	0.999996	0.998773	0.991164	0.974879	0.951155	0.92196
1	0.999996	0.998782	0.991206	0.974961	0.951273	0.922103
1	0.999996	0.998791	0.991248	0.975044	0.95139	0.922247
1	0.999996	0.9988	0.991289	0.975126	0.951507	0.922389
1	0.999996	0.998809	0.99133	0.975207	0.951623	0.922531
1	0.999996	0.998818	0.991372	0.975289	0.951739	0.922673
1	0.999996	0.998827	0.991412	0.975369	0.951854	0.922814
1	0.999996	0.998836	0.991453	0.97545	0.951969	0.922954
1	0.999996	0.998844	0.991494	0.97553	0.952083	0.923094
1	0.999996	0.998853	0.991534	0.97561	0.952197	0.923233
1	0.999996	0.998861	0.991574	0.975689	0.95231	0.923371
1	0.999996	0.99887	0.991614	0.975768	0.952423	0.923509
1	0.999996	0.998878	0.991653	0.975846	0.952535	0.923647
1	0.999997	0.998887	0.991692	0.975925	0.952647	0.923783
1	0.999997	0.998895	0.991732	0.976002	0.952758	0.92392
1	0.999997	0.998903	0.99177	0.97608	0.952869	0.924055
1	0.999997	0.998912	0.991809	0.976157	0.952979	0.92419
1	0.999997	0.99892	0.991848	0.976233	0.953089	0.924325
1	0.999997	0.998928	0.991886	0.97631	0.953198	0.924458
1	0.999997	0.998936	0.991924	0.976386	0.953307	0.924592
1	0.999997	0.998944	0.991962	0.976461	0.953415	0.924724
1	0.999997	0.998952	0.991999	0.976536	0.953523	0.924856
1	0.999997	0.99896	0.992037	0.976611	0.95363	0.924988
1	0.999997	0.998967	0.992074	0.976686	0.953737	0.925119
1	0.999997	0.998975	0.992111	0.97676	0.953843	0.925249
1	0.999997	0.998983	0.992148	0.976833	0.953949	0.925379
1	0.999997	0.99899	0.992184	0.976907	0.954054	0.925508
1	0.999997	0.998998	0.992221	0.97698	0.954159	0.925636
1	0.999997	0.999005	0.992257	0.977052	0.954263	0.925764
1	0.999997	0.999013	0.992293	0.977125	0.954367	0.925892
1	0.999997	0.99902	0.992329	0.977197	0.954471	0.926019
1	0.999997	0.999028	0.992364	0.977268	0.954573	0.926145
1	0.999997	0.999035	0.992399	0.977339	0.954676	0.92627
1	0.999997	0.999042	0.992435	0.97741	0.954778	0.926396
1	0.999997	0.999049	0.992469	0.97748	0.954879	0.92652
1	0.999998	0.999056	0.992504	0.97755	0.95498	0.926644
1	0.999998	0.999063	0.992539	0.97762	0.95508	0.926767
1	0.999998	0.99907	0.992573	0.97769	0.95518	0.92689
1	0.999998	0.999077	0.992607	0.977759	0.95528	0.927012
1	0.999998	0.999084	0.992641	0.977827	0.955379	0.927134
1	0.999998	0.999091	0.992675	0.977895	0.955477	0.927255
1	0.999998	0.999098	0.992708	0.977963	0.955575	0.927375
1	0.999998	0.999105	0.992742	0.978031	0.955672	0.927495
1	0.999998	0.999111	0.992775	0.978098	0.955769	0.927614
1	0.999998	0.999118	0.992808	0.978165	0.955866	0.927733
1	0.999998	0.999124	0.99284	0.978231	0.955962	0.927851
1	0.999998	0.999131	0.992873	0.978298	0.956058	0.927969
1	0.999998	0.999137	0.992905	0.978363	0.956153	0.928086
1	0.999998	0.999144	0.992937	0.978429	0.956247	0.928202
1	0.999998	0.99915	0.992969	0.978494	0.956341	0.928318
1	0.999998	0.999157	0.993001	0.978559	0.956435	0.928433
1	0.999998	0.999163	0.993033	0.978623	0.956528	0.928548
1	0.999998	0.999169	0.993064	0.978687	0.956621	0.928662
1	0.999998	0.999175	0.993095	0.978751	0.956713	0.928776
1	0.999998	0.999181	0.993126	0.978814	0.956805	0.928889
1	0.999998	0.999188	0.993157	0.978877	0.956896	0.929001
1	0.999998	0.999194	0.993187	0.97894	0.956986	0.929113
1	0.999998	0.9992	0.993218	0.979002	0.957077	0.929224
1	0.999998	0.999205	0.993248	0.979064	0.957167	0.929335
1	0.999998	0.999211	0.993278	0.979125	0.957256	0.929445
1	0.999998	0.999217	0.993308	0.979187	0.957345	0.929554
1	0.999998	0.999223	0.993338	0.979247	0.957433	0.929663
1	0.999998	0.999229	0.993367	0.979308	0.957521	0.929772
1	0.999998	0.999234	0.993396	0.979368	0.957608	0.929879
1	0.999998	0.99924	0.993426	0.979428	0.957695	0.929987
1	0.999998	0.999246	0.993454	0.979488	0.957782	0.930093
1	0.999998	0.999251	0.993483	0.979547	0.957868	0.930199
1	0.999998	0.999257	0.993512	0.979606	0.957953	0.930305
1	0.999998	0.999262	0.99354	0.979664	0.958038	0.93041
1	0.999999	0.999268	0.993568	0.979722	0.958123	0.930514
1	0.999999	0.999273	0.993596	0.97978	0.958207	0.930618
1	0.999999	0.999278	0.993624	0.979838	0.95829	0.930721
1	0.999999	0.999284	0.993652	0.979895	0.958374	0.930824
1	0.999999	0.999289	0.993679	0.979951	0.958456	0.930926
1	0.999999	0.999294	0.993706	0.980008	0.958539	0.931028
1	0.999999	0.999299	0.993734	0.980064	0.95862	0.931129
1	0.999999	0.999305	0.99376	0.98012	0.958702	0.931229
1	0.999999	0.99931	0.993787	0.980175	0.958782	0.931329
1	0.999999	0.999315	0.993814	0.98023	0.958863	0.931428
1	0.999999	0.99932	0.99384	0.980285	0.958943	0.931527
1	0.999999	0.999325	0.993866	0.98034	0.959022	0.931625
1	0.999999	0.99933	0.993892	0.980394	0.959101	0.931723
1	0.999999	0.999334	0.993918	0.980447	0.959179	0.93182
1	0.999999	0.999339	0.993944	0.980501	0.959257	0.931916
1	0.999999	0.999344	0.99397	0.980554	0.959335	0.932012
1	0.999999	0.999349	0.993995	0.980607	0.959412	0.932108
1	0.999999	0.999354	0.99402	0.980659	0.959489	0.932202
1	0.999999	0.999358	0.994045	0.980711	0.959565	0.932297
1	0.999999	0.999363	0.99407	0.980763	0.95964	0.93239
1	0.999999	0.999368	0.994094	0.980815	0.959716	0.932483
1	0.999999	0.999372	0.994119	0.980866	0.95979	0.932576
1	0.999999	0.999377	0.994143	0.980916	0.959865	0.932668
1	0.999999	0.999381	0.994167	0.980967	0.959938	0.932759
1	0.999999	0.999386	0.994191	0.981017	0.960012	0.93285
1	0.999999	0.99939	0.994215	0.981067	0.960085	0.93294
1	0.999999	0.999394	0.994239	0.981116	0.960157	0.93303
1	0.999999	0.999399	0.994262	0.981165	0.960229	0.933119
1	0.999999	0.999403	0.994285	0.981214	0.9603	0.933208
1	0.999999	0.999407	0.994309	0.981263	0.960372	0.933296
1	0.999999	0.999411	0.994332	0.981311	0.960442	0.933383
1	0.999999	0.999416	0.994354	0.981359	0.960512	0.93347
1	0.999999	0.99942	0.994377	0.981406	0.960582	0.933557
1	0.999999	0.999424	0.994399	0.981453	0.960651	0.933642
1	0.999999	0.999428	0.994422	0.9815	0.96072	0.933728
1	0.999999	0.999432	0.994444	0.981547	0.960788	0.933812
1	0.999999	0.999436	0.994466	0.981593	0.960856	0.933896
1	0.999999	0.99944	0.994488	0.981639	0.960923	0.93398
1	0.999999	0.999444	0.994509	0.981685	0.96099	0.934063
1	0.999999	0.999448	0.994531	0.98173	0.961057	0.934146
1	0.999999	0.999452	0.994552	0.981775	0.961123	0.934227
1	0.999999	0.999455	0.994573	0.981819	0.961188	0.934309
1	0.999999	0.999459	0.994594	0.981864	0.961253	0.93439
1	0.999999	0.999463	0.994615	0.981908	0.961318	0.93447
1	0.999999	0.999467	0.994635	0.981951	0.961382	0.934549
1	0.999999	0.99947	0.994656	0.981995	0.961446	0.934629
1	0.999999	0.999474	0.994676	0.982038	0.961509	0.934707
1	0.999999	0.999478	0.994696	0.98208	0.961572	0.934785
1	0.999999	0.999481	0.994716	0.982123	0.961634	0.934863
1	0.999999	0.999485	0.994736	0.982165	0.961696	0.934939
1	0.999999	0.999488	0.994756	0.982207	0.961758	0.935016
1	0.999999	0.999492	0.994776	0.982248	0.961819	0.935092
1	0.999999	0.999495	0.994795	0.982289	0.961879	0.935167
1	0.999999	0.999499	0.994814	0.98233	0.961939	0.935242
1	0.999999	0.999502	0.994833	0.98237	0.961999	0.935316
1	0.999999	0.999505	0.994852	0.982411	0.962058	0.935389
1	0.999999	0.999509	0.994871	0.98245	0.962117	0.935462
1	0.999999	0.999512	0.994889	0.98249	0.962175	0.935535
1	0.999999	0.999515	0.994908	0.982529	0.962233	0.935607
1	0.999999	0.999518	0.994926	0.982568	0.962291	0.935678
1	0.999999	0.999522	0.994944	0.982607	0.962347	0.935749
1	0.999999	0.999525	0.994962	0.982645	0.962404	0.935819
1	0.999999	0.999528	0.99498	0.982683	0.96246	0.935889
1	0.999999	0.999531	0.994998	0.982721	0.962516	0.935958
1	0.999999	0.999534	0.995015	0.982758	0.962571	0.936026
1	0.999999	0.999537	0.995033	0.982795	0.962625	0.936095
1	0.999999	0.99954	0.99505	0.982832	0.96268	0.936162
1	0.999999	0.999543	0.995067	0.982868	0.962734	0.936229
1	0.999999	0.999546	0.995084	0.982904	0.962787	0.936295
1	0.999999	0.999549	0.995101	0.98294	0.96284	0.936361
1	1	0.999552	0.995117	0.982976	0.962892	0.936427
1	1	0.999555	0.995134	0.983011	0.962944	0.936491
1	1	0.999558	0.99515	0.983046	0.962996	0.936555
1	1	0.99956	0.995166	0.98308	0.963047	0.936619
1	1	0.999563	0.995182	0.983115	0.963098	0.936682
1	1	0.999566	0.995198	0.983149	0.963148	0.936745
1	1	0.999569	0.995214	0.983182	0.963198	0.936807
1	1	0.999571	0.995229	0.983216	0.963247	0.936868
1	1	0.999574	0.995244	0.983249	0.963296	0.936929
1	1	0.999577	0.99526	0.983281	0.963344	0.936989
1	1	0.999579	0.995275	0.983314	0.963392	0.937049
1	1	0.999582	0.99529	0.983346	0.96344	0.937109
1	1	0.999584	0.995305	0.983378	0.963487	0.937167
1	1	0.999587	0.995319	0.983409	0.963534	0.937225
1	1	0.999589	0.995334	0.983441	0.96358	0.937283
1	1	0.999592	0.995348	0.983471	0.963626	0.93734
1	1	0.999594	0.995362	0.983502	0.963671	0.937397
1	1	0.999596	0.995376	0.983532	0.963716	0.937453
1	1	0.999599	0.99539	0.983562	0.96376	0.937508
1	1	0.999601	0.995404	0.983592	0.963804	0.937563
1	1	0.999604	0.995418	0.983621	0.963848	0.937617
1	1	0.999606	0.995431	0.98365	0.963891	0.937671
1	1	0.999608	0.995445	0.983679	0.963934	0.937724
1	1	0.99961	0.995458	0.983708	0.963976	0.937777
1	1	0.999613	0.995471	0.983736	0.964018	0.937829
1	1	0.999615	0.995484	0.983764	0.964059	0.937881
1	1	0.999617	0.995496	0.983791	0.9641	0.937932
1	1	0.999619	0.995509	0.983819	0.964141	0.937982
1	1	0.999621	0.995522	0.983846	0.964181	0.938032
1	1	0.999623	0.995534	0.983872	0.96422	0.938082
1	1	0.999625	0.995546	0.983899	0.96426	0.938131
1	1	0.999627	0.995558	0.983925	0.964298	0.938179
1	1	0.999629	0.99557	0.983951	0.964337	0.938227
1	1	0.999631	0.995582	0.983976	0.964374	0.938274
1	1	0.999633	0.995593	0.984001	0.964412	0.938321
1	1	0.999635	0.995605	0.984026	0.964449	0.938367
1	1	0.999637	0.995616	0.984051	0.964485	0.938412
1	1	0.999639	0.995627	0.984075	0.964522	0.938457
1	1	0.999641	0.995639	0.984099	0.964557	0.938502
1	1	0.999643	0.995649	0.984123	0.964592	0.938546
1	1	0.999644	0.99566	0.984146	0.964627	0.938589
1	1	0.999646	0.995671	0.984169	0.964662	0.938632
1	1	0.999648	0.995681	0.984192	0.964696	0.938675
1	1	0.99965	0.995692	0.984215	0.964729	0.938716
1	1	0.999651	0.995702	0.984237	0.964762	0.938758
1	1	0.999653	0.995712	0.984259	0.964795	0.938798
1	1	0.999655	0.995722	0.98428	0.964827	0.938839
1	1	0.999656	0.995732	0.984302	0.964859	0.938878
1	1	0.999658	0.995742	0.984323	0.96489	0.938917
1	1	0.999659	0.995751	0.984343	0.964921	0.938956
1	1	0.999661	0.99576	0.984364	0.964951	0.938994
1	1	0.999663	0.99577	0.984384	0.964981	0.939031
1	1	0.999664	0.995779	0.984404	0.965011	0.939068
1	1	0.999666	0.995788	0.984423	0.96504	0.939105
1	1	0.999667	0.995797	0.984443	0.965068	0.93914
1	1	0.999668	0.995805	0.984462	0.965097	0.939176
1	1	0.99967	0.995814	0.98448	0.965125	0.939211
1	1	0.999671	0.995822	0.984499	0.965152	0.939245
1	1	0.999673	0.995831	0.984517	0.965179	0.939278
1	1	0.999674	0.995839	0.984535	0.965205	0.939312
1	1	0.999675	0.995847	0.984552	0.965231	0.939344
1	1	0.999677	0.995855	0.984569	0.965257	0.939376
1	1	0.999678	0.995862	0.984586	0.965282	0.939408
1	1	0.999679	0.99587	0.984603	0.965307	0.939439
1	1	0.99968	0.995878	0.984619	0.965331	0.939469
1	1	0.999681	0.995885	0.984635	0.965355	0.939499
1	1	0.999683	0.995892	0.984651	0.965379	0.939528
1	1	0.999684	0.995899	0.984666	0.965402	0.939557
1	1	0.999685	0.995906	0.984682	0.965425	0.939585
1	1	0.999686	0.995913	0.984696	0.965447	0.939613
1	1	0.999687	0.99592	0.984711	0.965468	0.93964
1	1	0.999688	0.995926	0.984725	0.96549	0.939667
1	1	0.999689	0.995933	0.984739	0.965511	0.939693
1	1	0.99969	0.995939	0.984753	0.965531	0.939719
1	1	0.999691	0.995945	0.984766	0.965551	0.939744
1	1	0.999692	0.995951	0.98478	0.965571	0.939768
1	1	0.999693	0.995957	0.984792	0.96559	0.939792
1	1	0.999694	0.995963	0.984805	0.965609	0.939816
1	1	0.999695	0.995968	0.984817	0.965627	0.939839
1	1	0.999696	0.995974	0.984829	0.965645	0.939861
1	1	0.999697	0.995979	0.984841	0.965662	0.939883
1	1	0.999698	0.995984	0.984852	0.965679	0.939904
1	1	0.999698	0.995989	0.984863	0.965696	0.939925
1	1	0.999699	0.995994	0.984874	0.965712	0.939945
1	1	0.9997	0.995999	0.984885	0.965728	0.939964
1	1	0.999701	0.996004	0.984895	0.965743	0.939984
1	1	0.999702	0.996008	0.984905	0.965758	0.940002
1	1	0.999702	0.996013	0.984914	0.965772	0.94002
1	1	0.999703	0.996017	0.984924	0.965786	0.940038
1	1	0.999704	0.996021	0.984933	0.9658	0.940055
1	1	0.999704	0.996025	0.984942	0.965813	0.940071
1	1	0.999705	0.996029	0.98495	0.965825	0.940087
1	1	0.999706	0.996033	0.984958	0.965838	0.940102
1	1	0.999706	0.996036	0.984966	0.965849	0.940117
1	1	0.999707	0.99604	0.984974	0.965861	0.940131
1	1	0.999707	0.996043	0.984981	0.965872	0.940145
1	1	0.999708	0.996046	0.984988	0.965882	0.940158
1	1	0.999708	0.996049	0.984995	0.965892	0.940171
1	1	0.999709	0.996052	0.985002	0.965902	0.940183
1	1	0.999709	0.996055	0.985008	0.965911	0.940194
1	1	0.99971	0.996058	0.985014	0.96592	0.940205
1	1	0.99971	0.99606	0.985019	0.965929	0.940216
1	1	0.99971	0.996063	0.985025	0.965936	0.940226
1	1	0.999711	0.996065	0.98503	0.965944	0.940235
1	1	0.999711	0.996067	0.985034	0.965951	0.940244
1	1	0.999711	0.996069	0.985039	0.965958	0.940253
1	1	0.999712	0.996071	0.985043	0.965964	0.94026
1	1	0.999712	0.996073	0.985047	0.96597	0.940268
1	1	0.999712	0.996075	0.98505	0.965975	0.940274
1	1	0.999713	0.996076	0.985054	0.96598	0.94028
1	1	0.999713	0.996078	0.985057	0.965985	0.940286
1	1	0.999713	0.996079	0.98506	0.965989	0.940291
1	1	0.999713	0.99608	0.985062	0.965992	0.940296
1	1	0.999713	0.996081	0.985064	0.965996	0.9403
1	1	0.999713	0.996082	0.985066	0.965998	0.940303
1	1	0.999714	0.996082	0.985068	0.966001	0.940306
1	1	0.999714	0.996083	0.985069	0.966003	0.940309
1	1	0.999714	0.996083	0.98507	0.966004	0.940311
1	1	0.999714	0.996084	0.985071	0.966005	0.940312
1	1	0.999714	0.996084	0.985071	0.966006	0.940313
1	1	0.999714	0.996084	0.985071	0.966006	0.940313
