# Supplementary material for: Influence of confinement on the spreading of bacterial populations
Source: PLoS Comput Biol. 2022 May 9;18(5):e1010063. doi: 10.1371/journal.pcbi.1010063 (PMC9119553; doi:10.1371/journal.pcbi.1010063)
Supplement: S2 File — This zip file contains the raw data used to make all the Figures. (ZIP) [file pcbi.1010063.s009.zip › Fig3/mediumPores_lowSeed_normal.matpanel_A_time_hours.xlsx]

## Sheet: Sheet1
data
6.16791e-20
0.05
0.2
0.383333
0.55
0.716667
0.866667
1.01667
1.16667
1.3
1.43333
1.56667
1.7
1.83333
1.95
2.08333
2.2
2.33333
2.45
2.56667
2.68333
2.8
2.91667
3.05
3.16667
3.28333
3.38333
3.5
3.61667
3.73333
3.85
3.96667
4.08333
4.18333
4.3
4.41667
4.53333
4.63333
4.75
4.86667
4.98333
5.08333
5.2
5.31667
5.41667
5.53333
5.65
5.75
5.86667
5.96667
6.08333
6.2
6.3
6.41667
6.51667
6.63333
6.73333
6.85
6.95
7.06667
7.18333
7.28333
7.4
7.5
7.61667
7.71667
7.83333
7.93333
8.05
8.15
8.26667
8.36667
8.48333
8.58333
8.7
8.8
8.91667
9.01667
9.11667
9.23333
9.33333
9.45
9.55
9.66667
9.76667
9.88333
9.98333
10.0833
10.2
10.3
10.4167
10.5167
10.6333
10.7333
10.8333
10.95
11.05
11.1667
11.2667
11.3833
11.4833
11.5833
11.7
11.8
11.9167
12.0167
12.1167
12.2333
12.3333
12.45
12.55
12.65
12.7667
12.8667
12.9667
13.0833
13.1833
13.3
13.4
13.5
13.6167
13.7167
13.8167
13.9333
14.0333
14.15
14.25
14.35
14.4667
14.5667
14.6667
14.7833
14.8833
14.9833
15.0833
15.2
15.3
15.4
15.5
15.6167
15.7167
15.8167
15.9167
16.0333
16.1333
16.2333
16.3333
16.4333
16.55
16.65
16.75
16.85
16.95
17.05
17.1667
17.2667
17.3667
17.4667
17.5667
17.6667
17.7667
17.8667
17.9667
18.0833
18.1833
18.2833
18.3833
18.4833
18.5833
18.6833
18.7833
18.8833
18.9833
19.0833
19.1833
19.2833
19.3833
19.4833
19.5833
19.6833
19.7833
19.8833
19.9833
20.0667
20.1667
20.2667
20.3667
20.4667
20.5667
20.6667
20.75
20.85
20.95
21.05
21.15
21.2333
21.3333
21.4333
21.5333
21.6167
21.7167
21.8167
21.9
22
