# Supplementary material for: Influence of confinement on the spreading of bacterial populations
Source: PLoS Comput Biol. 2022 May 9;18(5):e1010063. doi: 10.1371/journal.pcbi.1010063 (PMC9119553; doi:10.1371/journal.pcbi.1010063)
Supplement: S2 File — This zip file contains the raw data used to make all the Figures. (ZIP) [file pcbi.1010063.s009.zip › Fig3/mediumPores_lowSeed_normal.mat3min_bacteria.xlsx]

## Sheet: Sheet1
data
9.51301e-06
9.29248e-06
8.66117e-06
7.70305e-06
6.53744e-06
5.29464e-06
4.09241e-06
3.01908e-06
2.12602e-06
1.42926e-06
9.17405e-07
5.62321e-07
3.29194e-07
1.84095e-07
9.8365e-08
5.02268e-08
2.45147e-08
1.14397e-08
5.10513e-09
2.17932e-09
8.90176e-10
3.48014e-10
1.30261e-10
4.6694e-11
1.60355e-11
5.2774e-12
1.66504e-12
5.03787e-13
1.46234e-13
4.07368e-14
1.0895e-14
2.7986e-15
6.90709e-16
1.63857e-16
3.73786e-17
8.20261e-18
1.73233e-18
3.5224e-19
6.89863e-20
1.30193e-20
2.36862e-21
4.156e-22
7.03583e-23
1.14975e-23
1.81435e-24
2.76608e-25
4.07584e-26
5.80718e-27
8.00381e-28
1.06757e-28
1.37864e-29
1.72441e-30
2.09002e-31
2.45562e-32
2.79803e-33
3.09315e-34
3.31883e-35
3.45764e-36
3.49909e-37
3.441e-38
3.28955e-39
3.05829e-40
2.76613e-41
2.43492e-42
2.08676e-43
1.7418e-44
1.41648e-45
1.12272e-46
8.67615e-48
6.53925e-49
4.80863e-50
3.45104e-51
2.41801e-52
1.65456e-53
1.10602e-54
7.22499e-56
4.61353e-57
2.8806e-58
1.75921e-59
1.05114e-60
6.14658e-62
3.51855e-63
1.97227e-64
1.08284e-65
5.8246e-67
3.07036e-68
1.58651e-69
8.03785e-71
3.99378e-72
1.94662e-73
9.30973e-75
4.36969e-76
2.01336e-77
9.10857e-79
4.04697e-80
1.76627e-81
7.57396e-83
3.19168e-84
1.32201e-85
5.3834e-87
2.15562e-88
8.48918e-90
3.28866e-91
1.25347e-92
4.70146e-94
1.73561e-95
6.30736e-97
2.25682e-98
7.95197e-100
2.75965e-101
9.43421e-103
3.17761e-104
1.05465e-105
3.44982e-107
1.11233e-108
3.53576e-110
1.10818e-111
3.42515e-113
1.04412e-114
3.13972e-116
9.31439e-118
2.72648e-119
7.87578e-121
2.24536e-122
6.31878e-124
1.75547e-125
4.81525e-127
1.30426e-128
3.48885e-130
9.21775e-132
2.40571e-133
6.20277e-135
1.58017e-136
3.97781e-138
9.8959e-140
2.43324e-141
5.91396e-143
1.42096e-144
3.37551e-146
7.92857e-148
1.84159e-149
4.23034e-151
9.61134e-153
2.16004e-154
4.80228e-156
1.05629e-157
2.29883e-159
4.9506e-161
1.05506e-162
2.22534e-164
4.64579e-166
9.60063e-168
1.96406e-169
3.97794e-171
7.97715e-173
1.584e-174
3.11472e-176
6.06552e-178
1.16987e-179
2.23492e-181
4.22932e-183
7.9286e-185
1.47255e-186
2.70973e-188
4.94072e-190
8.92677e-192
1.59834e-193
2.83623e-195
4.98819e-197
8.69563e-199
1.5026e-200
2.57394e-202
4.37112e-204
7.35958e-206
1.22859e-207
2.03367e-209
3.33811e-211
5.43365e-213
8.77161e-215
1.40439e-216
2.2302e-218
3.51293e-220
5.48895e-222
8.50802e-224
1.30831e-225
1.99597e-227
3.02126e-229
4.53766e-231
6.76253e-233
1.00009e-234
1.46774e-236
2.13775e-238
3.09017e-240
4.43352e-242
6.31359e-244
8.92454e-246
1.25227e-247
1.74434e-249
2.41216e-251
3.31164e-253
4.514e-255
6.10912e-257
8.20948e-259
1.09544e-260
1.45151e-262
1.90996e-264
2.49587e-266
3.23914e-268
4.17508e-270
5.34497e-272
6.79656e-274
8.58445e-276
1.07704e-277
1.34235e-279
1.662e-281
2.04428e-283
2.49812e-285
3.03294e-287
3.65856e-289
4.38497e-291
5.22214e-293
6.17976e-295
7.26693e-297
8.49184e-299
9.8614e-301
1.13809e-302
1.30536e-304
1.48803e-306
1.68593e-308
1.89857e-310
2.12513e-312
2.36445e-314
2.61501e-316
2.87428e-318
3.06271e-320
0
0
0
0
0
0
0
0
0
0
0
0
0
0
0
0
0
0
0
0
0
0
0
0
0
0
0
0
0
0
0
0
0
0
0
0
0
0
0
0
0
0
0
0
0
0
0
0
0
0
0
0
0
0
0
0
0
0
0
0
0
0
0
0
0
0
0
0
0
0
0
0
0
0
0
0
0
0
0
0
0
0
0
0
0
0
0
0
0
0
0
0
0
0
0
0
0
0
0
0
0
0
0
0
0
0
0
0
0
0
0
0
0
0
0
0
0
0
0
0
0
0
0
0
0
0
0
0
0
0
0
0
0
0
0
0
0
0
0
0
0
0
0
0
0
0
0
0
0
0
0
0
0
0
0
0
0
0
0
0
0
0
0
0
0
0
0
0
0
0
0
0
0
0
0
0
0
0
0
0
0
0
0
0
0
0
0
0
0
0
0
0
0
0
0
0
0
0
0
0
0
0
0
0
0
0
0
0
0
0
0
0
0
0
0
0
0
0
0
0
0
0
0
0
0
0
0
0
0
0
0
0
0
0
0
0
0
0
0
0
0
0
0
0
0
0
0
0
0
0
0
0
0
0
0
0
0
0
0
0
0
0
0
0
0
0
0
0
0
0
0
0
0
0
0
0
0
0
0
0
0
0
0
0
0
0
0
0
0
0
0
0
0
0
0
0
0
0
0
0
0
0
0
0
0
0
0
0
0
0
0
0
0
0
0
0
0
0
0
0
0
0
0
0
0
0
0
0
0
0
0
0
0
0
0
0
0
0
0
0
0
0
0
0
0
0
0
0
0
0
0
0
0
0
0
0
0
0
0
0
0
0
0
0
0
0
0
0
0
0
0
0
0
0
0
0
0
0
0
0
0
0
0
0
0
0
0
0
0
0
0
0
0
0
0
0
0
0
0
0
0
0
0
0
0
0
0
0
0
0
0
0
0
0
0
0
0
0
0
0
0
0
0
0
0
0
0
0
0
0
0
0
0
0
0
0
0
0
0
0
0
0
0
0
0
0
0
0
0
0
0
0
0
0
0
0
0
0
0
0
0
0
0
0
0
0
0
0
0
0
0
0
0
0
0
0
0
0
0
0
0
0
0
0
0
0
0
0
0
0
0
0
0
0
0
0
0
0
0
0
0
0
0
0
0
0
0
0
0
0
0
0
0
0
0
0
0
0
0
0
0
0
0
0
0
0
0
0
0
0
0
0
0
0
0
0
0
0
0
0
0
0
0
0
0
0
0
0
0
0
0
0
0
0
0
0
0
0
0
0
0
0
0
0
0
0
0
0
0
0
0
0
0
0
0
0
0
0
0
0
0
0
0
0
0
0
0
0
0
0
0
0
0
0
0
0
0
0
0
0
0
0
0
0
0
0
0
0
0
0
0
0
0
0
0
0
0
0
0
0
0
0
0
0
0
0
0
0
0
0
0
0
0
0
0
0
0
0
0
0
0
0
0
0
0
0
0
0
0
0
0
0
0
0
0
0
0
0
0
0
0
0
0
0
0
0
0
0
0
0
0
0
0
0
0
0
0
0
0
0
0
0
0
0
0
0
0
0
0
0
0
0
0
0
0
0
0
0
0
0
0
0
0
0
0
0
0
0
0
0
0
0
0
0
0
0
0
0
0
0
0
0
0
0
0
0
0
0
0
0
0
0
0
0
0
0
0
0
0
0
0
0
0
0
0
0
0
0
0
0
0
0
0
0
0
0
0
0
0
0
0
0
0
0
0
0
0
0
0
0
0
0
0
0
0
0
0
0
0
0
0
0
0
0
0
0
0
0
0
0
0
0
0
0
0
0
0
0
0
0
0
0
0
0
0
0
0
0
0
0
0
0
0
0
0
0
0
0
0
0
0
0
0
0
0
0
0
0
0
0
0
0
0
0
0
0
0
0
0
0
0
0
0
0
0
0
0
0
0
0
0
0
0
0
0
0
0
0
0
0
0
0
0
0
0
0
0
0
0
0
0
0
0
0
0
0
0
0
0
0
0
0
0
0
0
0
0
0
0
0
0
0
0
0
0
0
0
0
0
0
0
0
0
0
0
0
0
0
0
0
0
0
0
0
0
0
0
0
0
0
0
0
0
0
0
0
0
0
0
0
0
0
0
0
0
0
0
0
0
0
0
0
0
0
0
0
0
0
0
0
0
0
0
0
0
0
0
0
0
0
0
0
0
0
0
0
0
0
0
0
0
0
0
0
0
0
0
0
0
0
0
0
0
0
0
0
0
0
0
0
0
0
0
0
0
0
0
0
0
0
0
0
0
0
0
0
0
0
0
0
0
0
0
0
0
0
0
0
0
0
0
0
0
0
0
0
0
0
0
0
0
0
0
0
0
0
0
0
0
0
0
0
0
0
0
0
0
0
0
0
0
0
0
0
0
0
0
0
0
0
0
0
0
0
0
0
0
0
0
0
0
0
0
0
0
0
0
0
0
0
0
0
0
0
0
0
0
0
0
0
0
0
0
0
0
0
0
0
0
0
0
0
0
0
0
0
0
0
0
0
0
0
0
0
0
0
0
0
0
0
0
0
0
0
0
0
0
0
0
0
0
0
0
0
0
0
0
0
0
0
0
0
0
0
0
0
0
0
0
0
0
0
0
0
0
0
0
0
0
0
0
0
0
0
0
0
0
0
0
0
0
0
0
0
0
0
0
0
0
0
0
0
0
0
0
0
0
0
0
0
0
0
0
0
0
0
0
0
0
0
0
0
0
0
0
0
0
0
0
0
0
0
0
0
0
0
0
0
0
0
0
0
0
0
0
0
0
0
0
0
0
0
0
0
0
0
0
0
0
0
0
0
0
0
0
0
0
0
0
0
0
0
0
0
0
0
0
0
0
0
0
0
0
0
0
0
0
0
0
0
0
0
0
0
0
0
0
0
0
0
0
0
0
0
0
0
0
0
0
0
0
0
0
0
0
0
0
0
0
0
0
0
0
0
0
0
0
0
0
0
0
0
0
0
0
0
0
0
0
0
0
0
0
0
0
0
0
0
0
0
0
0
0
0
0
0
0
0
0
0
0
0
0
0
0
0
0
0
0
0
0
0
0
0
0
0
0
0
0
0
0
0
0
0
0
0
0
0
0
0
0
0
0
0
0
0
0
0
0
0
0
0
0
0
0
0
0
0
0
0
0
0
0
0
0
0
0
0
0
0
0
0
0
0
0
0
0
0
0
0
0
0
0
0
0
0
0
0
0
0
0
0
0
0
0
0
0
0
0
0
0
0
0
0
0
0
0
0
0
0
0
0
0
0
0
0
0
0
0
0
0
0
0
0
0
0
0
0
0
0
0
0
0
0
0
0
0
0
0
0
0
0
0
0
0
0
0
0
0
0
0
0
0
0
0
0
0
0
0
0
0
0
0
0
0
0
0
0
0
0
0
0
0
0
0
0
0
0
0
0
0
0
0
0
0
