# Supplementary material for: Influence of confinement on the spreading of bacterial populations
Source: PLoS Comput Biol. 2022 May 9;18(5):e1010063. doi: 10.1371/journal.pcbi.1010063 (PMC9119553; doi:10.1371/journal.pcbi.1010063)
Supplement: S2 File — This zip file contains the raw data used to make all the Figures. (ZIP) [file pcbi.1010063.s009.zip › Fig3/mediumPores_lowSeed_normal.mat1320min_position_mm.xlsx]

## Sheet: Sheet1
data
0
0.01
0.02
0.03
0.04
0.05
0.06
0.07
0.08
0.09
0.1
0.11
0.12
0.13
0.14
0.15
0.16
0.17
0.18
0.19
0.2
0.21
0.22
0.23
0.24
0.25
0.26
0.27
0.28
0.29
0.3
0.31
0.32
0.33
0.34
0.35
0.36
0.37
0.38
0.39
0.4
0.41
0.42
0.43
0.44
0.45
0.46
0.47
0.48
0.49
0.5
0.51
0.52
0.53
0.54
0.55
0.56
0.57
0.58
0.59
0.6
0.61
0.62
0.63
0.64
0.65
0.66
0.67
0.68
0.69
0.7
0.71
0.72
0.73
0.74
0.75
0.76
0.77
0.78
0.79
0.8
0.81
0.82
0.83
0.84
0.85
0.86
0.87
0.88
0.89
0.9
0.91
0.92
0.93
0.94
0.95
0.96
0.97
0.98
0.99
1
1.01
1.02
1.03
1.04
1.05
1.06
1.07
1.08
1.09
1.1
1.11
1.12
1.13
1.14
1.15
1.16
1.17
1.18
1.19
1.2
1.21
1.22
1.23
1.24
1.25
1.26
1.27
1.28
1.29
1.3
1.31
1.32
1.33
1.34
1.35
1.36
1.37
1.38
1.39
1.4
1.41
1.42
1.43
1.44
1.45
1.46
1.47
1.48
1.49
1.5
1.51
1.52
1.53
1.54
1.55
1.56
1.57
1.58
1.59
1.6
1.61
1.62
1.63
1.64
1.65
1.66
1.67
1.68
1.69
1.7
1.71
1.72
1.73
1.74
1.75
1.76
1.77
1.78
1.79
1.8
1.81
1.82
1.83
1.84
1.85
1.86
1.87
1.88
1.89
1.9
1.91
1.92
1.93
1.94
1.95
1.96
1.97
1.98
1.99
2
2.01
2.02
2.03
2.04
2.05
2.06
2.07
2.08
2.09
2.1
2.11
2.12
2.13
2.14
2.15
2.16
2.17
2.18
2.19
2.2
2.21
2.22
2.23
2.24
2.25
2.26
2.27
2.28
2.29
2.3
2.31
2.32
2.33
2.34
2.35
2.36
2.37
2.38
2.39
2.4
2.41
2.42
2.43
2.44
2.45
2.46
2.47
2.48
2.49
2.5
2.51
2.52
2.53
2.54
2.55
2.56
2.57
2.58
2.59
2.6
2.61
2.62
2.63
2.64
2.65
2.66
2.67
2.68
2.69
2.7
2.71
2.72
2.73
2.74
2.75
2.76
2.77
2.78
2.79
2.8
2.81
2.82
2.83
2.84
2.85
2.86
2.87
2.88
2.89
2.9
2.91
2.92
2.93
2.94
2.95
2.96
2.97
2.98
2.99
3
3.01
3.02
3.03
3.04
3.05
3.06
3.07
3.08
3.09
3.1
3.11
3.12
3.13
3.14
3.15
3.16
3.17
3.18
3.19
3.2
3.21
3.22
3.23
3.24
3.25
3.26
3.27
3.28
3.29
3.3
3.31
3.32
3.33
3.34
3.35
3.36
3.37
3.38
3.39
3.4
3.41
3.42
3.43
3.44
3.45
3.46
3.47
3.48
3.49
3.5
3.51
3.52
3.53
3.54
3.55
3.56
3.57
3.58
3.59
3.6
3.61
3.62
3.63
3.64
3.65
3.66
3.67
3.68
3.69
3.7
3.71
3.72
3.73
3.74
3.75
3.76
3.77
3.78
3.79
3.8
3.81
3.82
3.83
3.84
3.85
3.86
3.87
3.88
3.89
3.9
3.91
3.92
3.93
3.94
3.95
3.96
3.97
3.98
3.99
4
4.01
4.02
4.03
4.04
4.05
4.06
4.07
4.08
4.09
4.1
4.11
4.12
4.13
4.14
4.15
4.16
4.17
4.18
4.19
4.2
4.21
4.22
4.23
4.24
4.25
4.26
4.27
4.28
4.29
4.3
4.31
4.32
4.33
4.34
4.35
4.36
4.37
4.38
4.39
4.4
4.41
4.42
4.43
4.44
4.45
4.46
4.47
4.48
4.49
4.5
4.51
4.52
4.53
4.54
4.55
4.56
4.57
4.58
4.59
4.6
4.61
4.62
4.63
4.64
4.65
4.66
4.67
4.68
4.69
4.7
4.71
4.72
4.73
4.74
4.75
4.76
4.77
4.78
4.79
4.8
4.81
4.82
4.83
4.84
4.85
4.86
4.87
4.88
4.89
4.9
4.91
4.92
4.93
4.94
4.95
4.96
4.97
4.98
4.99
5
5.01
5.02
5.03
5.04
5.05
5.06
5.07
5.08
5.09
5.1
5.11
5.12
5.13
5.14
5.15
5.16
5.17
5.18
5.19
5.2
5.21
5.22
5.23
5.24
5.25
5.26
5.27
5.28
5.29
5.3
5.31
5.32
5.33
5.34
5.35
5.36
5.37
5.38
5.39
5.4
5.41
5.42
5.43
5.44
5.45
5.46
5.47
5.48
5.49
5.5
5.51
5.52
5.53
5.54
5.55
5.56
5.57
5.58
5.59
5.6
5.61
5.62
5.63
5.64
5.65
5.66
5.67
5.68
5.69
5.7
5.71
5.72
5.73
5.74
5.75
5.76
5.77
5.78
5.79
5.8
5.81
5.82
5.83
5.84
5.85
5.86
5.87
5.88
5.89
5.9
5.91
5.92
5.93
5.94
5.95
5.96
5.97
5.98
5.99
6
6.01
6.02
6.03
6.04
6.05
6.06
6.07
6.08
6.09
6.1
6.11
6.12
6.13
6.14
6.15
6.16
6.17
6.18
6.19
6.2
6.21
6.22
6.23
6.24
6.25
6.26
6.27
6.28
6.29
6.3
6.31
6.32
6.33
6.34
6.35
6.36
6.37
6.38
6.39
6.4
6.41
6.42
6.43
6.44
6.45
6.46
6.47
6.48
6.49
6.5
6.51
6.52
6.53
6.54
6.55
6.56
6.57
6.58
6.59
6.6
6.61
6.62
6.63
6.64
6.65
6.66
6.67
6.68
6.69
6.7
6.71
6.72
6.73
6.74
6.75
6.76
6.77
6.78
6.79
6.8
6.81
6.82
6.83
6.84
6.85
6.86
6.87
6.88
6.89
6.9
6.91
6.92
6.93
6.94
6.95
6.96
6.97
6.98
6.99
7
7.01
7.02
7.03
7.04
7.05
7.06
7.07
7.08
7.09
7.1
7.11
7.12
7.13
7.14
7.15
7.16
7.17
7.18
7.19
7.2
7.21
7.22
7.23
7.24
7.25
7.26
7.27
7.28
7.29
7.3
7.31
7.32
7.33
7.34
7.35
7.36
7.37
7.38
7.39
7.4
7.41
7.42
7.43
7.44
7.45
7.46
7.47
7.48
7.49
7.5
7.51
7.52
7.53
7.54
7.55
7.56
7.57
7.58
7.59
7.6
7.61
7.62
7.63
7.64
7.65
7.66
7.67
7.68
7.69
7.7
7.71
7.72
7.73
7.74
7.75
7.76
7.77
7.78
7.79
7.8
7.81
7.82
7.83
7.84
7.85
7.86
7.87
7.88
7.89
7.9
7.91
7.92
7.93
7.94
7.95
7.96
7.97
7.98
7.99
8
8.01
8.02
8.03
8.04
8.05
8.06
8.07
8.08
8.09
8.1
8.11
8.12
8.13
8.14
8.15
8.16
8.17
8.18
8.19
8.2
8.21
8.22
8.23
8.24
8.25
8.26
8.27
8.28
8.29
8.3
8.31
8.32
8.33
8.34
8.35
8.36
8.37
8.38
8.39
8.4
8.41
8.42
8.43
8.44
8.45
8.46
8.47
8.48
8.49
8.5
8.51
8.52
8.53
8.54
8.55
8.56
8.57
8.58
8.59
8.6
8.61
8.62
8.63
8.64
8.65
8.66
8.67
8.68
8.69
8.7
8.71
8.72
8.73
8.74
8.75
8.76
8.77
8.78
8.79
8.8
8.81
8.82
8.83
8.84
8.85
8.86
8.87
8.88
8.89
8.9
8.91
8.92
8.93
8.94
8.95
8.96
8.97
8.98
8.99
9
9.01
9.02
9.03
9.04
9.05
9.06
9.07
9.08
9.09
9.1
9.11
9.12
9.13
9.14
9.15
9.16
9.17
9.18
9.19
9.2
9.21
9.22
9.23
9.24
9.25
9.26
9.27
9.28
9.29
9.3
9.31
9.32
9.33
9.34
9.35
9.36
9.37
9.38
9.39
9.4
9.41
9.42
9.43
9.44
9.45
9.46
9.47
9.48
9.49
9.5
9.51
9.52
9.53
9.54
9.55
9.56
9.57
9.58
9.59
9.6
9.61
9.62
9.63
9.64
9.65
9.66
9.67
9.68
9.69
9.7
9.71
9.72
9.73
9.74
9.75
9.76
9.77
9.78
9.79
9.8
9.81
9.82
9.83
9.84
9.85
9.86
9.87
9.88
9.89
9.9
9.91
9.92
9.93
9.94
9.95
9.96
9.97
9.98
9.99
10
10.01
10.02
10.03
10.04
10.05
10.06
10.07
10.08
10.09
10.1
10.11
10.12
10.13
10.14
10.15
10.16
10.17
10.18
10.19
10.2
10.21
10.22
10.23
10.24
10.25
10.26
10.27
10.28
10.29
10.3
10.31
10.32
10.33
10.34
10.35
10.36
10.37
10.38
10.39
10.4
10.41
10.42
10.43
10.44
10.45
10.46
10.47
10.48
10.49
10.5
10.51
10.52
10.53
10.54
10.55
10.56
10.57
10.58
10.59
10.6
10.61
10.62
10.63
10.64
10.65
10.66
10.67
10.68
10.69
10.7
10.71
10.72
10.73
10.74
10.75
10.76
10.77
10.78
10.79
10.8
10.81
10.82
10.83
10.84
10.85
10.86
10.87
10.88
10.89
10.9
10.91
10.92
10.93
10.94
10.95
10.96
10.97
10.98
10.99
11
11.01
11.02
11.03
11.04
11.05
11.06
11.07
11.08
11.09
11.1
11.11
11.12
11.13
11.14
11.15
11.16
11.17
11.18
11.19
11.2
11.21
11.22
11.23
11.24
11.25
11.26
11.27
11.28
11.29
11.3
11.31
11.32
11.33
11.34
11.35
11.36
11.37
11.38
11.39
11.4
11.41
11.42
11.43
11.44
11.45
11.46
11.47
11.48
11.49
11.5
11.51
11.52
11.53
11.54
11.55
11.56
11.57
11.58
11.59
11.6
11.61
11.62
11.63
11.64
11.65
11.66
11.67
11.68
11.69
11.7
11.71
11.72
11.73
11.74
11.75
11.76
11.77
11.78
11.79
11.8
11.81
11.82
11.83
11.84
11.85
11.86
11.87
11.88
11.89
11.9
11.91
11.92
11.93
11.94
11.95
11.96
11.97
11.98
11.99
12
12.01
12.02
12.03
12.04
12.05
12.06
12.07
12.08
12.09
12.1
12.11
12.12
12.13
12.14
12.15
12.16
12.17
12.18
12.19
12.2
12.21
12.22
12.23
12.24
12.25
12.26
12.27
12.28
12.29
12.3
12.31
12.32
12.33
12.34
12.35
12.36
12.37
12.38
12.39
12.4
12.41
12.42
12.43
12.44
12.45
12.46
12.47
12.48
12.49
12.5
12.51
12.52
12.53
12.54
12.55
12.56
12.57
12.58
12.59
12.6
12.61
12.62
12.63
12.64
12.65
12.66
12.67
12.68
12.69
12.7
12.71
12.72
12.73
12.74
12.75
12.76
12.77
12.78
12.79
12.8
12.81
12.82
12.83
12.84
12.85
12.86
12.87
12.88
12.89
12.9
12.91
12.92
12.93
12.94
12.95
12.96
12.97
12.98
12.99
13
13.01
13.02
13.03
13.04
13.05
13.06
13.07
13.08
13.09
13.1
13.11
13.12
13.13
13.14
13.15
13.16
13.17
13.18
13.19
13.2
13.21
13.22
13.23
13.24
13.25
13.26
13.27
13.28
13.29
13.3
13.31
13.32
13.33
13.34
13.35
13.36
13.37
13.38
13.39
13.4
13.41
13.42
13.43
13.44
13.45
13.46
13.47
13.48
13.49
13.5
13.51
13.52
13.53
13.54
13.55
13.56
13.57
13.58
13.59
13.6
13.61
13.62
13.63
13.64
13.65
13.66
13.67
13.68
13.69
13.7
13.71
13.72
13.73
13.74
13.75
13.76
13.77
13.78
13.79
13.8
13.81
13.82
13.83
13.84
13.85
13.86
13.87
13.88
13.89
13.9
13.91
13.92
13.93
13.94
13.95
13.96
13.97
13.98
13.99
14
14.01
14.02
14.03
14.04
14.05
14.06
14.07
14.08
14.09
14.1
14.11
14.12
14.13
14.14
14.15
14.16
14.17
14.18
14.19
14.2
14.21
14.22
14.23
14.24
14.25
14.26
14.27
14.28
14.29
14.3
14.31
14.32
14.33
14.34
14.35
14.36
14.37
14.38
14.39
14.4
14.41
14.42
14.43
14.44
14.45
14.46
14.47
14.48
14.49
14.5
14.51
14.52
14.53
14.54
14.55
14.56
14.57
14.58
14.59
14.6
14.61
14.62
14.63
14.64
14.65
14.66
14.67
14.68
14.69
14.7
14.71
14.72
14.73
14.74
14.75
14.76
14.77
14.78
14.79
14.8
14.81
14.82
14.83
14.84
14.85
14.86
14.87
14.88
14.89
14.9
14.91
14.92
14.93
14.94
14.95
14.96
14.97
14.98
14.99
15
15.01
15.02
15.03
15.04
15.05
15.06
15.07
15.08
15.09
15.1
15.11
15.12
15.13
15.14
15.15
15.16
15.17
15.18
15.19
15.2
15.21
15.22
15.23
15.24
15.25
15.26
15.27
15.28
15.29
15.3
15.31
15.32
15.33
15.34
15.35
15.36
15.37
15.38
15.39
15.4
15.41
15.42
15.43
15.44
15.45
15.46
15.47
15.48
15.49
15.5
15.51
15.52
15.53
15.54
15.55
15.56
15.57
15.58
15.59
15.6
15.61
15.62
15.63
15.64
15.65
15.66
15.67
15.68
15.69
15.7
15.71
15.72
15.73
15.74
15.75
15.76
15.77
15.78
15.79
15.8
15.81
15.82
15.83
15.84
15.85
15.86
15.87
15.88
15.89
15.9
15.91
15.92
15.93
15.94
15.95
15.96
15.97
15.98
15.99
16
16.01
16.02
16.03
16.04
16.05
16.06
16.07
16.08
16.09
16.1
16.11
16.12
16.13
16.14
16.15
16.16
16.17
16.18
16.19
16.2
16.21
16.22
16.23
16.24
16.25
16.26
16.27
16.28
16.29
16.3
16.31
16.32
16.33
16.34
16.35
16.36
16.37
16.38
16.39
16.4
16.41
16.42
16.43
16.44
16.45
16.46
16.47
16.48
16.49
16.5
16.51
16.52
16.53
16.54
16.55
16.56
16.57
16.58
16.59
16.6
16.61
16.62
16.63
16.64
16.65
16.66
16.67
16.68
16.69
16.7
16.71
16.72
16.73
16.74
16.75
16.76
16.77
16.78
16.79
16.8
16.81
16.82
16.83
16.84
16.85
16.86
16.87
16.88
16.89
16.9
16.91
16.92
16.93
16.94
16.95
16.96
16.97
16.98
16.99
17
17.01
17.02
17.03
17.04
17.05
17.06
17.07
17.08
17.09
17.1
17.11
17.12
17.13
17.14
17.15
17.16
17.17
17.18
17.19
17.2
17.21
17.22
17.23
17.24
17.25
17.26
17.27
17.28
17.29
17.3
17.31
17.32
17.33
17.34
17.35
17.36
17.37
17.38
17.39
17.4
17.41
17.42
17.43
17.44
17.45
17.46
17.47
17.48
17.49
