# Supplementary material for: Influence of confinement on the spreading of bacterial populations
Source: PLoS Comput Biol. 2022 May 9;18(5):e1010063. doi: 10.1371/journal.pcbi.1010063 (PMC9119553; doi:10.1371/journal.pcbi.1010063)
Supplement: S2 File — This zip file contains the raw data used to make all the Figures. (ZIP) [file pcbi.1010063.s009.zip › Fig3/mediumPores_lowSeed_normal.mat3min_growth_flux.xlsx]

## Sheet: Sheet1
data
2.74853e-08
2.31169e-08
1.88498e-08
1.48726e-08
1.13354e-08
8.3334e-09
5.90211e-09
4.02288e-09
2.63652e-09
1.66025e-09
1.00394e-09
5.82668e-10
3.24451e-10
1.73285e-10
8.8749e-11
4.358e-11
2.05159e-11
9.25879e-12
4.00572e-12
1.66145e-12
6.60707e-13
2.5194e-13
9.21326e-14
3.23171e-14
1.08753e-14
3.51185e-15
1.08848e-15
3.23897e-16
9.25591e-17
2.54087e-17
6.70244e-18
1.69946e-18
4.14342e-19
9.71697e-20
2.1927e-20
4.76283e-21
9.96204e-22
2.00722e-22
3.89739e-23
7.2955e-24
1.31708e-24
2.29413e-25
3.857e-26
6.26158e-27
9.81973e-28
1.48825e-28
2.18066e-29
3.09044e-30
4.23788e-31
5.62539e-32
7.23123e-33
9.0054e-34
1.08693e-34
1.27201e-35
1.44389e-36
1.59043e-37
1.70059e-38
1.76588e-39
1.78144e-40
1.74659e-41
1.66492e-42
1.54361e-43
1.39247e-44
1.22264e-45
1.04528e-46
8.7046e-48
7.06311e-49
5.58633e-50
4.30814e-51
3.24066e-52
2.3785e-53
1.70389e-54
1.19176e-55
8.14105e-57
5.43321e-58
3.54364e-59
2.25939e-60
1.40868e-61
8.59086e-63
5.12616e-64
2.99365e-65
1.71153e-66
9.58212e-68
5.2547e-69
2.82331e-70
1.48664e-71
7.67362e-73
3.88375e-74
1.92781e-75
9.3874e-77
4.48535e-78
2.10338e-79
9.68303e-81
4.37695e-82
1.9431e-83
8.47376e-85
3.63084e-86
1.52889e-87
6.32815e-89
2.57509e-90
1.03041e-91
4.05521e-93
1.56995e-94
5.98009e-96
2.24161e-97
8.27025e-99
3.00374e-100
1.07416e-101
3.78274e-103
1.31206e-104
4.48309e-106
1.50922e-107
5.00662e-109
1.63691e-110
5.27541e-112
1.67612e-113
5.25097e-115
1.62225e-116
4.94319e-118
1.48581e-119
4.40607e-121
1.28922e-122
3.72264e-124
1.06091e-125
2.98446e-127
8.28835e-129
2.27269e-130
6.1537e-132
1.64554e-133
4.34617e-135
1.13392e-136
2.92274e-138
7.44342e-140
1.87319e-141
4.6587e-143
1.14516e-144
2.78252e-146
6.68375e-148
1.5873e-149
3.72734e-151
8.65531e-153
1.98771e-154
4.51495e-156
1.01443e-157
2.25478e-159
4.95834e-161
1.07884e-162
2.3228e-164
4.94916e-166
1.04366e-167
2.17834e-169
4.50064e-171
9.20532e-173
1.86404e-174
3.73729e-176
7.41959e-178
1.45867e-179
2.84004e-181
5.47664e-183
1.04606e-184
1.97919e-186
3.70969e-188
6.88869e-190
1.26741e-191
2.31051e-193
4.17388e-195
7.47211e-197
1.32571e-198
2.3312e-200
4.06322e-202
7.02015e-204
1.20236e-205
2.04158e-207
3.43687e-209
5.73662e-211
9.49442e-213
1.55822e-214
2.53606e-216
4.09344e-218
6.55299e-220
1.04049e-221
1.63873e-223
2.5602e-225
3.96788e-227
6.10078e-229
9.30633e-231
1.40851e-232
2.11521e-234
3.15195e-236
4.66081e-238
6.83945e-240
9.96046e-242
1.43965e-243
2.06527e-245
2.94075e-247
4.15645e-249
5.83162e-251
8.12228e-253
1.12308e-254
1.54171e-256
2.10125e-258
2.84351e-260
3.82076e-262
5.0978e-264
6.75418e-266
8.88663e-268
1.16117e-269
1.50683e-271
1.94205e-273
2.48601e-275
3.16089e-277
3.99204e-279
5.00817e-281
6.24132e-283
7.72689e-285
9.50342e-287
1.16123e-288
1.40973e-290
1.70038e-292
2.03784e-294
2.42671e-296
2.8715e-298
3.37641e-300
3.94525e-302
4.5812e-304
5.28672e-306
6.0633e-308
6.91133e-310
7.82995e-312
8.81689e-314
9.86834e-316
1.09789e-317
1.21392e-319
1.33398e-321
0
