# Supplementary material for: Influence of confinement on the spreading of bacterial populations
Source: PLoS Comput Biol. 2022 May 9;18(5):e1010063. doi: 10.1371/journal.pcbi.1010063 (PMC9119553; doi:10.1371/journal.pcbi.1010063)
Supplement: S2 File — This zip file contains the raw data used to make all the Figures. (ZIP) [file pcbi.1010063.s009.zip › Fig3/mediumPores_lowSeed_normal.matpanel_D_chemotactic_without_collisions.xlsx]

## Sheet: Sheet1
data
0
2.18999e-15
2.28791e-15
2.33219e-15
2.35532e-15
2.36884e-15
2.3773e-15
2.38296e-15
2.38702e-15
2.39026e-15
2.39317e-15
2.39604e-15
2.41294e-15
2.4323e-15
2.45123e-15
2.46992e-15
2.48849e-15
2.50706e-15
2.52573e-15
2.54457e-15
2.56366e-15
2.58305e-15
2.60278e-15
2.62292e-15
2.64665e-15
2.67822e-15
2.70999e-15
2.74201e-15
2.77434e-15
2.807e-15
2.84004e-15
2.8735e-15
2.9074e-15
2.94178e-15
2.97665e-15
3.01206e-15
3.04803e-15
3.08458e-15
3.12173e-15
3.16256e-15
3.20893e-15
3.25591e-15
3.30352e-15
3.3518e-15
3.40077e-15
3.45046e-15
3.50089e-15
3.55209e-15
3.60408e-15
3.65688e-15
3.71053e-15
3.76505e-15
3.82046e-15
3.87678e-15
3.93404e-15
3.99226e-15
4.05193e-15
4.11901e-15
4.18715e-15
4.25638e-15
4.32674e-15
4.39825e-15
4.47094e-15
4.54485e-15
4.61999e-15
4.6964e-15
4.77412e-15
4.85315e-15
4.93355e-15
5.01534e-15
5.09855e-15
5.18321e-15
5.26936e-15
5.35702e-15
5.44623e-15
5.53703e-15
5.63168e-15
5.7324e-15
5.8349e-15
5.93921e-15
6.04538e-15
6.15345e-15
6.26345e-15
6.37542e-15
6.48941e-15
6.60547e-15
6.72363e-15
6.84394e-15
6.96644e-15
7.09118e-15
7.21821e-15
7.34757e-15
7.47931e-15
7.61349e-15
7.75014e-15
7.88933e-15
8.0311e-15
8.17551e-15
8.32386e-15
8.48086e-15
8.64082e-15
8.80377e-15
8.96979e-15
9.13894e-15
9.31128e-15
9.48688e-15
9.66582e-15
9.84815e-15
1.00339e-14
1.02233e-14
1.04162e-14
1.06128e-14
1.08132e-14
1.10174e-14
1.12255e-14
1.14377e-14
1.16539e-14
1.18742e-14
1.20988e-14
1.23277e-14
1.25611e-14
1.27989e-14
1.30414e-14
1.32933e-14
1.35538e-14
1.38194e-14
1.40902e-14
1.43663e-14
1.46478e-14
1.49349e-14
1.52276e-14
1.5526e-14
1.58303e-14
1.61407e-14
1.64571e-14
1.67798e-14
1.71088e-14
1.74444e-14
1.77866e-14
1.81355e-14
1.84914e-14
1.88543e-14
1.92245e-14
1.96019e-14
1.99869e-14
2.03795e-14
2.07799e-14
2.11883e-14
2.16049e-14
2.20297e-14
2.24684e-14
2.29215e-14
2.33837e-14
2.38552e-14
2.43363e-14
2.4827e-14
2.53277e-14
2.58385e-14
2.63596e-14
2.68912e-14
2.74337e-14
2.7987e-14
2.85517e-14
2.91277e-14
2.97154e-14
3.03151e-14
3.09269e-14
3.15512e-14
3.21881e-14
3.2838e-14
3.35011e-14
3.41776e-14
3.4868e-14
3.55724e-14
3.62911e-14
3.70245e-14
3.77728e-14
3.85364e-14
3.93156e-14
4.01106e-14
4.09367e-14
4.17806e-14
4.26418e-14
4.35208e-14
4.4418e-14
4.53337e-14
4.62682e-14
4.72221e-14
4.81957e-14
4.91895e-14
5.02037e-14
5.1239e-14
5.22956e-14
5.33741e-14
5.4475e-14
5.55986e-14
5.67455e-14
5.79162e-14
5.91111e-14
6.03308e-14
6.15758e-14
6.28466e-14
6.41438e-14
6.54679e-14
6.68195e-14
6.81991e-14
6.96074e-14
7.1045e-14
7.25124e-14
7.40103e-14
7.55394e-14
7.71003e-14
7.87154e-14
8.03664e-14
8.20521e-14
8.37732e-14
8.55304e-14
8.73246e-14
8.91564e-14
9.10267e-14
9.29363e-14
9.48861e-14
9.68769e-14
9.89095e-14
1.00985e-13
1.03104e-13
1.05268e-13
1.07477e-13
1.09732e-13
1.12036e-13
1.14387e-13
1.16788e-13
1.1924e-13
1.21744e-13
1.243e-13
1.2691e-13
1.29575e-13
1.32296e-13
1.35075e-13
1.37912e-13
1.4081e-13
1.43768e-13
1.46789e-13
1.49873e-13
1.53023e-13
1.56239e-13
1.59538e-13
1.62931e-13
1.66397e-13
1.69937e-13
1.73552e-13
1.77244e-13
1.81014e-13
1.84865e-13
1.88798e-13
1.92815e-13
1.96918e-13
2.01108e-13
2.05387e-13
2.09757e-13
2.14221e-13
2.1878e-13
2.23436e-13
2.28192e-13
2.33049e-13
2.38009e-13
2.43076e-13
2.48251e-13
2.53536e-13
2.58934e-13
2.64447e-13
2.70078e-13
2.7583e-13
2.81704e-13
2.87704e-13
2.93832e-13
3.00091e-13
3.06484e-13
3.13013e-13
3.19683e-13
3.26494e-13
3.33452e-13
3.40558e-13
3.47839e-13
3.55324e-13
3.62971e-13
3.70782e-13
3.78762e-13
3.86914e-13
3.95241e-13
4.03748e-13
4.12439e-13
4.21317e-13
4.30386e-13
4.3965e-13
4.49115e-13
4.58784e-13
4.68661e-13
4.78751e-13
4.89059e-13
4.9959e-13
5.10348e-13
5.21338e-13
5.32565e-13
5.44035e-13
5.55752e-13
5.67722e-13
5.79951e-13
5.92444e-13
6.05207e-13
6.18245e-13
6.31566e-13
6.45174e-13
6.59076e-13
6.73278e-13
6.87788e-13
7.02612e-13
7.17755e-13
7.33227e-13
7.49033e-13
7.65181e-13
7.81678e-13
7.98532e-13
8.15848e-13
8.3358e-13
8.51698e-13
8.7021e-13
8.89125e-13
9.08452e-13
9.282e-13
9.48378e-13
9.68995e-13
9.90062e-13
1.01159e-12
1.03358e-12
1.05605e-12
1.07902e-12
1.10248e-12
1.12646e-12
1.15095e-12
1.17598e-12
1.20156e-12
1.2277e-12
1.2544e-12
1.28169e-12
1.30957e-12
1.33806e-12
1.36717e-12
1.39692e-12
1.42731e-12
1.45837e-12
1.49011e-12
1.52253e-12
1.55567e-12
1.58953e-12
1.62413e-12
1.65948e-12
1.69561e-12
1.73253e-12
1.77025e-12
1.80879e-12
1.84818e-12
1.88843e-12
1.92956e-12
1.97159e-12
2.01469e-12
2.05886e-12
2.10401e-12
2.15015e-12
2.1973e-12
2.24548e-12
2.29473e-12
2.34506e-12
2.39649e-12
2.44906e-12
2.50278e-12
2.55768e-12
2.61379e-12
2.67113e-12
2.72974e-12
2.78963e-12
2.85084e-12
2.9134e-12
2.97733e-12
3.04268e-12
3.10946e-12
3.1777e-12
3.24746e-12
3.31874e-12
3.3916e-12
3.46606e-12
3.54216e-12
3.61994e-12
3.69943e-12
3.78067e-12
3.8637e-12
3.94857e-12
4.0353e-12
4.12394e-12
4.21454e-12
4.30713e-12
4.40177e-12
4.49849e-12
4.59735e-12
4.69838e-12
4.80165e-12
4.90719e-12
5.01506e-12
5.12531e-12
5.238e-12
5.35368e-12
5.47205e-12
5.59305e-12
5.71673e-12
5.84316e-12
5.97238e-12
6.10448e-12
6.2395e-12
6.37752e-12
6.51861e-12
6.66282e-12
6.81024e-12
6.96093e-12
7.11496e-12
7.27241e-12
7.43337e-12
7.59789e-12
7.76607e-12
7.93799e-12
8.11373e-12
8.29337e-12
8.47701e-12
8.66472e-12
8.85661e-12
9.05277e-12
9.25329e-12
9.45827e-12
9.66781e-12
9.88201e-12
1.0101e-11
1.03248e-11
1.05536e-11
1.07875e-11
1.10267e-11
1.12711e-11
1.1521e-11
1.17765e-11
1.20376e-11
1.23046e-11
1.25775e-11
1.28565e-11
1.31417e-11
1.34333e-11
1.37314e-11
1.40361e-11
1.43476e-11
1.46661e-11
1.49922e-11
1.53266e-11
1.56685e-11
1.60181e-11
1.63755e-11
1.67409e-11
1.71145e-11
1.74964e-11
1.7887e-11
1.82863e-11
1.86945e-11
1.91119e-11
1.95387e-11
1.99751e-11
2.04213e-11
2.08774e-11
2.13438e-11
2.18207e-11
2.23084e-11
2.28069e-11
2.33167e-11
2.38379e-11
2.43709e-11
2.49158e-11
2.5473e-11
2.60428e-11
2.66253e-11
2.7221e-11
2.78301e-11
2.84529e-11
2.90897e-11
2.97408e-11
3.04067e-11
3.10875e-11
3.17837e-11
3.24956e-11
3.32235e-11
3.39679e-11
3.4729e-11
3.55073e-11
3.63032e-11
3.71171e-11
3.79493e-11
3.88004e-11
3.96706e-11
4.05606e-11
4.14706e-11
4.24013e-11
4.3353e-11
4.43262e-11
4.5322e-11
4.63438e-11
4.73888e-11
4.84575e-11
4.95505e-11
5.06684e-11
5.18116e-11
5.29809e-11
5.41768e-11
5.53999e-11
5.66508e-11
5.79302e-11
5.92388e-11
6.05771e-11
6.1946e-11
6.3346e-11
6.4778e-11
6.62427e-11
6.77407e-11
6.9273e-11
7.08402e-11
7.24433e-11
7.40829e-11
7.576e-11
7.74755e-11
7.92301e-11
8.1025e-11
8.28608e-11
8.47388e-11
8.66597e-11
8.86246e-11
9.06345e-11
9.26905e-11
9.47937e-11
9.6945e-11
9.91458e-11
1.01397e-10
1.037e-10
1.06056e-10
1.08466e-10
1.10931e-10
1.13454e-10
1.16034e-10
1.18673e-10
1.21374e-10
1.24136e-10
1.26962e-10
1.29854e-10
1.32812e-10
1.35838e-10
1.38934e-10
1.42102e-10
1.45343e-10
1.48659e-10
1.5206e-10
1.55543e-10
1.59107e-10
1.62753e-10
1.66484e-10
1.70301e-10
1.74208e-10
1.78205e-10
1.82296e-10
1.86481e-10
1.90764e-10
1.95147e-10
1.99633e-10
2.04222e-10
2.08919e-10
2.13726e-10
2.18645e-10
2.23679e-10
2.28831e-10
2.34104e-10
2.395e-10
2.45022e-10
2.50674e-10
2.56459e-10
2.62379e-10
2.68438e-10
2.7464e-10
2.80988e-10
2.87485e-10
2.94135e-10
3.00942e-10
3.07909e-10
3.15041e-10
3.22341e-10
3.29813e-10
3.37462e-10
3.45292e-10
3.53307e-10
3.61512e-10
3.69912e-10
3.78511e-10
3.87314e-10
3.96326e-10
4.05552e-10
4.14998e-10
4.24668e-10
4.34569e-10
4.44706e-10
4.55085e-10
4.65711e-10
4.76592e-10
4.87732e-10
4.9914e-10
5.1082e-10
5.22781e-10
5.35029e-10
5.4757e-10
5.60434e-10
5.73623e-10
5.87129e-10
6.00961e-10
6.15128e-10
6.29638e-10
6.44498e-10
6.59719e-10
6.75309e-10
6.91278e-10
7.07634e-10
7.24389e-10
7.41551e-10
7.59132e-10
7.77141e-10
7.95591e-10
8.14491e-10
8.33854e-10
8.53691e-10
8.74014e-10
8.94837e-10
9.16171e-10
9.3803e-10
9.60429e-10
9.83382e-10
1.0069e-09
1.03101e-09
1.05571e-09
1.08103e-09
1.10698e-09
1.13358e-09
1.16085e-09
1.18879e-09
1.21744e-09
1.24681e-09
1.27692e-09
1.30779e-09
1.33944e-09
1.37189e-09
1.40516e-09
1.43928e-09
1.47427e-09
1.51014e-09
1.54694e-09
1.58467e-09
1.62337e-09
1.66306e-09
1.70377e-09
1.74554e-09
1.78838e-09
1.83233e-09
1.87742e-09
1.92368e-09
1.97115e-09
2.01986e-09
2.06985e-09
2.12114e-09
2.17378e-09
2.22781e-09
2.28326e-09
2.34018e-09
2.3986e-09
2.45858e-09
2.52014e-09
2.58334e-09
2.64823e-09
2.71485e-09
2.78325e-09
2.85349e-09
2.92561e-09
2.99968e-09
3.07581e-09
3.15403e-09
3.23437e-09
3.31689e-09
3.40165e-09
3.48873e-09
3.57819e-09
3.6701e-09
3.76454e-09
3.86157e-09
3.96128e-09
4.06375e-09
4.16905e-09
4.27729e-09
4.38853e-09
4.50288e-09
4.62043e-09
4.74128e-09
4.86553e-09
4.99327e-09
5.12463e-09
5.25972e-09
5.39864e-09
5.54151e-09
5.68847e-09
5.83964e-09
5.99515e-09
6.15513e-09
6.31974e-09
6.48912e-09
6.66341e-09
6.84278e-09
7.0274e-09
7.21742e-09
7.41303e-09
7.6144e-09
7.82174e-09
8.03522e-09
8.25505e-09
8.48145e-09
8.71463e-09
8.95482e-09
9.20225e-09
9.45717e-09
9.71982e-09
9.99048e-09
1.02694e-08
1.05569e-08
1.08532e-08
1.11587e-08
1.14737e-08
1.17985e-08
1.21334e-08
1.24788e-08
1.28351e-08
1.32027e-08
1.35819e-08
1.39732e-08
1.43771e-08
1.47939e-08
1.52241e-08
1.56683e-08
1.6127e-08
1.66006e-08
1.70898e-08
1.75951e-08
1.81172e-08
1.86566e-08
1.9214e-08
1.97902e-08
2.03858e-08
2.10016e-08
2.16384e-08
2.2297e-08
2.29783e-08
2.36831e-08
2.44124e-08
2.51673e-08
2.59486e-08
2.67576e-08
2.75953e-08
2.84629e-08
2.93617e-08
3.0293e-08
3.12581e-08
3.22585e-08
3.32956e-08
3.43712e-08
3.54867e-08
3.66441e-08
3.7845e-08
3.90915e-08
4.03856e-08
4.17295e-08
4.31253e-08
4.45755e-08
4.60826e-08
4.76492e-08
4.92781e-08
5.09722e-08
5.27348e-08
5.4569e-08
5.64784e-08
5.84665e-08
6.05374e-08
6.26952e-08
6.49442e-08
6.7289e-08
6.97349e-08
7.22897e-08
7.49564e-08
7.77409e-08
8.06496e-08
8.3689e-08
8.68665e-08
9.01896e-08
9.36663e-08
9.73055e-08
1.01116e-07
1.05109e-07
1.09293e-07
1.13681e-07
1.18285e-07
1.23118e-07
1.28193e-07
1.33526e-07
1.39133e-07
1.45032e-07
1.5124e-07
1.57779e-07
1.64671e-07
1.71938e-07
1.79607e-07
1.87705e-07
1.96262e-07
2.05312e-07
2.14889e-07
2.25032e-07
2.35783e-07
2.47189e-07
2.59299e-07
2.7217e-07
2.8586e-07
3.00437e-07
3.15973e-07
3.3255e-07
3.50267e-07
3.69263e-07
3.89605e-07
4.11415e-07
4.34829e-07
4.6e-07
4.87098e-07
5.16312e-07
5.47857e-07
5.81975e-07
6.18937e-07
6.59052e-07
7.02672e-07
7.50196e-07
8.02082e-07
8.58855e-07
9.21425e-07
9.90275e-07
1.06621e-06
1.15021e-06
1.24339e-06
1.3471e-06
1.46292e-06
1.59273e-06
1.73904e-06
1.90535e-06
2.09435e-06
2.31021e-06
2.55811e-06
2.84451e-06
3.17923e-06
3.57339e-06
4.03957e-06
4.59593e-06
5.27103e-06
6.09989e-06
7.12654e-06
8.42906e-06
1.01097e-05
1.23284e-05
1.53536e-05
1.9628e-05
2.59402e-05
3.58842e-05
5.30082e-05
8.65671e-05
0.000167415
0.000457459
0.00236644
0.00609706
0.00776079
0.00864716
0.00920723
0.00959896
0.00989042
0.0101117
0.0103547
0.0105718
0.01075
0.010878
0.0109727
0.0111665
0.0112882
0.0113216
0.011515
0.0116037
0.0116691
0.0118162
0.0118238
0.0119851
0.0120282
0.0121292
0.0122
0.0122609
0.0123492
0.0123875
0.0124815
0.0125125
0.0125995
0.0126365
0.0127033
0.0127579
0.0127909
0.0128733
0.0128591
0.0129781
0.0129034
0.0130666
0.0130412
0.0131324
0.0131648
0.013169
0.0132648
0.0131815
0.0133331
0.0133238
0.0133619
0.0134309
0.0133439
0.0134941
0.0134797
0.0135051
0.0135805
0.0134942
0.0136233
0.0136338
0.0136003
0.0137094
0.0136643
0.0137124
0.013772
0.0136802
0.0138004
0.0138185
0.0137424
0.0138706
0.0138544
0.0138291
0.0139278
0.0138842
0.0139005
0.0139758
0.0139111
0.0139597
0.0140175
0.0139375
0.0140093
0.0140548
0.0139649
0.0140508
0.0140891
0.0139942
0.0140855
0.0141212
0.0140256
0.0141139
0.0141511
0.0140592
0.0141361
0.0141789
0.0140944
0.0141521
0.0142039
0.0141304
0.0141612
0.0142254
0.0141662
0.0141627
0.0142424
0.0142005
0.0141559
0.0142537
0.0142319
0.0141397
0.0142581
0.0142589
0.0141407
0.0142541
0.0142799
0.0141882
0.0142404
0.0142933
0.0142303
0.0142155
0.0142974
0.014265
0.0141781
0.0142905
0.0142907
0.0141772
0.0142711
0.0143053
0.0142272
0.0142375
0.0143072
0.0142661
0.0141884
0.0142946
0.0142919
0.014179
0.0142659
0.0143028
0.0142307
0.0142198
0.0142971
0.014267
0.0141548
0.0142731
0.0142861
0.0141919
0.0142295
0.0142862
0.0142371
0.014165
0.0142659
0.0142628
0.0141543
0.0142238
0.0142672
0.0142064
0.0141587
0.0142489
0.0142365
0.0141206
0.0142066
0.0142432
0.0141771
0.0141393
0.0142249
0.0142094
0.014092
0.0141806
0.014216
0.0141504
0.0141094
0.0141956
0.0141823
0.0140686
0.0141472
0.0141864
0.0141261
0.01407
0.0141616
0.0141552
0.0140497
0.0141069
0.0141544
0.0141038
0.0140217
0.0141228
0.0141274
0.0140343
0.0140596
0.0141193
0.0140823
0.0139645
0.0140786
0.0140979
0.0140207
0.0140048
0.0140801
0.0140601
0.0139442
0.0140281
0.0140653
0.0140072
0.0139416
0.0140354
0.0140354
0.0139406
0.01397
0.0140278
0.0139918
0.0138689
0.0139837
0.0140064
0.0139354
0.0139029
0.0139838
0.0139723
0.0138674
0.0139234
0.0139712
0.0139263
0.0138254
0.0139314
0.0139467
0.0138695
0.013853
0.0139276
0.0139111
0.0138027
0.013869
0.0139128
0.0138654
0.0137709
0.013874
0.0138876
0.0138102
0.0137948
0.0138687
0.0138528
0.0137462
0.0138085
0.0138537
0.013809
0.0137073
0.0138126
0.0138296
0.0137568
0.0137295
0.0138075
0.013797
0.0136969
0.0137427
0.0137938
0.0137563
0.0136356
0.0137473
0.013772
0.0137081
0.0136576
0.0137437
0.0137425
0.0136529
0.0136714
0.0137323
0.0137057
0.0135911
0.0136775
0.0137136
0.0136621
0.0135787
0.0136763
0.0136879
0.0136121
0.0135941
0.013668
0.0136556
0.0135561
0.0136026
0.013653
0.013617
0.0134943
0.0136043
0.0136315
0.0135724
0.0135101
0.0135995
0.013604
0.0135222
0.0135214
0.0135886
0.0135706
0.0134667
0.0135265
0.0135717
0.0135317
0.0134186
0.0135257
0.0135492
0.0134874
0.0134332
0.0135191
0.0135211
0.0134381
0.013442
0.013507
0.0134879
0.0133839
0.0134453
0.0134895
0.0134495
0.013337
0.0134432
0.0134669
0.0134063
0.0133497
0.013436
0.0134393
0.0133585
0.0133573
0.0134236
0.0134068
0.0133061
0.0133599
0.0134064
0.0133697
0.0132495
0.0133576
0.0133844
0.013328
0.0132612
0.0133504
0.0133578
0.013282
0.0132684
0.0133386
0.0133266
0.0132317
0.0132711
0.0133222
0.013291
0.0131772
0.0132691
0.0133013
0.0132512
0.0131684
0.0132627
0.013276
0.0132071
0.013176
0.0132518
0.0132464
0.0131589
0.0131792
0.0132366
0.0132126
0.0131067
0.0131781
0.0132171
0.0131746
0.0130722
0.0131728
0.0131934
0.0131326
0.0130806
0.0131632
0.0131655
0.0130865
0.0130849
0.0131494
0.0131335
0.0130364
0.013085
0.0131315
0.0130974
0.0129824
0.013081
0.0131095
0.0130573
0.012983
0.0130729
0.0130834
0.0130132
0.0129886
0.0130607
0.0130532
0.0129651
0.0129901
0.0130445
0.013019
0.0129131
0.0129877
0.0130242
0.0129807
0.0128841
0.0129812
0.0129998
0.0129384
0.0128911
0.0129706
0.0129713
0.0128921
0.0128942
0.0129561
0.0129388
0.0128417
0.0128934
0.0129374
0.0129022
0.0127874
0.0128885
0.0129147
0.0128615
0.0127933
0.0128796
0.0128878
0.0128167
0.012798
0.0128666
0.0128568
0.0127678
0.0127987
0.0128495
0.0128216
0.0127148
0.0127954
0.0128282
0.0127823
0.0126959
0.0127881
0.0128028
0.0127387
0.0127022
0.0127765
0.0127731
0.0126909
0.0127045
0.0127608
0.0127391
0.0126388
0.0127027
0.0127408
0.0127007
0.0126001
