# Supplementary material for: Influence of confinement on the spreading of bacterial populations
Source: PLoS Comput Biol. 2022 May 9;18(5):e1010063. doi: 10.1371/journal.pcbi.1010063 (PMC9119553; doi:10.1371/journal.pcbi.1010063)
Supplement: S2 File — This zip file contains the raw data used to make all the Figures. (ZIP) [file pcbi.1010063.s009.zip › Fig3/mediumPores_lowSeed_normal.mat3min_diffusive_flux.xlsx]

## Sheet: Sheet1
data
0
1.4073e-08
2.1358e-08
2.59833e-08
2.77041e-08
2.67996e-08
2.39263e-08
1.99077e-08
1.5532e-08
1.14101e-08
7.9154e-09
5.19678e-09
3.2345e-09
1.91107e-09
1.07308e-09
5.73167e-10
2.91463e-10
1.41207e-10
6.52211e-11
2.87372e-11
1.20857e-11
4.85407e-12
1.86283e-12
6.8343e-13
2.39815e-13
8.05254e-14
2.58861e-14
7.97045e-15
2.3517e-15
6.65222e-16
1.80483e-16
4.69884e-17
1.17444e-17
2.8194e-18
6.50382e-19
1.44233e-19
3.07644e-20
6.3142e-21
1.2476e-21
2.3742e-22
4.3536e-23
7.69601e-24
1.3121e-24
2.15852e-25
3.42789e-26
5.25748e-27
7.7912e-28
1.1161e-28
1.5462e-29
2.07247e-30
2.68881e-31
3.37809e-32
4.1116e-33
4.85025e-34
5.54775e-35
6.15532e-36
6.62746e-37
6.92763e-38
7.033e-39
6.93727e-40
6.65121e-41
6.2008e-42
5.62338e-43
4.96266e-44
4.26346e-45
3.56699e-46
2.9073e-47
2.30932e-48
1.78829e-49
1.35051e-50
9.94992e-52
7.15392e-53
5.02131e-54
3.44174e-55
2.30445e-56
1.50773e-57
9.64218e-59
6.02918e-60
3.68724e-61
2.20614e-62
1.29174e-63
7.40377e-65
4.15514e-66
2.28398e-67
1.22995e-68
6.49067e-70
3.35742e-71
1.70274e-72
8.46886e-74
4.13181e-75
1.97788e-76
9.29194e-78
4.28507e-79
1.94024e-80
8.62764e-82
3.76847e-83
1.61721e-84
6.82008e-86
2.82697e-87
1.152e-88
4.616e-90
1.81907e-91
7.05155e-93
2.68939e-94
1.00934e-95
3.72835e-97
1.35571e-98
4.85356e-100
1.71111e-101
5.9414e-103
2.03221e-104
6.84831e-106
2.27408e-107
7.44226e-109
2.40074e-110
7.63475e-112
2.39396e-113
7.40247e-115
2.25754e-116
6.79131e-118
2.01555e-119
5.90221e-121
1.70559e-122
4.86441e-124
1.36943e-125
3.80588e-127
1.04432e-128
2.82964e-130
7.57175e-132
2.00116e-133
5.22445e-135
1.34747e-136
3.43378e-138
8.64659e-140
2.15172e-141
5.29226e-143
1.28664e-144
3.0923e-146
7.34781e-148
1.72636e-149
4.0109e-151
9.21586e-153
2.09437e-154
4.70802e-156
1.04696e-157
2.30339e-159
5.0141e-161
1.08005e-162
2.30228e-164
4.85709e-166
1.01422e-167
2.09636e-169
4.28953e-171
8.68966e-173
1.74293e-174
3.46157e-176
6.808e-178
1.32603e-179
2.55802e-181
4.88772e-183
9.25111e-185
1.73459e-186
3.22216e-188
5.93029e-190
1.08147e-191
1.95429e-193
3.49973e-195
6.21124e-197
1.09257e-198
1.9049e-200
3.29216e-202
5.64029e-204
9.57988e-206
1.61318e-207
2.6934e-209
4.45898e-211
7.32008e-213
1.1917e-214
1.92403e-216
3.0809e-218
4.89317e-220
7.70853e-222
1.20461e-223
1.86741e-225
2.87193e-227
4.382e-229
6.63374e-231
9.96445e-233
1.48519e-234
2.19666e-236
3.22418e-238
4.6965e-240
6.78966e-242
9.7423e-244
1.38751e-245
1.96151e-247
2.75263e-249
3.83465e-251
5.30328e-253
7.28157e-255
9.92625e-257
1.34352e-258
1.80561e-260
2.40957e-262
3.19308e-264
4.20198e-266
5.49149e-268
7.12749e-270
9.18778e-272
1.17633e-273
1.49593e-275
1.8896e-277
2.37098e-279
2.95527e-281
3.65929e-283
4.50135e-285
5.50111e-287
6.67938e-289
8.05779e-291
9.65841e-293
1.15033e-294
1.36137e-296
1.60099e-298
1.87099e-300
2.1729e-302
2.50789e-304
2.87669e-306
3.27949e-308
3.7159e-310
4.18485e-312
4.68455e-314
5.21245e-316
5.76522e-318
6.33886e-320
6.81811e-322
0
0
0
0
0
0
0
0
0
0
0
0
0
0
0
0
0
0
0
0
0
0
0
0
0
0
0
0
0
0
0
0
0
0
0
0
0
0
0
0
0
0
0
0
0
0
0
0
0
0
0
0
0
0
0
0
0
0
0
0
0
0
0
0
0
0
0
0
0
0
0
0
0
0
0
0
0
0
0
0
0
0
0
0
0
0
0
0
0
0
0
0
0
0
0
0
0
0
0
0
0
0
0
0
0
0
0
0
0
0
0
0
0
0
0
0
0
0
0
0
0
0
0
0
0
0
0
0
0
0
0
0
0
0
0
0
0
0
0
0
0
0
0
0
0
0
0
0
0
0
0
0
0
0
0
0
0
0
0
0
0
0
0
0
0
0
0
0
0
0
0
0
0
0
0
0
0
0
0
0
0
0
0
0
0
0
0
0
0
0
0
0
0
0
0
0
0
0
0
0
0
0
0
0
0
0
0
0
0
0
0
0
0
0
0
0
0
0
0
0
0
0
0
0
0
0
0
0
0
0
0
0
0
0
0
0
0
0
0
0
0
0
0
0
0
0
0
0
0
0
0
0
0
0
0
0
0
0
0
0
0
0
0
0
0
0
0
0
0
0
0
0
0
0
0
0
0
0
0
0
0
0
0
0
0
0
0
0
0
0
0
0
0
0
0
0
0
0
0
0
0
0
0
0
0
0
0
0
0
0
0
0
0
0
0
0
0
0
0
0
0
0
0
0
0
0
0
0
0
0
0
0
0
0
0
0
0
0
0
0
0
0
0
0
0
0
0
0
0
0
0
0
0
0
0
0
0
0
0
0
0
0
0
0
0
0
0
0
0
0
0
0
0
0
0
0
0
0
0
0
0
0
0
0
0
0
0
0
0
0
0
0
0
0
0
0
0
0
0
0
0
0
0
0
0
0
0
0
0
0
0
0
0
0
0
0
0
0
0
0
0
0
0
0
0
0
0
0
0
0
0
0
0
0
0
0
0
0
0
0
0
0
0
0
0
0
0
0
0
0
0
0
0
0
0
0
0
0
0
0
0
0
0
0
0
0
0
0
0
0
0
0
0
0
0
0
0
0
0
0
0
0
0
0
0
0
0
0
0
0
0
0
0
0
0
0
0
0
0
0
0
0
0
0
0
0
0
0
0
0
0
0
0
0
0
0
0
0
0
0
0
0
0
0
0
0
0
0
0
0
0
0
0
0
0
0
0
0
0
0
0
0
0
0
0
0
0
0
0
0
0
0
0
0
0
0
0
0
0
0
0
0
0
0
0
0
0
0
0
0
0
0
0
0
0
0
0
0
0
0
0
0
0
0
0
0
0
0
0
0
0
0
0
0
0
0
0
0
0
0
0
0
0
0
0
0
0
0
0
0
0
0
0
0
0
0
0
0
0
0
0
0
0
0
0
0
0
0
0
0
0
0
0
0
0
0
0
0
0
0
0
0
0
0
0
0
0
0
0
0
0
0
0
0
0
0
0
0
0
0
0
0
0
0
0
0
0
0
0
0
0
0
0
0
0
0
0
0
0
0
0
0
0
0
0
0
0
0
0
0
0
0
0
0
0
0
0
0
0
0
0
0
0
0
0
0
0
0
0
0
0
0
0
0
0
0
0
0
0
0
0
0
0
0
0
0
0
0
0
0
0
0
0
0
0
0
0
0
0
0
0
0
0
0
0
0
0
0
0
0
0
0
0
0
0
0
0
0
0
0
0
0
0
0
0
0
0
0
0
0
0
0
0
0
0
0
0
0
0
0
0
0
0
0
0
0
0
0
0
0
0
0
0
0
0
0
0
0
0
0
0
0
0
0
0
0
0
0
0
0
0
0
0
0
0
0
0
0
0
0
0
0
0
0
0
0
0
0
0
0
0
0
0
0
0
0
0
0
0
0
0
0
0
0
0
0
0
0
0
0
0
0
0
0
0
0
0
0
0
0
0
0
0
0
0
0
0
0
0
0
0
0
0
0
0
0
0
0
0
0
0
0
0
0
0
0
0
0
0
0
0
0
0
0
0
0
0
0
0
0
0
0
0
0
0
0
0
0
0
0
0
0
0
0
0
0
0
0
0
0
0
0
0
0
0
0
0
0
0
0
0
0
0
0
0
0
0
0
0
0
0
0
0
0
0
0
0
0
0
0
0
0
0
0
0
0
0
0
0
0
0
0
0
0
0
0
0
0
0
0
0
0
0
0
0
0
0
0
0
0
0
0
0
0
0
0
0
0
0
0
0
0
0
0
0
0
0
0
0
0
0
0
0
0
0
0
0
0
0
0
0
0
0
0
0
0
0
0
0
0
0
0
0
0
0
0
0
0
0
0
0
0
0
0
0
0
0
0
0
0
0
0
0
0
0
0
0
0
0
0
0
0
0
0
0
0
0
0
0
0
0
0
0
0
0
0
0
0
0
0
0
0
0
0
0
0
0
0
0
0
0
0
0
0
0
0
0
0
0
0
0
0
0
0
0
0
0
0
0
0
0
0
0
0
0
0
0
0
0
0
0
0
0
0
0
0
0
0
0
0
0
0
0
0
0
0
0
0
0
0
0
0
0
0
0
0
0
0
0
0
0
0
0
0
0
0
0
0
0
0
0
0
0
0
0
0
0
0
0
0
0
0
0
0
0
0
0
0
0
0
0
0
0
0
0
0
0
0
0
0
0
0
0
0
0
0
0
0
0
0
0
0
0
0
0
0
0
0
0
0
0
0
0
0
0
0
0
0
0
0
0
0
0
0
0
0
0
0
0
0
0
0
0
0
0
0
0
0
0
0
0
0
0
0
0
0
0
0
0
0
0
0
0
0
0
0
0
0
0
0
0
0
0
0
0
0
0
0
0
0
0
0
0
0
0
0
0
0
0
0
0
0
0
0
0
0
0
0
0
0
0
0
0
0
0
0
0
0
0
0
0
0
0
0
0
0
0
0
0
0
0
0
0
0
0
0
0
0
0
0
0
0
0
0
0
0
0
0
0
0
0
0
0
0
0
0
0
0
0
0
0
0
0
0
0
0
0
0
0
0
0
0
0
0
0
0
0
0
0
0
0
0
0
0
0
0
0
0
0
0
0
0
0
0
0
0
0
0
0
0
0
0
0
0
0
0
0
0
0
0
0
0
0
0
0
0
0
0
0
0
0
0
0
0
0
0
0
0
0
0
0
0
0
0
0
0
0
0
0
0
0
0
0
0
0
0
0
0
0
0
0
0
0
0
0
0
0
0
0
0
0
0
0
0
0
0
0
0
0
0
0
0
0
0
0
0
0
0
0
0
0
0
0
0
0
0
0
0
0
0
0
0
0
0
0
0
0
0
0
0
0
0
0
0
0
0
0
0
0
0
0
0
0
0
0
0
0
0
0
0
0
0
0
0
0
0
0
0
0
0
0
0
0
0
0
0
0
0
0
0
0
0
0
0
0
