# Supplementary material for: Influence of confinement on the spreading of bacterial populations
Source: PLoS Comput Biol. 2022 May 9;18(5):e1010063. doi: 10.1371/journal.pcbi.1010063 (PMC9119553; doi:10.1371/journal.pcbi.1010063)
Supplement: S2 File — This zip file contains the raw data used to make all the Figures. (ZIP) [file pcbi.1010063.s009.zip › Fig3/mediumPores_lowSeed_normal.matpanel_D_diffusive_without_collisions.xlsx]

## Sheet: Sheet1
data
3.15901e-08
3.01933e-08
2.89007e-08
2.77041e-08
2.65959e-08
2.55683e-08
2.46147e-08
2.38846e-08
2.32383e-08
2.26237e-08
2.20397e-08
2.1485e-08
2.09581e-08
2.04577e-08
1.99823e-08
1.95305e-08
1.91012e-08
1.87698e-08
1.84675e-08
1.8176e-08
1.78952e-08
1.76246e-08
1.7364e-08
1.71132e-08
1.68717e-08
1.66393e-08
1.64157e-08
1.62004e-08
1.60003e-08
1.58509e-08
1.57058e-08
1.5565e-08
1.54283e-08
1.52958e-08
1.51673e-08
1.50429e-08
1.49224e-08
1.48057e-08
1.46927e-08
1.45834e-08
1.44777e-08
1.43755e-08
1.42982e-08
1.42323e-08
1.41684e-08
1.41063e-08
1.40462e-08
1.3988e-08
1.39316e-08
1.38772e-08
1.38245e-08
1.37737e-08
1.37247e-08
1.36775e-08
1.3632e-08
1.35883e-08
1.35463e-08
1.35161e-08
1.34975e-08
1.348e-08
1.34634e-08
1.3448e-08
1.34335e-08
1.34201e-08
1.34077e-08
1.33963e-08
1.33859e-08
1.33766e-08
1.33683e-08
1.3361e-08
1.33547e-08
1.33495e-08
1.33452e-08
1.33419e-08
1.33472e-08
1.33605e-08
1.33745e-08
1.33892e-08
1.34046e-08
1.34207e-08
1.34375e-08
1.34549e-08
1.34731e-08
1.3492e-08
1.35117e-08
1.3532e-08
1.35531e-08
1.35748e-08
1.35974e-08
1.36206e-08
1.36446e-08
1.36693e-08
1.36947e-08
1.37294e-08
1.37677e-08
1.38065e-08
1.38459e-08
1.38859e-08
1.39265e-08
1.39677e-08
1.40096e-08
1.40521e-08
1.40952e-08
1.41389e-08
1.41833e-08
1.42283e-08
1.4274e-08
1.43203e-08
1.43673e-08
1.44149e-08
1.44632e-08
1.45122e-08
1.45619e-08
1.46142e-08
1.46746e-08
1.47357e-08
1.47974e-08
1.48597e-08
1.49226e-08
1.49862e-08
1.50505e-08
1.51154e-08
1.5181e-08
1.52472e-08
1.53142e-08
1.53818e-08
1.54501e-08
1.55191e-08
1.55888e-08
1.56592e-08
1.57304e-08
1.58022e-08
1.58748e-08
1.59482e-08
1.60223e-08
1.60971e-08
1.61799e-08
1.62644e-08
1.63497e-08
1.64357e-08
1.65225e-08
1.661e-08
1.66983e-08
1.67874e-08
1.68773e-08
1.6968e-08
1.70595e-08
1.71518e-08
1.7245e-08
1.73389e-08
1.74337e-08
1.75294e-08
1.76259e-08
1.77232e-08
1.78215e-08
1.79206e-08
1.80206e-08
1.81215e-08
1.82233e-08
1.8326e-08
1.84355e-08
1.85476e-08
1.86606e-08
1.87745e-08
1.88894e-08
1.90053e-08
1.91222e-08
1.924e-08
1.93589e-08
1.94787e-08
1.95996e-08
1.97215e-08
1.98444e-08
1.99684e-08
2.00935e-08
2.02196e-08
2.03468e-08
2.04751e-08
2.06045e-08
2.07349e-08
2.08665e-08
2.09993e-08
2.11332e-08
2.12682e-08
2.14044e-08
2.15418e-08
2.16867e-08
2.18336e-08
2.19818e-08
2.21312e-08
2.22819e-08
2.24338e-08
2.2587e-08
2.27415e-08
2.28973e-08
2.30544e-08
2.32129e-08
2.33727e-08
2.35338e-08
2.36963e-08
2.38602e-08
2.40255e-08
2.41922e-08
2.43603e-08
2.45298e-08
2.47008e-08
2.48733e-08
2.50472e-08
2.52226e-08
2.53995e-08
2.55779e-08
2.57579e-08
2.59394e-08
2.6124e-08
2.63158e-08
2.65093e-08
2.67043e-08
2.69011e-08
2.70995e-08
2.72996e-08
2.75014e-08
2.77049e-08
2.79102e-08
2.81172e-08
2.8326e-08
2.85366e-08
2.8749e-08
2.89633e-08
2.91793e-08
2.93973e-08
2.96171e-08
2.98388e-08
3.00624e-08
3.02879e-08
3.05154e-08
3.07449e-08
3.09764e-08
3.12098e-08
3.14453e-08
3.16828e-08
3.19224e-08
3.2164e-08
3.24078e-08
3.26594e-08
3.29149e-08
3.31726e-08
3.34325e-08
3.36947e-08
3.39592e-08
3.4226e-08
3.44952e-08
3.47666e-08
3.50405e-08
3.53167e-08
3.55953e-08
3.58764e-08
3.616e-08
3.6446e-08
3.67345e-08
3.70256e-08
3.73192e-08
3.76154e-08
3.79142e-08
3.82156e-08
3.85197e-08
3.88265e-08
3.91359e-08
3.94481e-08
3.97631e-08
4.00808e-08
4.04014e-08
4.07247e-08
4.10509e-08
4.13801e-08
4.17163e-08
4.20593e-08
4.24054e-08
4.27545e-08
4.31068e-08
4.34622e-08
4.38207e-08
4.41824e-08
4.45474e-08
4.49156e-08
4.52871e-08
4.56619e-08
4.60401e-08
4.64216e-08
4.68066e-08
4.7195e-08
4.75869e-08
4.79823e-08
4.83812e-08
4.87837e-08
4.91898e-08
4.95996e-08
5.0013e-08
5.04302e-08
5.08511e-08
5.12758e-08
5.17043e-08
5.21367e-08
5.25729e-08
5.30131e-08
5.34573e-08
5.39055e-08
5.43577e-08
5.48185e-08
5.52879e-08
5.57616e-08
5.62396e-08
5.6722e-08
5.72087e-08
5.76999e-08
5.81955e-08
5.86956e-08
5.92003e-08
5.97096e-08
6.02235e-08
6.07421e-08
6.12655e-08
6.17936e-08
6.23265e-08
6.28643e-08
6.34071e-08
6.39547e-08
6.45074e-08
6.50652e-08
6.5628e-08
6.61961e-08
6.67693e-08
6.73477e-08
6.79315e-08
6.85207e-08
6.91152e-08
6.97152e-08
7.03207e-08
7.09318e-08
7.15485e-08
7.21708e-08
7.27989e-08
7.34328e-08
7.40797e-08
7.47358e-08
7.53979e-08
7.60662e-08
7.67407e-08
7.74214e-08
7.81084e-08
7.88018e-08
7.95017e-08
8.0208e-08
8.09209e-08
8.16405e-08
8.23667e-08
8.30997e-08
8.38395e-08
8.45862e-08
8.53398e-08
8.61005e-08
8.68682e-08
8.76431e-08
8.84252e-08
8.92146e-08
9.00114e-08
9.08157e-08
9.16274e-08
9.24467e-08
9.32737e-08
9.41084e-08
9.49509e-08
9.58013e-08
9.66596e-08
9.7526e-08
9.84005e-08
9.92832e-08
1.00174e-07
1.01073e-07
1.01982e-07
1.02911e-07
1.03849e-07
1.04795e-07
1.0575e-07
1.06714e-07
1.07688e-07
1.0867e-07
1.09662e-07
1.10663e-07
1.11674e-07
1.12694e-07
1.13724e-07
1.14764e-07
1.15813e-07
1.16872e-07
1.17942e-07
1.19021e-07
1.20111e-07
1.21211e-07
1.22322e-07
1.23443e-07
1.24575e-07
1.25717e-07
1.26871e-07
1.28035e-07
1.2921e-07
1.30397e-07
1.31595e-07
1.32804e-07
1.34025e-07
1.35257e-07
1.36501e-07
1.37757e-07
1.39025e-07
1.40305e-07
1.41597e-07
1.42901e-07
1.44218e-07
1.45559e-07
1.46916e-07
1.48287e-07
1.49671e-07
1.51068e-07
1.52478e-07
1.53902e-07
1.5534e-07
1.56791e-07
1.58257e-07
1.59736e-07
1.6123e-07
1.62738e-07
1.64261e-07
1.65798e-07
1.6735e-07
1.68917e-07
1.70499e-07
1.72097e-07
1.73709e-07
1.75338e-07
1.76982e-07
1.78641e-07
1.80317e-07
1.82009e-07
1.83717e-07
1.85442e-07
1.87184e-07
1.88942e-07
1.90717e-07
1.9251e-07
1.94319e-07
1.96147e-07
1.97991e-07
1.99854e-07
2.01735e-07
2.03634e-07
2.05551e-07
2.07487e-07
2.09441e-07
2.11426e-07
2.13438e-07
2.1547e-07
2.17522e-07
2.19593e-07
2.21685e-07
2.23798e-07
2.2593e-07
2.28084e-07
2.30259e-07
2.32454e-07
2.34672e-07
2.3691e-07
2.39171e-07
2.41454e-07
2.43759e-07
2.46087e-07
2.48437e-07
2.5081e-07
2.53207e-07
2.55627e-07
2.5807e-07
2.60537e-07
2.63029e-07
2.65545e-07
2.68086e-07
2.70651e-07
2.73241e-07
2.75857e-07
2.78499e-07
2.81166e-07
2.8386e-07
2.8658e-07
2.89326e-07
2.921e-07
2.949e-07
2.97728e-07
3.00584e-07
3.03468e-07
3.0638e-07
3.09321e-07
3.1229e-07
3.15305e-07
3.18359e-07
3.21443e-07
3.24558e-07
3.27703e-07
3.3088e-07
3.34088e-07
3.37327e-07
3.40598e-07
3.43902e-07
3.47239e-07
3.50608e-07
3.54011e-07
3.57447e-07
3.60917e-07
3.64422e-07
3.67961e-07
3.71536e-07
3.75145e-07
3.78791e-07
3.82472e-07
3.8619e-07
3.89945e-07
3.93737e-07
3.97567e-07
4.01434e-07
4.0534e-07
4.09284e-07
4.13268e-07
4.17291e-07
4.21354e-07
4.25458e-07
4.29602e-07
4.33787e-07
4.38013e-07
4.42282e-07
4.46593e-07
4.50947e-07
4.55344e-07
4.59784e-07
4.64269e-07
4.68798e-07
4.73373e-07
4.77993e-07
4.8269e-07
4.87437e-07
4.92231e-07
4.97074e-07
5.01965e-07
5.06905e-07
5.11894e-07
5.16933e-07
5.22022e-07
5.27162e-07
5.32354e-07
5.37597e-07
5.42893e-07
5.48242e-07
5.53645e-07
5.59101e-07
5.64612e-07
5.70179e-07
5.75801e-07
5.81479e-07
5.87214e-07
5.93007e-07
5.98857e-07
6.04767e-07
6.10735e-07
6.16763e-07
6.22852e-07
6.29002e-07
6.35213e-07
6.41487e-07
6.47823e-07
6.54224e-07
6.60688e-07
6.67217e-07
6.73812e-07
6.80473e-07
6.872e-07
6.93996e-07
7.00859e-07
7.07792e-07
7.14794e-07
7.21866e-07
7.29009e-07
7.36224e-07
7.43512e-07
7.50893e-07
7.58376e-07
7.65935e-07
7.7357e-07
7.81283e-07
7.89073e-07
7.96942e-07
8.0489e-07
8.12918e-07
8.21028e-07
8.2922e-07
8.37494e-07
8.45852e-07
8.54295e-07
8.62823e-07
8.71437e-07
8.80138e-07
8.88927e-07
8.97805e-07
9.06773e-07
9.15832e-07
9.24982e-07
9.34225e-07
9.43561e-07
9.52992e-07
9.62518e-07
9.72141e-07
9.81861e-07
9.9168e-07
1.0016e-06
1.01162e-06
1.02174e-06
1.03196e-06
1.04229e-06
1.05272e-06
1.06325e-06
1.0739e-06
1.08465e-06
1.09551e-06
1.10648e-06
1.11756e-06
1.12875e-06
1.14006e-06
1.15148e-06
1.16302e-06
1.17468e-06
1.18645e-06
1.19836e-06
1.21044e-06
1.22264e-06
1.23497e-06
1.24743e-06
1.26001e-06
1.27272e-06
1.28557e-06
1.29854e-06
1.31164e-06
1.32488e-06
1.33825e-06
1.35176e-06
1.36541e-06
1.37919e-06
1.39312e-06
1.40719e-06
1.4214e-06
1.43576e-06
1.45026e-06
1.46492e-06
1.47972e-06
1.49467e-06
1.50978e-06
1.52504e-06
1.54045e-06
1.55603e-06
1.57176e-06
1.58766e-06
1.60371e-06
1.61994e-06
1.63633e-06
1.65288e-06
1.66962e-06
1.68652e-06
1.70361e-06
1.72087e-06
1.73832e-06
1.75596e-06
1.7738e-06
1.79183e-06
1.81007e-06
1.82851e-06
1.84717e-06
1.86604e-06
1.88514e-06
1.90446e-06
1.92401e-06
1.94379e-06
1.9638e-06
1.98405e-06
2.00454e-06
2.02527e-06
2.04624e-06
2.06744e-06
2.0889e-06
2.1106e-06
2.13255e-06
2.15476e-06
2.17722e-06
2.19994e-06
2.22292e-06
2.24617e-06
2.26969e-06
2.29347e-06
2.31754e-06
2.34188e-06
2.3665e-06
2.39141e-06
2.4166e-06
2.44209e-06
2.46787e-06
2.49395e-06
2.52033e-06
2.54701e-06
2.57401e-06
2.60132e-06
2.62894e-06
2.65688e-06
2.68514e-06
2.71374e-06
2.74266e-06
2.77192e-06
2.80151e-06
2.83145e-06
2.86174e-06
2.89237e-06
2.92336e-06
2.95471e-06
2.98643e-06
3.0185e-06
3.05096e-06
3.08378e-06
3.11699e-06
3.15058e-06
3.18457e-06
3.21894e-06
3.25372e-06
3.28889e-06
3.32448e-06
3.36047e-06
3.39689e-06
3.43372e-06
3.47099e-06
3.50868e-06
3.54682e-06
3.58539e-06
3.62441e-06
3.66389e-06
3.70382e-06
3.74422e-06
3.78508e-06
3.82642e-06
3.86824e-06
3.91054e-06
3.95334e-06
3.99663e-06
4.04042e-06
4.08472e-06
4.12954e-06
4.17488e-06
4.22074e-06
4.26713e-06
4.31406e-06
4.36154e-06
4.40957e-06
4.45816e-06
4.50731e-06
4.55703e-06
4.60733e-06
4.65821e-06
4.70969e-06
4.76176e-06
4.81444e-06
4.86772e-06
4.92163e-06
4.97616e-06
5.03133e-06
5.08714e-06
5.14359e-06
5.20071e-06
5.25848e-06
5.31693e-06
5.37605e-06
5.43586e-06
5.49637e-06
5.55758e-06
5.6195e-06
5.68214e-06
5.74551e-06
5.80961e-06
5.87446e-06
5.94007e-06
6.00643e-06
6.07357e-06
6.14148e-06
6.21019e-06
6.27969e-06
6.35e-06
6.42113e-06
6.49309e-06
6.56588e-06
6.63951e-06
6.714e-06
6.78936e-06
6.8656e-06
6.94271e-06
7.02073e-06
7.09965e-06
7.17949e-06
7.26025e-06
7.34196e-06
7.42461e-06
7.50822e-06
7.59281e-06
7.67837e-06
7.76493e-06
7.8525e-06
7.94108e-06
8.03069e-06
8.12134e-06
8.21305e-06
8.30582e-06
8.39966e-06
8.4946e-06
8.59064e-06
8.68779e-06
8.78607e-06
8.88549e-06
8.98606e-06
9.0878e-06
9.19072e-06
9.29483e-06
9.40015e-06
9.5067e-06
9.61447e-06
9.7235e-06
9.83379e-06
9.94536e-06
1.00582e-05
1.01724e-05
1.02879e-05
1.04047e-05
1.05229e-05
1.06424e-05
1.07633e-05
1.08857e-05
1.10094e-05
1.11346e-05
1.12612e-05
1.13892e-05
1.15188e-05
1.16498e-05
1.17824e-05
1.19164e-05
1.2052e-05
1.21892e-05
1.2328e-05
1.24683e-05
1.26102e-05
1.27538e-05
1.2899e-05
1.30459e-05
1.31944e-05
1.33446e-05
1.34965e-05
1.36502e-05
1.38055e-05
1.39626e-05
1.41215e-05
1.42821e-05
1.44445e-05
1.46087e-05
1.47746e-05
1.49424e-05
1.51119e-05
1.52832e-05
1.54563e-05
1.56312e-05
1.58077e-05
1.5986e-05
1.61659e-05
1.63475e-05
1.65307e-05
1.67157e-05
1.69029e-05
1.70939e-05
1.72927e-05
1.75096e-05
1.77583e-05
1.80489e-05
1.83782e-05
1.87924e-05
2.07519e-05
2.26679e-05
2.45273e-05
2.62866e-05
2.78556e-05
2.94811e-05
3.0974e-05
3.22545e-05
3.3725e-05
3.49803e-05
3.61436e-05
3.74283e-05
3.83989e-05
3.96405e-05
4.06127e-05
4.16629e-05
4.26468e-05
4.3538e-05
4.45298e-05
4.53006e-05
4.62848e-05
4.6976e-05
4.79282e-05
4.85801e-05
4.94693e-05
5.01199e-05
5.09115e-05
5.15952e-05
5.22528e-05
5.29995e-05
5.34874e-05
5.43221e-05
5.46065e-05
5.5549e-05
5.59386e-05
5.66649e-05
5.7219e-05
5.76538e-05
5.8384e-05
5.85421e-05
5.94128e-05
5.9803e-05
6.02868e-05
6.09106e-05
6.099e-05
6.18437e-05
6.21855e-05
6.25846e-05
6.32035e-05
6.32766e-05
6.4003e-05
6.43988e-05
6.4571e-05
6.52716e-05
6.54608e-05
6.58833e-05
6.64162e-05
6.64182e-05
6.7078e-05
6.746e-05
6.74434e-05
6.81739e-05
6.84236e-05
6.85601e-05
6.91876e-05
6.93247e-05
6.95919e-05
7.01332e-05
7.01778e-05
7.055e-05
7.10221e-05
7.09944e-05
7.14434e-05
7.18635e-05
7.1783e-05
7.22793e-05
7.2664e-05
7.25498e-05
7.30628e-05
7.34281e-05
7.32984e-05
7.37974e-05
7.41586e-05
7.40304e-05
7.4485e-05
7.48565e-05
7.47457e-05
7.51264e-05
7.55214e-05
7.54428e-05
7.57211e-05
7.61518e-05
7.61188e-05
7.62679e-05
7.67452e-05
7.67699e-05
7.67648e-05
7.72983e-05
7.73916e-05
7.72093e-05
7.78076e-05
7.7979e-05
7.76684e-05
7.82689e-05
7.85266e-05
7.83171e-05
7.86781e-05
7.9029e-05
7.89284e-05
7.9031e-05
7.94807e-05
7.94953e-05
7.93236e-05
7.98764e-05
8.00114e-05
7.9677e-05
8.02112e-05
8.04703e-05
8.02781e-05
8.04804e-05
8.08662e-05
8.08194e-05
8.06799e-05
8.11938e-05
8.12944e-05
8.09326e-05
8.14485e-05
8.16973e-05
8.15036e-05
8.16264e-05
8.2023e-05
8.19975e-05
8.17243e-05
8.22672e-05
8.2409e-05
8.21023e-05
8.24264e-05
8.27335e-05
8.26134e-05
8.24982e-05
8.29673e-05
8.30312e-05
8.26438e-05
8.31076e-05
8.33518e-05
8.31668e-05
8.31527e-05
8.35724e-05
8.35856e-05
8.31475e-05
8.36912e-05
8.38974e-05
8.3675e-05
8.37071e-05
8.41001e-05
8.40878e-05
8.36265e-05
8.41928e-05
8.4384e-05
8.41494e-05
8.41756e-05
8.45626e-05
8.45478e-05
8.40881e-05
8.46237e-05
8.48207e-05
8.45966e-05
8.45682e-05
8.49681e-05
8.49713e-05
8.45355e-05
8.4991e-05
8.52123e-05
8.50189e-05
8.48915e-05
8.53208e-05
8.53603e-05
8.49682e-05
8.52987e-05
8.55608e-05
8.5416e-05
8.51492e-05
8.56225e-05
8.57144e-05
8.53832e-05
8.55486e-05
8.58656e-05
8.57849e-05
8.5343e-05
8.58728e-05
8.60308e-05
8.57757e-05
8.57403e-05
8.61244e-05
8.61211e-05
8.56902e-05
8.60698e-05
8.63056e-05
8.61393e-05
8.58723e-05
8.63336e-05
8.64191e-05
8.60884e-05
8.62104e-05
8.65339e-05
8.64672e-05
8.59711e-05
8.64892e-05
8.66726e-05
8.64524e-05
8.62913e-05
8.67102e-05
8.67519e-05
8.63771e-05
8.65865e-05
8.68752e-05
8.67738e-05
8.63089e-05
8.68291e-05
8.69861e-05
8.67404e-05
8.66211e-05
8.70208e-05
8.70446e-05
8.66538e-05
8.68856e-05
8.7163e-05
8.70523e-05
8.6589e-05
8.71035e-05
8.72571e-05
8.7011e-05
8.68748e-05
8.72761e-05
8.73047e-05
8.69224e-05
8.71181e-05
8.74046e-05
8.7307e-05
8.67928e-05
8.73199e-05
8.74903e-05
8.72656e-05
8.70603e-05
8.74812e-05
8.75342e-05
8.71816e-05
8.72897e-05
8.7603e-05
8.75376e-05
8.70565e-05
8.74819e-05
8.76862e-05
8.75015e-05
8.71819e-05
8.76376e-05
8.77318e-05
8.7427e-05
8.74029e-05
8.77577e-05
8.77407e-05
8.73151e-05
8.75903e-05
8.78429e-05
8.77138e-05
8.72415e-05
8.77447e-05
8.7894e-05
8.76519e-05
8.74582e-05
8.78668e-05
8.79116e-05
8.75559e-05
8.76445e-05
8.79572e-05
8.78966e-05
8.74264e-05
8.78009e-05
8.80164e-05
8.78494e-05
8.74555e-05
8.79277e-05
8.8045e-05
8.77707e-05
8.76434e-05
8.80255e-05
8.80435e-05
8.76612e-05
8.7804e-05
8.80947e-05
8.80123e-05
8.75212e-05
8.79375e-05
8.81356e-05
8.79519e-05
8.75859e-05
8.80443e-05
8.81487e-05
8.78628e-05
8.77524e-05
8.81248e-05
8.81343e-05
8.77452e-05
8.7894e-05
8.81791e-05
8.80927e-05
8.75995e-05
8.80111e-05
8.82074e-05
8.8024e-05
8.7645e-05
8.81036e-05
8.82101e-05
8.79287e-05
8.77958e-05
8.81718e-05
8.81873e-05
8.78068e-05
8.79238e-05
8.82158e-05
8.81391e-05
8.76585e-05
8.8029e-05
8.82357e-05
8.80656e-05
8.76423e-05
8.81115e-05
8.82316e-05
8.79669e-05
8.77819e-05
8.81714e-05
8.82035e-05
8.7843e-05
8.79002e-05
8.82085e-05
8.81514e-05
8.76941e-05
8.79973e-05
8.8223e-05
8.80753e-05
8.75857e-05
8.8073e-05
8.82147e-05
8.79751e-05
8.77175e-05
8.81274e-05
8.81835e-05
8.78508e-05
8.78293e-05
8.81602e-05
8.81294e-05
8.77022e-05
8.7921e-05
8.81713e-05
8.80521e-05
8.75291e-05
8.79924e-05
8.81606e-05
8.79515e-05
8.76089e-05
8.80433e-05
8.81278e-05
8.78274e-05
8.77166e-05
8.80735e-05
8.80727e-05
8.76795e-05
8.7805e-05
8.80828e-05
8.79951e-05
8.75076e-05
8.78738e-05
8.80709e-05
8.78947e-05
8.74624e-05
8.79229e-05
8.80375e-05
8.7771e-05
8.75678e-05
8.79519e-05
8.79821e-05
8.76238e-05
8.76544e-05
8.79603e-05
8.79045e-05
8.74527e-05
8.77221e-05
8.79479e-05
8.78042e-05
8.72842e-05
8.77704e-05
8.79142e-05
8.76808e-05
8.73886e-05
8.77988e-05
8.78588e-05
8.75339e-05
8.74747e-05
8.7807e-05
8.77811e-05
8.73628e-05
8.7542e-05
8.77944e-05
8.76807e-05
8.7167e-05
8.75901e-05
8.77605e-05
8.7557e-05
8.7185e-05
8.76184e-05
8.77048e-05
8.74094e-05
8.72712e-05
8.76265e-05
8.76266e-05
8.72373e-05
8.73386e-05
8.76136e-05
8.75254e-05
8.70399e-05
8.73868e-05
8.75792e-05
8.74004e-05
8.6963e-05
8.74151e-05
8.75226e-05
8.72509e-05
8.70496e-05
8.74227e-05
8.74431e-05
8.70763e-05
8.71172e-05
8.74091e-05
