# Supplementary material for: Influence of confinement on the spreading of bacterial populations
Source: PLoS Comput Biol. 2022 May 9;18(5):e1010063. doi: 10.1371/journal.pcbi.1010063 (PMC9119553; doi:10.1371/journal.pcbi.1010063)
Supplement: S2 File — This zip file contains the raw data used to make all the Figures. (ZIP) [file pcbi.1010063.s009.zip › Fig3/mediumPores_lowSeed_normal.mat1320min_growth_flux.xlsx]

## Sheet: Sheet1
data
0.000171335
0.000171335
0.000171335
0.000171335
0.000171335
0.000171335
0.000171335
0.000171335
0.000171335
0.000171335
0.000171335
0.000171335
0.000171335
0.000171335
0.000171335
0.000171335
0.000171335
0.000171335
0.000171335
0.000171335
0.000171335
0.000171335
0.000171335
0.000171335
0.000171335
0.000171335
0.000171335
0.000171335
0.000171335
0.000171335
0.000171335
0.000171335
0.000171335
0.000171335
0.000171335
0.000171335
0.000171335
0.000171335
0.000171335
0.000171335
0.000171335
0.000171335
0.000171335
0.000171335
0.000171335
0.000171335
0.000171335
0.000171335
0.000171335
0.000171335
0.000171335
0.000171335
0.000171335
0.000171335
0.000171335
0.000171335
0.000171335
0.000171335
0.000171335
0.000171335
0.000171335
0.000171335
0.000171335
0.000171335
0.000171335
0.000171335
0.000171335
0.000171335
0.000171335
0.000171335
0.000171335
0.000171335
0.000171335
0.000171335
0.000171335
0.000171335
0.000171335
0.000171335
0.000171335
0.000171335
0.000171335
0.000171335
0.000171335
0.000171335
0.000171335
0.000171335
0.000171335
0.000171335
0.000171335
0.000171335
0.000171335
0.000171335
0.000171335
0.000171335
0.000171335
0.000171335
0.000171335
0.000171335
0.000171335
0.000171335
0.000171335
0.000171335
0.000171335
0.000171335
0.000171335
0.000171335
0.000171335
0.000171335
0.000171335
0.000171335
0.000171335
0.000171335
0.000171335
0.000171334
0.000171334
0.000171333
0.000171333
0.000171332
0.000171331
0.00017133
0.000171328
0.000171326
0.000171322
0.000171318
0.000171313
0.000171305
0.000171295
0.000171282
0.000171264
0.00017124
0.000171207
0.000171162
0.0001711
0.000171012
0.000170887
0.000170705
0.000170436
0.000170029
0.000169409
0.000168455
0.000166991
0.000164781
0.000161531
0.000156945
0.000150809
0.000143098
0.000134032
0.000124038
0.000113625
0.00010326
9.32912e-05
8.39404e-05
7.53174e-05
6.74544e-05
6.03351e-05
5.39157e-05
4.814e-05
4.29482e-05
3.82816e-05
3.40855e-05
3.031e-05
2.69106e-05
2.38478e-05
2.10864e-05
1.85959e-05
1.63491e-05
1.43222e-05
1.24941e-05
1.08463e-05
9.36227e-06
8.02722e-06
6.82808e-06
5.75927e-06
4.82534e-06
4.02224e-06
3.3404e-06
2.76729e-06
2.28928e-06
1.89291e-06
1.56559e-06
1.29605e-06
1.07443e-06
8.92306e-07
7.42591e-07
6.19393e-07
5.17853e-07
4.33994e-07
3.64575e-07
3.06961e-07
2.59016e-07
2.19007e-07
1.8553e-07
1.57445e-07
1.33822e-07
1.13904e-07
9.70733e-08
8.28213e-08
7.07301e-08
6.04545e-08
5.17085e-08
4.42542e-08
3.78931e-08
3.24593e-08
2.78134e-08
2.38379e-08
2.0434e-08
1.75178e-08
1.50184e-08
1.28754e-08
1.10375e-08
9.46098e-09
8.10846e-09
6.94804e-09
5.95242e-09
5.09824e-09
4.36547e-09
3.73692e-09
3.19786e-09
2.73565e-09
2.33941e-09
1.99983e-09
1.70887e-09
1.45966e-09
1.24627e-09
1.06363e-09
9.07349e-10
7.73685e-10
6.59407e-10
5.61745e-10
4.78318e-10
4.07083e-10
3.46286e-10
2.94421e-10
2.50197e-10
2.12507e-10
1.80401e-10
1.53064e-10
1.29802e-10
1.10015e-10
9.3195e-11
7.89032e-11
6.67665e-11
5.64654e-11
4.77271e-11
4.03185e-11
3.40408e-11
2.87242e-11
2.42242e-11
2.04175e-11
1.71992e-11
1.44797e-11
1.21832e-11
1.02449e-11
8.61002e-12
7.23176e-12
6.07056e-12
5.0928e-12
4.26999e-12
3.57799e-12
2.99636e-12
2.50777e-12
2.0976e-12
1.75346e-12
1.4649e-12
1.22309e-12
1.02058e-12
8.51082e-13
7.09304e-13
5.90785e-13
4.9177e-13
4.091e-13
3.4012e-13
2.82597e-13
2.34659e-13
1.94733e-13
1.61501e-13
1.33858e-13
1.10878e-13
9.17863e-14
7.59349e-14
6.27822e-14
5.18756e-14
4.2837e-14
3.53514e-14
2.91557e-14
2.40309e-14
1.97946e-14
1.62949e-14
1.34056e-14
1.10217e-14
9.05612e-15
7.4364e-15
6.10255e-15
5.00481e-15
4.10197e-15
3.35989e-15
2.75032e-15
2.24994e-15
1.83944e-15
1.50288e-15
1.22714e-15
1.00135e-15
8.16597e-16
6.6551e-16
5.42036e-16
4.41192e-16
3.58883e-16
2.91745e-16
2.37018e-16
1.92435e-16
1.56139e-16
1.26609e-16
1.02599e-16
8.30897e-17
6.72475e-17
5.43914e-17
4.39652e-17
3.5515e-17
2.86709e-17
2.3131e-17
1.86497e-17
1.5027e-17
1.21004e-17
9.73758e-18
7.83116e-18
6.29399e-18
5.05533e-18
4.05786e-18
3.25513e-18
2.60955e-18
2.09067e-18
1.6739e-18
1.33936e-18
1.07099e-18
8.55859e-19
6.83504e-19
5.45511e-19
4.351e-19
3.46816e-19
2.76269e-19
2.19932e-19
1.74972e-19
1.39115e-19
1.10535e-19
8.77708e-20
6.96505e-20
5.52359e-20
4.37766e-20
3.46725e-20
2.74443e-20
2.17091e-20
1.71615e-20
1.35579e-20
1.07042e-20
8.4457e-21
6.6595e-21
5.24772e-21
4.1326e-21
3.25236e-21
2.55798e-21
2.01057e-21
1.5793e-21
1.23974e-21
9.72575e-22
7.62495e-22
5.97412e-22
4.67772e-22
3.66031e-22
2.86236e-22
2.23693e-22
1.74705e-22
1.36358e-22
1.0636e-22
8.29087e-23
6.45869e-23
5.0282e-23
3.91203e-23
3.0417e-23
2.36349e-23
1.83532e-23
1.42428e-23
1.10459e-23
8.56111e-24
6.63105e-24
5.13284e-24
3.97059e-24
3.06957e-24
2.37149e-24
1.831e-24
1.4128e-24
1.08942e-24
8.39519e-25
6.46534e-25
4.97593e-25
3.8272e-25
2.94179e-25
2.25977e-25
1.73477e-25
1.33088e-25
1.02038e-25
7.81825e-26
5.98659e-26
4.58113e-26
3.50339e-26
2.67749e-26
2.04499e-26
1.56091e-26
1.19066e-26
9.07657e-27
6.91479e-27
5.26453e-27
4.00556e-27
3.04573e-27
2.31442e-27
1.75759e-27
1.33387e-27
1.01167e-27
7.66801e-28
5.80834e-28
4.39689e-28
3.3263e-28
2.51479e-28
1.90006e-28
1.43468e-28
1.0826e-28
8.164e-29
6.15266e-29
4.6339e-29
3.48782e-29
2.62353e-29
1.97216e-29
1.48157e-29
1.11231e-29
8.34553e-30
6.25757e-30
4.68902e-30
3.51142e-30
2.62789e-30
1.96542e-30
1.46903e-30
1.0973e-30
8.19123e-31
6.11076e-31
4.55581e-31
3.39439e-31
2.52744e-31
1.88072e-31
1.3986e-31
1.03941e-31
7.71978e-32
5.72991e-32
4.25025e-32
3.1507e-32
2.33412e-32
1.72808e-32
1.27859e-32
9.45415e-33
6.98616e-33
5.15917e-33
3.80755e-33
2.80826e-33
2.06992e-33
1.52473e-33
1.12243e-33
8.25756e-34
6.07111e-34
4.46077e-34
3.2755e-34
2.40364e-34
1.76274e-34
1.29191e-34
9.46236e-35
6.92618e-35
5.06656e-35
3.70389e-35
2.70601e-35
1.97572e-35
1.44161e-35
1.05122e-35
7.6607e-36
5.57914e-36
4.06062e-36
2.95355e-36
2.14694e-36
1.55964e-36
1.13228e-36
8.21499e-37
5.95645e-37
4.31613e-37
3.12556e-37
2.26197e-37
1.63596e-37
1.18246e-37
8.54128e-38
6.16577e-38
4.44814e-38
3.20698e-38
2.31068e-38
1.66384e-38
1.19731e-38
8.61056e-39
6.18845e-39
4.44487e-39
3.19053e-39
2.28873e-39
1.64078e-39
1.17554e-39
8.41681e-40
6.02263e-40
4.30677e-40
3.07783e-40
2.19818e-40
1.56896e-40
1.11914e-40
7.97787e-41
5.6835e-41
4.04643e-41
2.87909e-41
2.04723e-41
1.45481e-41
1.03317e-41
7.33271e-42
5.20099e-42
3.68668e-42
2.61163e-42
1.84891e-42
1.30812e-42
9.24931e-43
6.53578e-43
4.61545e-43
3.2573e-43
2.29737e-43
1.61931e-43
1.14067e-43
8.03002e-44
5.64939e-44
3.97206e-44
2.79098e-44
1.95987e-44
1.37539e-44
9.64615e-45
6.76098e-45
4.73581e-45
3.31518e-45
2.31926e-45
1.62151e-45
1.13297e-45
7.91131e-46
5.52085e-46
3.85028e-46
2.68354e-46
1.86919e-46
1.30115e-46
9.05168e-47
6.29305e-47
4.37243e-47
3.03608e-47
2.10685e-47
1.46111e-47
1.01266e-47
7.01408e-48
4.85522e-48
3.35875e-48
2.32207e-48
1.60436e-48
1.10779e-48
7.64445e-49
5.27185e-49
3.63338e-49
2.50258e-49
1.72264e-49
1.18504e-49
8.14703e-50
5.59754e-50
3.84348e-50
2.63744e-50
1.80872e-50
1.23963e-50
8.49065e-51
5.81194e-51
3.97587e-51
2.71815e-51
1.85715e-51
1.26809e-51
8.65332e-52
5.9013e-52
4.02201e-52
2.73949e-52
1.86478e-52
1.26858e-52
8.62457e-53
5.85988e-53
3.97898e-53
2.70013e-53
1.83118e-53
1.2411e-53
8.40652e-54
5.69057e-54
3.84971e-54
2.60274e-54
1.75859e-54
1.1875e-54
8.01366e-55
5.40457e-55
3.6427e-55
2.45368e-55
1.65175e-55
1.11123e-55
7.47127e-56
5.02016e-56
3.37111e-56
2.26235e-56
1.51733e-56
1.01703e-56
6.81269e-57
4.56075e-57
3.05131e-57
2.04019e-57
1.36328e-57
9.10404e-58
6.07597e-58
4.05257e-58
2.70133e-58
1.79953e-58
1.19804e-58
7.97111e-59
5.30028e-59
3.52219e-59
2.33915e-59
1.55253e-59
1.0298e-59
6.82652e-60
4.52252e-60
2.9943e-60
1.98127e-60
1.31016e-60
8.65844e-61
5.71859e-61
3.77462e-61
2.48995e-61
1.6415e-61
1.0815e-61
7.12109e-62
4.68598e-62
3.08169e-62
2.0254e-62
1.33036e-62
8.73293e-63
5.7291e-63
3.75618e-63
2.46117e-63
1.61165e-63
1.05472e-63
6.89821e-64
4.5089e-64
2.94537e-64
1.92285e-64
1.25454e-64
8.18011e-65
5.33052e-65
3.47148e-65
2.25941e-65
1.46964e-65
9.55349e-66
6.20653e-66
4.02969e-66
2.61475e-66
1.6956e-66
1.09889e-66
7.11735e-67
4.60701e-67
2.98028e-67
1.92677e-67
1.24491e-67
8.03867e-68
5.18759e-68
3.34568e-68
2.15644e-68
1.38908e-68
8.94243e-69
5.75332e-69
3.69929e-69
2.37714e-69
1.52661e-69
9.79804e-70
6.28472e-70
4.02874e-70
2.58101e-70
1.65253e-70
1.05741e-70
6.762e-71
4.32159e-71
2.76026e-71
1.76195e-71
1.12402e-71
7.16628e-72
4.56615e-72
2.90766e-72
1.85044e-72
1.17691e-72
7.48084e-73
4.7522e-73
3.01701e-73
1.91425e-73
1.21383e-73
7.69224e-74
4.87178e-74
3.08362e-74
1.95061e-74
1.23316e-74
7.79128e-75
4.91966e-75
3.10456e-75
1.95796e-75
1.23409e-75
7.77368e-76
4.8938e-76
3.07897e-76
1.93599e-76
1.21658e-76
7.64037e-77
4.79545e-77
3.00803e-77
1.88571e-77
1.18143e-77
7.39742e-78
4.62904e-78
2.89496e-78
1.80939e-78
1.13022e-78
7.05556e-79
4.40191e-79
2.74467e-79
1.71033e-79
1.06514e-79
6.62945e-80
4.1237e-80
2.56352e-80
1.59267e-80
9.88908e-81
6.13658e-81
3.80572e-81
2.35878e-81
1.4611e-81
9.04508e-82
5.5961e-82
3.46018e-82
2.13823e-82
1.32053e-82
8.15053e-83
5.02763e-83
3.09943e-83
1.9096e-83
1.17582e-83
7.23577e-84
4.45009e-84
2.73523e-84
1.6802e-84
1.0315e-84
6.32875e-85
3.88069e-85
2.37817e-85
1.45652e-85
8.91527e-86
5.45373e-86
3.33422e-86
2.03722e-86
1.24401e-86
7.59188e-87
4.63041e-87
2.82248e-87
1.71943e-87
1.04685e-87
6.36974e-88
3.8735e-88
2.35412e-88
1.42987e-88
8.67974e-89
5.26575e-89
3.19269e-89
1.93462e-89
1.1716e-89
7.09094e-90
4.28916e-90
2.59289e-90
1.56654e-90
9.45887e-91
5.70797e-91
3.44245e-91
2.0749e-91
1.24989e-91
7.52468e-92
4.5274e-92
2.72241e-92
1.63607e-92
9.82644e-93
5.89839e-93
3.53846e-93
2.12149e-93
1.27119e-93
7.61245e-94
4.55599e-94
2.72513e-94
1.62905e-94
9.73256e-95
5.81118e-95
3.46774e-95
2.06811e-95
1.23267e-95
7.34281e-96
4.37144e-96
2.60095e-96
1.54662e-96
9.19141e-97
5.45915e-97
3.24051e-97
1.92242e-97
1.1398e-97
6.75387e-98
3.99967e-98
2.36723e-98
1.40024e-98
8.27774e-99
4.89065e-99
2.8878e-99
1.70417e-99
1.00509e-99
5.92442e-100
3.49005e-100
2.05477e-100
1.20904e-100
7.10994e-101
4.17867e-101
2.45446e-101
1.44086e-101
8.45342e-102
4.95668e-102
2.90467e-102
1.70118e-102
9.95748e-103
5.825e-103
3.40557e-103
1.9899e-103
1.16204e-103
6.78199e-104
3.95586e-104
2.30607e-104
1.34354e-104
7.82309e-105
4.55253e-105
2.64774e-105
1.53903e-105
8.94055e-106
5.19076e-106
3.01193e-106
1.74666e-106
1.01232e-106
5.8638e-107
3.39459e-107
1.96401e-107
1.13566e-107
6.563e-108
3.79057e-108
2.18804e-108
1.26228e-108
7.27788e-109
4.19375e-109
2.41518e-109
1.3901e-109
7.99635e-110
4.59712e-110
2.64138e-110
1.51678e-110
8.70496e-111
4.99297e-111
2.86221e-111
1.63981e-111
9.38934e-112
5.37312e-112
3.07304e-112
1.75655e-112
1.00346e-112
5.72918e-113
3.26915e-113
1.86435e-113
1.0626e-113
6.05287e-114
3.44592e-114
1.96064e-114
1.11492e-114
6.33634e-115
3.59902e-115
2.04306e-115
1.15912e-115
6.57246e-116
3.72458e-116
2.1095e-116
1.19407e-116
6.75514e-117
3.81935e-117
2.15822e-117
1.21886e-117
6.87958e-118
3.88082e-118
2.18794e-118
1.23282e-118
6.9425e-119
3.90737e-119
2.19788e-119
1.2356e-119
6.94226e-120
3.89832e-120
2.18779e-120
1.22712e-120
6.87893e-121
3.85396e-121
2.15797e-121
1.20764e-121
6.7543e-122
3.77552e-122
2.10924e-122
1.17769e-122
6.57181e-123
3.66516e-123
2.04294e-123
1.13807e-123
6.33634e-124
3.52582e-124
1.96081e-124
1.08984e-124
6.05404e-125
3.3611e-125
1.86496e-125
1.03422e-125
5.73206e-126
3.17513e-126
1.75779e-126
9.7258e-127
5.37822e-127
2.97239e-127
1.64183e-127
9.06367e-128
5.00074e-128
2.75753e-128
1.5197e-128
8.37054e-129
4.60789e-129
2.53516e-129
1.39401e-129
7.66088e-130
4.20772e-130
2.30978e-130
1.26721e-130
6.94839e-131
3.80779e-131
2.08554e-131
1.14161e-131
6.2456e-132
3.41496e-132
1.86618e-132
1.01924e-132
5.56358e-133
3.03521e-133
1.65493e-133
9.01832e-134
4.91166e-134
2.67354e-134
1.45446e-134
7.90812e-135
4.29735e-135
2.33392e-135
1.26685e-135
6.87263e-136
3.72629e-136
2.01924e-136
1.09359e-136
5.91943e-137
3.2023e-137
1.73141e-137
9.35612e-138
5.053e-138
2.72746e-138
1.47139e-138
7.93326e-139
4.27498e-139
2.30236e-139
1.23929e-139
6.66694e-140
3.58459e-140
1.92624e-140
1.03452e-140
5.55299e-141
2.97901e-141
1.59726e-141
8.55925e-142
4.58411e-142
2.45377e-142
1.31271e-142
7.01883e-143
3.75075e-143
2.00323e-143
1.0693e-143
5.70467e-144
3.04172e-144
1.62094e-144
8.63323e-145
4.59556e-145
2.44491e-145
1.30001e-145
6.90861e-146
3.66939e-146
1.94785e-146
1.03342e-146
5.47973e-147
2.90402e-147
1.53816e-147
8.14256e-148
4.30806e-148
2.27804e-148
1.20393e-148
6.35921e-149
3.3571e-149
1.77127e-149
9.34041e-150
4.92275e-150
2.59305e-150
1.36513e-150
7.18284e-151
3.77729e-151
1.9853e-151
1.04287e-151
5.47518e-152
2.87293e-152
1.50666e-152
7.89704e-153
4.13691e-153
2.16595e-153
1.1334e-153
5.92757e-154
3.09837e-154
1.61865e-154
8.45147e-155
4.41036e-155
2.30026e-155
1.19906e-155
6.24698e-156
3.25282e-156
1.69282e-156
8.8049e-157
4.5772e-157
2.37815e-157
1.23492e-157
6.40917e-158
3.32451e-158
1.72352e-158
8.93031e-159
4.62467e-159
2.39363e-159
1.23822e-159
6.40175e-160
3.30799e-160
1.70841e-160
8.81828e-161
4.54924e-161
2.34562e-161
1.20876e-161
6.22564e-162
3.20474e-162
1.64879e-162
8.47816e-163
4.35714e-163
2.23803e-163
1.14893e-163
5.89501e-164
3.02302e-164
1.54939e-164
7.93679e-165
4.06343e-165
2.07925e-165
1.06337e-165
5.43532e-166
2.77672e-166
1.41776e-166
7.235e-167
3.69011e-167
1.88107e-167
9.58374e-168
4.88012e-168
2.48365e-168
1.26333e-168
6.42255e-169
3.26335e-169
1.65724e-169
8.41149e-170
4.26703e-170
2.16344e-170
1.0963e-170
5.55237e-171
2.81057e-171
1.42192e-171
7.1899e-172
3.6336e-172
1.83534e-172
9.26537e-173
4.67493e-173
2.35751e-173
1.18822e-173
5.98563e-174
3.01362e-174
1.51647e-174
7.62684e-175
3.83374e-175
1.92605e-175
9.67119e-176
4.85355e-176
2.43448e-176
1.22045e-176
6.11504e-177
3.0623e-177
1.53272e-177
7.66735e-178
3.8335e-178
1.91564e-178
9.56752e-179
4.77587e-179
2.38272e-179
1.18813e-179
5.92134e-180
2.94948e-180
1.46838e-180
7.30633e-181
3.63353e-181
1.80604e-181
8.97208e-182
4.4548e-182
2.21071e-182
1.09649e-182
5.43556e-183
2.69311e-183
1.33362e-183
6.60054e-184
3.2651e-184
1.61429e-184
7.97693e-185
3.93967e-185
1.9447e-185
9.59433e-186
4.73093e-186
2.33157e-186
1.14847e-186
5.65405e-187
2.78208e-187
1.3682e-187
6.72512e-188
3.30384e-188
1.62222e-188
7.96104e-189
3.90481e-189
1.91426e-189
9.37931e-190
4.59317e-190
2.24814e-190
1.09978e-190
5.37723e-191
2.62774e-191
1.28344e-191
6.26529e-192
3.05687e-192
1.49068e-192
7.26544e-193
3.53925e-193
1.72318e-193
8.38539e-194
4.07836e-194
1.98253e-194
9.63221e-195
4.67739e-195
2.27014e-195
1.10122e-195
5.33907e-196
2.5872e-196
1.25304e-196
6.06561e-197
2.93464e-197
1.41908e-197
6.85854e-198
3.31305e-198
1.59955e-198
7.71862e-199
3.72266e-199
1.79449e-199
8.6457e-200
4.16325e-200
2.00372e-200
9.63863e-201
4.63411e-201
2.22685e-201
1.06952e-201
5.13402e-202
2.46321e-202
1.18118e-202
5.66119e-203
2.71188e-203
1.2984e-203
6.21325e-204
2.97169e-204
1.42057e-204
6.78724e-205
3.24115e-205
1.54696e-205
7.3796e-206
3.51852e-206
1.67673e-206
7.98618e-207
3.8018e-207
1.8089e-207
8.6023e-208
4.08873e-208
1.94239e-208
9.22276e-209
4.37683e-209
2.07602e-209
9.84193e-210
4.66341e-210
2.20852e-210
1.04538e-210
4.94565e-211
2.33855e-211
1.10521e-211
5.2206e-212
2.46474e-212
1.16304e-212
5.48526e-213
2.58567e-213
1.21822e-213
5.73661e-214
2.69997e-214
1.27011e-214
5.97168e-215
2.80627e-215
1.31807e-215
6.18762e-216
2.90325e-216
1.36152e-216
6.38172e-217
2.98971e-217
1.3999e-217
6.5515e-218
3.06452e-218
1.43272e-218
6.69477e-219
3.12671e-219
1.45954e-219
6.80963e-220
3.17546e-220
1.48002e-220
6.89456e-221
3.21013e-221
1.49388e-221
6.94843e-222
3.23024e-222
1.50093e-222
6.97053e-223
3.23555e-223
1.50109e-223
6.96059e-224
3.22598e-224
1.49436e-224
6.91877e-225
3.2017e-225
1.48084e-225
6.84569e-226
3.16303e-226
1.46072e-226
6.74236e-227
3.11053e-227
1.43429e-227
6.61022e-228
3.04491e-228
1.40189e-228
6.45104e-229
2.96706e-229
1.36396e-229
6.26696e-230
2.878e-230
1.32101e-230
6.06037e-231
2.77889e-231
1.27358e-231
5.83387e-232
2.67097e-232
1.22225e-232
5.59028e-233
2.55556e-233
1.16767e-233
5.3325e-234
2.43402e-234
1.11045e-234
5.0635e-235
2.30773e-235
1.05123e-235
4.78624e-236
2.17806e-236
9.90667e-237
4.50365e-237
2.04637e-237
9.29358e-238
4.21855e-238
1.91393e-238
8.67897e-239
3.93362e-239
1.78196e-239
8.06835e-240
3.65135e-240
1.65159e-240
7.4668e-241
3.37402e-241
1.52385e-241
6.87891e-242
3.10369e-242
1.39965e-242
6.30873e-243
2.84215e-243
1.27978e-243
5.75975e-244
2.59093e-244
1.1649e-244
5.23487e-245
2.35129e-245
1.05557e-245
4.73644e-246
2.12422e-246
9.52203e-247
4.26621e-247
1.91046e-247
8.55102e-248
3.82543e-248
1.71051e-248
7.64459e-249
3.41481e-249
1.52462e-249
6.80363e-250
3.03461e-250
1.35285e-250
6.02808e-251
2.68468e-251
1.19506e-251
5.31706e-252
2.36449e-252
1.05096e-252
4.66896e-253
2.07318e-253
9.2011e-254
4.08156e-254
1.80966e-254
8.01959e-255
3.55215e-255
1.57259e-255
6.95865e-256
3.07765e-256
1.3605e-256
6.0112e-257
2.65466e-257
1.17177e-257
5.16966e-258
2.27964e-258
1.00474e-258
4.42618e-259
1.9489e-259
8.57699e-260
3.77282e-260
1.65875e-260
7.28927e-261
3.20164e-261
1.40555e-261
6.16745e-262
2.7049e-262
1.18572e-262
5.19518e-263
2.27512e-263
9.95851e-264
4.35683e-264
1.90517e-264
8.3269e-265
3.63763e-265
1.58833e-265
6.93187e-266
3.02375e-266
1.31834e-266
5.74511e-267
2.50239e-267
1.08943e-267
4.74055e-268
2.0618e-268
8.96297e-269
3.89443e-269
1.69131e-269
7.3416e-270
3.18526e-270
1.3813e-270
5.98711e-271
2.59379e-271
1.12316e-271
4.86109e-272
2.10288e-272
9.09251e-273
3.92953e-273
1.69741e-273
7.32858e-274
3.16258e-274
1.36412e-274
5.88099e-275
2.53418e-275
1.09147e-275
4.6987e-276
2.02176e-276
8.69505e-277
3.73769e-277
1.60591e-277
6.89653e-278
2.96025e-278
1.27003e-278
5.44617e-279
2.3343e-279
1.00002e-279
4.28207e-280
1.83268e-280
7.8399e-281
3.35215e-281
1.4326e-281
6.11951e-282
2.61275e-282
1.11499e-282
4.75589e-283
2.0276e-283
8.64022e-284
3.68007e-284
1.56667e-284
6.66639e-285
2.83526e-285
1.20528e-285
5.12118e-286
2.17493e-286
9.23228e-287
3.9171e-287
1.66116e-287
7.04123e-288
2.98316e-288
1.26327e-288
5.34695e-289
2.26208e-289
9.56532e-290
4.04281e-290
1.70788e-290
7.21149e-291
3.04357e-291
1.2839e-291
5.41345e-292
2.28143e-292
9.61017e-293
4.0462e-293
1.70277e-293
7.16236e-294
3.01126e-294
1.26541e-294
5.31508e-295
2.2314e-295
9.36352e-296
3.92729e-296
1.64641e-296
6.89886e-297
2.8894e-297
1.20957e-297
5.06114e-298
2.11669e-298
8.84829e-299
3.69704e-299
1.54398e-299
6.445e-300
2.68904e-300
1.12141e-300
4.67439e-301
1.94751e-301
8.1101e-302
3.37572e-302
1.40443e-302
5.84022e-303
2.42745e-303
1.00848e-303
4.18769e-304
1.73811e-304
7.21066e-305
2.98996e-305
1.23923e-305
5.13369e-306
2.12571e-306
8.79774e-307
3.63943e-307
1.50484e-307
6.21929e-308
2.56913e-308
1.06078e-308
4.37785e-309
1.80589e-309
7.44587e-310
3.06856e-310
1.26401e-310
5.20425e-311
2.14172e-311
8.80972e-312
3.62207e-312
1.48849e-312
6.1141e-313
2.51023e-313
1.03013e-313
4.22535e-314
1.73233e-314
7.09894e-315
2.90772e-315
1.19044e-315
4.87146e-316
1.99254e-316
8.1461e-317
3.32881e-317
1.35964e-317
5.55083e-318
2.26509e-318
9.23853e-319
3.76626e-319
1.53457e-319
6.24993e-320
2.54444e-320
1.0326e-320
4.15015e-321
1.63042e-321
5.92879e-322
1.97626e-322
4.94066e-323
0
