# Supplementary material for: Influence of confinement on the spreading of bacterial populations
Source: PLoS Comput Biol. 2022 May 9;18(5):e1010063. doi: 10.1371/journal.pcbi.1010063 (PMC9119553; doi:10.1371/journal.pcbi.1010063)
Supplement: S2 File — This zip file contains the raw data used to make all the Figures. (ZIP) [file pcbi.1010063.s009.zip › Fig3/mediumPores_lowSeed_normal.matpanel_D_diffusive_with_collisions.xlsx]

## Sheet: Sheet1
data
3.15901e-08
3.01933e-08
2.89007e-08
2.77041e-08
2.65959e-08
2.55683e-08
2.46147e-08
2.38846e-08
2.32383e-08
2.26237e-08
2.20397e-08
2.1485e-08
2.09581e-08
2.04577e-08
1.99823e-08
1.95305e-08
1.91012e-08
1.87698e-08
1.84675e-08
1.8176e-08
1.78952e-08
1.76246e-08
1.7364e-08
1.71132e-08
1.68717e-08
1.66393e-08
1.64157e-08
1.62004e-08
1.60003e-08
1.58509e-08
1.57058e-08
1.5565e-08
1.54283e-08
1.52958e-08
1.51673e-08
1.50429e-08
1.49224e-08
1.48057e-08
1.46927e-08
1.45834e-08
1.44777e-08
1.43755e-08
1.42982e-08
1.42323e-08
1.41684e-08
1.41063e-08
1.40462e-08
1.3988e-08
1.39316e-08
1.38772e-08
1.38245e-08
1.37737e-08
1.37247e-08
1.36775e-08
1.3632e-08
1.35883e-08
1.35463e-08
1.35161e-08
1.34975e-08
1.348e-08
1.34634e-08
1.3448e-08
1.34335e-08
1.34201e-08
1.34077e-08
1.33963e-08
1.33859e-08
1.33766e-08
1.33683e-08
1.3361e-08
1.33547e-08
1.33495e-08
1.33452e-08
1.33419e-08
1.33472e-08
1.33605e-08
1.33745e-08
1.33892e-08
1.34046e-08
1.34207e-08
1.34375e-08
1.34549e-08
1.34731e-08
1.3492e-08
1.35117e-08
1.3532e-08
1.35531e-08
1.35748e-08
1.35974e-08
1.36206e-08
1.36446e-08
1.36693e-08
1.36947e-08
1.37294e-08
1.37677e-08
1.38065e-08
1.38459e-08
1.38859e-08
1.39265e-08
1.39677e-08
1.40096e-08
1.40521e-08
1.40952e-08
1.41389e-08
1.41833e-08
1.42283e-08
1.4274e-08
1.43203e-08
1.43673e-08
1.44149e-08
1.44632e-08
1.45122e-08
1.45619e-08
1.46142e-08
1.46746e-08
1.47357e-08
1.47974e-08
1.48597e-08
1.49226e-08
1.49862e-08
1.50505e-08
1.51154e-08
1.5181e-08
1.52472e-08
1.53142e-08
1.53818e-08
1.54501e-08
1.55191e-08
1.55888e-08
1.56592e-08
1.57304e-08
1.58022e-08
1.58748e-08
1.59482e-08
1.60223e-08
1.60971e-08
1.61799e-08
1.62644e-08
1.63497e-08
1.64357e-08
1.65225e-08
1.661e-08
1.66983e-08
1.67874e-08
1.68773e-08
1.6968e-08
1.70595e-08
1.71518e-08
1.7245e-08
1.73389e-08
1.74337e-08
1.75294e-08
1.76259e-08
1.77232e-08
1.78215e-08
1.79206e-08
1.80206e-08
1.81215e-08
1.82233e-08
1.8326e-08
1.84355e-08
1.85476e-08
1.86606e-08
1.87745e-08
1.88894e-08
1.90053e-08
1.91222e-08
1.924e-08
1.93589e-08
1.94787e-08
1.95996e-08
1.97215e-08
1.98444e-08
1.99684e-08
2.00935e-08
2.02196e-08
2.03468e-08
2.04751e-08
2.06045e-08
2.07349e-08
2.08665e-08
2.09993e-08
2.11332e-08
2.12682e-08
2.14044e-08
2.15418e-08
2.16867e-08
2.18336e-08
2.19818e-08
2.21312e-08
2.22819e-08
2.24338e-08
2.2587e-08
2.27415e-08
2.28973e-08
2.30544e-08
2.32129e-08
2.33727e-08
2.35338e-08
2.36963e-08
2.38602e-08
2.40255e-08
2.41922e-08
2.43603e-08
2.45298e-08
2.47008e-08
2.48733e-08
2.50472e-08
2.52226e-08
2.53995e-08
2.55779e-08
2.57579e-08
2.59394e-08
2.6124e-08
2.63158e-08
2.65093e-08
2.67043e-08
2.69011e-08
2.70995e-08
2.72996e-08
2.75014e-08
2.77049e-08
2.79102e-08
2.81172e-08
2.8326e-08
2.85366e-08
2.8749e-08
2.89633e-08
2.91793e-08
2.93973e-08
2.96171e-08
2.98388e-08
3.00624e-08
3.02879e-08
3.05154e-08
3.07449e-08
3.09764e-08
3.12098e-08
3.14453e-08
3.16828e-08
3.19224e-08
3.2164e-08
3.24078e-08
3.26594e-08
3.29149e-08
3.31726e-08
3.34325e-08
3.36947e-08
3.39592e-08
3.4226e-08
3.44952e-08
3.47666e-08
3.50405e-08
3.53167e-08
3.55953e-08
3.58764e-08
3.616e-08
3.6446e-08
3.67345e-08
3.70256e-08
3.73192e-08
3.76154e-08
3.79142e-08
3.82156e-08
3.85197e-08
3.88265e-08
3.91359e-08
3.94481e-08
3.97631e-08
4.00808e-08
4.04014e-08
4.07247e-08
4.10509e-08
4.13801e-08
4.17163e-08
4.20593e-08
4.24054e-08
4.27545e-08
4.31068e-08
4.34622e-08
4.38207e-08
4.41824e-08
4.45474e-08
4.49156e-08
4.52871e-08
4.56619e-08
4.60401e-08
4.64216e-08
4.68066e-08
4.7195e-08
4.75869e-08
4.79823e-08
4.83812e-08
4.87837e-08
4.91898e-08
4.95996e-08
5.0013e-08
5.04302e-08
5.08511e-08
5.12758e-08
5.17043e-08
5.21367e-08
5.25729e-08
5.30131e-08
5.34573e-08
5.39055e-08
5.43577e-08
5.48185e-08
5.52879e-08
5.57616e-08
5.62396e-08
5.6722e-08
5.72087e-08
5.76999e-08
5.81955e-08
5.86956e-08
5.92003e-08
5.97096e-08
6.02235e-08
6.07421e-08
6.12655e-08
6.17936e-08
6.23265e-08
6.28643e-08
6.34071e-08
6.39547e-08
6.45074e-08
6.50652e-08
6.5628e-08
6.61961e-08
6.67693e-08
6.73477e-08
6.79315e-08
6.85207e-08
6.91152e-08
6.97152e-08
7.03207e-08
7.09318e-08
7.15485e-08
7.21708e-08
7.27989e-08
7.34328e-08
7.40797e-08
7.47358e-08
7.53979e-08
7.60662e-08
7.67407e-08
7.74214e-08
7.81084e-08
7.88018e-08
7.95017e-08
8.0208e-08
8.09209e-08
8.16405e-08
8.23667e-08
8.30997e-08
8.38395e-08
8.45862e-08
8.53398e-08
8.61005e-08
8.68682e-08
8.76431e-08
8.84252e-08
8.92146e-08
9.00114e-08
9.08157e-08
9.16274e-08
9.24467e-08
9.32737e-08
9.41084e-08
9.49509e-08
9.58013e-08
9.66596e-08
9.7526e-08
9.84005e-08
9.92832e-08
1.00174e-07
1.01073e-07
1.01982e-07
1.02911e-07
1.03849e-07
1.04795e-07
1.0575e-07
1.06714e-07
1.07688e-07
1.0867e-07
1.09662e-07
1.10663e-07
1.11674e-07
1.12694e-07
1.13724e-07
1.14764e-07
1.15813e-07
1.16872e-07
1.17942e-07
1.19021e-07
1.20111e-07
1.21211e-07
1.22322e-07
1.23443e-07
1.24575e-07
1.25717e-07
1.26871e-07
1.28035e-07
1.2921e-07
1.30397e-07
1.31595e-07
1.32804e-07
1.34025e-07
1.35257e-07
1.36501e-07
1.37757e-07
1.39025e-07
1.40305e-07
1.41597e-07
1.42901e-07
1.44218e-07
1.45559e-07
1.46916e-07
1.48287e-07
1.49671e-07
1.51068e-07
1.52478e-07
1.53902e-07
1.5534e-07
1.56791e-07
1.58257e-07
1.59736e-07
1.6123e-07
1.62738e-07
1.64261e-07
1.65798e-07
1.6735e-07
1.68917e-07
1.70499e-07
1.72097e-07
1.73709e-07
1.75338e-07
1.76982e-07
1.78641e-07
1.80317e-07
1.82009e-07
1.83717e-07
1.85442e-07
1.87184e-07
1.88942e-07
1.90717e-07
1.9251e-07
1.94319e-07
1.96147e-07
1.97991e-07
1.99854e-07
2.01735e-07
2.03634e-07
2.05551e-07
2.07487e-07
2.09441e-07
2.11426e-07
2.13438e-07
2.1547e-07
2.17522e-07
2.19593e-07
2.21685e-07
2.23798e-07
2.2593e-07
2.28084e-07
2.30259e-07
2.32454e-07
2.34672e-07
2.3691e-07
2.39171e-07
2.41454e-07
2.43759e-07
2.46087e-07
2.48437e-07
2.5081e-07
2.53207e-07
2.55627e-07
2.5807e-07
2.60537e-07
2.63029e-07
2.65545e-07
2.68086e-07
2.70651e-07
2.73241e-07
2.75857e-07
2.78499e-07
2.81166e-07
2.8386e-07
2.8658e-07
2.89326e-07
2.921e-07
2.949e-07
2.97728e-07
3.00584e-07
3.03468e-07
3.0638e-07
3.09321e-07
3.1229e-07
3.15305e-07
3.18359e-07
3.21443e-07
3.24558e-07
3.27703e-07
3.3088e-07
3.34088e-07
3.37327e-07
3.40598e-07
3.43902e-07
3.47239e-07
3.50608e-07
3.54011e-07
3.57447e-07
3.60917e-07
3.64422e-07
3.67961e-07
3.71536e-07
3.75145e-07
3.78791e-07
3.82472e-07
3.8619e-07
3.89945e-07
3.93737e-07
3.97567e-07
4.01434e-07
4.0534e-07
4.09284e-07
4.13268e-07
4.17291e-07
4.21354e-07
4.25458e-07
4.29602e-07
4.33787e-07
4.38013e-07
4.42282e-07
4.46593e-07
4.50947e-07
4.55344e-07
4.59784e-07
4.64269e-07
4.68798e-07
4.73373e-07
4.77993e-07
4.8269e-07
4.87437e-07
4.92231e-07
4.97074e-07
5.01965e-07
5.06905e-07
5.11894e-07
5.16933e-07
5.22022e-07
5.27162e-07
5.32354e-07
5.37597e-07
5.42893e-07
5.48242e-07
5.53645e-07
5.59101e-07
5.64612e-07
5.70179e-07
5.75801e-07
5.81479e-07
5.87214e-07
5.93007e-07
5.98857e-07
6.04767e-07
6.10735e-07
6.16763e-07
6.22852e-07
6.29002e-07
6.35213e-07
6.41487e-07
6.47823e-07
6.54224e-07
6.60688e-07
6.67217e-07
6.73812e-07
6.80473e-07
6.872e-07
6.93996e-07
7.00859e-07
7.07792e-07
7.14794e-07
7.21866e-07
7.29009e-07
7.36224e-07
7.43512e-07
7.50893e-07
7.58376e-07
7.65935e-07
7.7357e-07
7.81283e-07
7.89073e-07
7.96942e-07
8.0489e-07
8.12918e-07
8.21028e-07
8.2922e-07
8.37494e-07
8.45852e-07
8.54295e-07
8.62823e-07
8.71437e-07
8.80138e-07
8.88927e-07
8.97805e-07
9.06773e-07
9.15832e-07
9.24982e-07
9.34225e-07
9.43561e-07
9.52992e-07
9.62518e-07
9.72141e-07
9.81861e-07
9.9168e-07
1.0016e-06
1.01162e-06
1.02174e-06
1.03196e-06
1.04229e-06
1.05272e-06
1.06325e-06
1.0739e-06
1.08465e-06
1.09551e-06
1.10648e-06
1.11756e-06
1.12875e-06
1.14006e-06
1.15148e-06
1.16302e-06
1.17468e-06
1.18645e-06
1.19836e-06
1.21044e-06
1.22264e-06
1.23497e-06
1.24743e-06
1.26001e-06
1.27272e-06
1.28557e-06
1.29854e-06
1.31164e-06
1.32488e-06
1.33825e-06
1.35176e-06
1.36541e-06
1.37919e-06
1.39312e-06
1.40719e-06
1.4214e-06
1.43576e-06
1.45026e-06
1.46492e-06
1.47972e-06
1.49467e-06
1.50978e-06
1.52504e-06
1.54045e-06
1.55603e-06
1.57176e-06
1.58766e-06
1.60371e-06
1.61994e-06
1.63633e-06
1.65288e-06
1.66962e-06
1.68652e-06
1.70361e-06
1.72087e-06
1.73832e-06
1.75596e-06
1.7738e-06
1.79183e-06
1.81007e-06
1.82851e-06
1.84717e-06
1.86604e-06
1.88514e-06
1.90425e-06
1.92315e-06
1.94292e-06
1.96291e-06
1.97765e-06
1.99806e-06
2.01869e-06
2.02941e-06
2.05044e-06
2.07169e-06
2.08014e-06
2.09996e-06
2.1218e-06
2.13701e-06
2.14652e-06
2.16893e-06
2.19157e-06
2.19305e-06
2.213e-06
2.23619e-06
2.2482e-06
2.25393e-06
2.27765e-06
2.30159e-06
2.30246e-06
2.3159e-06
2.34034e-06
2.35592e-06
2.3558e-06
2.37581e-06
2.40096e-06
2.40842e-06
2.40823e-06
2.43356e-06
2.4594e-06
2.46004e-06
2.46281e-06
2.48908e-06
2.51099e-06
2.51077e-06
2.51536e-06
2.54226e-06
2.56093e-06
2.56063e-06
2.56553e-06
2.59305e-06
2.61e-06
2.60964e-06
2.61326e-06
2.64137e-06
2.65823e-06
2.65781e-06
2.65849e-06
2.68718e-06
2.70563e-06
2.70515e-06
2.70455e-06
2.73043e-06
2.7522e-06
2.75169e-06
2.75102e-06
2.77108e-06
2.79797e-06
2.79743e-06
2.79671e-06
2.80911e-06
2.83964e-06
2.84238e-06
2.84162e-06
2.84449e-06
2.8755e-06
2.88657e-06
2.88577e-06
2.88484e-06
2.90868e-06
2.92999e-06
2.92918e-06
2.9282e-06
2.93918e-06
2.97135e-06
2.97185e-06
2.97084e-06
2.96971e-06
2.99957e-06
3.01378e-06
3.01277e-06
3.01159e-06
3.02509e-06
3.05495e-06
3.05399e-06
3.05278e-06
3.05146e-06
3.08154e-06
3.0945e-06
3.0933e-06
3.09193e-06
3.10205e-06
3.13425e-06
3.13314e-06
3.13176e-06
3.13024e-06
3.15445e-06
3.17228e-06
3.17093e-06
3.16939e-06
3.16994e-06
3.2051e-06
3.20945e-06
3.20791e-06
3.20621e-06
3.21825e-06
3.24723e-06
3.2458e-06
3.24409e-06
3.24224e-06
3.26476e-06
3.28301e-06
3.28137e-06
3.2795e-06
3.27751e-06
3.30945e-06
3.31801e-06
3.31618e-06
3.31416e-06
3.31532e-06
3.35232e-06
3.35225e-06
3.35025e-06
3.34808e-06
3.35587e-06
3.3876e-06
3.38576e-06
3.3836e-06
3.38128e-06
3.39459e-06
3.42059e-06
3.41855e-06
3.41624e-06
3.41376e-06
3.43147e-06
3.45287e-06
3.45065e-06
3.44817e-06
3.44554e-06
3.46651e-06
3.48445e-06
3.48206e-06
3.47942e-06
3.47662e-06
3.49972e-06
3.51535e-06
3.51278e-06
3.50997e-06
3.507e-06
3.53109e-06
3.54556e-06
3.54282e-06
3.53982e-06
3.53666e-06
3.56064e-06
3.5751e-06
3.57217e-06
3.56897e-06
3.5656e-06
3.58838e-06
3.60394e-06
3.6008e-06
3.59738e-06
3.59378e-06
3.61433e-06
3.63207e-06
3.62871e-06
3.62503e-06
3.62115e-06
3.63851e-06
3.65945e-06
3.65582e-06
3.65183e-06
3.64762e-06
3.66095e-06
3.68603e-06
3.68208e-06
3.6777e-06
3.67307e-06
3.68172e-06
3.7117e-06
3.70736e-06
3.70247e-06
3.69727e-06
3.70094e-06
3.73634e-06
3.73148e-06
3.72589e-06
3.71988e-06
3.71882e-06
3.75973e-06
3.75416e-06
3.74752e-06
3.74031e-06
3.73592e-06
3.77675e-06
3.77498e-06
3.76672e-06
3.75762e-06
3.75345e-06
3.79402e-06
3.79358e-06
3.78337e-06
3.77245e-06
3.77187e-06
3.81198e-06
3.81123e-06
3.79953e-06
3.78721e-06
3.79127e-06
3.83104e-06
3.82889e-06
3.81583e-06
3.80219e-06
3.81174e-06
3.8512e-06
3.84668e-06
3.8323e-06
3.81739e-06
3.83325e-06
3.87243e-06
3.8646e-06
3.84891e-06
3.83275e-06
3.85577e-06
3.89467e-06
3.88263e-06
3.86564e-06
3.84823e-06
3.87925e-06
3.91692e-06
3.90073e-06
3.88244e-06
3.86489e-06
3.90368e-06
3.9366e-06
3.91885e-06
3.89925e-06
3.89045e-06
3.92901e-06
3.9563e-06
3.93695e-06
3.91606e-06
3.9169e-06
3.95523e-06
3.97593e-06
3.95499e-06
3.93279e-06
3.94422e-06
3.98232e-06
3.99545e-06
3.97292e-06
3.94942e-06
3.97239e-06
4.01025e-06
4.01477e-06
3.99069e-06
3.96589e-06
4.0014e-06
4.03902e-06
4.03386e-06
4.00826e-06
3.99316e-06
4.03123e-06
4.0686e-06
4.05266e-06
4.02558e-06
4.02403e-06
4.06186e-06
4.09684e-06
4.07112e-06
4.04259e-06
4.05569e-06
4.09327e-06
4.11727e-06
4.0892e-06
4.05925e-06
4.08814e-06
4.12546e-06
4.13701e-06
4.10684e-06
4.08334e-06
4.12135e-06
4.1584e-06
4.15607e-06
4.12402e-06
4.11759e-06
4.15532e-06
4.19208e-06
4.17444e-06
4.14066e-06
4.15259e-06
4.19002e-06
4.22414e-06
4.19211e-06
4.15673e-06
4.18832e-06
4.22543e-06
4.24408e-06
4.20907e-06
4.18673e-06
4.22476e-06
4.26155e-06
4.26272e-06
4.22528e-06
4.22425e-06
4.26191e-06
4.29835e-06
4.28017e-06
4.24072e-06
4.26246e-06
4.29973e-06
4.33386e-06
4.29655e-06
4.26291e-06
4.30134e-06
4.33821e-06
4.35282e-06
4.31189e-06
4.30294e-06
4.34087e-06
4.37733e-06
4.36982e-06
4.32621e-06
4.3436e-06
4.38104e-06
4.41706e-06
4.3852e-06
4.34603e-06
4.38487e-06
4.42182e-06
4.44381e-06
4.39916e-06
4.38855e-06
4.42675e-06
4.46319e-06
4.45989e-06
4.41182e-06
4.43162e-06
4.4692e-06
4.50511e-06
4.4737e-06
4.43609e-06
4.47524e-06
4.5122e-06
4.53484e-06
4.48568e-06
4.48104e-06
4.51938e-06
4.55572e-06
4.54912e-06
4.49605e-06
4.52646e-06
4.56403e-06
4.59973e-06
4.56056e-06
4.53307e-06
4.57232e-06
4.60915e-06
4.62465e-06
4.56983e-06
4.58035e-06
4.61862e-06
4.65471e-06
4.63593e-06
4.5877e-06
4.62797e-06
4.66534e-06
4.69948e-06
4.64406e-06
4.6369e-06
4.67595e-06
4.71243e-06
4.71121e-06
4.64982e-06
4.68632e-06
4.72425e-06
4.75985e-06
4.71825e-06
4.69611e-06
4.73596e-06
4.77285e-06
4.78596e-06
4.72218e-06
4.74734e-06
4.78584e-06
4.8217e-06
4.79194e-06
4.75801e-06
4.79865e-06
4.83592e-06
4.85984e-06
4.79382e-06
4.81104e-06
4.85007e-06
4.88615e-06
4.86468e-06
4.82261e-06
4.86399e-06
4.90157e-06
4.9327e-06
4.86423e-06
4.87742e-06
4.91689e-06
4.95313e-06
4.93604e-06
4.88996e-06
4.93194e-06
4.96976e-06
5.00441e-06
4.93288e-06
4.94646e-06
4.98626e-06
5.02254e-06
5.00559e-06
4.96346e-06
5.00247e-06
5.04039e-06
5.07475e-06
4.99921e-06
5.01814e-06
5.05809e-06
5.09429e-06
5.07279e-06
5.03516e-06
5.0755e-06
5.11336e-06
5.14321e-06
5.06774e-06
5.09239e-06
5.13229e-06
5.16826e-06
5.137e-06
5.10843e-06
5.15094e-06
5.18856e-06
5.209e-06
5.13739e-06
5.1691e-06
5.20873e-06
5.24428e-06
5.19747e-06
5.18652e-06
5.22865e-06
5.26583e-06
5.27106e-06
5.2049e-06
5.24815e-06
5.28725e-06
5.32218e-06
5.25339e-06
5.267e-06
5.30846e-06
5.34496e-06
5.32823e-06
5.28491e-06
5.32932e-06
5.36764e-06
5.39932e-06
5.30395e-06
5.34965e-06
5.39015e-06
5.42574e-06
5.37947e-06
5.36922e-06
5.41238e-06
5.44967e-06
5.45326e-06
5.38775e-06
5.4342e-06
5.47347e-06
5.50788e-06
5.42391e-06
5.45543e-06
5.49706e-06
5.53304e-06
5.49899e-06
5.47586e-06
5.52034e-06
5.5581e-06
5.57159e-06
5.49522e-06
5.54319e-06
5.58302e-06
5.61742e-06
5.53597e-06
5.56545e-06
5.60771e-06
5.64371e-06
5.61037e-06
5.58693e-06
5.6321e-06
5.66989e-06
5.68224e-06
5.60744e-06
5.65608e-06
5.69593e-06
5.72989e-06
5.63812e-06
5.67952e-06
5.72175e-06
5.75727e-06
5.71171e-06
5.70229e-06
5.74731e-06
5.78456e-06
5.78333e-06
5.72421e-06
5.77251e-06
5.81171e-06
5.84468e-06
5.74514e-06
5.79728e-06
5.83869e-06
5.87312e-06
5.80055e-06
5.82149e-06
5.86544e-06
5.90148e-06
5.87175e-06
5.84505e-06
5.89192e-06
5.92972e-06
5.94037e-06
5.86784e-06
5.91807e-06
5.95782e-06
5.9905e-06
5.88976e-06
5.94381e-06
5.98576e-06
6.01986e-06
5.94398e-06
5.96909e-06
6.0135e-06
6.04912e-06
6.0126e-06
5.99383e-06
6.041e-06
6.07828e-06
6.07899e-06
6.01795e-06
6.06824e-06
6.10731e-06
6.1387e-06
6.04142e-06
6.09517e-06
6.13621e-06
6.16887e-06
6.0642e-06
6.12175e-06
6.16496e-06
6.19895e-06
6.12931e-06
6.14796e-06
6.19353e-06
6.22894e-06
6.19347e-06
6.17376e-06
6.22192e-06
6.25884e-06
6.25555e-06
6.19913e-06
6.2501e-06
6.28862e-06
6.31477e-06
6.22406e-06
6.27807e-06
6.3183e-06
6.34928e-06
6.24855e-06
6.30582e-06
6.34786e-06
6.37993e-06
6.27582e-06
6.33334e-06
6.37729e-06
6.4105e-06
6.335e-06
6.36062e-06
6.40661e-06
6.44098e-06
6.3927e-06
6.38768e-06
6.4358e-06
6.47137e-06
6.44867e-06
6.41452e-06
6.46488e-06
6.50167e-06
6.50264e-06
6.44116e-06
6.49384e-06
6.53187e-06
6.55437e-06
6.46763e-06
6.52268e-06
6.56199e-06
6.59065e-06
6.49395e-06
6.55143e-06
6.59203e-06
6.62139e-06
6.52016e-06
6.58009e-06
6.62198e-06
6.65203e-06
6.54631e-06
6.60868e-06
6.65185e-06
6.68256e-06
6.57403e-06
6.63721e-06
6.68165e-06
6.71299e-06
6.62072e-06
6.6657e-06
6.71139e-06
6.74332e-06
6.66586e-06
6.69417e-06
6.74106e-06
6.77355e-06
6.7094e-06
6.72264e-06
6.77068e-06
6.80367e-06
6.7513e-06
6.75114e-06
6.80024e-06
6.83368e-06
6.79156e-06
6.77968e-06
6.82977e-06
6.86359e-06
