# Supplementary material for: Influence of confinement on the spreading of bacterial populations
Source: PLoS Comput Biol. 2022 May 9;18(5):e1010063. doi: 10.1371/journal.pcbi.1010063 (PMC9119553; doi:10.1371/journal.pcbi.1010063)
Supplement: S2 File — This zip file contains the raw data used to make all the Figures. (ZIP) [file pcbi.1010063.s009.zip › Fig3/mediumPores_lowSeed_normal.matpanel_D_chemotactic_with_collisions.xlsx]

## Sheet: Sheet1
data
0
2.18999e-15
2.28791e-15
2.33219e-15
2.35532e-15
2.36884e-15
2.3773e-15
2.38296e-15
2.38702e-15
2.39026e-15
2.39317e-15
2.39604e-15
2.41294e-15
2.4323e-15
2.45123e-15
2.46992e-15
2.48849e-15
2.50706e-15
2.52573e-15
2.54457e-15
2.56366e-15
2.58305e-15
2.60278e-15
2.62292e-15
2.64665e-15
2.67822e-15
2.70999e-15
2.74201e-15
2.77434e-15
2.807e-15
2.84004e-15
2.8735e-15
2.9074e-15
2.94178e-15
2.97665e-15
3.01206e-15
3.04803e-15
3.08458e-15
3.12173e-15
3.16256e-15
3.20893e-15
3.25591e-15
3.30352e-15
3.3518e-15
3.40077e-15
3.45046e-15
3.50089e-15
3.55209e-15
3.60408e-15
3.65688e-15
3.71053e-15
3.76505e-15
3.82046e-15
3.87678e-15
3.93404e-15
3.99226e-15
4.05193e-15
4.11901e-15
4.18715e-15
4.25638e-15
4.32674e-15
4.39825e-15
4.47094e-15
4.54485e-15
4.61999e-15
4.6964e-15
4.77412e-15
4.85315e-15
4.93355e-15
5.01534e-15
5.09855e-15
5.18321e-15
5.26936e-15
5.35702e-15
5.44623e-15
5.53703e-15
5.63168e-15
5.7324e-15
5.8349e-15
5.93921e-15
6.04538e-15
6.15345e-15
6.26345e-15
6.37542e-15
6.48941e-15
6.60547e-15
6.72363e-15
6.84394e-15
6.96644e-15
7.09118e-15
7.21821e-15
7.34757e-15
7.47931e-15
7.61349e-15
7.75014e-15
7.88933e-15
8.0311e-15
8.17551e-15
8.32386e-15
8.48086e-15
8.64082e-15
8.80377e-15
8.96979e-15
9.13894e-15
9.31128e-15
9.48688e-15
9.66582e-15
9.84815e-15
1.00339e-14
1.02233e-14
1.04162e-14
1.06128e-14
1.08132e-14
1.10174e-14
1.12255e-14
1.14377e-14
1.16539e-14
1.18742e-14
1.20988e-14
1.23277e-14
1.25611e-14
1.27989e-14
1.30414e-14
1.32933e-14
1.35538e-14
1.38194e-14
1.40902e-14
1.43663e-14
1.46478e-14
1.49349e-14
1.52276e-14
1.5526e-14
1.58303e-14
1.61407e-14
1.64571e-14
1.67798e-14
1.71088e-14
1.74444e-14
1.77866e-14
1.81355e-14
1.84914e-14
1.88543e-14
1.92245e-14
1.96019e-14
1.99869e-14
2.03795e-14
2.07799e-14
2.11883e-14
2.16049e-14
2.20297e-14
2.24684e-14
2.29215e-14
2.33837e-14
2.38552e-14
2.43363e-14
2.4827e-14
2.53277e-14
2.58385e-14
2.63596e-14
2.68912e-14
2.74337e-14
2.7987e-14
2.85517e-14
2.91277e-14
2.97154e-14
3.03151e-14
3.09269e-14
3.15512e-14
3.21881e-14
3.2838e-14
3.35011e-14
3.41776e-14
3.4868e-14
3.55724e-14
3.62911e-14
3.70245e-14
3.77728e-14
3.85364e-14
3.93156e-14
4.01106e-14
4.09367e-14
4.17806e-14
4.26418e-14
4.35208e-14
4.4418e-14
4.53337e-14
4.62682e-14
4.72221e-14
4.81957e-14
4.91895e-14
5.02037e-14
5.1239e-14
5.22956e-14
5.33741e-14
5.4475e-14
5.55986e-14
5.67455e-14
5.79162e-14
5.91111e-14
6.03308e-14
6.15758e-14
6.28466e-14
6.41438e-14
6.54679e-14
6.68195e-14
6.81991e-14
6.96074e-14
7.1045e-14
7.25124e-14
7.40103e-14
7.55394e-14
7.71003e-14
7.87154e-14
8.03664e-14
8.20521e-14
8.37732e-14
8.55304e-14
8.73246e-14
8.91564e-14
9.10267e-14
9.29363e-14
9.48861e-14
9.68769e-14
9.89095e-14
1.00985e-13
1.03104e-13
1.05268e-13
1.07477e-13
1.09732e-13
1.12036e-13
1.14387e-13
1.16788e-13
1.1924e-13
1.21744e-13
1.243e-13
1.2691e-13
1.29575e-13
1.32296e-13
1.35075e-13
1.37912e-13
1.4081e-13
1.43768e-13
1.46789e-13
1.49873e-13
1.53023e-13
1.56239e-13
1.59538e-13
1.62931e-13
1.66397e-13
1.69937e-13
1.73552e-13
1.77244e-13
1.81014e-13
1.84865e-13
1.88798e-13
1.92815e-13
1.96918e-13
2.01108e-13
2.05387e-13
2.09757e-13
2.14221e-13
2.1878e-13
2.23436e-13
2.28192e-13
2.33049e-13
2.38009e-13
2.43076e-13
2.48251e-13
2.53536e-13
2.58934e-13
2.64447e-13
2.70078e-13
2.7583e-13
2.81704e-13
2.87704e-13
2.93832e-13
3.00091e-13
3.06484e-13
3.13013e-13
3.19683e-13
3.26494e-13
3.33452e-13
3.40558e-13
3.47839e-13
3.55324e-13
3.62971e-13
3.70782e-13
3.78762e-13
3.86914e-13
3.95241e-13
4.03748e-13
4.12439e-13
4.21317e-13
4.30386e-13
4.3965e-13
4.49115e-13
4.58784e-13
4.68661e-13
4.78751e-13
4.89059e-13
4.9959e-13
5.10348e-13
5.21338e-13
5.32565e-13
5.44035e-13
5.55752e-13
5.67722e-13
5.79951e-13
5.92444e-13
6.05207e-13
6.18245e-13
6.31566e-13
6.45174e-13
6.59076e-13
6.73278e-13
6.87788e-13
7.02612e-13
7.17755e-13
7.33227e-13
7.49033e-13
7.65181e-13
7.81678e-13
7.98532e-13
8.15848e-13
8.3358e-13
8.51698e-13
8.7021e-13
8.89125e-13
9.08452e-13
9.282e-13
9.48378e-13
9.68995e-13
9.90062e-13
1.01159e-12
1.03358e-12
1.05605e-12
1.07902e-12
1.10248e-12
1.12646e-12
1.15095e-12
1.17598e-12
1.20156e-12
1.2277e-12
1.2544e-12
1.28169e-12
1.30957e-12
1.33806e-12
1.36717e-12
1.39692e-12
1.42731e-12
1.45837e-12
1.49011e-12
1.52253e-12
1.55567e-12
1.58953e-12
1.62413e-12
1.65948e-12
1.69561e-12
1.73253e-12
1.77025e-12
1.80879e-12
1.84818e-12
1.88843e-12
1.92956e-12
1.97159e-12
2.01469e-12
2.05886e-12
2.10401e-12
2.15015e-12
2.1973e-12
2.24548e-12
2.29473e-12
2.34506e-12
2.39649e-12
2.44906e-12
2.50278e-12
2.55768e-12
2.61379e-12
2.67113e-12
2.72974e-12
2.78963e-12
2.85084e-12
2.9134e-12
2.97733e-12
3.04268e-12
3.10946e-12
3.1777e-12
3.24746e-12
3.31874e-12
3.3916e-12
3.46606e-12
3.54216e-12
3.61994e-12
3.69943e-12
3.78067e-12
3.8637e-12
3.94857e-12
4.0353e-12
4.12394e-12
4.21454e-12
4.30713e-12
4.40177e-12
4.49849e-12
4.59735e-12
4.69838e-12
4.80165e-12
4.90719e-12
5.01506e-12
5.12531e-12
5.238e-12
5.35368e-12
5.47205e-12
5.59305e-12
5.71673e-12
5.84316e-12
5.97238e-12
6.10448e-12
6.2395e-12
6.37752e-12
6.51861e-12
6.66282e-12
6.81024e-12
6.96093e-12
7.11496e-12
7.27241e-12
7.43337e-12
7.59789e-12
7.76607e-12
7.93799e-12
8.11373e-12
8.29337e-12
8.47701e-12
8.66472e-12
8.85661e-12
9.05277e-12
9.25329e-12
9.45827e-12
9.66781e-12
9.88201e-12
1.0101e-11
1.03248e-11
1.05536e-11
1.07875e-11
1.10267e-11
1.12711e-11
1.1521e-11
1.17765e-11
1.20376e-11
1.23046e-11
1.25775e-11
1.28565e-11
1.31417e-11
1.34333e-11
1.37314e-11
1.40361e-11
1.43476e-11
1.46661e-11
1.49922e-11
1.53266e-11
1.56685e-11
1.60181e-11
1.63755e-11
1.67409e-11
1.71145e-11
1.74964e-11
1.7887e-11
1.82863e-11
1.86945e-11
1.91119e-11
1.95387e-11
1.99751e-11
2.04213e-11
2.08774e-11
2.13438e-11
2.18207e-11
2.23084e-11
2.28069e-11
2.33167e-11
2.38379e-11
2.43709e-11
2.49158e-11
2.5473e-11
2.60428e-11
2.66253e-11
2.7221e-11
2.78301e-11
2.84529e-11
2.90897e-11
2.97408e-11
3.04067e-11
3.10875e-11
3.17837e-11
3.24956e-11
3.32235e-11
3.39679e-11
3.4729e-11
3.55073e-11
3.63032e-11
3.71171e-11
3.79493e-11
3.88004e-11
3.96706e-11
4.05606e-11
4.14706e-11
4.24013e-11
4.3353e-11
4.43262e-11
4.5322e-11
4.63438e-11
4.73888e-11
4.84575e-11
4.95505e-11
5.06684e-11
5.18116e-11
5.29809e-11
5.41768e-11
5.53999e-11
5.66508e-11
5.79302e-11
5.92388e-11
6.05771e-11
6.1946e-11
6.3346e-11
6.4778e-11
6.62427e-11
6.77407e-11
6.9273e-11
7.08402e-11
7.24433e-11
7.40829e-11
7.576e-11
7.74755e-11
7.92301e-11
8.1025e-11
8.28608e-11
8.47388e-11
8.66597e-11
8.86246e-11
9.06345e-11
9.26905e-11
9.47937e-11
9.6945e-11
9.91458e-11
1.01397e-10
1.037e-10
1.06056e-10
1.08466e-10
1.10931e-10
1.13454e-10
1.16034e-10
1.18673e-10
1.21374e-10
1.24136e-10
1.26962e-10
1.29854e-10
1.32812e-10
1.35838e-10
1.38934e-10
1.42102e-10
1.45343e-10
1.48659e-10
1.5206e-10
1.55543e-10
1.59107e-10
1.62753e-10
1.66484e-10
1.70301e-10
1.74208e-10
1.78205e-10
1.82296e-10
1.86481e-10
1.90764e-10
1.95147e-10
1.99633e-10
2.04222e-10
2.08919e-10
2.13726e-10
2.18645e-10
2.23679e-10
2.28831e-10
2.34104e-10
2.395e-10
2.45022e-10
2.50674e-10
2.56459e-10
2.62379e-10
2.68438e-10
2.7464e-10
2.80988e-10
2.87485e-10
2.94135e-10
3.00942e-10
3.07909e-10
3.15041e-10
3.22341e-10
3.29813e-10
3.37462e-10
3.45292e-10
3.53307e-10
3.61512e-10
3.69912e-10
3.78511e-10
3.87314e-10
3.96326e-10
4.05552e-10
4.14998e-10
4.24668e-10
4.34569e-10
4.44706e-10
4.55085e-10
4.65711e-10
4.76592e-10
4.87732e-10
4.9914e-10
5.1082e-10
5.22781e-10
5.35029e-10
5.4757e-10
5.60434e-10
5.73623e-10
5.87129e-10
6.00961e-10
6.15128e-10
6.29638e-10
6.44498e-10
6.59719e-10
6.75309e-10
6.91278e-10
7.07634e-10
7.24389e-10
7.41551e-10
7.59132e-10
7.77141e-10
7.95591e-10
8.14491e-10
8.33854e-10
8.53691e-10
8.74014e-10
8.94837e-10
9.16171e-10
9.3803e-10
9.60429e-10
9.83382e-10
1.0069e-09
1.03101e-09
1.05571e-09
1.08103e-09
1.10698e-09
1.13358e-09
1.16085e-09
1.18879e-09
1.21744e-09
1.24681e-09
1.27692e-09
1.30779e-09
1.33944e-09
1.37189e-09
1.40516e-09
1.43928e-09
1.47427e-09
1.51014e-09
1.54694e-09
1.58467e-09
1.62337e-09
1.66306e-09
1.70377e-09
1.74554e-09
1.78838e-09
1.83233e-09
1.87742e-09
1.92244e-09
1.96996e-09
2.01872e-09
2.06078e-09
2.11202e-09
2.16461e-09
2.20327e-09
2.25838e-09
2.31495e-09
2.34975e-09
2.40889e-09
2.46932e-09
2.50608e-09
2.56338e-09
2.62838e-09
2.6689e-09
2.72169e-09
2.79114e-09
2.83842e-09
2.88365e-09
2.95771e-09
3.01491e-09
3.06093e-09
3.12792e-09
3.19863e-09
3.24787e-09
3.30161e-09
3.38764e-09
3.44251e-09
3.49606e-09
3.56986e-09
3.64519e-09
3.70239e-09
3.76059e-09
3.85474e-09
3.91731e-09
3.97946e-09
4.04913e-09
4.14122e-09
4.20754e-09
4.27506e-09
4.36084e-09
4.44526e-09
4.51728e-09
4.59063e-09
4.69159e-09
4.76989e-09
4.84812e-09
4.92782e-09
5.03339e-09
5.1168e-09
5.20179e-09
5.28839e-09
5.39725e-09
5.48786e-09
5.58021e-09
5.67436e-09
5.78669e-09
5.88515e-09
5.98555e-09
6.08794e-09
6.20395e-09
6.311e-09
6.4202e-09
6.53161e-09
6.65153e-09
6.76799e-09
6.88684e-09
7.00813e-09
7.13224e-09
7.25903e-09
7.38847e-09
7.52063e-09
7.65559e-09
7.79341e-09
7.93419e-09
8.07798e-09
8.22489e-09
8.37499e-09
8.52837e-09
8.68511e-09
8.84533e-09
9.0091e-09
9.17654e-09
9.34775e-09
9.52283e-09
9.7019e-09
9.88507e-09
1.00725e-08
1.02642e-08
1.04608e-08
1.06621e-08
1.08682e-08
1.10792e-08
1.12953e-08
1.15166e-08
1.17432e-08
1.19755e-08
1.22134e-08
1.24573e-08
1.27072e-08
1.29635e-08
1.32263e-08
1.34958e-08
1.37722e-08
1.40558e-08
1.43469e-08
1.46456e-08
1.49522e-08
1.52671e-08
1.55905e-08
1.59227e-08
1.62641e-08
1.66149e-08
1.69755e-08
1.73463e-08
1.77276e-08
1.81202e-08
1.85243e-08
1.89402e-08
1.93684e-08
1.98093e-08
2.02635e-08
2.07314e-08
2.12137e-08
2.17108e-08
2.22235e-08
2.27523e-08
2.3298e-08
2.38613e-08
2.44428e-08
2.50435e-08
2.56641e-08
2.63056e-08
2.69688e-08
2.76549e-08
2.83647e-08
2.90995e-08
2.98604e-08
3.06486e-08
3.14655e-08
3.23125e-08
3.31911e-08
3.41029e-08
3.50495e-08
3.60328e-08
3.70546e-08
3.81171e-08
3.92224e-08
4.03728e-08
4.15708e-08
4.28192e-08
4.41207e-08
4.54785e-08
4.68977e-08
4.83805e-08
4.99306e-08
5.15521e-08
5.32495e-08
5.50276e-08
5.68916e-08
5.88473e-08
6.09006e-08
6.30584e-08
6.53277e-08
6.77166e-08
7.02335e-08
7.28909e-08
7.57027e-08
7.86748e-08
8.18198e-08
8.51514e-08
8.86848e-08
9.24369e-08
9.64293e-08
1.00696e-07
1.05246e-07
1.10106e-07
1.15305e-07
1.2088e-07
1.26891e-07
1.33357e-07
1.40324e-07
1.47865e-07
1.56061e-07
1.64954e-07
1.74645e-07
1.85274e-07
1.96903e-07
2.09736e-07
2.23909e-07
2.39644e-07
2.57193e-07
2.76873e-07
2.99017e-07
3.24209e-07
3.52935e-07
3.85973e-07
4.244e-07
4.6951e-07
5.23051e-07
5.87473e-07
6.66297e-07
7.64768e-07
8.90313e-07
1.05551e-06
1.28038e-06
1.60176e-06
2.09137e-06
2.90566e-06
4.44435e-06
8.05498e-06
2.05823e-05
0.000101488
0.000255961
0.000315094
0.000340072
0.000349778
0.000353171
0.000354155
0.000354247
0.000353959
0.000353361
0.000352324
0.000350635
0.000349563
0.000349658
0.000348648
0.000346337
0.000347096
0.000346183
0.000344532
0.000345031
0.000343339
0.000343413
0.000342685
0.000341696
0.000341746
0.000340095
0.000340713
0.000338721
0.000339689
0.000337612
0.000338716
0.000336762
0.000337791
0.000336129
0.000336882
0.000335651
0.000335938
0.000335252
0.000334895
0.000334847
0.000333681
0.000334346
0.000332464
0.000333657
0.000332663
0.000332693
0.00033263
0.000331366
0.000332264
0.000330935
0.000331474
0.000331223
0.000330175
0.000331012
0.000329797
0.000330217
0.000330179
0.00032876
0.000329894
0.000329125
0.000328867
0.000329339
0.000327969
0.000328727
0.000328654
0.00032723
0.000328432
0.000327917
0.000327244
0.000328049
0.000327185
0.000327137
0.00032763
0.000326501
0.000326955
0.000327212
0.00032589
0.000326731
0.00032682
0.000325371
0.000326487
0.000326469
0.000324951
0.000326237
0.000326166
0.000324653
0.000325989
0.000325916
0.000324414
0.000325746
0.000325713
0.000324285
0.000325504
0.000325552
0.000324236
0.000325258
0.000325423
0.000324253
0.000324999
0.000325315
0.000324322
0.000324718
0.000325212
0.000324426
0.000324403
0.000325101
0.000324547
0.00032404
0.000324967
0.000324666
0.000323616
0.000324792
0.000324766
0.000323521
0.00032456
0.000324828
0.000323899
0.000324255
0.000324833
0.000324237
0.000323862
0.000324763
0.000324514
0.000323364
0.000324601
0.000324712
0.000323677
0.00032433
0.000324812
0.000324167
0.000323934
0.000324795
0.000324552
0.000323397
0.000324645
0.000324811
0.000323876
0.000324346
0.000324929
0.000324429
0.000323883
0.000324887
0.000324829
0.000323692
0.000324671
0.00032506
0.000324387
0.000324267
0.000325105
0.000324902
0.000323662
0.000324952
0.00032522
0.000324446
0.000324585
0.000325327
0.000325046
0.000323995
0.000325211
0.000325422
0.000324611
0.000324858
0.000325563
0.000325263
0.00032426
0.000325457
0.000325667
0.000324872
0.000325092
0.000325813
0.000325545
0.000324462
0.000325689
0.000325947
0.000325216
0.000325287
0.000326069
0.000325878
0.000324699
0.0003259
0.000326249
0.000325623
0.000325434
0.000326318
0.000326245
0.000325198
0.000326078
0.000326554
0.000326072
0.000325524
0.000326545
0.000326624
0.000325744
0.000326209
0.000326846
0.000326539
0.000325543
0.000326731
0.000326994
0.000326311
0.000326276
0.000327102
0.000327
0.000325953
0.00032686
0.000327333
0.000326875
0.000326263
0.000327305
0.000327432
0.000326628
0.000326912
0.00032762
0.00032741
0.000326269
0.000327433
0.000327813
0.000327275
0.000326871
0.000327833
0.000327893
0.000327034
0.000327468
0.00032812
0.000327867
0.000326718
0.000327953
0.000328301
0.000327742
0.000327391
0.000328333
0.000328383
0.000327525
0.000327961
0.000328613
0.000328371
0.000327222
0.000328431
0.0003288
0.000328272
0.000327839
0.000328809
0.000328898
0.000328091
0.000328398
0.000329098
0.000328914
0.000327833
0.00032887
0.000329303
0.000328851
0.000328217
0.000329258
0.00032943
0.000328715
0.000328781
0.000329567
0.000329482
0.000328508
0.000329265
0.000329801
0.000329463
0.000328526
0.000329674
0.000329964
0.000329376
0.000329103
0.000330012
0.000330058
0.000329226
0.000329609
0.000330281
0.000330087
0.000329015
0.000330046
0.000330484
0.000330055
0.00032936
0.000330418
0.000330625
0.000329963
0.000329893
0.000330727
0.000330707
0.000329815
0.000330364
0.000330976
0.00033073
0.000329613
0.000330775
0.000331167
0.000330699
0.000330108
0.000331127
0.000331302
0.000330614
0.000330617
0.000331424
0.000331383
0.000330478
0.00033107
0.000331666
0.000331412
0.000330292
0.000331468
0.000331856
0.00033139
0.000330795
0.000331814
0.000331995
0.000331319
0.000331292
0.000332109
0.000332084
0.000331201
0.000331739
0.000332355
0.000332126
0.000331037
0.000332136
0.000332552
0.00033212
0.000331434
0.000332485
0.000332702
0.000332068
0.00033193
0.000332786
0.000332805
0.000331971
0.000332379
0.000333041
0.000332863
0.00033183
0.000332783
0.000333251
0.000332876
0.000332037
0.000333141
0.000333416
0.000332846
0.000332539
0.000333454
0.000333537
0.000332772
0.000332997
0.000333724
0.000333614
0.000332655
0.000333412
0.00033395
0.000333648
0.000332611
0.000333783
0.000334133
0.00033364
0.000333124
0.000334113
0.000334273
0.000333589
0.000333596
0.000334399
0.000334371
0.000333495
0.000334026
0.000334644
0.000334427
0.00033336
0.000334415
0.000334847
0.00033444
0.000333693
0.000334763
0.000335008
0.000334411
0.000334182
0.000335069
0.000335126
0.00033434
0.000334631
0.000335333
0.000335203
0.000334226
0.000335039
0.000335556
0.000335237
0.000334253
0.000335406
0.000335737
0.000335229
0.000334762
0.000335732
0.000335876
0.000335178
0.000335231
0.000336017
0.000335973
0.000335084
0.000335659
0.00033626
0.000336027
0.000334945
0.000336047
0.000336461
0.000336037
0.000335343
0.000336393
0.000336619
0.000336004
0.000335833
0.000336698
0.000336734
0.000335925
0.000336282
0.00033696
0.000336805
0.000335802
0.00033669
0.000337179
0.000336831
0.000335934
0.000337056
0.000337354
0.000336812
0.000336445
0.000337379
0.000337485
0.000336746
0.000336914
0.000337659
0.00033757
0.000336634
0.000337341
0.000337894
0.000337609
0.000336544
0.000337725
0.000338084
