# Supplementary material for: Influence of confinement on the spreading of bacterial populations
Source: PLoS Comput Biol. 2022 May 9;18(5):e1010063. doi: 10.1371/journal.pcbi.1010063 (PMC9119553; doi:10.1371/journal.pcbi.1010063)
Supplement: S2 File — This zip file contains the raw data used to make all the Figures. (ZIP) [file pcbi.1010063.s009.zip › Fig3/mediumPores_lowSeed_normal.mat1320min_bacteria.xlsx]

## Sheet: Sheet1
data
0.0275364
0.0275729
0.0276803
0.0278521
0.0280781
0.0283452
0.0286386
0.028943
0.0292439
0.029529
0.0297885
0.0300161
0.0302086
0.0303655
0.0304887
0.0305813
0.030647
0.0306898
0.0307134
0.030721
0.0307153
0.0306986
0.0306724
0.0306381
0.0305966
0.0305487
0.0304951
0.0304361
0.0303721
0.0303036
0.0302307
0.0301538
0.030073
0.0299887
0.029901
0.0298101
0.0297162
0.0296195
0.0295202
0.0294184
0.0293143
0.029208
0.0290997
0.0289896
0.0288777
0.0287641
0.028649
0.0285325
0.0284147
0.0282957
0.0281755
0.0280543
0.0279322
0.0278093
0.0276856
0.0275612
0.0274362
0.0273108
0.027185
0.027059
0.0269327
0.0268064
0.0266802
0.0265541
0.0264283
0.0263029
0.0261779
0.0260535
0.0259299
0.025807
0.025685
0.0255639
0.0254439
0.025325
0.0252073
0.0250907
0.0249754
0.0248614
0.0247487
0.0246373
0.0245273
0.0244186
0.0243112
0.0242053
0.0241006
0.0239973
0.0238953
0.0237946
0.0236952
0.023597
0.0235001
0.0234043
0.0233098
0.0232165
0.0231242
0.0230331
0.0229431
0.0228542
0.0227663
0.0226795
0.0225936
0.0225088
0.022425
0.0223422
0.0222604
0.0221796
0.0220999
0.0220212
0.0219438
0.0218676
0.0217928
0.0217197
0.0216484
0.0215793
0.0215128
0.0214497
0.0213907
0.0213369
0.0212898
0.0212512
0.0212238
0.0212109
0.021217
0.0212478
0.0213111
0.0214171
0.0215794
0.0218155
0.0221491
0.0226106
0.0232399
0.0240882
0.0252188
0.0267058
0.0286271
0.031045
0.0339724
0.0373271
0.0408949
0.0443333
0.0472347
0.0492249
0.0500464
0.0495982
0.0479364
0.0452545
0.0418428
0.0380273
0.0341061
0.0303075
0.026777
0.023588
0.0207612
0.0182844
0.0161283
0.0142566
0.0126322
0.0112201
0.00998947
0.00891327
0.00796862
0.00713618
0.00639971
0.00574561
0.00516246
0.00464069
0.00417222
0.00375021
0.00336895
0.00302379
0.00271038
0.00241127
0.00210338
0.00180589
0.00153102
0.00128519
0.00107062
0.000886777
0.000731511
0.000601813
0.000494375
0.000405925
0.000333425
0.000274169
0.000225813
0.000186371
0.000154185
0.00012789
0.000106369
8.87152e-05
7.41951e-05
6.22181e-05
5.23087e-05
4.40845e-05
3.72377e-05
3.152e-05
2.67313e-05
2.27094e-05
1.93225e-05
1.64635e-05
1.40446e-05
1.19938e-05
1.02519e-05
8.76991e-06
7.50717e-06
6.42983e-06
5.5096e-06
4.7228e-06
4.04949e-06
3.47289e-06
2.97879e-06
2.55518e-06
2.19186e-06
1.88013e-06
1.61261e-06
1.38299e-06
1.18588e-06
1.01666e-06
8.71397e-07
7.46699e-07
6.39667e-07
5.47811e-07
4.68992e-07
4.01376e-07
3.43382e-07
2.93656e-07
2.51032e-07
2.14506e-07
1.83216e-07
1.56423e-07
1.33487e-07
1.13862e-07
9.7077e-08
8.27264e-08
7.04628e-08
5.99874e-08
5.10436e-08
4.3411e-08
3.69007e-08
3.13502e-08
2.66205e-08
2.25922e-08
1.91632e-08
1.62457e-08
1.37648e-08
1.16563e-08
9.86524e-09
8.34469e-09
7.05451e-09
5.9604e-09
5.03309e-09
4.2476e-09
3.58262e-09
3.01998e-09
2.54421e-09
2.14213e-09
1.80253e-09
1.51587e-09
1.27404e-09
1.07015e-09
8.9835e-10
7.53677e-10
6.31921e-10
5.29514e-10
4.43434e-10
3.71122e-10
3.10412e-10
2.59475e-10
2.16764e-10
1.80972e-10
1.50997e-10
1.25909e-10
1.04925e-10
8.73836e-11
7.27299e-11
6.04959e-11
5.02885e-11
4.17774e-11
3.46851e-11
2.87789e-11
2.38634e-11
1.97751e-11
1.6377e-11
1.35543e-11
1.1211e-11
9.26702e-12
7.6553e-12
6.3199e-12
5.21416e-12
4.29917e-12
3.5425e-12
2.91716e-12
2.40069e-12
1.9744e-12
1.62278e-12
1.33294e-12
1.09416e-12
8.97594e-13
7.3587e-13
6.02901e-13
4.93644e-13
4.03929e-13
3.30309e-13
2.69934e-13
2.20454e-13
1.79929e-13
1.4676e-13
1.19629e-13
9.7451e-14
7.9334e-14
6.45438e-14
5.24773e-14
4.26394e-14
3.46236e-14
2.80966e-14
2.27855e-14
1.84665e-14
1.49566e-14
1.2106e-14
9.79245e-15
7.91595e-15
6.39493e-15
5.16285e-15
4.16547e-15
3.35862e-15
2.70631e-15
2.17929e-15
1.75377e-15
1.41044e-15
1.13358e-15
9.10488e-16
7.30829e-16
5.86243e-16
4.6996e-16
3.76499e-16
3.01431e-16
2.41175e-16
1.9284e-16
1.54093e-16
1.23052e-16
9.82005e-17
7.83177e-17
6.24204e-17
4.9718e-17
3.9575e-17
3.1481e-17
2.50263e-17
1.98822e-17
1.57853e-17
1.25245e-17
9.93091e-18
7.86934e-18
6.23171e-18
4.93169e-18
3.90037e-18
3.08273e-18
2.43492e-18
1.92201e-18
1.51616e-18
1.19524e-18
9.4164e-19
7.41371e-19
5.83319e-19
4.58667e-19
3.60419e-19
2.83034e-19
2.22122e-19
1.74206e-19
1.36538e-19
1.06946e-19
8.3714e-20
6.54863e-20
5.11945e-20
3.9996e-20
3.1227e-20
2.43648e-20
1.89984e-20
1.48044e-20
1.15288e-20
8.97223e-21
6.97807e-21
5.42364e-21
4.21276e-21
3.27012e-21
2.53677e-21
1.96661e-21
1.52362e-21
1.17965e-21
9.12751e-22
7.05784e-22
5.45396e-22
4.21184e-22
3.25052e-22
2.507e-22
1.93231e-22
1.4884e-22
1.14574e-22
8.81391e-23
6.77601e-23
5.20595e-23
3.99712e-23
3.06701e-23
2.35182e-23
1.80224e-23
1.38021e-23
1.05632e-23
8.07919e-24
6.17535e-24
4.71711e-24
3.6009e-24
2.74706e-24
2.09434e-24
1.59568e-24
1.21497e-24
9.24501e-25
7.03024e-25
5.34262e-25
4.05751e-25
3.07955e-25
2.3358e-25
1.77054e-25
1.34121e-25
1.01533e-25
7.68145e-26
5.80763e-26
4.3881e-26
3.31342e-26
2.50033e-26
1.88556e-26
1.42103e-26
1.07026e-26
8.05562e-27
6.05939e-27
4.55492e-27
3.4218e-27
2.56892e-27
1.92739e-27
1.44514e-27
1.08286e-27
8.10879e-28
6.06824e-28
4.53828e-28
3.3919e-28
2.53347e-28
1.89109e-28
1.41069e-28
1.05165e-28
7.83492e-29
5.83338e-29
4.34039e-29
3.22745e-29
2.39836e-29
1.78111e-29
1.32187e-29
9.80417e-30
7.26701e-30
5.38299e-30
3.98487e-30
2.948e-30
2.17954e-30
1.61036e-30
1.18907e-30
8.77431e-31
6.47056e-31
4.76864e-31
3.51212e-31
2.58505e-31
1.90148e-31
1.39777e-31
1.02685e-31
7.53874e-32
5.53115e-32
4.0556e-32
2.9718e-32
2.17624e-32
1.59264e-32
1.1648e-32
8.51355e-33
6.21861e-33
4.53941e-33
3.31154e-33
2.41426e-33
1.75899e-33
1.28076e-33
9.31951e-34
6.77711e-34
4.92515e-34
3.577e-34
2.59623e-34
1.88318e-34
1.3651e-34
9.88923e-35
7.15953e-35
5.18002e-35
3.74544e-35
2.70644e-35
1.95443e-35
1.41048e-35
1.01727e-35
7.33215e-36
5.28144e-36
3.80187e-36
2.73507e-36
1.96636e-36
1.41281e-36
1.01445e-36
7.27951e-37
5.22034e-37
3.74129e-37
2.67959e-37
1.91797e-37
1.37196e-37
9.80763e-38
7.0067e-38
5.00252e-38
3.56936e-38
2.54517e-38
1.81372e-38
1.29166e-38
9.19292e-39
6.53859e-39
4.64773e-39
3.3016e-39
2.34387e-39
1.66291e-39
1.17904e-39
8.35444e-40
5.91605e-40
4.18671e-40
2.96101e-40
2.09283e-40
1.47827e-40
1.04352e-40
7.36164e-41
5.19009e-41
3.65681e-41
2.57487e-41
1.81191e-41
1.27422e-41
8.9553e-42
6.28988e-42
4.41501e-42
3.09705e-42
2.17116e-42
1.52112e-42
1.06503e-42
7.45225e-43
5.21123e-43
3.64184e-43
2.54349e-43
1.77528e-43
1.23831e-43
8.6322e-44
6.01369e-44
4.18686e-44
2.91315e-44
2.02566e-44
1.40766e-44
9.7759e-45
6.78491e-45
4.70609e-45
3.26215e-45
2.25983e-45
1.5645e-45
1.08244e-45
7.48451e-46
5.17189e-46
3.57161e-46
2.46495e-46
1.70012e-46
1.17187e-46
8.07254e-47
5.55737e-47
3.82346e-47
2.62889e-47
1.80642e-47
1.24049e-47
8.5133e-48
5.8389e-48
4.00215e-48
2.74148e-48
1.87675e-48
1.28398e-48
8.77886e-49
5.99858e-49
4.09627e-49
2.79549e-49
1.90659e-49
1.29953e-49
8.85207e-50
6.02606e-50
4.0997e-50
2.78741e-50
1.894e-50
1.28614e-50
8.7283e-51
5.91969e-51
4.01236e-51
2.71788e-51
1.83989e-51
1.24475e-51
8.416e-52
5.68668e-52
3.8401e-52
2.59153e-52
1.74784e-52
1.17809e-52
7.93572e-53
5.34226e-53
3.59413e-53
2.41654e-53
1.62378e-53
1.09041e-53
7.31786e-54
4.90806e-54
3.28979e-54
2.20372e-54
1.47529e-54
9.87027e-55
6.59953e-55
4.4099e-55
2.94494e-55
1.96542e-55
1.31089e-55
8.73797e-56
5.82084e-56
3.87519e-56
2.5783e-56
1.71437e-56
1.13923e-56
7.56566e-57
5.0213e-57
3.33056e-57
2.20776e-57
1.46258e-57
9.6832e-58
6.40695e-58
4.23659e-58
2.79972e-58
1.84904e-58
1.22042e-58
8.05021e-59
5.30686e-59
3.49624e-59
2.30196e-59
1.51471e-59
9.96076e-60
6.5462e-60
4.29952e-60
2.82218e-60
1.85132e-60
1.21371e-60
7.95205e-61
5.20689e-61
3.40731e-61
2.22833e-61
1.4564e-61
9.51295e-62
6.2099e-62
4.05124e-62
2.64135e-62
1.72107e-62
1.12074e-62
7.29367e-63
4.74375e-63
3.08342e-63
2.00298e-63
1.30034e-63
8.43668e-64
5.47043e-64
3.54491e-64
2.29575e-64
1.48587e-64
9.61101e-65
6.21289e-65
4.01378e-65
2.59149e-65
1.67217e-65
1.07832e-65
6.94941e-66
4.47595e-66
2.8811e-66
1.85339e-66
1.19155e-66
7.65582e-67
4.91595e-67
3.15471e-67
2.02324e-67
1.2968e-67
8.30679e-68
5.31777e-68
3.40222e-68
2.17537e-68
1.39008e-68
8.8773e-69
5.66578e-69
3.61389e-69
2.30371e-69
1.46763e-69
9.34421e-70
5.94573e-70
3.78099e-70
2.40293e-70
1.52621e-70
9.68784e-71
6.14575e-71
3.89637e-71
2.46879e-71
1.56331e-71
9.89332e-72
6.25716e-72
3.95504e-72
2.4984e-72
1.57728e-72
9.95167e-73
6.2751e-73
3.95442e-73
2.49048e-73
1.56755e-73
9.86048e-74
6.19887e-74
3.89463e-74
2.44544e-74
1.53457e-74
9.624e-75
6.03202e-75
3.7784e-75
2.36533e-75
1.47984e-75
9.25289e-76
5.782e-76
3.61092e-76
2.2537e-76
1.40577e-76
8.76339e-77
5.4597e-77
3.39941e-77
2.11534e-77
1.31551e-77
8.17613e-78
5.07857e-78
3.15264e-78
1.95591e-78
1.21272e-78
7.51473e-79
4.65378e-79
2.88031e-79
1.7816e-79
1.10135e-79
6.8042e-80
4.20117e-80
2.59241e-80
1.59874e-80
9.85354e-81
6.06942e-81
3.73631e-81
2.29869e-81
1.41337e-81
8.68509e-82
5.33376e-82
3.27366e-82
2.00805e-82
1.23099e-82
7.54186e-83
4.61788e-83
2.82585e-83
1.72821e-83
1.05629e-83
6.45229e-84
3.93899e-84
2.40325e-84
1.46539e-84
8.92997e-85
5.43861e-85
3.31031e-85
2.01368e-85
1.22421e-85
7.4381e-86
4.51659e-86
2.74096e-86
1.6624e-86
1.00765e-86
6.10421e-87
3.69565e-87
2.23611e-87
1.3522e-87
8.17201e-88
4.93583e-88
2.97944e-88
1.79743e-88
1.08371e-88
6.53006e-89
3.93246e-89
2.36676e-89
1.4236e-89
8.55785e-90
5.14144e-90
3.08709e-90
1.85249e-90
1.11098e-90
6.6589e-91
3.98879e-91
2.38794e-91
1.42873e-91
8.5432e-92
5.10547e-92
3.04926e-92
1.82011e-92
1.08579e-92
6.47346e-93
3.8572e-93
2.29696e-93
1.36703e-93
8.13108e-94
4.83351e-94
2.87159e-94
1.70501e-94
1.01176e-94
6.00026e-95
3.55639e-95
2.10666e-95
1.24716e-95
7.37902e-96
4.36334e-96
2.57861e-96
1.52299e-96
8.98986e-97
5.30341e-97
3.12683e-97
1.84246e-97
1.08502e-97
6.38592e-98
3.75626e-98
2.20817e-98
1.29735e-98
7.61777e-99
4.47038e-99
2.62185e-99
1.5368e-99
9.00269e-100
5.27078e-100
3.08407e-100
1.80351e-100
1.05405e-100
6.15675e-101
3.59408e-101
2.09687e-101
1.22265e-101
7.12491e-102
4.14958e-102
2.41533e-102
1.40506e-102
8.16888e-103
4.74654e-103
2.75638e-103
1.59974e-103
9.2791e-104
5.37912e-104
3.11648e-104
1.80453e-104
1.04427e-104
6.03964e-105
3.49105e-105
2.01674e-105
1.16437e-105
6.71864e-106
3.87454e-106
2.23309e-106
1.2863e-106
7.40503e-107
4.26049e-107
2.44986e-107
1.4079e-107
8.08633e-108
4.64173e-108
2.66292e-108
1.52681e-108
8.74905e-109
5.01056e-109
2.86788e-109
1.64053e-109
9.37905e-110
5.35898e-110
3.06024e-110
1.74654e-110
9.96209e-111
5.67901e-111
3.23553e-111
1.84233e-111
1.04843e-111
5.96297e-112
3.3895e-112
1.92557e-112
1.09328e-112
6.20378e-113
3.51829e-113
1.99414e-113
1.12962e-113
6.39528e-114
3.61857e-114
2.04628e-114
1.1565e-114
6.53243e-115
3.68771e-115
2.0806e-115
1.1732e-115
6.61163e-116
3.72388e-116
2.0962e-116
1.1793e-116
6.63078e-117
3.72613e-117
2.09268e-117
1.17463e-117
6.58944e-118
3.69444e-118
2.07015e-118
1.15933e-118
6.48879e-119
3.62972e-119
2.02925e-119
1.13383e-119
6.33163e-120
3.53374e-120
1.97109e-120
1.09883e-120
6.12222e-121
3.40909e-121
1.89724e-121
1.05526e-121
5.86608e-122
3.25904e-122
1.80961e-122
1.00423e-122
5.56977e-123
3.0874e-123
1.71042e-123
9.47034e-124
5.24062e-124
2.89836e-124
1.60205e-124
8.85024e-125
4.88638e-125
2.69633e-125
1.48701e-125
8.19612e-126
4.51499e-126
2.48577e-126
1.36778e-126
7.52193e-127
4.13424e-127
2.271e-127
1.24679e-127
6.84106e-128
3.75154e-128
2.05612e-128
1.12628e-128
6.16588e-129
3.37366e-129
1.84485e-129
1.00827e-129
5.50744e-130
3.0066e-130
1.64043e-130
8.94534e-131
4.87518e-131
2.65546e-131
1.44559e-131
7.86514e-132
4.27684e-132
2.32432e-132
1.26248e-132
6.85348e-133
3.71837e-133
2.01628e-133
1.09271e-133
5.91855e-134
3.20393e-134
1.73343e-134
9.37319e-135
5.06553e-135
2.73602e-135
1.47697e-135
7.96854e-136
4.29679e-136
2.31561e-136
1.24723e-136
6.71402e-137
3.61224e-137
1.94235e-137
1.04385e-137
5.60666e-138
3.00974e-138
1.61477e-138
8.65866e-139
4.64032e-139
2.48544e-139
1.33051e-139
7.11852e-140
3.80644e-140
2.03427e-140
1.08656e-140
5.80042e-141
3.09473e-141
1.65023e-141
8.79478e-142
4.68451e-142
2.4938e-142
1.32684e-142
7.05562e-143
3.74981e-143
1.99179e-143
1.05739e-143
5.61033e-144
2.97509e-144
1.57678e-144
8.3522e-145
4.42171e-145
2.33959e-145
1.23722e-145
6.53909e-146
3.45418e-146
1.82362e-146
9.62237e-147
5.07447e-147
2.6746e-147
1.40892e-147
7.41781e-148
3.90324e-148
2.05274e-148
1.07896e-148
5.66806e-149
2.97595e-149
1.56163e-149
8.19012e-150
4.29303e-150
2.24904e-150
1.17759e-150
6.16239e-151
3.22305e-151
1.68479e-151
8.80208e-152
4.59607e-152
2.39855e-152
1.25105e-152
6.52167e-153
3.39787e-153
1.76936e-153
9.20845e-154
4.78982e-154
2.49008e-154
1.29381e-154
6.71877e-155
3.48715e-155
1.8089e-155
9.3782e-156
4.85945e-156
2.51662e-156
1.3026e-156
6.73855e-157
3.48405e-157
1.80039e-157
9.29843e-158
4.79972e-158
2.4762e-158
1.27679e-158
6.57983e-159
3.38902e-159
1.7446e-159
8.97598e-160
4.61563e-160
2.37216e-160
1.21849e-160
6.25547e-161
3.2097e-161
1.64601e-161
8.43651e-162
4.32173e-162
2.21267e-162
1.13225e-162
5.79066e-163
2.95992e-163
1.51215e-163
7.72105e-164
3.94023e-164
2.0097e-164
1.02448e-164
5.21968e-165
2.65796e-165
1.35275e-165
6.88097e-166
3.49823e-166
1.77751e-166
9.02692e-167
4.58177e-167
2.3243e-167
1.17847e-167
5.97182e-168
3.02456e-168
1.53103e-168
7.74585e-169
3.91671e-169
1.97943e-169
9.99824e-170
5.04747e-170
2.54677e-170
1.28431e-170
6.47321e-171
3.26087e-171
1.64178e-171
8.26155e-172
4.15504e-172
2.0886e-172
1.04931e-172
5.26885e-173
2.64421e-173
1.3263e-173
6.64901e-174
3.33148e-174
1.66834e-174
8.35028e-175
4.17718e-175
2.08849e-175
1.04364e-175
5.21236e-176
2.60187e-176
1.29809e-176
6.47281e-177
3.22588e-177
1.60683e-177
7.99946e-178
3.98033e-178
1.97946e-178
9.83876e-179
4.88768e-179
2.4268e-179
1.2043e-179
5.97312e-180
2.96099e-180
1.46704e-180
7.26466e-181
3.59549e-181
1.77856e-181
8.79322e-182
4.34507e-182
2.14592e-182
1.05926e-182
5.22584e-183
2.5768e-183
1.26992e-183
6.25517e-184
3.07944e-184
1.51522e-184
7.45155e-185
3.66259e-185
1.79928e-185
8.83448e-186
4.33543e-186
2.12644e-186
1.04242e-186
5.10746e-187
2.50113e-187
1.22416e-187
5.98839e-188
2.92787e-188
1.43075e-188
6.98792e-189
3.41116e-189
1.66428e-189
8.11562e-190
3.95538e-190
1.92675e-190
9.38065e-191
4.5647e-191
2.22005e-191
1.07915e-191
5.24295e-192
2.54589e-192
1.23559e-192
5.99352e-193
2.90577e-193
1.40803e-193
6.81919e-194
3.30085e-194
1.59695e-194
7.72198e-195
3.73197e-195
1.80268e-195
8.70309e-196
4.19952e-196
2.02534e-196
9.76266e-197
4.70339e-197
2.26478e-197
1.08997e-197
5.24295e-198
2.52063e-198
1.2112e-198
5.81694e-199
2.7922e-199
1.33959e-199
6.42348e-200
3.07852e-200
1.47464e-200
7.06e-201
3.37828e-201
1.6157e-201
7.72324e-202
3.68988e-202
1.76197e-202
8.40925e-203
4.01135e-203
1.91248e-203
9.11338e-204
4.34045e-204
2.06616e-204
9.83033e-205
4.67462e-205
2.22177e-205
1.05542e-205
5.01103e-206
2.37795e-206
1.12786e-206
5.34661e-207
2.53326e-207
1.19965e-207
5.67811e-208
2.68614e-208
1.27007e-208
6.00211e-209
2.83501e-209
1.33838e-209
6.31512e-210
2.97823e-210
1.40382e-210
6.6136e-211
3.11416e-211
1.46562e-211
6.89406e-212
3.2412e-212
1.52305e-212
7.15313e-213
3.3578e-213
1.5754e-213
7.38757e-214
3.4625e-214
1.62201e-214
7.59441e-215
3.55395e-215
1.66228e-215
7.77097e-216
3.63097e-216
1.69569e-216
7.91495e-217
3.69255e-217
1.72179e-217
8.02441e-218
3.73786e-218
1.74024e-218
8.09792e-219
3.7663e-219
1.75079e-219
8.13449e-220
3.7775e-220
1.7533e-220
8.13366e-221
3.77132e-221
1.74775e-221
8.09548e-222
3.74787e-222
1.73422e-222
8.02051e-223
3.70748e-223
1.7129e-223
7.90981e-224
3.65071e-224
1.6841e-224
7.76491e-225
3.57836e-225
1.6482e-225
7.5878e-226
3.4914e-226
1.60569e-226
7.38083e-227
3.39099e-227
1.55714e-227
7.14673e-228
3.27844e-228
1.50316e-228
6.88849e-229
3.15517e-229
1.44444e-229
6.60933e-230
3.0227e-230
1.38169e-230
6.31261e-231
2.88261e-231
1.31566e-231
6.00178e-232
2.73652e-232
1.24709e-232
5.68034e-233
2.58603e-233
1.17672e-233
5.35171e-234
2.43273e-234
1.10529e-234
5.01923e-235
2.27814e-235
1.03349e-235
4.68608e-236
2.12371e-236
9.61974e-237
4.35524e-237
1.9708e-237
8.91361e-238
4.02946e-238
1.82063e-238
8.222e-239
3.71121e-239
1.67431e-239
7.54981e-240
3.40267e-240
1.5328e-240
6.90132e-241
3.10572e-241
1.39693e-241
6.28011e-242
2.82191e-242
1.26737e-242
5.6891e-243
2.55251e-243
1.14465e-243
5.13054e-244
2.29845e-244
1.02917e-244
4.60603e-245
2.06038e-245
9.21194e-246
4.11659e-246
1.83869e-246
8.20845e-247
3.66267e-247
1.63349e-247
7.2815e-248
3.2442e-248
1.4447e-248
6.43032e-249
2.86069e-249
1.27202e-249
5.65326e-250
2.51124e-250
1.11497e-250
4.9479e-251
2.19464e-251
9.72947e-252
4.31122e-252
1.90939e-252
8.4523e-253
3.73972e-253
1.65382e-253
7.31008e-254
3.22954e-254
1.42608e-254
6.29407e-255
2.77655e-255
1.22423e-255
5.39518e-256
2.37648e-256
1.04628e-256
4.60413e-257
2.02503e-257
8.90229e-258
3.91163e-258
1.7179e-258
7.54094e-259
3.30855e-259
1.4509e-259
6.35947e-260
2.78606e-260
1.21996e-260
5.33937e-261
2.33571e-261
1.02125e-261
4.46308e-262
1.9495e-262
8.51131e-263
3.71413e-263
1.61996e-263
7.06217e-264
3.07722e-264
1.34019e-264
5.83392e-265
2.53829e-265
1.10385e-265
4.79806e-266
2.08453e-266
9.05187e-267
3.92876e-267
1.70436e-267
7.39014e-268
3.20282e-268
1.38739e-268
6.00695e-269
2.59954e-269
1.12442e-269
4.86122e-270
2.10064e-270
9.0729e-271
3.91677e-271
1.69005e-271
7.28883e-272
3.14199e-272
1.35376e-272
5.82994e-273
2.50944e-273
1.07964e-273
4.64266e-274
1.99547e-274
8.5726e-275
3.68102e-275
1.57984e-275
6.77715e-276
2.90583e-276
1.24532e-276
5.33438e-277
2.28389e-277
9.77359e-278
4.18046e-278
1.78724e-278
7.63714e-279
3.26189e-279
1.39251e-279
5.94175e-280
2.53409e-280
1.08024e-280
4.60263e-281
1.96012e-281
8.34355e-282
3.54984e-282
1.50958e-282
6.41645e-283
2.72598e-283
1.15756e-283
4.91306e-284
2.08426e-284
8.83778e-285
3.74563e-285
1.58671e-285
6.71832e-286
2.84325e-286
1.20271e-286
5.08507e-287
2.14894e-287
9.07702e-288
3.83224e-288
1.61717e-288
6.82099e-289
2.87562e-289
1.21174e-289
5.10359e-290
2.1485e-290
9.04037e-291
3.80215e-291
1.59832e-291
6.71569e-292
2.82039e-292
1.18392e-292
4.96734e-293
2.08315e-293
8.73188e-294
3.65837e-294
1.53201e-294
6.41248e-295
2.68277e-295
1.12185e-295
4.68898e-296
1.95891e-296
8.17981e-297
3.41401e-297
1.42423e-297
5.93866e-298
2.47508e-298
1.03106e-298
4.29311e-299
1.78671e-299
7.43238e-300
3.09027e-300
1.28427e-300
5.33474e-301
2.21494e-301
9.1919e-302
3.81278e-302
1.58078e-302
6.55084e-303
2.71341e-303
1.12339e-303
4.64874e-304
1.92281e-304
7.94936e-305
3.2849e-305
1.35677e-305
5.60126e-306
2.31132e-306
9.53295e-307
3.92998e-307
1.61938e-307
6.66962e-308
2.74567e-308
1.12977e-308
4.64653e-309
1.91012e-309
7.84855e-310
3.22339e-310
1.32322e-310
5.42932e-311
2.22667e-311
9.12768e-312
3.73991e-312
1.53164e-312
6.26974e-313
2.5653e-313
1.04911e-313
4.28847e-314
1.75218e-314
7.1557e-315
2.92095e-315
1.19178e-315
4.86043e-316
1.98141e-316
8.07471e-317
3.29013e-317
1.34086e-317
5.47034e-318
2.23818e-318
9.137e-319
3.57783e-319
1.29366e-319
9.3329e-321
0
0
0
0
0
0
0
0
0
0
0
0
0
0
0
0
0
0
0
0
0
0
0
0
0
0
0
0
0
0
0
0
0
0
0
0
0
0
0
0
0
0
0
0
0
0
0
0
0
0
0
0
0
0
0
0
0
0
0
0
0
0
0
0
0
0
0
0
0
0
0
0
0
0
0
0
0
0
0
0
0
0
0
0
0
0
0
0
0
0
0
0
0
0
0
0
0
0
0
0
0
0
0
0
0
0
0
0
0
0
0
0
0
0
0
0
0
0
0
0
0
0
0
0
0
0
0
0
0
0
0
0
0
0
0
0
0
0
0
0
0
0
0
0
0
0
0
0
0
0
0
0
0
0
0
0
0
0
0
0
0
0
0
0
0
0
0
0
0
0
0
0
0
0
0
0
0
0
0
0
0
0
0
0
0
0
0
0
0
0
0
0
0
0
0
0
0
0
0
0
0
0
0
0
0
0
0
0
0
0
0
