# Supplementary material for: Influence of confinement on the spreading of bacterial populations
Source: PLoS Comput Biol. 2022 May 9;18(5):e1010063. doi: 10.1371/journal.pcbi.1010063 (PMC9119553; doi:10.1371/journal.pcbi.1010063)
Supplement: S2 File — This zip file contains the raw data used to make all the Figures. (ZIP) [file pcbi.1010063.s009.zip › Fig3/mediumPores_lowSeed_normal.mat3min_chemotactic_flux.xlsx]

## Sheet: Sheet1
data
0
1.27788e-15
1.91953e-15
2.27581e-15
2.33219e-15
2.14276e-15
1.79968e-15
1.39876e-15
1.01471e-15
6.91476e-16
4.44808e-16
2.71113e-16
1.57008e-16
8.65706e-17
4.55114e-17
2.28353e-17
1.0943e-17
5.01109e-18
2.19365e-18
9.1831e-19
3.67735e-19
1.40908e-19
5.16806e-20
1.81486e-20
6.10418e-21
1.96708e-21
6.07539e-22
1.79904e-22
5.10948e-23
1.39233e-23
3.64169e-24
9.14587e-25
2.20637e-25
5.1149e-26
1.13993e-26
2.44329e-27
5.0386e-28
1.00015e-28
1.91171e-29
3.52019e-30
6.24717e-31
1.06895e-31
1.76433e-32
2.81016e-33
4.3212e-34
6.41777e-35
9.20993e-36
1.27765e-36
1.71408e-37
2.22487e-38
2.7952e-39
3.4005e-40
4.0075e-41
4.57705e-42
5.06828e-43
5.44347e-44
5.67291e-45
5.73886e-46
5.63779e-47
5.38054e-48
4.99051e-49
4.50018e-50
3.94684e-51
3.36794e-52
2.79727e-53
2.26213e-54
1.78185e-55
1.36755e-56
1.02303e-57
7.46209e-59
5.30882e-60
3.68507e-61
2.49661e-62
1.65138e-63
1.06679e-64
6.73243e-66
4.15209e-67
2.50317e-68
1.4756e-69
8.50802e-71
4.79956e-72
2.64972e-73
1.432e-74
7.57795e-76
3.92774e-77
1.99446e-78
9.92459e-80
4.84075e-81
2.31488e-82
1.08563e-83
4.99402e-85
2.25402e-86
9.98367e-88
4.34057e-89
1.85281e-90
7.76661e-92
3.19775e-93
1.29345e-94
5.141e-96
2.00829e-97
7.71184e-99
2.91171e-100
1.08108e-101
3.94809e-103
1.4184e-104
5.01403e-106
1.74426e-107
5.97268e-109
2.01336e-110
6.68228e-112
2.1842e-113
7.03171e-115
2.22998e-116
6.96797e-118
2.14542e-119
6.51029e-121
1.94736e-122
5.74222e-124
1.66951e-125
4.78684e-127
1.35357e-128
3.77533e-130
1.03887e-131
2.82046e-133
7.55624e-135
1.99779e-136
5.21384e-138
1.34321e-139
3.41605e-141
8.57943e-143
2.12763e-144
5.21102e-146
1.26059e-147
3.01278e-149
7.11247e-151
1.65936e-152
3.82471e-154
8.7132e-156
1.96202e-157
4.36671e-159
9.60676e-161
2.09e-162
4.49467e-164
9.55985e-166
2.01052e-167
4.18278e-169
8.6071e-171
1.75169e-172
3.52758e-174
7.02794e-176
1.38526e-177
2.70241e-179
5.21726e-181
9.96628e-183
1.8853e-184
3.52891e-186
6.54022e-188
1.19988e-189
2.17958e-191
3.92109e-193
6.98187e-195
1.23183e-196
2.15284e-198
3.72256e-200
6.38369e-202
1.084e-203
1.82303e-205
3.03851e-207
5.01584e-209
8.20655e-211
1.33049e-212
2.13931e-214
3.40214e-216
5.37242e-218
8.40538e-220
1.30317e-221
2.00266e-223
3.05408e-225
4.61117e-227
6.90693e-229
1.0246e-230
1.51239e-232
2.20447e-234
3.19653e-236
4.58294e-238
6.53431e-240
9.24349e-242
1.29333e-243
1.79941e-245
2.4817e-247
3.39349e-249
4.60171e-251
6.20535e-253
8.28437e-255
1.10109e-256
1.44527e-258
1.88445e-260
2.45109e-262
3.13709e-264
4.02636e-266
5.08334e-268
6.36216e-270
7.97682e-272
9.87979e-274
1.21509e-275
1.47515e-277
1.79087e-279
2.16279e-281
2.60048e-283
3.03619e-285
3.6237e-287
4.23474e-289
4.88375e-291
5.61856e-293
6.45958e-295
7.33419e-297
8.34002e-299
9.21879e-301
1.03912e-302
1.15804e-304
1.24902e-306
1.38568e-308
1.48462e-310
1.65023e-312
1.71983e-314
1.8147e-316
1.95133e-318
2.00195e-320
2.17389e-322
0
0
0
0
0
0
0
0
0
0
0
0
0
0
0
0
0
0
0
0
0
0
0
0
0
0
0
0
0
0
0
0
0
0
0
0
0
0
0
0
0
0
0
0
0
0
0
0
0
0
0
0
0
0
0
0
0
0
0
0
0
0
0
0
0
0
0
0
0
0
0
0
0
0
0
0
0
0
0
0
0
0
0
0
0
0
0
0
0
0
0
0
0
0
0
0
0
0
0
0
0
0
0
0
0
0
0
0
0
0
0
0
0
0
0
0
0
0
0
0
0
0
0
0
0
0
0
0
0
0
0
0
0
0
0
0
0
0
0
0
0
0
0
0
0
0
0
0
0
0
0
0
0
0
0
0
0
0
0
0
0
0
0
0
0
0
0
0
0
0
0
0
0
0
0
0
0
0
0
0
0
0
0
0
0
0
0
0
0
0
0
0
0
0
0
0
0
0
0
0
0
0
0
0
0
0
0
0
0
0
0
0
0
0
0
0
0
0
0
0
0
0
0
0
0
0
0
0
0
0
0
0
0
0
0
0
0
0
0
0
0
0
0
0
0
0
0
0
0
0
0
0
0
0
0
0
0
0
0
0
0
0
0
0
0
0
0
0
0
0
0
0
0
0
0
0
0
0
0
0
0
0
0
0
0
0
0
0
0
0
0
0
0
0
0
0
0
0
0
0
0
0
0
0
0
0
0
0
0
0
0
0
0
0
0
0
0
0
0
0
0
0
0
0
0
0
0
0
0
0
0
0
0
0
0
0
0
0
0
0
0
0
0
0
0
0
0
0
0
0
0
0
0
0
0
0
0
0
0
0
0
0
0
0
0
0
0
0
0
0
0
0
0
0
0
0
0
0
0
0
0
0
0
0
0
0
0
0
0
0
0
0
0
0
0
0
0
0
0
0
0
0
0
0
0
0
0
0
0
0
0
0
0
0
0
0
0
0
0
0
0
0
0
0
0
0
0
0
0
0
0
0
0
0
0
0
0
0
0
0
0
0
0
0
0
0
0
0
0
0
0
0
0
0
0
0
0
0
0
0
0
0
0
0
0
0
0
0
0
0
0
0
0
0
0
0
0
0
0
0
0
0
0
0
0
0
0
0
0
0
0
0
0
0
0
0
0
0
0
0
0
0
0
0
0
0
0
0
0
0
0
0
0
0
0
0
0
0
0
0
0
0
0
0
0
0
0
0
0
0
0
0
0
0
0
0
0
0
0
0
0
0
0
0
0
0
0
0
0
0
0
0
0
0
0
0
0
0
0
0
0
0
0
0
0
0
0
0
0
0
0
0
0
0
0
0
0
0
0
0
0
0
0
0
0
0
0
0
0
0
0
0
0
0
0
0
0
0
0
0
0
0
0
0
0
0
0
0
0
0
0
0
0
0
0
0
0
0
0
0
0
0
0
0
0
0
0
0
0
0
0
0
0
0
0
0
0
0
0
0
0
0
0
0
0
0
0
0
0
0
0
0
0
0
0
0
0
0
0
0
0
0
0
0
0
0
0
0
0
0
0
0
0
0
0
0
0
0
0
0
0
0
0
0
0
0
0
0
0
0
0
0
0
0
0
0
0
0
0
0
0
0
0
0
0
0
0
0
0
0
0
0
0
0
0
0
0
0
0
0
0
0
0
0
0
0
0
0
0
0
0
0
0
0
0
0
0
0
0
0
0
0
0
0
0
0
0
0
0
0
0
0
0
0
0
0
0
0
0
0
0
0
0
0
0
0
0
0
0
0
0
0
0
0
0
0
0
0
0
0
0
0
0
0
0
0
0
0
0
0
0
0
0
0
0
0
0
0
0
0
0
0
0
0
0
0
0
0
0
0
0
0
0
0
0
0
0
0
0
0
0
0
0
0
0
0
0
0
0
0
0
0
0
0
0
0
0
0
0
0
0
0
0
0
0
0
0
0
0
0
0
0
0
0
0
0
0
0
0
0
0
0
0
0
0
0
0
0
0
0
0
0
0
0
0
0
0
0
0
0
0
0
0
0
0
0
0
0
0
0
0
0
0
0
0
0
0
0
0
0
0
0
0
0
0
0
0
0
0
0
0
0
0
0
0
0
0
0
0
0
0
0
0
0
0
0
0
0
0
0
0
0
0
0
0
0
0
0
0
0
0
0
0
0
0
0
0
0
0
0
0
0
0
0
0
0
0
0
0
0
0
0
0
0
0
0
0
0
0
0
0
0
0
0
0
0
0
0
0
0
0
0
0
0
0
0
0
0
0
0
0
0
0
0
0
0
0
0
0
0
0
0
0
0
0
0
0
0
0
0
0
0
0
0
0
0
0
0
0
0
0
0
0
0
0
0
0
0
0
0
0
0
0
0
0
0
0
0
0
0
0
0
0
0
0
0
0
0
0
0
0
0
0
0
0
0
0
0
0
0
0
0
0
0
0
0
0
0
0
0
0
0
0
0
0
0
0
0
0
0
0
0
0
0
0
0
0
0
0
0
0
0
0
0
0
0
0
0
0
0
0
0
0
0
0
0
0
0
0
0
0
0
0
0
0
0
0
0
0
0
0
0
0
0
0
0
0
0
0
0
0
0
0
0
0
0
0
0
0
0
0
0
0
0
0
0
0
0
0
0
0
0
0
0
0
0
0
0
0
0
0
0
0
0
0
0
0
0
0
0
0
0
0
0
0
0
0
0
0
0
0
0
0
0
0
0
0
0
0
0
0
0
0
0
0
0
0
0
0
0
0
0
0
0
0
0
0
0
0
0
0
0
0
0
0
0
0
0
0
0
0
0
0
0
0
0
0
0
0
0
0
0
0
0
0
0
0
0
0
0
0
0
0
0
0
0
0
0
0
0
0
0
0
0
0
0
0
0
0
0
0
0
0
0
0
0
0
0
0
0
0
0
0
0
0
0
0
0
0
0
0
0
0
0
0
0
0
0
0
0
0
0
0
0
0
0
0
0
0
0
0
0
0
0
0
0
0
0
0
0
0
0
0
0
0
0
0
0
0
0
0
0
0
0
0
0
0
0
0
0
0
0
0
0
0
0
0
0
0
0
0
0
0
0
0
0
0
0
0
0
0
0
0
0
0
0
0
0
0
0
0
0
0
0
0
0
0
0
0
0
0
0
0
0
0
0
0
0
0
0
0
0
0
0
0
0
0
0
0
0
0
0
0
0
0
0
0
0
0
0
0
0
0
0
0
0
0
0
0
0
0
0
0
0
0
0
0
0
0
0
0
0
0
0
0
0
0
0
0
0
0
0
0
0
0
0
0
0
0
0
0
0
0
0
0
0
0
0
0
0
0
0
0
0
0
0
0
0
0
0
0
0
0
0
0
0
0
0
0
0
0
0
0
0
0
0
0
0
0
0
0
0
0
0
0
0
0
0
0
0
0
0
0
0
0
0
0
0
0
0
0
0
0
0
0
0
0
0
0
0
0
0
0
0
0
0
0
0
0
0
0
