# Supplementary material for: Influence of confinement on the spreading of bacterial populations
Source: PLoS Comput Biol. 2022 May 9;18(5):e1010063. doi: 10.1371/journal.pcbi.1010063 (PMC9119553; doi:10.1371/journal.pcbi.1010063)
Supplement: S2 File — This zip file contains the raw data used to make all the Figures. (ZIP) [file pcbi.1010063.s009.zip › Fig3/mediumPores_lowSeed_normal.mat1320min_diffusive_flux.xlsx]

## Sheet: Sheet1
data
0
-1.73159e-07
-2.75409e-07
-3.59025e-07
-4.19346e-07
-4.54233e-07
-4.64116e-07
-4.51671e-07
-4.21208e-07
-3.7791e-07
-3.27067e-07
-2.73441e-07
-2.20849e-07
-1.71972e-07
-1.28385e-07
-9.07167e-08
-5.88942e-08
-3.23917e-08
-1.04515e-08
7.74997e-09
2.29923e-08
3.59519e-08
4.71795e-08
5.71024e-08
6.60396e-08
7.42226e-08
8.18154e-08
8.89324e-08
9.56534e-08
1.02034e-07
1.08112e-07
1.13917e-07
1.19471e-07
1.2479e-07
1.29888e-07
1.34777e-07
1.39468e-07
1.43971e-07
1.48297e-07
1.52453e-07
1.5645e-07
1.60295e-07
1.63998e-07
1.67565e-07
1.71004e-07
1.74322e-07
1.77525e-07
1.80618e-07
1.83605e-07
1.86488e-07
1.8927e-07
1.9195e-07
1.94526e-07
1.96995e-07
1.99353e-07
2.01593e-07
2.03708e-07
2.0569e-07
2.0753e-07
2.09219e-07
2.10748e-07
2.1211e-07
2.13298e-07
2.14305e-07
2.15129e-07
2.15769e-07
2.16223e-07
2.16495e-07
2.16588e-07
2.1651e-07
2.16268e-07
2.15872e-07
2.15332e-07
2.1466e-07
2.13867e-07
2.12967e-07
2.11971e-07
2.10892e-07
2.09742e-07
2.08531e-07
2.07271e-07
2.05972e-07
2.04642e-07
2.0329e-07
2.01923e-07
2.00549e-07
1.99172e-07
1.97798e-07
1.96431e-07
1.95075e-07
1.93733e-07
1.92406e-07
1.91097e-07
1.89805e-07
1.88533e-07
1.87277e-07
1.86039e-07
1.84814e-07
1.836e-07
1.82391e-07
1.8118e-07
1.79959e-07
1.78713e-07
1.77427e-07
1.76079e-07
1.74637e-07
1.73064e-07
1.71307e-07
1.69297e-07
1.66942e-07
1.64122e-07
1.60675e-07
1.5639e-07
1.50985e-07
1.4409e-07
1.35215e-07
1.23714e-07
1.08738e-07
8.91725e-08
6.35567e-08
2.99864e-08
-1.4011e-08
-7.1625e-08
-1.46933e-07
-2.45086e-07
-3.72472e-07
-5.3681e-07
-7.4704e-07
-1.0128e-06
-1.34307e-06
-1.74345e-06
-2.21112e-06
-2.72698e-06
-3.24571e-06
-3.68855e-06
-3.94976e-06
-3.92835e-06
-3.57926e-06
-2.94802e-06
-2.15051e-06
-1.30916e-06
-4.98793e-07
2.63332e-07
9.93991e-07
1.71481e-06
2.4339e-06
3.14099e-06
3.81231e-06
4.42021e-06
4.94225e-06
5.36652e-06
5.69212e-06
5.92675e-06
6.08314e-06
6.17592e-06
6.2194e-06
6.22636e-06
6.20755e-06
6.17166e-06
6.1255e-06
6.07433e-06
6.02217e-06
5.97208e-06
5.92643e-06
5.88714e-06
5.85589e-06
5.83425e-06
5.82233e-06
5.81758e-06
5.82713e-06
6.13448e-06
6.86359e-06
6.63145e-06
6.12721e-06
5.48003e-06
4.78322e-06
4.09807e-06
3.46113e-06
2.89118e-06
2.39497e-06
1.97169e-06
1.61613e-06
1.32092e-06
1.07794e-06
8.79232e-07
7.17466e-07
5.86157e-07
4.79741e-07
3.93539e-07
3.23677e-07
2.66987e-07
2.20896e-07
1.83331e-07
1.52628e-07
1.27455e-07
1.06748e-07
8.96557e-08
7.54987e-08
6.37328e-08
5.39219e-08
4.57151e-08
3.88294e-08
3.30359e-08
2.81486e-08
2.40158e-08
2.05133e-08
1.75391e-08
1.50091e-08
1.28535e-08
1.10142e-08
9.44294e-09
8.09917e-09
6.94889e-09
5.96344e-09
5.11862e-09
4.39397e-09
3.77208e-09
3.23819e-09
2.77972e-09
2.38592e-09
2.04763e-09
1.75699e-09
1.50729e-09
1.29276e-09
1.10847e-09
9.50176e-10
8.14225e-10
6.97489e-10
5.97275e-10
5.11267e-10
4.37471e-10
3.74173e-10
3.19898e-10
2.73376e-10
2.33514e-10
1.99372e-10
1.70142e-10
1.45127e-10
1.23729e-10
1.05433e-10
8.97965e-11
7.64396e-11
6.50354e-11
5.53032e-11
4.70022e-11
3.99254e-11
3.38955e-11
2.87603e-11
2.43895e-11
2.06713e-11
1.75099e-11
1.48236e-11
1.25421e-11
1.06057e-11
8.96294e-12
7.57022e-12
6.39014e-12
5.39082e-12
4.54506e-12
3.8297e-12
3.225e-12
2.71413e-12
2.28281e-12
1.91887e-12
1.61196e-12
1.35332e-12
1.13547e-12
9.52108e-13
7.97862e-13
6.68191e-13
5.59247e-13
4.67775e-13
3.9102e-13
3.26656e-13
2.72715e-13
2.27539e-13
1.89727e-13
1.58099e-13
1.3166e-13
1.09574e-13
9.11346e-14
7.57504e-14
6.29232e-14
5.22349e-14
4.33346e-14
3.59279e-14
2.97682e-14
2.46488e-14
2.03967e-14
1.68674e-14
1.39398e-14
1.1513e-14
9.50257e-15
7.83818e-15
6.46115e-15
5.32261e-15
4.38188e-15
3.6051e-15
2.9641e-15
2.43551e-15
1.99989e-15
1.64112e-15
1.34585e-15
1.10299e-15
9.03368e-16
7.39397e-16
6.04796e-16
4.94378e-16
4.03858e-16
3.29698e-16
2.68981e-16
2.19304e-16
1.78685e-16
1.45496e-16
1.18394e-16
9.62777e-17
7.82421e-17
6.35438e-17
5.15731e-17
4.18303e-17
3.3906e-17
2.7465e-17
2.22331e-17
1.79862e-17
1.4541e-17
1.17481e-17
9.48545e-18
7.65359e-18
6.17149e-18
4.97315e-18
4.00489e-18
3.22305e-18
2.59215e-18
2.08339e-18
1.67339e-18
1.34321e-18
1.07747e-18
8.63739e-19
6.91955e-19
5.53975e-19
4.4322e-19
3.54377e-19
2.83158e-19
2.26104e-19
1.80429e-19
1.43886e-19
1.1467e-19
9.13267e-20
7.26879e-20
5.78154e-20
4.5956e-20
3.65054e-20
2.89794e-20
2.299e-20
1.82266e-20
1.44407e-20
1.14337e-20
9.04699e-21
7.15382e-21
5.65313e-21
4.46433e-21
3.52323e-21
2.77871e-21
2.19009e-21
1.72504e-21
1.35785e-21
1.06812e-21
8.3967e-22
6.59649e-22
5.17887e-22
4.06325e-22
3.18588e-22
2.49634e-22
1.95476e-22
1.52968e-22
1.19626e-22
9.34908e-23
7.30178e-23
5.6991e-23
4.4453e-23
3.46508e-23
2.69925e-23
2.10131e-23
1.63476e-23
1.27098e-23
9.87501e-24
7.66753e-24
5.94964e-24
4.61364e-24
3.57532e-24
2.76887e-24
2.14294e-24
1.65743e-24
1.28108e-24
9.89548e-25
7.63862e-25
5.89266e-25
4.54282e-25
3.49992e-25
2.69469e-25
2.07337e-25
1.59428e-25
1.22509e-25
9.4079e-26
7.21995e-26
5.53726e-26
4.24398e-26
3.25065e-26
2.4882e-26
1.90336e-26
1.45503e-26
1.11159e-26
8.4866e-27
6.47504e-27
4.93708e-27
3.76198e-27
2.86472e-27
2.18005e-27
1.65794e-27
1.26006e-27
9.57043e-28
7.26426e-28
5.51024e-28
4.17705e-28
3.16437e-28
2.39565e-28
1.81251e-28
1.37043e-28
1.0355e-28
7.81924e-29
5.90063e-29
4.44992e-29
3.35371e-29
2.52591e-29
1.90121e-29
1.43009e-29
1.07501e-29
8.07581e-30
6.06286e-30
4.54872e-30
3.41052e-30
2.55548e-30
1.91357e-30
1.43198e-30
1.0709e-30
8.00351e-31
5.97768e-31
4.46176e-31
3.32812e-31
2.48092e-31
1.84819e-31
1.37595e-31
1.02371e-31
7.61156e-32
5.65575e-32
4.19979e-32
3.11664e-32
2.31135e-32
1.71303e-32
1.26878e-32
9.39137e-33
6.94692e-33
5.13543e-33
3.79387e-33
2.80097e-33
2.0666e-33
1.52379e-33
1.12284e-33
8.26855e-34
6.08503e-34
4.47526e-34
3.28924e-34
2.41598e-34
1.77343e-34
1.30094e-34
9.53718e-35
6.98724e-35
5.1158e-35
3.7432e-35
2.73713e-35
2.00018e-35
1.46071e-35
1.06606e-35
7.77542e-36
5.66744e-36
4.12831e-36
3.00524e-36
2.1863e-36
1.58951e-36
1.15488e-36
8.38564e-37
6.08495e-37
4.41266e-37
3.19791e-37
2.31609e-37
1.67636e-37
1.21256e-37
8.7652e-38
6.33204e-38
4.57139e-38
3.29819e-38
2.37808e-38
1.71357e-38
1.23395e-38
8.88016e-39
6.38654e-39
4.59023e-39
3.29705e-39
2.36669e-39
1.69778e-39
1.21715e-39
8.72032e-40
6.24372e-40
4.46764e-40
3.19476e-40
2.28308e-40
1.63053e-40
1.16375e-40
8.30073e-41
5.91694e-41
4.21504e-41
3.00076e-41
2.13493e-41
1.51797e-41
1.07861e-41
7.65938e-42
5.43558e-42
3.85499e-42
2.73228e-42
1.93532e-42
1.36995e-42
9.69129e-43
6.85147e-43
4.84074e-43
3.41794e-43
2.4118e-43
1.70077e-43
1.1986e-43
8.44167e-44
5.94166e-44
4.17939e-44
2.93795e-44
2.06396e-44
1.44905e-44
1.0167e-44
7.12896e-45
4.99559e-45
3.49843e-45
2.44841e-45
1.71247e-45
1.19698e-45
8.3614e-46
5.83709e-46
4.0723e-46
2.83929e-46
1.97837e-46
1.37762e-46
9.58694e-47
6.6674e-47
4.63404e-47
3.21877e-47
2.23433e-47
1.55e-47
1.07459e-47
7.44527e-48
5.1552e-48
3.56729e-48
2.46694e-48
1.70492e-48
1.17755e-48
8.12795e-49
5.60674e-49
3.86516e-49
2.66288e-49
1.83343e-49
1.26155e-49
8.67505e-50
5.96167e-50
4.09441e-50
2.81024e-50
1.92763e-50
1.32139e-50
9.05247e-51
6.19771e-51
4.24057e-51
2.89965e-51
1.9815e-51
1.35323e-51
9.23591e-52
6.29963e-52
4.29417e-52
2.92531e-52
1.99156e-52
1.35501e-52
9.21347e-53
6.26083e-53
4.25177e-53
2.8856e-53
1.95719e-53
1.32665e-53
8.98695e-54
6.0841e-54
4.11633e-54
2.78326e-54
1.88073e-54
1.27007e-54
8.57157e-55
5.78125e-55
3.89685e-55
2.62504e-55
1.76721e-55
1.18896e-55
7.99431e-56
5.37184e-56
3.60741e-56
2.42102e-56
1.62379e-56
1.08841e-56
7.29102e-57
4.88105e-57
3.26564e-57
2.1835e-57
1.45905e-57
9.74358e-58
6.50275e-58
4.33717e-58
2.89099e-58
1.92583e-58
1.2821e-58
8.53012e-59
5.67179e-59
3.76892e-59
2.50291e-59
1.66113e-59
1.10178e-59
7.30329e-60
4.83808e-60
3.20302e-60
2.11923e-60
1.40129e-60
9.25997e-61
6.11538e-61
4.03617e-61
2.66224e-61
1.75492e-61
1.15611e-61
7.6116e-62
5.00822e-62
3.29324e-62
2.16419e-62
1.42135e-62
9.32909e-63
6.11941e-63
4.01156e-63
2.62815e-63
1.72076e-63
1.12596e-63
7.36304e-64
4.812e-64
3.14288e-64
2.05146e-64
1.33823e-64
8.72435e-65
5.68419e-65
3.70116e-65
2.40846e-65
1.56631e-65
1.018e-65
6.61227e-66
4.29229e-66
2.78458e-66
1.80537e-66
1.16979e-66
7.57496e-67
4.90217e-67
3.17053e-67
2.04931e-67
1.32379e-67
8.54606e-68
5.51375e-68
3.55518e-68
2.29093e-68
1.47536e-68
9.49547e-69
6.10761e-69
3.92609e-69
2.52223e-69
1.61937e-69
1.03906e-69
6.663e-70
4.27007e-70
2.73487e-70
1.75054e-70
1.11981e-70
7.159e-71
4.57399e-71
2.92061e-71
1.86376e-71
1.18861e-71
7.57576e-72
4.82557e-72
3.0719e-72
1.95435e-72
1.24261e-72
7.89588e-73
5.01423e-73
3.18233e-73
2.01847e-73
1.27948e-73
8.10559e-74
5.13181e-74
3.24709e-74
2.05331e-74
1.29763e-74
8.19569e-75
5.17317e-75
3.26336e-75
2.05736e-75
1.29626e-75
8.16232e-76
5.13654e-76
3.23047e-76
2.03048e-76
1.27546e-76
8.00712e-77
5.02368e-77
3.14996e-77
1.9739e-77
1.23619e-77
7.73718e-78
4.83969e-78
3.02546e-78
1.89018e-78
1.18019e-78
7.36447e-79
4.5927e-79
2.86242e-79
1.78294e-79
1.10989e-79
6.90497e-80
4.29321e-80
2.66772e-80
1.65668e-80
1.0282e-80
6.37752e-81
3.95337e-81
2.44919e-81
1.51641e-81
9.38315e-82
5.80258e-82
3.58619e-82
2.21506e-82
1.36734e-82
8.43542e-83
5.20089e-83
3.20471e-83
1.97351e-83
1.21459e-83
7.47068e-84
4.5923e-84
2.82125e-84
1.73218e-84
1.06288e-84
6.51803e-85
3.99474e-85
2.44682e-85
1.49781e-85
9.16327e-86
5.60255e-86
3.42343e-86
2.09064e-86
1.27596e-86
7.7828e-87
4.74434e-87
2.89039e-87
1.75987e-87
1.07089e-87
6.51252e-88
3.95819e-88
2.40428e-88
1.45954e-88
8.85496e-89
5.36909e-89
3.25354e-89
1.97039e-89
1.19259e-89
7.21396e-90
4.36111e-90
2.6349e-90
1.591e-90
9.60112e-91
5.79048e-91
3.4902e-91
2.10246e-91
1.26575e-91
7.61573e-92
4.5795e-92
2.75212e-92
1.65295e-92
9.92186e-93
5.95211e-93
3.56855e-93
2.13824e-93
1.28045e-93
7.66328e-94
4.58363e-94
2.73998e-94
1.63692e-94
9.77357e-95
5.83206e-95
3.47804e-95
2.07296e-95
1.23479e-95
7.35082e-96
4.37345e-96
2.6005e-96
1.54537e-96
9.17814e-97
5.44779e-97
3.23169e-97
1.91595e-97
1.13523e-97
6.72245e-98
3.97847e-98
2.35315e-98
1.391e-98
8.2177e-99
4.85197e-99
2.86307e-99
1.68846e-99
9.95161e-100
5.86195e-100
3.45093e-100
2.03037e-100
1.19388e-100
7.01605e-101
4.12068e-101
2.41875e-101
1.41892e-101
8.31904e-102
4.87454e-102
2.85456e-102
1.67067e-102
9.77215e-103
5.71261e-103
3.33753e-103
1.94878e-103
1.13723e-103
6.6325e-104
3.86593e-104
2.25205e-104
1.31114e-104
7.62896e-105
4.43639e-105
2.57835e-105
1.49761e-105
8.6937e-106
5.0438e-106
2.92454e-106
1.69475e-106
9.81521e-107
5.68122e-107
3.28648e-107
1.90007e-107
1.09788e-107
6.33997e-108
3.65905e-108
2.11056e-108
1.21667e-108
7.00969e-109
4.03619e-109
2.3227e-109
1.33586e-109
7.67857e-110
4.4111e-110
2.53257e-110
1.4532e-110
8.3337e-111
4.77638e-111
2.73595e-111
1.56627e-111
8.96139e-112
5.12427e-112
2.92845e-112
1.6726e-112
9.54768e-113
5.44693e-113
3.10567e-113
1.76973e-113
1.00788e-113
5.73669e-114
3.26334e-114
1.8553e-114
1.05418e-114
5.98641e-115
3.39757e-115
1.92717e-115
1.0925e-115
6.18974e-116
3.50489e-116
1.98347e-116
1.12184e-116
6.34136e-117
3.5825e-117
2.02274e-117
1.14142e-117
6.43728e-118
3.62835e-118
2.04394e-118
1.15074e-118
6.47495e-119
3.64123e-119
2.04649e-119
1.14954e-119
6.45342e-120
3.62082e-120
2.03037e-120
1.13788e-120
6.37334e-121
3.56772e-121
1.99602e-121
1.11607e-121
6.23695e-122
3.4834e-122
1.94441e-122
1.08473e-122
6.048e-123
3.37017e-123
1.87692e-123
1.0447e-123
5.8115e-124
3.23102e-124
1.79532e-124
9.97009e-125
5.53361e-125
3.06952e-125
1.70171e-125
9.42875e-126
5.22127e-126
2.88969e-126
1.59838e-126
8.8361e-127
4.88198e-127
2.69578e-127
1.48774e-127
8.20584e-128
4.52348e-128
2.49216e-128
1.37225e-128
7.55172e-129
4.15347e-129
2.28313e-129
1.25431e-129
6.88706e-130
3.77935e-130
2.07279e-130
1.13618e-130
6.22433e-131
3.40796e-131
1.86488e-131
1.01991e-131
5.57476e-132
3.04542e-132
1.66273e-132
9.07306e-133
4.94811e-133
2.697e-133
1.46919e-133
7.99889e-134
4.35249e-134
2.36701e-134
1.28653e-134
6.98867e-135
3.79424e-135
2.05879e-135
1.11649e-135
6.05134e-136
3.27798e-136
1.77467e-136
9.60248e-137
5.19286e-137
2.80664e-137
1.51608e-137
8.18493e-138
4.41636e-138
2.38161e-138
1.28361e-138
6.91437e-139
3.72245e-139
2.00292e-139
1.07709e-139
5.78897e-140
3.10961e-140
1.66943e-140
8.95752e-141
4.80358e-141
2.57454e-141
1.37909e-141
7.38315e-142
3.95048e-142
2.11259e-142
1.12912e-142
6.03142e-143
3.22002e-143
1.71813e-143
9.16247e-144
4.88345e-144
2.60135e-144
1.38494e-144
7.36918e-145
3.91892e-145
2.08292e-145
1.10647e-145
5.87439e-146
3.11706e-146
1.65306e-146
8.7617e-147
4.64139e-147
2.45735e-147
1.30031e-147
6.87675e-148
3.6348e-148
1.92016e-148
1.0138e-148
5.3497e-149
2.8214e-149
1.48717e-149
7.83457e-150
4.12506e-150
2.17073e-150
1.14167e-150
6.00116e-151
3.15276e-151
1.65541e-151
8.68726e-152
4.55637e-152
2.38845e-152
1.25134e-152
6.55228e-153
3.42903e-153
1.79354e-153
9.37588e-154
4.89862e-154
2.55798e-154
1.335e-154
6.96347e-155
3.63022e-155
1.89147e-155
9.84984e-156
5.12649e-156
2.66669e-156
1.38639e-156
7.2038e-157
3.7411e-157
1.94177e-157
1.0073e-157
5.22256e-158
2.70625e-158
1.40157e-158
7.2548e-159
3.75317e-159
1.94058e-159
1.00283e-159
5.17951e-160
2.67369e-160
1.37942e-160
7.11284e-161
3.66567e-161
1.88811e-161
9.71994e-162
5.00107e-162
2.57173e-162
1.32176e-162
6.78954e-163
3.48572e-163
1.78858e-163
9.1725e-164
4.70144e-164
2.40845e-164
1.23313e-164
6.31019e-165
3.22731e-165
1.64969e-165
8.42808e-166
4.30347e-166
2.19621e-166
1.12019e-166
5.71051e-167
2.90953e-167
1.48161e-167
7.54069e-168
3.83576e-168
1.9501e-168
9.90897e-169
5.03227e-169
2.55426e-169
1.29578e-169
6.56993e-170
3.32933e-170
1.68623e-170
8.53579e-171
4.31852e-171
2.1837e-171
1.10361e-171
5.57447e-172
2.81422e-172
1.41996e-172
7.16082e-173
3.60923e-173
1.81816e-173
9.15409e-174
4.60643e-174
2.31676e-174
1.16456e-174
5.85075e-175
2.93783e-175
1.47437e-175
7.3953e-176
3.70741e-176
1.8576e-176
9.30252e-177
4.65603e-177
2.32915e-177
1.16452e-177
5.8192e-178
2.90634e-178
1.45077e-178
7.23795e-179
3.60912e-179
1.79868e-179
8.9593e-180
4.46028e-180
2.21931e-180
1.10368e-180
5.48571e-181
2.72516e-181
1.35307e-181
6.71452e-182
3.33027e-182
1.65086e-182
8.1792e-183
4.05023e-183
2.00455e-183
9.91566e-184
4.90225e-184
2.42236e-184
1.19633e-184
5.90514e-185
2.91326e-185
1.43647e-185
7.07922e-186
3.48692e-186
1.71659e-186
8.44621e-187
4.15361e-187
2.04155e-187
1.00291e-187
4.9242e-188
2.41645e-188
1.18519e-188
5.80994e-189
2.84658e-189
1.39394e-189
6.82239e-190
3.33732e-190
1.63166e-190
7.97319e-191
3.89408e-191
1.90085e-191
9.27386e-192
4.52215e-192
2.20394e-192
1.07355e-192
5.22661e-193
2.54324e-193
1.23687e-193
6.01219e-194
2.92087e-194
1.41828e-194
6.88312e-195
3.33871e-195
1.61861e-195
7.84294e-196
3.79828e-196
1.83851e-196
8.89439e-197
4.3007e-197
2.07842e-197
1.00392e-197
4.8466e-198
2.33855e-198
1.12779e-198
5.43606e-199
2.61885e-199
1.26098e-199
6.06849e-200
2.91894e-200
1.40327e-200
6.74263e-201
3.23811e-201
1.55427e-201
7.45646e-202
3.5753e-202
1.71343e-202
8.20714e-203
3.92908e-203
1.88003e-203
8.99103e-204
4.29763e-204
2.05315e-204
9.80363e-205
4.67872e-205
2.23172e-205
1.06396e-205
5.06976e-206
2.41447e-206
1.14929e-206
5.46781e-207
2.59998e-207
1.23567e-207
5.86956e-208
2.78667e-208
1.32233e-208
6.27144e-209
2.97283e-209
1.40847e-209
6.66959e-210
3.15665e-210
1.49323e-210
7.05999e-211
3.33623e-211
1.57573e-211
7.43847e-212
3.50962e-212
1.65506e-212
7.80082e-213
3.67488e-213
1.7303e-213
8.14283e-214
3.83005e-214
1.80057e-214
8.4604e-215
3.97327e-215
1.86501e-215
8.74963e-216
4.10274e-216
1.92281e-216
9.00685e-217
4.21683e-217
1.97322e-217
9.22875e-218
4.31405e-218
2.0156e-218
9.41242e-219
4.39313e-219
2.04939e-219
9.55544e-220
4.45301e-220
2.07412e-220
9.65589e-221
4.4929e-221
2.08948e-221
9.71245e-222
4.51227e-222
2.09527e-222
9.72437e-223
4.51088e-223
2.0914e-223
9.69155e-224
4.48875e-224
2.07796e-224
9.61446e-225
4.44623e-225
2.05512e-225
9.49422e-226
4.3839e-226
2.02321e-226
9.33251e-227
4.30264e-227
1.98267e-227
9.13153e-228
4.20355e-228
1.93405e-228
8.89401e-229
4.08796e-229
1.878e-229
8.62306e-230
3.95738e-230
1.81524e-230
8.3222e-231
3.81349e-231
1.74657e-231
7.99519e-232
3.65806e-232
1.67284e-232
7.64602e-233
3.49299e-233
1.59492e-233
7.27882e-234
3.32019e-234
1.51372e-234
6.89773e-235
3.14158e-235
1.43011e-235
6.50689e-236
2.95908e-236
1.345e-236
6.11034e-237
2.77454e-237
1.2592e-237
5.71193e-238
2.58971e-238
1.17354e-238
5.31531e-239
2.40624e-239
1.08876e-239
4.92385e-240
2.22566e-240
1.00553e-240
4.54059e-241
2.04932e-241
9.24467e-242
4.16825e-242
1.87844e-242
8.46103e-243
3.80917e-243
1.71404e-243
7.70889e-244
3.46534e-244
1.55697e-244
6.99197e-245
3.13834e-245
1.40794e-245
6.31319e-246
2.82942e-246
1.26744e-246
5.67467e-247
2.53943e-247
1.13584e-247
5.07782e-248
2.26894e-248
1.01333e-248
4.52336e-249
2.01816e-249
8.9998e-250
4.01138e-250
1.78705e-250
7.9573e-251
3.54142e-251
1.57533e-251
7.00407e-252
3.11252e-252
1.38248e-252
6.13747e-253
2.72335e-253
1.20782e-253
5.35406e-254
2.37219e-254
1.05051e-254
4.64982e-255
2.0571e-255
9.09619e-256
4.0202e-256
1.77591e-256
7.84114e-257
3.46037e-257
1.52633e-257
6.72918e-258
2.96524e-258
1.306e-258
5.74923e-259
2.52966e-259
1.1125e-259
4.89017e-260
2.14849e-260
9.43468e-261
4.14102e-261
1.81666e-261
7.9657e-262
3.49109e-262
1.52927e-262
6.69565e-263
2.93013e-263
1.28165e-263
5.60319e-264
2.44843e-264
1.06937e-264
4.66825e-265
2.03688e-265
8.8831e-266
3.87213e-266
1.68703e-266
7.3465e-267
3.19761e-267
1.3911e-267
6.0489e-268
2.62895e-268
1.14203e-268
4.95857e-269
2.15191e-269
9.33422e-270
4.04688e-270
1.75368e-270
7.59568e-271
3.2883e-271
1.42286e-271
6.15379e-272
2.66017e-272
1.14938e-272
4.96374e-273
2.14259e-273
9.24398e-274
3.98627e-274
1.71815e-274
7.40194e-275
3.18726e-275
1.37176e-275
5.90102e-276
2.53726e-276
1.09041e-276
4.68388e-277
2.01099e-277
8.62981e-278
3.70154e-278
1.58691e-278
6.80004e-279
2.91246e-279
1.2468e-279
5.33487e-280
2.2816e-280
9.75316e-281
4.16716e-281
1.77961e-281
7.59624e-282
3.24087e-282
1.38202e-282
5.89058e-283
2.50952e-283
1.0686e-283
4.54807e-284
1.93477e-284
8.22665e-285
3.49628e-285
1.48518e-285
6.30586e-286
2.67608e-286
1.13512e-286
4.81259e-287
2.03941e-287
8.63817e-288
3.65704e-288
1.54749e-288
6.54511e-289
2.76692e-289
1.16915e-289
4.93777e-290
2.08442e-290
8.79487e-291
3.70908e-291
1.56348e-291
6.58738e-292
2.77411e-292
1.16768e-292
4.91269e-293
2.06588e-293
8.68326e-294
3.64798e-294
1.53184e-294
6.42935e-295
2.6972e-295
1.13097e-295
4.74002e-296
1.98565e-296
8.31413e-297
3.47956e-297
1.45554e-297
6.08577e-298
2.54331e-298
1.06237e-298
4.43555e-299
1.85102e-299
7.72088e-300
3.21896e-300
1.3414e-300
5.58719e-301
2.32606e-301
9.67928e-302
4.02586e-302
1.67366e-302
6.95454e-303
2.88844e-303
1.19909e-303
4.97549e-304
2.06354e-304
8.55426e-305
3.54443e-305
1.46793e-305
6.07655e-306
2.51422e-306
1.03979e-306
4.29812e-307
1.77585e-307
7.33383e-308
3.02725e-308
1.24899e-308
5.15071e-309
2.12309e-309
8.74712e-310
3.6021e-310
1.48266e-310
6.0999e-311
2.50841e-311
1.03102e-311
4.23579e-312
1.73939e-312
7.13925e-313
2.9289e-313
1.20102e-313
4.92259e-314
2.01665e-314
8.25782e-315
3.37983e-315
1.38267e-315
5.6538e-316
2.31077e-316
9.43996e-317
3.8546e-317
1.5732e-317
6.41781e-318
2.61691e-318
1.06656e-318
4.34526e-319
1.76959e-319
7.20496e-320
2.95254e-320
1.23912e-320
5.09382e-321
2.67784e-321
2.07508e-322
0
0
0
0
0
0
0
0
0
0
0
0
0
0
0
0
0
0
0
0
0
0
0
0
0
0
0
0
0
0
0
0
0
0
0
0
0
0
0
0
0
0
0
0
0
0
0
0
0
0
0
0
0
0
0
0
0
0
0
0
0
0
0
0
0
0
0
0
0
0
0
0
0
0
0
0
0
0
0
0
0
0
0
0
0
0
0
0
0
0
0
0
0
0
0
0
0
0
0
0
0
0
0
0
0
0
0
0
0
0
0
0
0
0
0
0
0
0
0
0
0
0
0
0
0
0
0
0
0
0
0
0
0
0
0
0
0
0
0
0
0
0
0
0
0
0
0
0
0
0
0
0
0
0
0
0
0
0
0
0
0
0
0
0
0
0
0
0
0
0
0
0
0
0
0
0
0
0
0
0
0
0
0
0
0
0
0
0
0
0
0
0
0
0
0
0
0
0
0
0
0
0
0
0
0
0
0
0
0
0
0
