# Supplementary material for: Influence of confinement on the spreading of bacterial populations
Source: PLoS Comput Biol. 2022 May 9;18(5):e1010063. doi: 10.1371/journal.pcbi.1010063 (PMC9119553; doi:10.1371/journal.pcbi.1010063)
Supplement: S2 File — This zip file contains the raw data used to make all the Figures. (ZIP) [file pcbi.1010063.s009.zip › Fig3/mediumPores_lowSeed_normal.mat1320min_chemotactic_flux.xlsx]

## Sheet: Sheet1
data
0
0
0
0
0
0
0
0
0
0
0
0
0
0
0
0
0
0
0
0
0
4.09092e-19
0
0
4.09817e-19
0
4.1054e-19
4.1096e-19
8.22832e-19
8.2381e-19
1.6497e-18
1.23892e-18
2.89486e-18
3.72739e-18
4.97739e-18
7.4778e-18
9.98655e-18
1.4588e-17
1.96231e-17
2.76042e-17
3.85474e-17
5.37291e-17
7.52765e-17
1.04912e-16
1.46061e-16
2.02599e-16
2.82248e-16
3.92367e-16
5.45057e-16
7.56783e-16
1.04927e-15
1.45429e-15
2.01501e-15
2.78915e-15
3.85778e-15
5.3324e-15
7.36486e-15
1.01646e-14
1.40189e-14
1.93203e-14
2.66057e-14
3.66105e-14
5.03406e-14
6.9167e-14
9.49631e-14
1.3028e-13
1.78596e-13
2.44646e-13
3.34869e-13
4.58022e-13
6.25996e-13
8.54934e-13
1.16673e-12
1.59107e-12
2.16816e-12
2.9524e-12
4.01742e-12
5.46272e-12
7.42271e-12
1.00789e-11
1.3676e-11
1.85442e-11
2.51281e-11
3.40268e-11
4.6046e-11
6.22698e-11
8.41549e-11
1.13658e-10
1.53407e-10
2.06927e-10
2.78944e-10
3.75793e-10
5.05959e-10
6.80799e-10
9.1551e-10
1.23041e-09
1.65266e-09
2.21852e-09
2.97643e-09
3.99099e-09
5.34837e-09
7.1634e-09
9.5891e-09
1.28292e-08
1.71547e-08
2.29264e-08
3.06236e-08
4.08836e-08
5.45524e-08
7.27534e-08
9.69773e-08
1.29201e-07
1.72045e-07
2.28983e-07
3.04613e-07
4.05026e-07
5.38278e-07
7.1503e-07
9.49376e-07
1.25995e-06
1.67137e-06
2.21616e-06
2.93729e-06
3.89147e-06
5.15361e-06
6.82255e-06
9.02867e-06
1.19438e-05
1.5794e-05
2.08753e-05
2.75731e-05
3.63817e-05
4.79205e-05
6.29309e-05
8.22282e-05
0.000106564
0.000136352
0.000171246
0.000209707
0.000248821
0.000284685
0.000313312
0.000331631
0.000338084
0.000332712
0.000316956
0.000293296
0.000264733
0.000234197
0.000204068
0.00017596
0.000150747
0.000128737
0.000109867
9.38723e-05
8.04017e-05
6.90905e-05
5.95965e-05
5.1617e-05
4.48934e-05
3.92087e-05
3.43838e-05
3.02712e-05
2.67504e-05
2.37227e-05
2.11076e-05
1.88387e-05
1.68616e-05
1.51315e-05
1.36112e-05
1.22699e-05
1.08526e-05
8.68521e-06
6.86016e-06
5.36465e-06
4.16415e-06
3.21537e-06
2.47428e-06
1.90043e-06
1.45886e-06
1.12052e-06
8.61918e-07
6.64495e-07
5.13765e-07
3.98559e-07
3.10335e-07
2.42596e-07
1.90421e-07
1.50089e-07
1.1879e-07
9.43988e-08
7.53109e-08
6.03087e-08
4.84674e-08
3.90817e-08
3.16124e-08
2.5645e-08
2.08599e-08
1.70095e-08
1.39012e-08
1.13843e-08
9.34065e-09
7.67688e-09
6.31917e-09
5.20882e-09
4.29896e-09
3.55202e-09
2.93784e-09
2.43205e-09
2.01497e-09
1.67062e-09
1.386e-09
1.15052e-09
9.55519e-10
7.93913e-10
6.59887e-10
5.48663e-10
4.56311e-10
3.79589e-10
3.15826e-10
2.62812e-10
2.18721e-10
1.82041e-10
1.51519e-10
1.26117e-10
1.04972e-10
8.7369e-11
7.27135e-11
6.05113e-11
5.03514e-11
4.18921e-11
3.48491e-11
2.89854e-11
2.4104e-11
2.00408e-11
1.6659e-11
1.38448e-11
1.15032e-11
9.55528e-12
7.93512e-12
6.58784e-12
5.46775e-12
4.53675e-12
3.76311e-12
3.12041e-12
2.58663e-12
2.14344e-12
1.77557e-12
1.47032e-12
1.21711e-12
1.00713e-12
8.33066e-13
6.88822e-13
5.69332e-13
4.70384e-13
3.88476e-13
3.207e-13
2.64639e-13
2.18286e-13
1.79976e-13
1.48325e-13
1.22187e-13
1.00611e-13
8.28085e-14
6.81252e-14
5.602e-14
4.60447e-14
3.78282e-14
3.10634e-14
2.54964e-14
2.09172e-14
1.71522e-14
1.40581e-14
1.15166e-14
9.43001e-15
7.71765e-15
6.31312e-15
5.16164e-15
4.21807e-15
3.44526e-15
2.81262e-15
2.29498e-15
1.87166e-15
1.52563e-15
1.24294e-15
1.01211e-15
8.23712e-16
6.70037e-16
5.44745e-16
4.4265e-16
3.59498e-16
2.91812e-16
2.36744e-16
1.91965e-16
1.55572e-16
1.26011e-16
1.02012e-16
8.25384e-17
6.67461e-17
5.39461e-17
4.35769e-17
3.51815e-17
2.83879e-17
2.28936e-17
1.84524e-17
1.48646e-17
1.19677e-17
9.62999e-18
7.7446e-18
6.22486e-18
5.00053e-18
4.01475e-18
3.22149e-18
2.58351e-18
2.0707e-18
1.65874e-18
1.32798e-18
1.06258e-18
8.49727e-19
6.79127e-19
5.42469e-19
4.33061e-19
3.45521e-19
2.75518e-19
2.19571e-19
1.74884e-19
1.39211e-19
1.10751e-19
8.80577e-20
6.99739e-20
5.55716e-20
4.41079e-20
3.49887e-20
2.77386e-20
2.1978e-20
1.74036e-20
1.37732e-20
1.08937e-20
8.61115e-21
6.80287e-21
5.37115e-21
4.23825e-21
3.34233e-21
2.63425e-21
2.07495e-21
1.63343e-21
1.2851e-21
1.01045e-21
7.94032e-22
6.23593e-22
4.89449e-22
3.83932e-22
3.00984e-22
2.35816e-22
1.84648e-22
1.44496e-22
1.13008e-22
8.83285e-23
6.89975e-23
5.3865e-23
4.20261e-23
3.27696e-23
2.55366e-23
1.98882e-23
1.54798e-23
1.20413e-23
9.36099e-24
7.27291e-24
5.64719e-24
4.38223e-24
3.39857e-24
2.63412e-24
2.04039e-24
1.57953e-24
1.22202e-24
9.44861e-25
7.3012e-25
5.63842e-25
4.35169e-25
3.35656e-25
2.58743e-25
1.99333e-25
1.53471e-25
1.18089e-25
9.08088e-26
6.97883e-26
5.36011e-26
4.11435e-26
3.15619e-26
2.4197e-26
1.85394e-26
1.4196e-26
1.08635e-26
8.30823e-27
6.35014e-27
4.85057e-27
3.70286e-27
2.82499e-27
2.15392e-27
1.64127e-27
1.24986e-27
9.51217e-28
7.23489e-28
5.49943e-28
4.17771e-28
3.17171e-28
2.40648e-28
1.82475e-28
1.3828e-28
1.04725e-28
7.92639e-29
5.9956e-29
4.53236e-29
3.42412e-29
2.58528e-29
1.95074e-29
1.47104e-29
1.10862e-29
8.34979e-30
6.28493e-30
4.72779e-30
3.55426e-30
2.67039e-30
2.00508e-30
1.5046e-30
1.12835e-30
8.45669e-31
6.33416e-31
4.74144e-31
3.54703e-31
2.65186e-31
1.98139e-31
1.47953e-31
1.1041e-31
8.23424e-32
6.13724e-32
4.57146e-32
3.40306e-32
2.53172e-32
1.88232e-32
1.39864e-32
1.0386e-32
7.70769e-33
5.71652e-33
4.23713e-33
3.13865e-33
2.32353e-33
1.71903e-33
1.27102e-33
9.39187e-34
6.9356e-34
5.11857e-34
3.77524e-34
2.78274e-34
2.0499e-34
1.50912e-34
1.11032e-34
8.164e-35
5.99916e-35
4.40565e-35
3.23341e-35
2.37161e-35
1.73843e-35
1.27352e-35
9.32357e-36
6.82169e-36
4.98808e-36
3.64508e-36
2.66202e-36
1.94289e-36
1.41715e-36
1.03304e-36
7.52572e-37
5.47913e-37
3.98664e-37
2.8989e-37
2.10665e-37
1.52996e-37
1.11046e-37
8.05483e-38
5.83904e-38
4.23017e-38
3.06271e-38
2.21608e-38
1.6025e-38
1.15808e-38
8.36401e-39
6.037e-39
4.35471e-39
3.13927e-39
2.26167e-39
1.62841e-39
1.17173e-39
8.42604e-40
6.05552e-40
4.34922e-40
3.12178e-40
2.23937e-40
1.60539e-40
1.15018e-40
8.2354e-41
5.89297e-41
4.21421e-41
3.01182e-41
2.15117e-41
1.5355e-41
1.09537e-41
7.80908e-42
5.56381e-42
3.96165e-42
2.81911e-42
2.00484e-42
1.42488e-42
1.01207e-42
7.18413e-43
5.09647e-43
3.61324e-43
2.56009e-43
1.81279e-43
1.28283e-43
9.07245e-44
6.41227e-44
4.52929e-44
3.19729e-44
2.25561e-44
1.5903e-44
1.12054e-44
7.89054e-45
5.55288e-45
3.90537e-45
2.74497e-45
1.92817e-45
1.35359e-45
9.4964e-46
6.65831e-46
4.66553e-46
3.26716e-46
2.28651e-46
1.59921e-46
1.11782e-46
7.80858e-47
5.45135e-47
3.80336e-47
2.65194e-47
1.84796e-47
1.28693e-47
8.95671e-48
6.22982e-48
4.33046e-48
3.00834e-48
2.08858e-48
1.44913e-48
1.00484e-48
6.9634e-49
4.82255e-49
3.33784e-49
2.3088e-49
1.59603e-49
1.10263e-49
7.61287e-50
5.25292e-50
3.62232e-50
2.49636e-50
1.71933e-50
1.18343e-50
8.14071e-51
5.59647e-51
3.84502e-51
2.64008e-51
1.81162e-51
1.24237e-51
8.51472e-52
5.83206e-52
3.99215e-52
2.73102e-52
1.86714e-52
1.27574e-52
8.71124e-53
5.94473e-53
4.05432e-53
2.76336e-53
1.88231e-53
1.28138e-53
8.71763e-54
5.92724e-54
4.02755e-54
2.73504e-54
1.85618e-54
1.25895e-54
8.53362e-55
5.78084e-55
3.91366e-55
2.64795e-55
1.79048e-55
1.20994e-55
8.17133e-56
5.51513e-56
3.72009e-56
2.50775e-56
1.68947e-56
1.1375e-56
7.65396e-57
5.14701e-57
3.45907e-57
2.32326e-57
1.55945e-57
1.04611e-57
7.01327e-58
4.69892e-58
3.14637e-58
2.10551e-58
1.40812e-58
9.41142e-59
6.28646e-59
4.19656e-59
2.79972e-59
1.86669e-59
1.24384e-59
8.28304e-60
5.51255e-60
3.66648e-60
2.43715e-60
1.61901e-60
1.07486e-60
7.1317e-61
4.72898e-61
3.13384e-61
2.0755e-61
1.37374e-61
9.087e-62
6.00721e-62
3.96882e-62
2.62051e-62
1.7292e-62
1.14036e-62
7.51576e-63
4.9504e-63
3.2587e-63
2.1438e-63
1.40948e-63
9.26131e-64
6.08164e-64
3.99122e-64
2.61774e-64
1.71587e-64
1.12403e-64
7.35882e-65
4.81476e-65
3.14831e-65
2.0574e-65
1.34368e-65
8.77017e-66
5.72081e-66
3.72945e-66
2.42979e-66
1.58208e-66
1.0295e-66
6.69516e-67
4.35144e-67
2.82645e-67
1.83479e-67
1.19034e-67
7.71775e-68
5.00091e-68
3.2385e-68
2.09593e-68
1.35564e-68
8.76301e-69
5.66107e-69
3.65495e-69
2.35831e-69
1.52075e-69
9.80065e-70
6.31231e-70
4.06312e-70
2.61378e-70
1.68041e-70
1.0797e-70
6.93306e-71
4.44925e-71
2.85356e-71
1.82905e-71
1.17166e-71
7.50094e-72
4.7992e-72
3.06874e-72
1.96106e-72
1.25244e-72
7.99403e-73
5.09931e-73
3.25084e-73
2.07119e-73
1.31881e-73
8.39233e-74
5.33731e-74
3.39236e-74
2.15486e-74
1.36797e-74
8.67907e-75
5.50312e-75
3.48725e-75
2.2085e-75
1.39782e-75
8.84186e-76
5.58954e-76
3.53141e-76
2.22977e-76
1.40705e-76
8.87364e-77
5.59284e-77
3.52292e-77
2.21775e-77
1.39529e-77
8.77312e-78
5.51295e-78
3.46222e-78
2.17303e-78
1.36306e-78
8.5449e-79
5.35351e-79
3.35205e-79
2.0976e-79
1.31182e-79
8.19915e-80
5.12157e-80
3.19726e-80
1.99477e-80
1.2438e-80
7.75079e-81
4.82707e-81
3.00443e-81
1.86888e-81
1.16183e-81
7.21848e-82
4.48218e-82
2.78146e-82
1.72504e-82
1.06922e-82
6.62331e-83
4.10039e-83
2.53698e-83
1.56874e-83
9.6945e-84
5.98745e-84
3.69573e-84
2.27982e-84
1.40554e-84
8.66019e-85
5.33278e-85
3.28188e-85
2.01852e-85
1.24075e-85
7.6222e-86
4.67969e-86
2.87142e-86
1.76084e-86
1.07915e-86
6.60984e-87
4.04614e-87
2.47533e-87
1.51345e-87
9.24796e-88
5.64764e-88
3.44692e-88
2.10251e-88
1.2817e-88
7.80872e-89
4.75462e-89
2.89331e-89
1.75962e-89
1.06951e-89
6.49671e-90
3.94408e-90
2.393e-90
1.45105e-90
8.79359e-91
5.3259e-91
3.22377e-91
1.9502e-91
1.17907e-91
7.12428e-92
4.30217e-92
2.59644e-92
1.56608e-92
9.44046e-93
5.68744e-93
3.4244e-93
2.06062e-93
1.23924e-93
7.44826e-94
4.47405e-94
2.68591e-94
1.61149e-94
9.66288e-95
5.79071e-95
3.46818e-95
2.07595e-95
1.24187e-95
7.42473e-96
4.4364e-96
2.64927e-96
1.58113e-96
9.43088e-97
5.6219e-97
3.34935e-97
1.99426e-97
1.18673e-97
7.05771e-98
4.19491e-98
2.49188e-98
1.47938e-98
8.7776e-99
5.20497e-99
3.08466e-99
1.82701e-99
1.08149e-99
6.39809e-100
3.78289e-100
2.23534e-100
1.32011e-100
7.79154e-101
4.59603e-101
2.7095e-101
1.5964e-101
9.40028e-102
5.53206e-102
3.25372e-102
1.91258e-102
1.12359e-102
6.59693e-103
3.871e-103
2.27013e-103
1.33054e-103
7.79382e-104
4.56269e-104
2.66956e-104
1.56101e-104
9.12258e-105
5.32817e-105
3.11019e-105
1.81444e-105
1.05791e-105
6.16452e-106
3.59004e-106
2.08952e-106
1.21547e-106
7.06623e-107
4.10564e-107
2.38408e-107
1.3836e-107
8.02506e-108
4.65194e-108
2.69506e-108
1.56046e-108
9.02994e-109
5.22235e-109
3.01853e-109
1.74371e-109
1.0067e-109
5.80869e-110
3.34969e-110
1.93054e-110
1.112e-110
6.40142e-111
3.68298e-111
2.11774e-111
1.21701e-111
6.9898e-112
4.01223e-112
2.30174e-112
1.3197e-112
7.56218e-113
4.33079e-113
2.47878e-113
1.41794e-113
8.10639e-114
4.63178e-114
2.64496e-114
1.50952e-114
8.61015e-115
4.90832e-115
2.79643e-115
1.59231e-115
9.06152e-116
5.15377e-116
2.92954e-116
1.66428e-116
9.44936e-117
5.36204e-117
3.04094e-117
1.72361e-117
9.76381e-118
5.52779e-118
3.12777e-118
1.76876e-118
9.99668e-119
5.64668e-119
3.18774e-119
1.79856e-119
1.01418e-119
5.71559e-120
3.21927e-120
1.8122e-120
1.01954e-120
5.73268e-121
3.22153e-121
1.80934e-121
1.01561e-121
5.69756e-122
3.1945e-122
1.79006e-122
1.00251e-122
5.61123e-123
3.13893e-123
1.75492e-123
9.8059e-124
5.47608e-124
3.05636e-124
1.70488e-124
9.50461e-125
5.29576e-125
2.94901e-125
1.64126e-125
9.12916e-126
5.07503e-126
2.81968e-126
1.56572e-126
8.68924e-127
4.81952e-127
2.67165e-127
1.48016e-127
8.19582e-128
4.53554e-128
2.50854e-128
1.38665e-128
7.66065e-129
4.2298e-129
2.33414e-129
1.28733e-129
7.09589e-130
3.90911e-130
2.15231e-130
1.18436e-130
6.51359e-131
3.58023e-131
1.96678e-131
1.07983e-131
5.9253e-132
3.24953e-132
1.78109e-132
9.75675e-133
5.34172e-133
2.92288e-133
1.59845e-133
8.73655e-134
4.7724e-134
2.60549e-134
1.42167e-134
7.75287e-135
4.22555e-135
2.30175e-135
1.25311e-135
6.81834e-136
3.70786e-136
2.01522e-136
1.09466e-136
5.94282e-137
3.22449e-137
1.74859e-137
9.47697e-138
5.13343e-138
2.77909e-138
1.50368e-138
8.13138e-139
4.39471e-139
2.37385e-139
1.28154e-139
6.91463e-140
3.72874e-140
2.00962e-140
1.08249e-140
5.82757e-141
3.13553e-141
1.68613e-141
9.06211e-142
4.86771e-142
2.61323e-142
1.40213e-142
7.51897e-143
4.02982e-143
2.15859e-143
1.15561e-143
6.18321e-144
3.30654e-144
1.76722e-144
9.43988e-145
5.03965e-145
2.68901e-145
1.43398e-145
7.64282e-146
4.0712e-146
2.16745e-146
1.15328e-146
6.1331e-147
3.25975e-147
1.7316e-147
9.19323e-148
4.87808e-148
2.58696e-148
1.37116e-148
7.26353e-149
3.84562e-149
2.0349e-149
1.07617e-149
5.68824e-150
3.00493e-150
1.58654e-150
8.37197e-151
4.41534e-151
2.32734e-151
1.22607e-151
6.45555e-152
3.39711e-152
1.78668e-152
9.3917e-153
4.93403e-153
2.59072e-153
1.35956e-153
7.1308e-154
3.73799e-154
1.95839e-154
1.02546e-154
5.36665e-155
2.80703e-155
1.46741e-155
7.66685e-156
4.00354e-156
2.08945e-156
1.08989e-156
5.68188e-157
2.9605e-157
1.5417e-157
8.02406e-158
4.17399e-158
2.17005e-158
1.12759e-158
5.85589e-159
3.03947e-159
1.57676e-159
8.1751e-160
4.23627e-160
2.194e-160
1.13567e-160
5.8753e-161
3.03788e-161
1.5699e-161
8.10845e-162
4.18568e-162
2.15952e-162
1.11355e-162
5.73887e-163
2.95601e-163
1.52176e-163
7.82984e-164
4.02644e-164
2.06944e-164
1.06304e-164
5.45766e-165
2.80045e-165
1.43619e-165
7.36143e-166
3.77116e-166
1.93086e-166
9.88076e-167
5.05352e-167
2.58322e-167
1.31976e-167
6.73891e-168
3.43913e-168
1.75418e-168
8.94255e-169
4.55632e-169
2.32023e-169
1.1809e-169
6.00702e-170
3.054e-170
1.55183e-170
7.88107e-171
4.00028e-171
2.02936e-171
1.02895e-171
5.21428e-172
2.64095e-172
1.33687e-172
6.76371e-173
3.42016e-173
1.72851e-173
8.73099e-174
4.40779e-174
2.22404e-174
1.12158e-174
5.65309e-175
2.84778e-175
1.43381e-175
7.21512e-176
3.62878e-176
1.82408e-176
9.16421e-177
4.60162e-177
2.30937e-177
1.15836e-177
5.80708e-178
2.90964e-178
1.4571e-178
7.29295e-179
3.64825e-179
1.82404e-179
9.11483e-180
4.5523e-180
2.27238e-180
1.1337e-180
5.65302e-181
2.81729e-181
1.40329e-181
6.98609e-182
3.47606e-182
1.72865e-182
8.59201e-183
4.26826e-183
2.11921e-183
1.05163e-183
5.21582e-184
2.58553e-184
1.28099e-184
6.34318e-185
3.13933e-185
1.55287e-185
7.67721e-186
3.79349e-186
1.87345e-186
9.2473e-187
4.56201e-187
2.24939e-187
1.10852e-187
5.45997e-188
2.68785e-188
1.32248e-188
6.50345e-189
3.19644e-189
1.57021e-189
7.70936e-190
3.7831e-190
1.85544e-190
9.09528e-191
4.45609e-191
2.18203e-191
1.06792e-191
5.22378e-192
2.55389e-192
1.24792e-192
6.09458e-193
2.97488e-193
1.45133e-193
7.07671e-194
3.44879e-194
1.67986e-194
8.17806e-195
3.97921e-195
1.93515e-195
9.40593e-196
4.56941e-196
2.21865e-196
1.07668e-196
5.22226e-197
2.53163e-197
1.22662e-197
5.94011e-198
2.87507e-198
1.39083e-198
6.72464e-199
3.24965e-199
1.56955e-199
7.57679e-200
3.65567e-200
1.76287e-200
8.49657e-201
4.09298e-201
1.97064e-201
9.48303e-202
4.56099e-202
2.19251e-202
1.05341e-202
5.05853e-203
2.42786e-203
1.16465e-203
5.58392e-204
2.67581e-204
1.28158e-204
6.13487e-205
2.93521e-205
1.4036e-205
6.70847e-206
3.20461e-206
1.53003e-206
7.30124e-207
3.4823e-207
1.66001e-207
7.90907e-208
3.7663e-208
1.79257e-208
8.52733e-209
4.05436e-209
1.92666e-209
9.15083e-210
4.344e-210
2.06107e-210
9.77394e-211
4.63255e-211
2.19455e-211
1.03906e-211
4.91716e-212
2.32574e-212
1.09946e-212
5.19488e-213
2.45326e-213
1.15794e-213
5.46266e-214
2.5757e-214
1.21384e-214
5.71745e-215
2.69164e-215
1.26651e-215
5.95624e-216
2.7997e-216
1.3153e-216
6.17611e-217
2.89854e-217
1.35962e-217
6.37431e-218
2.98692e-218
1.39891e-218
6.5483e-219
3.06369e-219
1.43264e-219
6.6958e-220
3.12784e-220
1.46037e-220
6.81486e-221
3.17853e-221
1.48174e-221
6.90389e-222
3.21508e-222
1.49646e-222
6.96169e-223
3.23699e-223
1.50433e-223
6.9875e-224
3.24397e-224
1.50525e-224
6.98098e-225
3.23594e-225
1.49921e-225
6.94225e-226
3.21303e-226
1.4863e-226
6.87188e-227
3.17556e-227
1.46671e-227
6.77085e-228
3.12407e-228
1.4407e-228
6.64058e-229
3.05925e-229
1.40865e-229
6.48284e-230
2.982e-230
1.37096e-230
6.29975e-231
2.89333e-231
1.32816e-231
6.0937e-232
2.7944e-232
1.28078e-232
5.86732e-233
2.68647e-233
1.22943e-233
5.62345e-234
2.57087e-234
1.17473e-234
5.36501e-235
2.44897e-235
1.11731e-235
5.09502e-236
2.32217e-236
1.05785e-236
4.81647e-237
2.19187e-237
9.96963e-238
4.53234e-238
2.05942e-238
9.35293e-239
4.2455e-239
1.92615e-239
8.73432e-240
3.95866e-240
1.79328e-240
8.11943e-241
3.67438e-241
1.66196e-241
7.51344e-242
3.39497e-242
1.53325e-242
6.92102e-243
3.12253e-243
1.40807e-243
6.34631e-244
2.8589e-244
1.28723e-244
5.79287e-245
2.60563e-245
1.17142e-245
5.26369e-246
2.36401e-246
1.06118e-246
4.76114e-247
2.13508e-247
9.56964e-248
4.28706e-248
1.91957e-248
8.5907e-249
3.84269e-249
1.718e-249
7.67699e-250
3.42879e-250
1.53064e-250
6.82943e-251
3.04564e-251
1.35754e-251
6.04798e-252
2.69308e-252
1.19858e-252
5.33176e-253
2.37058e-253
1.05346e-253
4.67914e-254
2.07728e-254
9.21736e-255
4.08789e-255
1.81207e-255
8.02846e-256
3.55526e-256
1.5736e-256
6.96142e-257
3.07811e-257
1.36036e-257
6.00905e-258
2.65302e-258
1.17073e-258
5.16364e-259
2.27635e-259
1.00301e-259
4.41725e-260
1.94439e-260
8.55453e-261
3.76178e-261
1.65338e-261
7.26334e-262
3.18921e-262
1.39963e-262
6.13939e-263
2.69167e-263
1.17951e-263
5.16612e-264
2.26157e-264
9.89558e-265
4.32768e-265
1.8917e-265
8.26484e-266
3.60911e-266
1.57525e-266
6.87198e-267
2.99639e-267
1.30587e-267
5.68833e-268
2.47659e-268
1.07772e-268
4.68754e-269
2.03783e-269
8.85469e-270
3.8456e-270
1.66932e-270
7.24268e-271
3.14082e-271
1.36136e-271
5.89774e-272
2.55378e-272
1.10527e-272
4.78118e-273
2.06723e-273
8.93358e-274
3.85876e-274
1.66593e-274
7.18867e-275
3.10046e-275
1.33656e-275
5.75888e-276
2.48011e-276
1.06755e-276
4.59298e-277
1.97508e-277
8.48905e-278
3.64687e-278
1.56591e-278
6.72045e-279
2.88281e-279
1.236e-279
5.29673e-280
2.26873e-280
9.71278e-281
4.15614e-281
1.77755e-281
7.59873e-282
3.24673e-282
1.38655e-282
5.91852e-283
2.52509e-283
1.07678e-283
4.58945e-284
1.95516e-284
8.32513e-285
3.54312e-285
1.50719e-285
6.40817e-286
2.72326e-286
1.15672e-286
4.91085e-287
2.08387e-287
8.83835e-288
3.74678e-288
1.58757e-288
6.72347e-289
2.84604e-289
1.20414e-289
5.09212e-290
2.15232e-290
9.09291e-291
3.8396e-291
1.62053e-291
6.83617e-292
2.88242e-292
1.21476e-292
5.11691e-293
2.15434e-293
9.06583e-294
3.81319e-294
1.60308e-294
6.73616e-295
2.82915e-295
1.18764e-295
4.98316e-296
2.08983e-296
8.76e-297
3.67016e-297
1.53693e-297
6.43296e-298
2.69126e-298
1.12535e-298
4.70335e-299
1.96478e-299
8.20372e-300
3.42369e-300
1.42812e-300
5.95423e-301
2.48126e-301
1.0335e-301
4.30261e-302
1.79038e-302
7.44636e-303
3.09551e-303
1.2862e-303
5.34161e-304
2.2173e-304
9.19953e-305
3.815e-305
1.58129e-305
6.55115e-306
2.71276e-306
1.12278e-306
4.64478e-307
1.92054e-307
7.93728e-308
3.27874e-308
1.35373e-308
5.58657e-309
2.30434e-309
9.50028e-310
3.91485e-310
1.61243e-310
6.638e-311
2.73138e-311
1.12335e-311
4.6178e-312
1.89734e-312
7.79191e-313
3.19839e-313
1.31222e-313
5.3811e-314
2.20559e-314
9.03579e-315
3.69996e-315
1.51431e-315
6.19475e-316
2.53291e-316
1.03516e-316
4.22843e-317
1.7264e-317
7.0452e-318
2.87365e-318
1.17155e-318
4.77396e-319
1.9444e-319
7.91543e-320
3.22081e-320
1.30977e-320
5.32603e-321
2.16401e-321
8.79437e-322
3.55727e-322
1.43279e-322
5.92879e-323
2.47033e-323
9.88131e-324
4.94066e-324
0
0
0
0
0
0
0
0
0
0
0
0
0
0
0
0
0
0
0
0
0
0
0
0
0
0
0
0
0
0
0
0
0
0
0
0
0
0
0
0
0
0
0
0
0
0
0
0
0
0
0
0
0
0
0
0
0
0
0
0
0
0
0
0
0
0
0
0
0
0
0
0
0
0
0
0
0
0
0
0
0
0
0
0
0
0
0
0
0
0
0
0
0
0
0
0
0
0
0
0
0
0
0
0
0
0
0
0
0
0
0
0
0
0
0
0
0
0
0
0
0
0
0
0
0
0
0
0
0
0
0
0
0
0
0
0
0
0
0
0
0
0
0
0
0
0
0
0
0
0
0
0
0
0
0
0
0
0
0
0
0
0
0
0
0
0
0
0
0
0
0
0
0
0
0
0
0
0
0
0
0
0
0
0
0
0
0
0
0
0
0
0
0
0
0
0
0
0
0
0
0
0
0
0
0
0
0
0
0
0
0
0
0
0
0
0
0
