# Supplementary material for: Influence of confinement on the spreading of bacterial populations
Source: PLoS Comput Biol. 2022 May 9;18(5):e1010063. doi: 10.1371/journal.pcbi.1010063 (PMC9119553; doi:10.1371/journal.pcbi.1010063)
Supplement: S2 File — This zip file contains the raw data used to make all the Figures. (ZIP) [file pcbi.1010063.s009.zip › Fig4/mediumPores_lowSeed_normal.mat_bacteria.xlsx]

## Sheet: Sheet1
data_ 1	data_ 2	data_ 3	data_ 4	data_ 5	data_ 6	data_ 7	data_ 8	data_ 9	data_10	data_11	data_12	data_13	data_14
1e-05	1.19899e-05	2.82288e-05	7.56604e-05	0.000211676	0.00061643	0.00181053	0.00552524	0.0173636	0.0238151	0.0258395	0.0266799	0.0271826	0.0275364
9.72655e-06	1.19446e-05	2.81713e-05	7.55552e-05	0.000211452	0.000615904	0.00180924	0.00552166	0.0173527	0.0242321	0.0259662	0.026752	0.0272318	0.0275729
8.95025e-06	1.18095e-05	2.79993e-05	7.52404e-05	0.000210782	0.000614332	0.00180537	0.00551094	0.0173199	0.0253155	0.0263277	0.0269612	0.0273757	0.0276803
7.79165e-06	1.15878e-05	2.77151e-05	7.47187e-05	0.00020967	0.00061172	0.00179893	0.00549311	0.0172655	0.0266573	0.0268719	0.0272877	0.0276038	0.0278521
6.41713e-06	1.12843e-05	2.73221e-05	7.39944e-05	0.000208122	0.000608082	0.00178996	0.00546827	0.0171896	0.0279002	0.0275237	0.0277009	0.0278996	0.0280781
5e-06	1.09059e-05	2.68249e-05	7.30735e-05	0.00020615	0.000603437	0.00177849	0.00543652	0.0170926	0.0288877	0.0282012	0.028164	0.0282425	0.0283452
3.68567e-06	1.04606e-05	2.62295e-05	7.19636e-05	0.000203764	0.000597807	0.00176457	0.00539799	0.016975	0.0296202	0.0288339	0.0286393	0.0286098	0.0286386
2.57028e-06	9.9577e-06	2.5543e-05	7.06735e-05	0.00020098	0.000591222	0.00174826	0.00535286	0.0168372	0.0301619	0.0293755	0.0290931	0.0289794	0.028943
1.69576e-06	9.40751e-06	2.47731e-05	6.92137e-05	0.000197815	0.000583713	0.00172963	0.0053013	0.0166798	0.0305848	0.0298077	0.0295004	0.0293318	0.0292439
1.05843e-06	8.82069e-06	2.39286e-05	6.75957e-05	0.000194288	0.000575319	0.00170875	0.00524355	0.0165036	0.0309497	0.0301344	0.0298464	0.029652	0.029529
6.25e-07	8.20813e-06	2.30188e-05	6.58321e-05	0.000190421	0.00056608	0.00168572	0.00517984	0.0163092	0.0313069	0.0303717	0.0301266	0.0299304	0.0297885
3.49152e-07	7.58056e-06	2.20536e-05	6.39364e-05	0.000186236	0.000556041	0.00166062	0.00511042	0.0160975	0.0317003	0.0305397	0.030344	0.0301627	0.0300161
1.8453e-07	6.94826e-06	2.10428e-05	6.19228e-05	0.000181758	0.00054525	0.00163357	0.00503559	0.0158694	0.0321732	0.0306563	0.0305064	0.0303491	0.0302086
9.22651e-08	6.32076e-06	1.99966e-05	5.98061e-05	0.000177013	0.000533759	0.00160466	0.00495564	0.0156258	0.0327721	0.0307359	0.0306235	0.030493	0.0303655
4.3644e-08	5.70668e-06	1.89252e-05	5.76012e-05	0.000172028	0.00052162	0.00157401	0.00487088	0.0153676	0.0335496	0.0307887	0.0307046	0.0305997	0.0304887
1.95313e-08	5.11353e-06	1.78383e-05	5.53236e-05	0.000166829	0.000508889	0.00154174	0.00478163	0.0150959	0.0345629	0.0308218	0.0307579	0.030675	0.0305813
8.269e-09	4.54762e-06	1.67455e-05	5.29884e-05	0.000161446	0.000495624	0.00150798	0.00468824	0.0148116	0.0358678	0.0308398	0.0307899	0.0307246	0.030647
3.31202e-09	4.01398e-06	1.56558e-05	5.06109e-05	0.000155906	0.000481883	0.00147285	0.00459102	0.0145159	0.0375047	0.0308457	0.0308053	0.0307534	0.0306898
1.25502e-09	3.5164e-06	1.45775e-05	4.82059e-05	0.000150239	0.000467726	0.00143649	0.00449035	0.0142099	0.0394739	0.0308415	0.0308076	0.0307654	0.0307134
4.49911e-10	3.05741e-06	1.35183e-05	4.57877e-05	0.000144471	0.000453211	0.00139903	0.00438656	0.0138945	0.041708	0.0308285	0.030799	0.030764	0.030721
1.52588e-10	2.63843e-06	1.24852e-05	4.33701e-05	0.000138632	0.0004384	0.0013606	0.00428	0.013571	0.0440515	0.0308078	0.0307813	0.0307513	0.0307153
4.89588e-11	2.25984e-06	1.14842e-05	4.09662e-05	0.000132747	0.000423351	0.00132133	0.00417102	0.0132403	0.0462716	0.0307799	0.0307557	0.0307293	0.0306986
1.48614e-11	1.92111e-06	1.05205e-05	3.85881e-05	0.000126844	0.000408123	0.00128137	0.00405996	0.0129035	0.0481041	0.0307455	0.0307229	0.0306992	0.0306724
4.26781e-12	1.62097e-06	9.59866e-06	3.62472e-05	0.000120947	0.000392774	0.00124085	0.00394717	0.0125617	0.0493183	0.030705	0.0306837	0.030662	0.0306381
1.1595e-12	1.35752e-06	8.72204e-06	3.39539e-05	0.000115081	0.000377358	0.00119989	0.00383297	0.0122159	0.0497687	0.0306588	0.0306384	0.0306183	0.0305966
2.98023e-13	1.12842e-06	7.89335e-06	3.17175e-05	0.000109268	0.000361931	0.00115862	0.00371769	0.011867	0.0494181	0.0306071	0.0305875	0.0305686	0.0305487
7.24684e-14	9.31007e-07	7.11444e-06	2.95462e-05	0.000103529	0.000346543	0.00111718	0.00360164	0.0115161	0.0483346	0.0305504	0.0305313	0.0305136	0.0304951
1.66711e-14	7.62425e-07	6.38641e-06	2.74473e-05	9.78853e-05	0.000331246	0.00107569	0.00348513	0.0111641	0.0466693	0.030489	0.0304701	0.0304534	0.0304361
3.62827e-15	6.19736e-07	5.70966e-06	2.54268e-05	9.23535e-05	0.000316085	0.00103426	0.00336843	0.0108119	0.0446166	0.0304233	0.0304042	0.0303884	0.0303721
7.47052e-16	5.00019e-07	5.08396e-06	2.34897e-05	8.69505e-05	0.000301105	0.000993005	0.00325184	0.0104602	0.0423698	0.0303535	0.0303339	0.0303189	0.0303036
1.45519e-16	4.00443e-07	4.50851e-06	2.16401e-05	8.16908e-05	0.000286347	0.000952036	0.0031356	0.0101099	0.040086	0.03028	0.0302594	0.0302452	0.0302307
2.68168e-17	3.18328e-07	3.98203e-06	1.98809e-05	7.65873e-05	0.000271849	0.000911456	0.00301996	0.00976181	0.0378708	0.0302034	0.0301809	0.0301675	0.0301538
4.67532e-18	2.51184e-07	3.5028e-06	1.82142e-05	7.16511e-05	0.000257647	0.000871361	0.00290516	0.00941653	0.0357823	0.030124	0.0300987	0.030086	0.030073
7.7114e-19	1.96742e-07	3.0688e-06	1.6641e-05	6.68917e-05	0.000243771	0.000831842	0.00279141	0.00907476	0.033843	0.0300426	0.030013	0.0300009	0.0299887
1.2033e-19	1.52967e-07	2.67771e-06	1.51615e-05	6.23166e-05	0.00023025	0.000792982	0.00267891	0.0087371	0.0320532	0.0299599	0.0299239	0.0299125	0.029901
1.77636e-20	1.18058e-07	2.32703e-06	1.37754e-05	5.79321e-05	0.00021711	0.00075486	0.00256785	0.0084041	0.0304019	0.0298769	0.0298317	0.029821	0.0298101
2.48088e-21	9.04474e-08	2.01412e-06	1.24814e-05	5.37425e-05	0.000204371	0.000717546	0.00245838	0.00807627	0.0288737	0.0297948	0.0297366	0.0297265	0.0297162
3.27791e-22	6.87871e-08	1.73625e-06	1.12776e-05	4.97507e-05	0.000192053	0.000681104	0.00235067	0.00775408	0.0274527	0.0297153	0.0296388	0.0296292	0.0296195
4.09739e-23	5.19317e-08	1.49069e-06	1.01618e-05	4.59584e-05	0.000180171	0.000645591	0.00224492	0.00743792	0.0261241	0.0296408	0.0295383	0.0295293	0.0295202
4.84546e-24	3.89205e-08	1.2747e-06	9.13101e-06	4.23656e-05	0.000168736	0.000611057	0.00214129	0.00712817	0.0248756	0.0295742	0.0294355	0.029427	0.0294184
5.42101e-25	2.89567e-08	1.08562e-06	8.18214e-06	3.89714e-05	0.000157759	0.000577546	0.00203994	0.00682514	0.0236967	0.0295197	0.0293303	0.0293224	0.0293143
5.73777e-26	2.13872e-08	9.20865e-07	7.31162e-06	3.57736e-05	0.000147245	0.000545094	0.00194101	0.00652911	0.0225792	0.0294829	0.0292231	0.0292156	0.029208
5.74544e-27	1.56817e-08	7.77973e-07	6.51566e-06	3.27691e-05	0.000137199	0.000513733	0.00184461	0.00624032	0.0215162	0.0294717	0.0291139	0.0291069	0.0290997
5.44279e-28	1.14151e-08	6.54613e-07	5.79032e-06	2.99536e-05	0.000127621	0.000483486	0.00175085	0.00595895	0.0205025	0.0294966	0.0290029	0.0289963	0.0289896
4.87795e-29	8.24924e-09	5.48602e-07	5.13152e-06	2.73224e-05	0.00011851	0.000454371	0.00165982	0.00568518	0.0195338	0.029572	0.0288902	0.0288839	0.0288777
4.1359e-30	5.91841e-09	4.57913e-07	4.53513e-06	2.48698e-05	0.000109862	0.000426401	0.00157159	0.00541911	0.0186067	0.0297175	0.0287759	0.02877	0.0287641
3.31758e-31	4.2156e-09	3.80684e-07	3.997e-06	2.25898e-05	0.000101672	0.000399583	0.00148623	0.00516083	0.0177183	0.0299596	0.0286601	0.0286545	0.028649
2.51762e-32	2.98114e-09	3.15211e-07	3.513e-06	2.04756e-05	9.39337e-05	0.000373918	0.00140378	0.00491041	0.0168665	0.0303334	0.0285429	0.0285376	0.0285325
1.80749e-33	2.09305e-09	2.59953e-07	3.0791e-06	1.85202e-05	8.66367e-05	0.000349403	0.00132428	0.00466787	0.0160493	0.0308852	0.0284245	0.0284195	0.0284147
1.22766e-34	1.45902e-09	2.13525e-07	2.69135e-06	1.67163e-05	7.97708e-05	0.00032603	0.00124776	0.0044332	0.0152651	0.0316742	0.028305	0.0283001	0.0282957
7.88861e-36	1.00979e-09	1.74687e-07	2.34595e-06	1.50563e-05	7.33245e-05	0.000303787	0.00117421	0.00420638	0.0145125	0.032772	0.0281843	0.0281796	0.0281755
4.79556e-37	6.93899e-10	1.42342e-07	2.03925e-06	1.35327e-05	6.72847e-05	0.000282659	0.00110365	0.00398737	0.0137904	0.0342582	0.0280628	0.0280581	0.0280543
2.75801e-38	4.7344e-10	1.15523e-07	1.76777e-06	1.21377e-05	6.16376e-05	0.000262625	0.00103605	0.00377609	0.0130976	0.0362066	0.0279404	0.0279357	0.0279322
1.50062e-39	3.20733e-10	9.33831e-08	1.52821e-06	1.08636e-05	5.63687e-05	0.000243664	0.000971405	0.00357246	0.0124332	0.0386563	0.0278173	0.0278124	0.0278093
7.72434e-41	2.15745e-10	7.51852e-08	1.31748e-06	9.70284e-06	5.14628e-05	0.00022575	0.000909677	0.00337636	0.0117961	0.0415695	0.0276936	0.0276883	0.0276856
3.76158e-42	1.44099e-10	6.02925e-08	1.13268e-06	8.64788e-06	4.69041e-05	0.000208856	0.000850828	0.00318768	0.0111856	0.0447864	0.0275694	0.0275636	0.0275612
1.733e-43	9.5568e-11	4.81572e-08	9.71129e-07	7.69143e-06	4.26768e-05	0.00019295	0.000794811	0.00300628	0.0106008	0.0480114	0.027445	0.0274383	0.0274362
7.55339e-45	6.29367e-11	3.83115e-08	8.30331e-07	6.8264e-06	3.87647e-05	0.000178002	0.000741573	0.00283202	0.0100408	0.0508564	0.0273206	0.0273124	0.0273108
3.11461e-46	4.11568e-11	3.03576e-08	7.07997e-07	6.04593e-06	3.51515e-05	0.000163979	0.000691053	0.00266473	0.00950498	0.0529354	0.0271964	0.0271862	0.027185
1.21502e-47	2.6726e-11	2.39595e-08	6.02029e-07	5.34346e-06	3.1821e-05	0.000150845	0.000643187	0.00250425	0.00899245	0.053959	0.0270728	0.0270597	0.027059
4.48416e-49	1.7234e-11	1.88348e-08	5.10517e-07	4.71269e-06	2.87573e-05	0.000138566	0.000597903	0.00235035	0.0085025	0.0537881	0.0269502	0.026933	0.0269327
1.56565e-50	1.1036e-11	1.47476e-08	4.31728e-07	4.14766e-06	2.59445e-05	0.000127105	0.000555127	0.00220311	0.00803438	0.0524427	0.0268293	0.0268063	0.0268064
5.17164e-52	7.01795e-12	1.15015e-08	3.64097e-07	3.64272e-06	2.33672e-05	0.000116427	0.00051478	0.00206258	0.00758737	0.0500861	0.0267106	0.0266795	0.0266802
1.61614e-53	4.43196e-12	8.93449e-09	3.06219e-07	3.19255e-06	2.10103e-05	0.000106494	0.000476782	0.00192876	0.00716076	0.046987	0.0265952	0.026553	0.0265541
4.77799e-55	2.77955e-12	6.91294e-09	2.56836e-07	2.79214e-06	1.88591e-05	9.72694e-05	0.000441047	0.00180154	0.00675385	0.0434591	0.0264844	0.0264267	0.0264283
1.33638e-56	1.73123e-12	5.32768e-09	2.14827e-07	2.43683e-06	1.68995e-05	8.87178e-05	0.000407492	0.00168082	0.00636595	0.0397942	0.0263797	0.0263007	0.0263029
3.53617e-58	1.07088e-12	4.08974e-09	1.79198e-07	2.12228e-06	1.51179e-05	8.0803e-05	0.000376029	0.00156645	0.00599639	0.036216	0.0262835	0.0261753	0.0261779
8.85226e-60	6.57881e-13	3.12707e-09	1.49068e-07	1.84446e-06	1.35012e-05	7.34897e-05	0.000346571	0.00145826	0.00564451	0.0328661	0.0261988	0.0260505	0.0260535
2.09649e-61	4.01401e-13	2.38159e-09	1.23666e-07	1.59965e-06	1.2037e-05	6.67433e-05	0.000319029	0.00135605	0.00530965	0.0298144	0.0261294	0.0259263	0.0259299
4.69729e-63	2.43244e-13	1.80669e-09	1.02312e-07	1.38443e-06	1.07135e-05	6.053e-05	0.000293317	0.00125964	0.0049912	0.0270797	0.0260808	0.0258031	0.025807
9.95682e-65	1.46402e-13	1.36518e-09	8.44137e-08	1.19566e-06	9.51932e-06	5.48172e-05	0.000269348	0.00116881	0.00468851	0.0246502	0.0260601	0.0256807	0.025685
1.99669e-66	8.75192e-14	1.02751e-09	6.94565e-08	1.03047e-06	8.44397e-06	4.9573e-05	0.000247034	0.00108336	0.00440098	0.0224989	0.0260769	0.0255593	0.0255639
3.78809e-68	5.19658e-14	7.70333e-10	5.69936e-08	8.86243e-07	7.47742e-06	4.47668e-05	0.000226292	0.00100308	0.00412799	0.0205931	0.0261443	0.025439	0.0254439
6.79902e-70	3.06477e-14	5.7526e-10	4.66395e-08	7.60608e-07	6.61032e-06	4.03692e-05	0.000207038	0.000927738	0.00386894	0.0189005	0.0262796	0.0253199	0.025325
1.15449e-71	1.79537e-14	4.27904e-10	3.80623e-08	6.51419e-07	5.8339e-06	3.63518e-05	0.000189191	0.000857134	0.00362325	0.0173913	0.0265061	0.025202	0.0252073
1.8546e-73	1.04471e-14	3.17049e-10	3.09779e-08	5.56739e-07	5.13997e-06	3.26878e-05	0.000172671	0.000791051	0.00339032	0.0160393	0.0268545	0.0250854	0.0250907
2.81858e-75	6.03845e-15	2.33995e-10	2.51434e-08	4.74826e-07	4.52093e-06	2.93513e-05	0.0001574	0.000729278	0.00316958	0.0148224	0.0273655	0.0249701	0.0249754
4.05253e-77	3.46703e-15	1.72024e-10	2.03522e-08	4.04119e-07	3.96973e-06	2.6318e-05	0.000143305	0.000671606	0.00296045	0.0137219	0.0280913	0.0248562	0.0248614
5.51239e-79	1.97743e-15	1.25973e-10	1.64292e-08	3.43223e-07	3.47984e-06	2.35647e-05	0.000130313	0.000617829	0.00276242	0.0127222	0.0290976	0.0247438	0.0247487
7.09368e-81	1.12037e-15	9.18902e-11	1.32264e-08	2.90895e-07	3.04526e-06	2.10695e-05	0.000118353	0.000567748	0.00257496	0.0118103	0.0304616	0.0246329	0.0246373
8.63617e-83	6.3059e-16	6.67681e-11	1.0619e-08	2.46031e-07	2.66045e-06	1.88117e-05	0.00010736	0.000521166	0.00239568	0.0109754	0.0322649	0.0245236	0.0245273
9.9469e-85	3.5259e-16	4.83258e-11	8.50241e-09	2.07652e-07	2.32035e-06	1.67721e-05	9.72693e-05	0.000477892	0.00222341	0.0102084	0.0345742	0.0244159	0.0244186
1.08386e-86	1.95856e-16	3.48417e-11	6.78925e-09	1.74894e-07	2.02031e-06	1.49324e-05	8.80191e-05	0.00043774	0.00205934	0.00950171	0.0374059	0.02431	0.0243112
1.11731e-88	1.08083e-16	2.50227e-11	5.40657e-09	1.46997e-07	1.7561e-06	1.32756e-05	7.95513e-05	0.000400531	0.00190412	0.0088488	0.0406786	0.024206	0.0242053
1.08967e-90	5.92566e-17	1.79013e-11	4.2938e-09	1.23292e-07	1.52387e-06	1.17859e-05	7.18103e-05	0.000366091	0.00175799	0.00824418	0.0441734	0.0241039	0.0241006
1.00538e-92	3.22767e-17	1.27571e-11	3.40083e-09	1.03195e-07	1.32012e-06	1.04486e-05	6.47435e-05	0.000334254	0.00162093	0.00768312	0.0475384	0.0240042	0.0239973
8.77579e-95	1.74671e-17	9.05602e-12	2.68627e-09	8.61937e-08	1.14168e-06	9.24983e-06	5.83008e-05	0.000304857	0.00149276	0.00716154	0.0503559	0.0239069	0.0238953
7.247e-97	9.3916e-18	6.40391e-12	2.11611e-09	7.18436e-08	9.857e-07	8.17702e-06	5.24351e-05	0.000277748	0.00137319	0.0066759	0.0522462	0.0238126	0.0237946
5.66172e-99	5.01714e-18	4.51103e-12	1.66245e-09	5.97579e-08	8.49595e-07	7.21839e-06	4.7102e-05	0.000252777	0.00126186	0.00622307	0.0529544	0.0237218	0.0236952
4.18462e-101	2.66305e-18	3.16543e-12	1.30252e-09	4.9602e-08	7.3105e-07	6.36311e-06	4.22597e-05	0.000229804	0.00115838	0.00580034	0.0523876	0.0236351	0.023597
2.92605e-103	1.40448e-18	2.21267e-12	1.01776e-09	4.10865e-08	6.27987e-07	5.60123e-06	3.78689e-05	0.000208696	0.00106233	0.00540526	0.0506139	0.0235536	0.0235001
1.93564e-105	7.36002e-19	1.54074e-12	7.93109e-10	3.39621e-08	5.38545e-07	4.92359e-06	3.3893e-05	0.000189322	0.000973302	0.00503568	0.0478407	0.0234785	0.0234043
1.21139e-107	3.83243e-19	1.06874e-12	6.16377e-10	2.80148e-08	4.61065e-07	4.3218e-06	3.02974e-05	0.000171563	0.000890886	0.00468966	0.0443704	0.0234117	0.0233098
7.17237e-110	1.98294e-19	7.38503e-13	4.77736e-10	2.3061e-08	3.94067e-07	3.78819e-06	2.70503e-05	0.000155303	0.000814679	0.00436545	0.040534	0.0233554	0.0232165
4.01752e-112	1.01953e-19	5.08354e-13	3.69281e-10	1.89437e-08	3.36238e-07	3.31577e-06	2.41217e-05	0.000140433	0.000744291	0.00406148	0.0366266	0.0233128	0.0231242
2.12898e-114	5.20889e-20	3.48593e-13	2.84679e-10	1.55293e-08	2.86413e-07	2.89815e-06	2.14839e-05	0.000126851	0.00067935	0.00377631	0.0328661	0.0232881	0.0230331
1.06734e-116	2.64461e-20	2.38128e-13	2.18868e-10	1.27038e-08	2.43561e-07	2.52955e-06	1.91113e-05	0.000114459	0.000619496	0.00350863	0.0293854	0.0232869	0.0229431
5.06233e-119	1.33431e-20	1.62048e-13	1.67819e-10	1.03709e-08	2.06772e-07	2.20471e-06	1.698e-05	0.000103168	0.00056439	0.00325724	0.0262463	0.0233166	0.0228542
2.27152e-121	6.69017e-21	1.09856e-13	1.28331e-10	8.44886e-09	1.75245e-07	1.91886e-06	1.50679e-05	9.28901e-05	0.000513708	0.00302105	0.0234607	0.0233873	0.0227663
9.64274e-124	3.3336e-21	7.41905e-14	9.78705e-11	6.86877e-09	1.48275e-07	1.66771e-06	1.33549e-05	8.35467e-05	0.000467141	0.00279914	0.0210115	0.0235123	0.0226795
3.87259e-126	1.65081e-21	4.99139e-14	7.444e-11	5.57261e-09	1.25246e-07	1.44739e-06	1.18222e-05	7.50626e-05	0.0004244	0.00259068	0.0188668	0.0237093	0.0225936
1.47137e-128	8.1244e-22	3.34539e-14	5.64669e-11	4.51169e-09	1.05615e-07	1.25439e-06	1.04526e-05	6.73678e-05	0.00038521	0.00238956	0.01699	0.0240017	0.0225088
5.2888e-131	3.97384e-22	2.2337e-14	4.27185e-11	3.64519e-09	8.89118e-08	1.0856e-06	9.23047e-06	6.0397e-05	0.000349313	0.00219285	0.0153451	0.0244205	0.022425
1.7985e-133	1.93179e-22	1.48579e-14	3.2231e-11	2.93901e-09	7.47246e-08	9.38186e-07	8.14129e-06	5.40895e-05	0.000316466	0.00200434	0.0138989	0.0250062	0.0223422
5.78606e-136	9.33367e-23	9.84574e-15	2.42531e-11	2.36474e-09	6.26958e-08	8.09647e-07	7.17188e-06	4.83888e-05	0.00028644	0.00182631	0.0126224	0.0258108	0.0222604
1.76105e-138	4.48223e-23	6.49978e-15	1.82011e-11	1.89875e-09	5.25151e-08	6.97731e-07	6.31021e-06	4.32425e-05	0.00025902	0.00166001	0.0114907	0.0268993	0.0221796
5.07083e-141	2.13941e-23	4.27476e-15	1.36228e-11	1.52144e-09	4.39138e-08	6.00437e-07	5.5453e-06	3.86022e-05	0.000234005	0.00150589	0.0104829	0.0283479	0.0220999
1.38135e-143	1.01499e-23	2.80085e-15	1.01689e-11	1.21659e-09	3.66597e-08	5.15979e-07	4.86718e-06	3.44229e-05	0.000211209	0.00136394	0.00958136	0.0302369	0.0220212
3.55996e-146	4.7864e-24	1.82824e-15	7.5704e-12	9.70809e-10	3.05526e-08	4.42776e-07	4.26679e-06	3.06632e-05	0.000190454	0.00123378	0.00877151	0.0326315	0.0219438
8.6797e-149	2.24357e-24	1.1889e-15	5.62089e-12	7.73086e-10	2.54202e-08	3.79422e-07	3.7359e-06	2.72849e-05	0.000171578	0.00111485	0.00804103	0.0355467	0.0218676
2.00208e-151	1.04536e-24	7.70249e-16	4.16229e-12	6.14364e-10	2.11146e-08	3.24674e-07	3.26709e-06	2.42528e-05	0.000154428	0.00100648	0.00737968	0.0388999	0.0217928
4.36895e-154	4.8417e-25	4.97152e-16	3.07398e-12	4.87223e-10	1.75089e-08	2.77434e-07	2.85364e-06	2.15346e-05	0.000138861	0.000907932	0.00677883	0.0424727	0.0217197
9.01964e-157	2.22916e-25	3.19686e-16	2.26419e-12	3.85597e-10	1.44946e-08	2.36732e-07	2.48947e-06	1.91005e-05	0.000124746	0.000818459	0.00623121	0.0459145	0.0216484
1.76165e-159	1.02025e-25	2.04803e-16	1.66329e-12	3.0454e-10	1.19792e-08	2.01718e-07	2.16914e-06	1.69235e-05	0.00011196	0.000737328	0.00573068	0.0488088	0.0215793
3.25512e-162	4.64197e-26	1.30716e-16	1.21862e-12	2.40027e-10	9.8837e-09	1.71639e-07	1.88773e-06	1.49785e-05	0.00010039	0.000663838	0.00527198	0.0507749	0.0215128
5.69026e-165	2.09961e-26	8.31202e-17	8.90461e-13	1.88791e-10	8.14115e-09	1.4584e-07	1.64082e-06	1.32429e-05	8.99311e-05	0.000597325	0.00485061	0.0515542	0.0214497
9.41055e-168	9.4411e-27	5.26585e-17	6.48944e-13	1.48187e-10	6.69461e-09	1.23744e-07	1.42448e-06	1.16959e-05	8.04858e-05	0.00053717	0.0044627	0.0510483	0.0213907
1.47237e-170	4.22051e-27	3.32368e-17	4.71679e-13	1.16076e-10	5.49589e-09	1.04848e-07	1.23516e-06	1.03185e-05	7.19646e-05	0.000482798	0.0041049	0.0493192	0.0213369
2.17938e-173	1.87574e-27	2.09006e-17	3.41927e-13	9.0737e-11	4.50427e-09	8.87125e-08	1.0697e-06	9.09364e-06	6.42849e-05	0.000433683	0.00377427	0.0465685	0.0212898
3.05189e-176	8.28813e-28	1.30946e-17	2.47212e-13	7.07835e-11	3.68541e-09	7.49543e-08	9.2528e-07	8.00559e-06	5.73705e-05	0.000389339	0.00346826	0.0430948	0.0212512
4.04317e-179	3.64103e-28	8.17375e-18	1.78261e-13	5.51046e-11	3.01037e-09	6.32406e-08	7.99385e-07	7.04019e-06	5.11514e-05	0.000349324	0.00318467	0.0392301	0.0212238
5.0675e-182	1.59032e-28	5.08332e-18	1.28202e-13	4.28107e-11	2.45488e-09	5.32824e-08	6.89781e-07	6.18458e-06	4.55635e-05	0.000313235	0.00292154	0.0352748	0.0212109
6.00872e-185	6.90634e-29	3.14973e-18	9.19565e-14	3.31913e-11	1.99854e-09	4.48291e-08	5.94481e-07	5.42715e-06	4.05476e-05	0.000280702	0.00267684	0.0314552	0.021217
6.74043e-188	2.98209e-29	1.94447e-18	6.57846e-14	2.56806e-11	1.62432e-09	3.76638e-08	5.11726e-07	4.7574e-06	3.60498e-05	0.000251392	0.00244528	0.027913	0.0212478
7.15338e-191	1.28031e-29	1.19601e-18	4.69375e-14	1.98288e-11	1.31797e-09	3.15993e-08	4.39957e-07	4.16584e-06	3.20206e-05	0.000224998	0.00221343	0.0247173	0.0213111
7.18212e-194	5.46556e-30	7.32955e-19	3.34018e-14	1.52791e-11	1.06762e-09	2.6474e-08	3.77794e-07	3.64394e-06	2.84149e-05	0.000201245	0.00198923	0.0218848	0.0214171
6.822e-197	2.32002e-30	4.47536e-19	2.37069e-14	1.17492e-11	8.63379e-10	2.21489e-08	3.2402e-07	3.18402e-06	2.51914e-05	0.000179881	0.00177787	0.0194009	0.0215794
6.13039e-200	9.79254e-31	2.72265e-19	1.67817e-14	9.01635e-12	6.97047e-10	1.85042e-08	2.77563e-07	2.77918e-06	2.23124e-05	0.000160676	0.00158229	0.0172348	0.0218155
5.21173e-203	4.1101e-31	1.65033e-19	1.18483e-14	6.905e-12	5.61823e-10	1.54376e-08	2.37479e-07	2.42322e-06	1.97437e-05	0.000143423	0.00140379	0.0153493	0.0221491
4.19173e-206	1.71543e-31	9.96705e-20	8.34323e-15	5.27726e-12	4.52077e-10	1.28611e-08	2.02937e-07	2.11059e-06	1.74542e-05	0.000127934	0.00124255	0.0137073	0.0226106
3.1895e-209	7.11975e-32	5.99767e-20	5.85964e-15	4.025e-12	3.63164e-10	1.06996e-08	1.73209e-07	1.83634e-06	1.54156e-05	0.000114037	0.00109801	0.0122741	0.0232399
2.29599e-212	2.93858e-32	3.59601e-20	4.10458e-15	3.06362e-12	2.91253e-10	8.88886e-09	1.47656e-07	1.59602e-06	1.36022e-05	0.000101577	0.000969169	0.0110193	0.0240882
1.56363e-215	1.20614e-32	2.14825e-20	2.86766e-15	2.32712e-12	2.33192e-10	7.37419e-09	1.25721e-07	1.38566e-06	1.19908e-05	9.04128e-05	0.000854806	0.00991632	0.0252188
1.00743e-218	4.9233e-33	1.27872e-20	1.99824e-15	1.76407e-12	1.86396e-10	6.10903e-09	1.06914e-07	1.20175e-06	1.05603e-05	8.04168e-05	0.000753596	0.00894293	0.0267058
6.14067e-222	1.99857e-33	7.58396e-21	1.38878e-15	1.33452e-12	1.48742e-10	5.05382e-09	9.08107e-08	1.04114e-06	9.29159e-06	7.1473e-05	0.000664213	0.00808028	0.0286271
3.54106e-225	8.06861e-34	4.48177e-21	9.62679e-16	1.00751e-12	1.18498e-10	4.17502e-09	7.70393e-08	9.01026e-07	8.16758e-06	6.34765e-05	0.000585383	0.0073126	0.031045
1.93183e-228	3.23967e-34	2.639e-21	6.65572e-16	7.59084e-13	9.42469e-11	3.44419e-09	6.52772e-08	7.78939e-07	7.17274e-06	5.63321e-05	0.000515922	0.0066267	0.0339724
9.97058e-232	1.2937e-34	1.54834e-21	4.5896e-16	5.70749e-13	7.48343e-11	2.83731e-09	5.52439e-08	6.72676e-07	6.29312e-06	4.99539e-05	0.000454742	0.00601154	0.0373271
4.86845e-235	5.13814e-35	9.05174e-22	3.15662e-16	4.28269e-13	5.93216e-11	2.33409e-09	4.66962e-08	5.8029e-07	5.51613e-06	4.4264e-05	0.000400865	0.00545783	0.0408949
2.24894e-238	2.02968e-35	5.27281e-22	2.1654e-16	3.20704e-13	4.69466e-11	1.91743e-09	3.94232e-08	5.00059e-07	4.8305e-06	3.91919e-05	0.000353417	0.00495777	0.0443333
9.82841e-242	7.97452e-36	3.06053e-22	1.48157e-16	2.39667e-13	3.70915e-11	1.57294e-09	3.32427e-08	4.30461e-07	4.22607e-06	3.46741e-05	0.000311623	0.00450474	0.0472347
4.06356e-245	3.11636e-36	1.77011e-22	1.01106e-16	1.78744e-13	2.92567e-11	1.28853e-09	2.79973e-08	3.70155e-07	3.69378e-06	3.06532e-05	0.000274798	0.00409313	0.0492249
1.58945e-248	1.21133e-36	1.02013e-22	6.88184e-17	1.33037e-13	2.30385e-11	1.05407e-09	2.3551e-08	3.17958e-07	3.22547e-06	2.70773e-05	0.000242342	0.00371815	0.0500464
5.88173e-252	4.6834e-37	5.85817e-23	4.67201e-17	9.88165e-14	1.81119e-11	8.61066e-10	1.97868e-08	2.72831e-07	2.81387e-06	2.38997e-05	0.000213725	0.00337571	0.0495982
2.05911e-255	1.80114e-37	3.35216e-23	3.16356e-17	7.32498e-14	1.42152e-11	7.02417e-10	1.66042e-08	2.33859e-07	2.45246e-06	2.10782e-05	0.000188486	0.0030621	0.0479364
6.81983e-259	6.89024e-38	1.91138e-23	2.1366e-17	5.4188e-14	1.11385e-11	5.72197e-10	1.39167e-08	2.0024e-07	2.13545e-06	1.85751e-05	0.000166219	0.00277375	0.0452545
2.1369e-262	2.62196e-38	1.086e-23	1.43928e-17	4.00055e-14	8.71318e-12	4.65466e-10	1.165e-08	1.71272e-07	1.85766e-06	1.63561e-05	0.000146569	0.00250858	0.0418428
6.33451e-266	9.92505e-39	6.14858e-24	9.67037e-18	2.94752e-14	6.80471e-12	3.78114e-10	9.74075e-09	1.46338e-07	1.61447e-06	1.43907e-05	0.000129224	0.00223798	0.0380273
1.77647e-269	3.73733e-39	3.46887e-24	6.48066e-18	2.16728e-14	5.30547e-12	3.06726e-10	8.13455e-09	1.24901e-07	1.40179e-06	1.26513e-05	0.000113911	0.00197283	0.0341061
4.71327e-273	1.39998e-39	1.95015e-24	4.33186e-18	1.59036e-14	4.12971e-12	2.48468e-10	6.78499e-09	1.06491e-07	1.21597e-06	1.11131e-05	0.000100391	0.00172305	0.0303075
1.18305e-276	5.217e-40	1.0925e-24	2.88808e-18	1.16465e-14	3.2092e-12	2.00994e-10	5.6525e-09	9.0698e-08	1.05378e-06	9.75405e-06	8.84532e-05	0.00149423	0.026777
2.80933e-280	1.93404e-40	6.09887e-25	1.92054e-18	8.51176e-15	2.48976e-12	1.62364e-10	4.70335e-09	7.71648e-08	9.12365e-07	8.55424e-06	7.79122e-05	0.00128889	0.023588
6.31131e-284	7.13292e-41	3.39276e-25	1.27386e-18	6.20821e-15	1.92841e-12	1.30975e-10	3.90885e-09	6.55811e-08	7.89177e-07	7.49591e-06	6.86052e-05	0.00110747	0.0207612
1.34138e-287	2.61717e-41	1.88077e-25	8.42754e-19	4.51894e-15	1.49116e-12	1.05507e-10	3.24464e-09	5.5677e-08	6.81975e-07	6.56315e-06	6.03884e-05	0.000949043	0.0182844
2.69715e-291	9.55357e-42	1.03897e-25	5.56115e-19	3.2827e-15	1.15116e-12	8.48722e-11	2.69004e-09	4.72184e-08	5.88777e-07	5.74176e-06	5.31354e-05	0.0008119	0.0161283
5.13067e-295	3.4696e-42	5.71943e-26	3.66027e-19	2.37985e-15	8.8721e-13	6.81781e-11	2.22755e-09	4.00022e-08	5.07835e-07	5.01905e-06	4.67343e-05	0.000693947	0.0142566
9.23339e-299	1.25366e-42	3.13755e-26	2.40297e-19	1.72184e-15	6.82656e-13	5.46913e-11	1.84235e-09	3.38528e-08	4.37605e-07	4.38371e-06	4.10864e-05	0.000592969	0.0126322
1.57205e-302	4.50687e-43	1.71521e-26	1.57351e-19	1.24326e-15	5.24399e-13	4.38112e-11	1.52192e-09	2.86183e-08	3.7673e-07	3.82563e-06	3.61045e-05	0.000506797	0.0112201
2.53214e-306	1.61203e-43	9.34413e-27	1.02773e-19	8.95899e-16	4.02167e-13	3.50466e-11	1.25571e-09	2.41674e-08	3.24016e-07	3.33586e-06	3.17115e-05	0.000433405	0.00998947
3.85858e-310	5.73694e-44	5.07289e-27	6.69546e-20	6.4429e-16	3.07918e-13	2.79964e-11	1.03481e-09	2.03871e-08	2.78414e-07	2.90638e-06	2.7839e-05	0.000370963	0.00891327
5.56268e-314	2.03145e-44	2.74454e-27	4.35081e-20	4.62414e-16	2.35368e-13	2.23333e-11	8.51746e-10	1.71798e-08	2.39004e-07	2.5301e-06	2.44268e-05	0.000317852	0.00796862
7.58682e-318	7.15744e-45	1.47974e-27	2.82002e-20	3.31214e-16	1.79617e-13	1.77909e-11	7.00221e-10	1.44618e-08	2.04978e-07	2.20071e-06	2.14214e-05	0.000272665	0.00713618
9.73309e-322	2.50924e-45	7.95064e-28	1.82317e-20	2.36763e-16	1.36846e-13	1.41527e-11	5.74959e-10	1.21608e-08	1.7563e-07	1.91262e-06	1.87754e-05	0.000234189	0.00639971
0	8.75325e-46	4.25723e-28	1.17569e-20	1.68908e-16	1.04088e-13	1.12428e-11	4.71537e-10	1.0215e-08	1.50342e-07	1.66086e-06	1.6447e-05	0.000201393	0.00574561
0	3.0384e-46	2.27175e-28	7.56236e-21	1.20258e-16	7.9042e-14	8.91874e-12	3.86252e-10	8.57152e-09	1.28572e-07	1.44104e-06	1.4399e-05	0.000173402	0.00516246
0	1.04948e-46	1.2081e-28	4.85195e-21	8.54491e-17	5.9924e-14	7.06528e-12	3.16011e-10	7.18479e-09	1.09851e-07	1.24927e-06	1.25986e-05	0.000149475	0.00464069
0	3.60721e-47	6.4027e-29	3.10508e-21	6.05943e-17	4.53555e-14	5.58922e-12	2.58233e-10	6.01602e-09	9.37673e-08	1.08212e-06	1.10167e-05	0.000128992	0.00417222
0	1.23378e-47	3.38172e-29	1.98211e-21	4.28832e-17	3.42725e-14	4.41539e-12	2.10765e-10	5.03203e-09	7.99625e-08	9.36555e-07	9.62751e-06	0.000111429	0.00375021
0	4.19938e-48	1.78005e-29	1.26206e-21	3.02883e-17	2.58553e-14	3.48323e-12	1.71815e-10	4.20451e-09	6.81256e-08	8.09892e-07	8.40829e-06	9.6346e-05	0.00336895
0	1.42239e-48	9.33792e-30	8.01558e-22	2.13498e-17	1.94734e-14	2.74405e-12	1.39895e-10	3.50936e-09	5.7986e-08	6.99774e-07	7.33884e-06	8.33736e-05	0.00302379
0	4.79451e-49	4.88194e-30	5.07797e-22	1.50192e-17	1.46427e-14	2.15873e-12	1.13768e-10	2.92603e-09	4.93089e-08	6.04123e-07	6.40133e-06	7.22005e-05	0.00271038
0	1.60832e-49	2.54367e-30	3.20885e-22	1.05447e-17	1.09923e-14	1.6959e-12	9.24096e-11	2.43708e-09	4.18905e-08	5.21109e-07	5.57998e-06	6.25643e-05	0.00241127
0	5.36919e-50	1.32087e-30	2.02261e-22	7.38842e-18	8.23844e-15	1.33046e-12	7.49706e-11	2.02768e-09	3.55546e-08	4.49126e-07	4.86083e-06	5.42434e-05	0.00210338
0	1.78386e-50	6.83587e-31	1.27168e-22	5.16661e-18	6.16439e-15	1.04231e-12	6.07495e-11	1.68526e-09	3.01485e-08	3.86761e-07	4.23158e-06	4.70503e-05	0.00180589
0	5.89845e-51	3.52583e-31	7.9754e-23	3.60574e-18	4.60495e-15	8.1544e-13	4.91669e-11	1.39919e-09	2.55401e-08	3.32777e-07	3.68133e-06	4.08258e-05	0.00153102
0	1.94108e-51	1.81246e-31	4.98923e-23	2.51142e-18	3.43438e-15	6.37064e-13	3.97448e-11	1.16044e-09	2.16158e-08	2.86088e-07	3.20048e-06	3.54348e-05	0.00128519
0	6.35754e-52	9.28572e-32	3.11331e-23	1.74574e-18	2.55719e-15	4.97018e-13	3.20898e-11	9.61417e-10	1.82771e-08	2.45742e-07	2.78056e-06	3.0762e-05	0.00107062
0	2.07243e-52	4.7414e-32	1.93786e-23	1.21109e-18	1.90093e-15	3.87221e-13	2.5878e-11	7.95681e-10	1.54395e-08	2.10909e-07	2.41408e-06	2.67092e-05	0.000886777
0	6.7239e-53	2.41293e-32	1.20318e-23	8.38517e-19	1.41079e-15	3.01262e-13	2.08437e-11	6.57819e-10	1.30301e-08	1.80861e-07	2.09446e-06	2.3192e-05	0.000731511
0	2.17131e-53	1.22386e-32	7.45167e-24	5.79408e-19	1.04531e-15	2.3406e-13	1.67686e-11	5.43267e-10	1.09864e-08	1.54964e-07	1.81591e-06	2.01382e-05	0.000601813
0	6.97896e-54	6.18684e-33	4.6035e-24	3.99573e-19	7.73256e-16	1.81597e-13	1.3474e-11	4.48188e-10	9.2544e-09	1.32663e-07	1.5733e-06	1.74859e-05	0.000494375
0	2.23271e-54	3.11718e-33	2.83686e-24	2.75009e-19	5.71073e-16	1.40698e-13	1.08137e-11	3.69358e-10	7.78811e-09	1.13476e-07	1.36216e-06	1.51815e-05	0.000405925
0	7.10976e-55	1.56535e-33	1.74382e-24	1.88902e-19	4.21068e-16	1.0886e-13	8.66831e-12	3.04071e-10	6.54795e-09	9.69818e-08	1.17852e-06	1.3179e-05	0.000333425
0	2.25354e-55	7.83467e-34	1.06926e-24	1.29499e-19	3.09959e-16	8.41096e-14	6.9402e-12	2.50059e-10	5.50007e-09	8.28154e-08	1.01891e-06	1.14387e-05	0.000274169
0	7.11e-56	3.90835e-34	6.54006e-25	8.86008e-20	2.27797e-16	6.48967e-14	5.54995e-12	2.05424e-10	4.61553e-09	7.06587e-08	8.80301e-07	9.92597e-06	0.000225813
0	2.23293e-56	1.94326e-34	3.99024e-25	6.04993e-20	1.67142e-16	5.00034e-14	4.43288e-12	1.68578e-10	3.86958e-09	6.02357e-08	7.60002e-07	8.61117e-06	0.000186371
0	6.98056e-57	9.63021e-35	2.4285e-25	4.12292e-20	1.22438e-16	3.84747e-14	3.5364e-12	1.38194e-10	3.24113e-09	5.13069e-08	6.55673e-07	7.46841e-06	0.000154185
0	2.1723e-57	4.75676e-35	1.47434e-25	2.80416e-20	8.9545e-17	2.95632e-14	2.81785e-12	1.13167e-10	2.71218e-09	4.36647e-08	5.6526e-07	6.47528e-06	0.00012789
0	6.72934e-58	2.34186e-35	8.9285e-26	1.90346e-20	6.53822e-17	2.26844e-14	2.24261e-12	9.25742e-11	2.26741e-09	3.71295e-08	4.86962e-07	5.61231e-06	0.000106369
0	2.07517e-58	1.14917e-35	5.39366e-26	1.28952e-20	4.7662e-17	1.73822e-14	1.78266e-12	7.56487e-11	1.89379e-09	3.15457e-08	4.19207e-07	4.86258e-06	8.87152e-05
0	6.37045e-59	5.62069e-36	3.25023e-26	8.71879e-21	3.4688e-17	1.33009e-14	1.41535e-12	6.17524e-11	1.58024e-09	2.6779e-08	3.60617e-07	4.21138e-06	7.41951e-05
0	1.94684e-59	2.74015e-36	1.95376e-26	5.88342e-21	2.52046e-17	1.01639e-14	1.12238e-12	5.03556e-11	1.31737e-09	2.27134e-08	3.0999e-07	3.6459e-06	6.22181e-05
0	5.92296e-60	1.33151e-36	1.17153e-26	3.96232e-21	1.82843e-17	7.75599e-15	8.88991e-13	4.10187e-11	1.09718e-09	1.92487e-08	2.66276e-07	3.155e-06	5.23087e-05
0	1.79392e-60	6.44911e-37	7.00754e-27	2.66327e-21	1.32425e-17	5.9104e-15	7.0329e-13	3.33778e-11	9.12937e-10	1.62988e-08	2.28559e-07	2.72899e-06	4.40845e-05
0	5.40916e-61	3.11347e-37	4.18126e-27	1.7866e-21	9.57543e-18	4.49777e-15	5.55715e-13	2.71316e-11	7.58916e-10	1.37893e-08	1.9604e-07	2.35941e-06	3.72377e-05
0	1.62378e-61	1.49824e-37	2.48874e-27	1.19616e-21	6.91263e-18	3.41806e-15	4.38582e-13	2.2031e-11	6.30285e-10	1.16563e-08	1.68025e-07	2.03892e-06	3.152e-05
0	4.85286e-62	7.18646e-38	1.47769e-27	7.99276e-22	4.98224e-18	2.59397e-15	3.45725e-13	1.78704e-11	5.22962e-10	9.8449e-09	1.43907e-07	1.7611e-06	2.67313e-05
0	1.44395e-62	3.43593e-38	8.75228e-28	5.33033e-22	3.58511e-18	1.96585e-15	2.72202e-13	1.44802e-11	4.33505e-10	8.30797e-09	1.2316e-07	1.52037e-06	2.27094e-05
0	4.27755e-63	1.63747e-38	5.17122e-28	3.54781e-22	2.5756e-18	1.48778e-15	2.14059e-13	1.17209e-11	3.59012e-10	7.00505e-09	1.05326e-07	1.31187e-06	1.93225e-05
0	1.26163e-63	7.7787e-39	3.0479e-28	2.35677e-22	1.84736e-18	1.12442e-15	1.68135e-13	9.47731e-12	2.97039e-10	5.90147e-09	9.00073e-08	1.13137e-06	1.64635e-05
0	3.70487e-64	3.68337e-39	1.79203e-28	1.56251e-22	1.32289e-18	8.48639e-16	1.31905e-13	7.65512e-12	2.45533e-10	4.96754e-09	7.68597e-08	9.75187e-07	1.40446e-05
0	1.08323e-64	1.73857e-39	1.05106e-28	1.03391e-22	9.45785e-19	6.39616e-16	1.03359e-13	6.17677e-12	2.02766e-10	4.17787e-09	6.55838e-08	8.40105e-07	1.19938e-05
0	3.15343e-65	8.17991e-40	6.14964e-29	6.82799e-23	6.75089e-19	4.81414e-16	8.08941e-14	4.97867e-12	1.67291e-10	3.51076e-09	5.59205e-08	7.23333e-07	1.02519e-05
0	9.14044e-66	3.83636e-40	3.58932e-29	4.50044e-23	4.81092e-19	3.61844e-16	6.32365e-14	4.00873e-12	1.37893e-10	2.94768e-09	4.76454e-08	6.22443e-07	8.76991e-06
0	2.63802e-66	1.79352e-40	2.08986e-29	2.96054e-23	3.42291e-19	2.71599e-16	4.93742e-14	3.22435e-12	1.13553e-10	2.47281e-09	4.05646e-08	5.3532e-07	7.50717e-06
0	7.58092e-67	8.35818e-41	1.21384e-29	1.94375e-23	2.43143e-19	2.03581e-16	3.85048e-14	2.59072e-12	9.34221e-11	2.07269e-09	3.45102e-08	4.60126e-07	6.42983e-06
0	2.16923e-67	3.88274e-41	7.03322e-30	1.27369e-23	1.72436e-19	1.52388e-16	2.99925e-14	2.07942e-12	7.67875e-11	1.73584e-09	2.93375e-08	3.95264e-07	5.5096e-06
0	6.18066e-68	1.798e-41	4.06528e-30	8.32997e-24	1.22095e-19	1.13912e-16	2.33342e-14	1.66727e-12	6.30555e-11	1.4525e-09	2.49214e-08	3.39345e-07	4.7228e-06
0	1.75355e-68	8.29981e-42	2.34409e-30	5.43723e-24	8.63107e-20	8.50338e-17	1.81324e-14	1.3354e-12	5.17304e-11	1.21439e-09	2.11541e-08	2.91163e-07	4.04949e-06
0	4.95401e-69	3.81923e-42	1.34836e-30	3.54217e-24	6.09164e-20	6.33897e-17	1.40735e-14	1.06847e-12	4.23995e-11	1.01445e-09	1.79429e-08	2.49673e-07	3.47289e-06
0	1.39368e-69	1.75193e-42	7.73721e-31	2.30312e-24	4.29245e-20	4.71901e-17	1.09101e-14	8.53991e-13	3.47189e-11	8.46707e-10	1.52076e-08	2.13965e-07	2.97879e-06
0	3.90424e-70	8.01107e-43	4.42909e-31	1.49459e-24	3.0198e-20	3.50823e-17	8.44775e-15	6.8185e-13	2.8403e-11	7.06106e-10	1.28797e-08	1.83252e-07	2.55518e-06
0	1.08915e-70	3.65176e-43	2.52927e-31	9.68023e-25	2.12106e-20	2.60453e-17	6.53335e-15	5.43835e-13	2.32141e-11	5.88354e-10	1.08998e-08	1.56851e-07	2.19186e-06
0	3.02568e-71	1.65941e-43	1.44089e-31	6.2576e-25	1.48741e-20	1.93098e-17	5.04678e-15	4.333e-13	1.89554e-11	4.89823e-10	9.21736e-09	1.3417e-07	1.88013e-06
0	8.3704e-72	7.51708e-44	8.18877e-32	4.03729e-25	1.04139e-20	1.42966e-17	3.89383e-15	3.44869e-13	1.54634e-11	4.07448e-10	7.78872e-09	1.14697e-07	1.61261e-06
0	2.30603e-72	3.39461e-44	4.64261e-32	2.59975e-25	7.27945e-21	1.05704e-17	3.0007e-15	2.74197e-13	1.26028e-11	3.3864e-10	6.57653e-09	9.79894e-08	1.38299e-06
0	6.32678e-73	1.52819e-44	2.6258e-32	1.67084e-25	5.08027e-21	7.80472e-18	2.30968e-15	2.17778e-13	1.02618e-11	2.81213e-10	5.5488e-09	8.36624e-08	1.18588e-06
0	1.72865e-73	6.8583e-45	1.48156e-32	1.07176e-25	3.53981e-21	5.75479e-18	1.77569e-15	1.72786e-13	8.34777e-12	2.33327e-10	4.67814e-09	7.13848e-08	1.01666e-06
0	4.70376e-74	3.06838e-45	8.33942e-33	6.8616e-26	2.46251e-21	4.23749e-18	1.36353e-15	1.36946e-13	6.78437e-12	1.93432e-10	3.9411e-09	6.08702e-08	8.71397e-07
0	1.27468e-74	1.36854e-45	4.68288e-33	4.38445e-26	1.71033e-21	3.11598e-18	1.0458e-15	1.08426e-13	5.50859e-12	1.60222e-10	3.31767e-09	5.1871e-08	7.46699e-07
0	3.44017e-75	6.08504e-46	2.62332e-33	2.7962e-26	1.18601e-21	2.28817e-18	8.01151e-16	8.57551e-14	4.46852e-12	1.32602e-10	2.79074e-09	4.41738e-08	6.39667e-07
0	9.24676e-76	2.69731e-46	1.46606e-33	1.77985e-26	8.2111e-22	1.67799e-18	6.13008e-16	6.77535e-14	3.62142e-12	1.0965e-10	2.34571e-09	3.75945e-08	5.47811e-07
0	2.47534e-76	1.19196e-46	8.17365e-34	1.13075e-26	5.67572e-22	1.22885e-18	4.68493e-16	5.34746e-14	2.93215e-12	9.05938e-11	1.97016e-09	3.19744e-08	4.68992e-07
0	6.59966e-77	5.25122e-47	4.54617e-34	7.16989e-27	3.91694e-22	8.98698e-19	3.57622e-16	4.21606e-14	2.37184e-12	7.47863e-11	1.65348e-09	2.71767e-08	4.01376e-07
0	1.75249e-77	2.30636e-47	2.52256e-34	4.53759e-27	2.69886e-22	6.56354e-19	2.72666e-16	3.32056e-14	1.9168e-12	6.16847e-11	1.38664e-09	2.30838e-08	3.43382e-07
0	4.63491e-78	1.00987e-47	1.39638e-34	2.86619e-27	1.85661e-22	4.78708e-19	2.07646e-16	2.61253e-14	1.54761e-12	5.08353e-11	1.16198e-09	1.95944e-08	2.93656e-07
0	1.22092e-78	4.40837e-48	7.71147e-35	1.80697e-27	1.27517e-22	3.48668e-19	1.57943e-16	2.05331e-14	1.24836e-12	4.18587e-11	9.72985e-10	1.66216e-08	2.51032e-07
0	3.20329e-79	1.91852e-48	4.24854e-35	1.13702e-27	8.74428e-23	2.53608e-19	1.19995e-16	1.6121e-14	1.00602e-12	3.44381e-11	8.14106e-10	1.40905e-08	2.14506e-07
0	8.37094e-80	8.32407e-49	2.33514e-35	7.14086e-28	5.98671e-23	1.84214e-19	9.10571e-17	1.26438e-14	8.09972e-13	2.8309e-11	6.80652e-10	1.19369e-08	1.83216e-07
0	2.17886e-80	3.6007e-49	1.28044e-35	4.47614e-28	4.09224e-23	1.33626e-19	6.90159e-17	9.90614e-15	6.51516e-13	2.3251e-11	5.68641e-10	1.01057e-08	1.56423e-07
0	5.64889e-81	1.55282e-49	7.00456e-36	2.80044e-28	2.79283e-23	9.67985e-20	5.22481e-17	7.75315e-15	5.23567e-13	1.90806e-11	4.74702e-10	8.54979e-09	1.33487e-07
0	1.45876e-81	6.67643e-50	3.82275e-36	1.74872e-28	1.90299e-23	7.00256e-20	3.95074e-17	6.06173e-15	4.20352e-13	1.5645e-11	3.95979e-10	7.22859e-09	1.13862e-07
0	3.7523e-82	2.86191e-50	2.08136e-36	1.0899e-28	1.29461e-23	5.05889e-20	2.98382e-17	4.73436e-15	3.37168e-13	1.28171e-11	3.30059e-10	6.10747e-09	9.7077e-08
0	9.61406e-83	1.2231e-50	1.13057e-36	6.77989e-29	8.79326e-24	3.64975e-20	2.25088e-17	3.69377e-15	2.70192e-13	1.04915e-11	2.74904e-10	5.15677e-09	8.27264e-08
0	2.45369e-83	5.21147e-51	6.12669e-37	4.20952e-29	5.96311e-24	2.62956e-20	1.69598e-17	2.87889e-15	2.16318e-13	8.58059e-12	2.2879e-10	4.35114e-09	7.04628e-08
0	6.23793e-84	2.21389e-51	3.31233e-37	2.60865e-29	4.03745e-24	1.89196e-20	1.27636e-17	2.24143e-15	1.73024e-13	7.01181e-12	1.90267e-10	3.6689e-09	5.99874e-08
0	1.5797e-84	9.37678e-52	1.78659e-37	1.61352e-29	2.72931e-24	1.35942e-20	9.59437e-18	1.7433e-15	1.38265e-13	5.725e-12	1.58109e-10	3.09154e-09	5.10436e-08
0	3.98499e-85	3.95962e-52	9.61383e-38	9.96107e-30	1.84209e-24	9.75452e-21	7.20353e-18	1.35446e-15	1.10385e-13	4.67039e-12	1.31287e-10	2.60328e-09	4.3411e-08
0	1.00139e-85	1.66708e-52	5.16122e-38	6.13781e-30	1.24131e-24	6.98988e-21	5.40208e-18	1.05124e-15	8.80448e-14	3.80684e-12	1.08931e-10	2.19066e-09	3.69007e-08
0	2.50675e-86	6.99793e-53	2.76436e-38	3.77483e-30	8.35146e-25	5.00202e-21	4.04637e-18	8.15057e-16	7.01601e-14	3.10033e-12	9.03129e-11	1.84218e-09	3.13502e-08
0	6.25103e-87	2.92882e-53	1.47714e-38	2.31717e-30	5.60994e-25	3.57464e-21	3.02731e-18	6.31275e-16	5.58561e-14	2.52281e-12	7.48198e-11	1.54809e-09	2.66205e-08
0	1.55286e-87	1.22216e-53	7.87477e-39	1.4197e-30	3.76242e-25	2.55113e-21	2.26223e-18	4.88423e-16	4.44267e-14	2.05113e-12	6.19372e-11	1.30006e-09	2.25922e-08
0	3.8429e-88	5.08485e-54	4.18834e-39	8.68185e-31	2.51936e-25	1.81822e-21	1.68851e-18	3.77502e-16	3.5303e-14	1.66623e-12	5.12335e-11	1.09103e-09	1.91632e-08
0	9.47403e-89	2.10934e-54	2.22248e-39	5.29916e-31	1.68433e-25	1.29411e-21	1.25881e-18	2.91467e-16	2.80267e-14	1.35241e-12	4.23472e-11	9.14984e-10	1.62457e-08
0	2.32684e-89	8.72439e-55	1.17658e-39	3.22836e-31	1.1243e-25	9.19834e-22	9.37356e-19	2.24805e-16	2.22294e-14	1.09677e-12	3.49755e-11	7.66821e-10	1.37648e-08
0	5.69323e-90	3.59788e-55	6.21444e-40	1.96307e-31	7.49286e-26	6.52922e-22	6.97168e-19	1.73209e-16	1.76148e-14	8.88706e-13	2.88649e-11	6.4221e-10	1.16563e-08
0	1.38777e-90	1.47939e-55	3.27473e-40	1.19144e-31	4.98575e-26	4.62835e-22	5.17916e-19	1.33316e-16	1.39451e-14	7.19502e-13	2.38037e-11	5.37482e-10	9.86524e-09
0	3.37012e-91	6.06526e-56	1.72164e-40	7.21755e-32	3.3123e-26	3.27647e-22	3.843e-19	1.02504e-16	1.10296e-14	5.82021e-13	1.96149e-11	4.49524e-10	8.34469e-09
0	8.1536e-92	2.47939e-56	9.03042e-41	4.36405e-32	2.19707e-26	2.31632e-22	2.8482e-19	7.87307e-17	8.71545e-15	4.70412e-13	1.61509e-11	3.75702e-10	7.05451e-09
0	1.96532e-92	1.01059e-56	4.72575e-41	2.63374e-32	1.45505e-26	1.63533e-22	2.10843e-19	6.04083e-17	6.88044e-15	3.79885e-13	1.32884e-11	3.13788e-10	5.9604e-09
0	4.7196e-93	4.10712e-57	2.46736e-41	1.58649e-32	9.62112e-27	1.153e-22	1.55897e-19	4.63017e-17	5.42671e-15	3.0652e-13	1.09249e-11	2.61897e-10	5.03309e-09
0	1.12919e-93	1.66433e-57	1.28527e-41	9.5387e-33	6.35173e-27	8.11832e-23	1.15135e-19	3.54523e-17	4.27614e-15	2.47114e-13	8.9749e-12	2.18438e-10	4.2476e-09
0	2.69169e-94	6.72483e-58	6.6797e-42	5.72434e-33	4.18675e-27	5.70845e-23	8.49307e-20	2.71168e-17	3.36637e-15	1.99054e-13	7.36732e-12	1.82064e-10	3.58262e-09
0	6.39267e-95	2.70936e-58	3.46357e-42	3.42884e-33	2.75537e-27	4.00854e-23	6.25768e-20	2.07196e-17	2.64768e-15	1.60205e-13	6.04306e-12	1.51643e-10	3.01998e-09
0	1.51268e-95	1.08842e-58	1.79182e-42	2.05e-33	1.81051e-27	2.81106e-23	4.60523e-20	1.58151e-17	2.08049e-15	1.2883e-13	4.95304e-12	1.26218e-10	2.54421e-09
0	3.56632e-96	4.3599e-59	9.24846e-43	1.22335e-33	1.1878e-27	1.96865e-23	3.38517e-20	1.2059e-17	1.63327e-15	1.03512e-13	4.05652e-12	1.04983e-10	2.14213e-09
0	8.3774e-97	1.74143e-59	4.76268e-43	7.28673e-34	7.78043e-28	1.37684e-23	2.48542e-20	9.1854e-18	1.281e-15	8.3099e-14	3.31973e-12	8.72608e-11	1.80253e-09
0	1.96073e-97	6.93565e-60	2.44705e-43	4.33216e-34	5.08843e-28	9.61648e-24	1.82267e-20	6.9893e-18	1.00376e-15	6.66554e-14	2.71469e-12	7.248e-11	1.51587e-09
0	4.57249e-98	2.75438e-60	1.25442e-43	2.57078e-34	3.32266e-28	6.70756e-24	1.33509e-20	5.31272e-18	7.85798e-16	5.34206e-14	2.21822e-12	6.01612e-11	1.27404e-09
0	1.06247e-98	1.09074e-60	6.41581e-44	1.52271e-34	2.16624e-28	4.67229e-24	9.76791e-21	4.03412e-18	6.1459e-16	4.27776e-14	1.81116e-12	4.99017e-11	1.07015e-09
0	2.45988e-99	4.307e-61	3.27396e-44	9.00239e-35	1.4101e-28	3.25022e-24	7.13813e-21	3.06006e-18	4.80236e-16	3.42261e-14	1.47766e-12	4.1363e-11	8.9835e-10
0	5.67482e-100	1.69587e-61	1.66689e-44	5.3124e-35	9.16465e-29	2.25794e-24	5.21025e-21	2.31878e-18	3.74904e-16	2.7361e-14	1.20465e-12	3.42617e-11	7.53677e-10
0	1.30447e-100	6.65849e-62	8.46751e-45	3.12907e-35	5.94707e-29	1.5665e-24	3.79861e-21	1.75525e-18	2.92402e-16	2.18545e-14	9.81333e-13	2.83599e-11	6.31921e-10
0	2.98788e-101	2.60691e-62	4.29161e-45	1.83964e-35	3.85312e-29	1.08534e-24	2.76619e-21	1.32729e-18	2.27844e-16	1.74414e-14	7.98799e-13	2.34585e-11	5.29514e-10
0	6.8194e-102	1.01776e-62	2.17021e-45	1.07955e-35	2.49256e-29	7.50968e-25	2.01202e-21	1.00263e-18	1.77373e-16	1.39078e-14	6.4972e-13	1.93907e-11	4.43434e-10
0	1.55091e-102	3.96224e-63	1.09496e-45	6.32338e-36	1.60991e-29	5.18913e-25	1.46175e-21	7.56604e-19	1.37955e-16	1.10807e-14	5.28058e-13	1.60171e-11	3.71122e-10
0	3.51471e-103	1.53818e-63	5.51211e-46	3.697e-36	1.0382e-29	3.58085e-25	1.06074e-21	5.70353e-19	1.07196e-16	8.8209e-15	4.2885e-13	1.32213e-11	3.10412e-10
0	7.93707e-104	5.95461e-64	2.76858e-46	2.15747e-36	6.68475e-30	2.46773e-25	7.68838e-22	4.29505e-19	8.32183e-17	7.01603e-15	3.48013e-13	1.09059e-11	2.59475e-10
0	1.78608e-104	2.29868e-64	1.38745e-46	1.25672e-36	4.29748e-30	1.69835e-25	5.56614e-22	3.23105e-19	6.45437e-17	5.57575e-15	2.82198e-13	8.98979e-12	2.16764e-10
0	4.00516e-105	8.84882e-65	6.93747e-47	7.30679e-37	2.75847e-30	1.16728e-25	4.025e-22	2.42811e-19	5.00133e-17	4.42741e-15	2.28654e-13	7.40516e-12	1.80972e-10
0	8.9499e-106	3.39685e-65	3.46106e-47	4.24046e-37	1.76786e-30	8.0121e-26	2.90717e-22	1.82281e-19	3.8718e-17	3.51262e-15	1.85128e-13	6.0956e-12	1.50997e-10
0	1.99298e-106	1.30034e-65	1.72283e-47	2.4564e-37	1.13123e-30	5.49208e-26	2.09734e-22	1.36699e-19	2.99459e-17	2.78449e-15	1.49772e-13	5.01414e-12	1.25909e-10
0	4.42257e-107	4.9639e-66	8.55665e-48	1.42031e-37	7.22743e-31	3.75965e-26	1.51133e-22	1.0241e-19	2.31397e-17	2.20544e-15	1.21076e-13	4.12168e-12	1.04925e-10
0	9.78008e-108	1.88966e-66	4.24026e-48	8.19724e-38	4.61044e-31	2.57027e-26	1.08779e-22	7.66417e-20	1.78638e-17	1.74534e-15	9.78033e-14	3.38571e-12	8.73836e-11
0	2.1553e-108	7.17358e-67	2.09658e-48	4.72229e-38	2.93649e-31	1.75481e-26	7.82032e-23	5.72982e-20	1.3778e-17	1.38006e-15	7.89433e-14	2.77922e-12	7.27299e-11
0	4.73344e-109	2.71573e-67	1.03433e-48	2.71543e-38	1.86742e-31	1.19648e-26	5.61562e-23	4.27924e-20	1.06169e-17	1.09031e-15	6.36715e-14	2.27978e-12	6.04959e-11
0	1.03598e-109	1.02526e-67	5.09143e-49	1.55857e-38	1.18572e-31	8.14702e-27	4.02777e-23	3.19259e-20	8.17342e-18	8.60672e-16	5.13147e-14	1.86879e-12	5.02885e-11
0	2.25964e-110	3.85998e-68	2.50066e-49	8.9293e-39	7.51713e-32	5.54007e-27	2.88553e-23	2.37941e-20	6.28647e-18	6.78828e-16	4.13244e-14	1.53082e-12	4.17774e-11
0	4.91183e-111	1.44923e-68	1.22547e-49	5.10636e-39	4.75829e-32	3.76231e-27	2.06482e-23	1.77153e-20	4.83067e-18	5.34954e-16	3.32536e-14	1.2531e-12	3.46851e-11
0	1.06406e-111	5.42622e-69	5.9922e-50	2.91481e-39	3.00731e-32	2.55162e-27	1.47581e-23	1.31758e-20	3.70856e-18	4.21219e-16	2.67385e-14	1.02505e-12	2.87789e-11
0	2.29729e-112	2.02612e-69	2.92353e-50	1.66079e-39	1.89774e-32	1.72822e-27	1.0536e-23	9.78945e-21	2.84446e-18	3.31386e-16	2.14834e-14	8.37915e-13	2.38634e-11
0	4.94302e-113	7.54473e-70	1.4232e-50	9.44545e-40	1.19571e-32	1.16898e-27	7.51307e-24	7.26591e-21	2.17967e-18	2.60493e-16	1.7248e-14	6.84467e-13	1.97751e-11
0	1.05999e-113	2.80178e-70	6.91299e-51	5.36214e-40	7.52218e-33	7.89654e-28	5.35122e-24	5.38733e-21	1.66871e-18	2.04594e-16	1.38369e-14	5.5873e-13	1.6377e-11
0	2.26543e-114	1.03763e-70	3.35047e-51	3.03851e-40	4.72491e-33	5.32709e-28	3.80701e-24	3.99032e-21	1.27634e-18	1.60555e-16	1.1092e-14	4.55772e-13	1.35543e-11
0	4.82546e-115	3.83235e-71	1.62027e-51	1.71866e-40	2.96329e-33	3.58895e-28	2.70527e-24	2.95253e-21	9.7533e-19	1.2589e-16	8.88477e-15	3.71527e-13	1.1211e-11
0	1.02441e-115	1.41159e-71	7.8183e-52	9.7035e-41	1.85562e-33	2.41473e-28	1.92014e-24	2.1824e-21	7.44617e-19	9.8626e-17	7.11133e-15	3.02642e-13	9.26702e-12
0	2.1675e-116	5.18532e-72	3.76428e-52	5.4686e-41	1.1602e-33	1.62254e-28	1.36129e-24	1.61148e-21	5.67953e-19	7.7202e-17	5.68752e-15	2.46357e-13	7.6553e-12
0	4.57085e-117	1.89962e-72	1.80841e-52	3.07634e-41	7.2429e-34	1.08879e-28	9.63974e-25	1.18868e-21	4.32802e-19	6.0381e-17	4.5453e-15	2.004e-13	6.3199e-12
0	9.60714e-118	6.94039e-73	8.66881e-53	1.72744e-41	4.51465e-34	7.29661e-29	6.8183e-25	8.75914e-22	3.29507e-19	4.71854e-17	3.62969e-15	1.62902e-13	5.21416e-12
0	2.01258e-118	2.52889e-73	4.14639e-53	9.68237e-42	2.80976e-34	4.88339e-29	4.81708e-25	6.44776e-22	2.50633e-19	3.68426e-17	2.89631e-15	1.32328e-13	4.29917e-12
0	4.20222e-119	9.18986e-74	1.97893e-53	5.41718e-42	1.74602e-34	3.26398e-29	3.39929e-25	4.74142e-22	1.90462e-19	2.87428e-17	2.30934e-15	1.07417e-13	3.5425e-12
0	8.7453e-120	3.33059e-74	9.42414e-54	3.02536e-42	1.08334e-34	2.17871e-29	2.39601e-25	3.48306e-22	1.44603e-19	2.24049e-17	1.83992e-15	8.71345e-14	2.91716e-12
0	1.81403e-120	1.20384e-74	4.47822e-54	1.68654e-42	6.7114e-35	1.45237e-29	1.68689e-25	2.55603e-22	1.09685e-19	1.74499e-17	1.46479e-15	7.06324e-14	2.40069e-12
0	3.75054e-121	4.33966e-75	2.12335e-54	9.38486e-43	4.15143e-35	9.66899e-30	1.18627e-25	1.87381e-22	8.31212e-20	1.35793e-17	1.16526e-15	5.72156e-14	1.9744e-12
0	7.72904e-122	1.56021e-75	1.0046e-54	5.21285e-43	2.564e-35	6.42853e-30	8.33251e-26	1.37226e-22	6.29327e-20	1.05584e-17	9.26267e-16	4.63149e-14	1.62278e-12
0	1.58761e-122	5.59439e-76	4.74264e-55	2.89027e-43	1.58116e-35	4.26844e-30	5.84611e-26	1.00392e-22	4.76035e-20	8.20267e-18	7.35729e-16	3.74648e-14	1.33294e-12
0	3.25051e-123	2.00063e-76	2.23411e-55	1.59962e-43	9.73575e-36	2.83044e-30	4.0969e-26	7.33701e-23	3.5975e-20	6.36719e-18	5.83939e-16	3.02846e-14	1.09416e-12
0	6.63368e-124	7.1356e-77	1.05014e-55	8.83718e-44	5.9855e-36	1.87442e-30	2.86776e-26	5.35662e-23	2.7162e-20	4.93829e-18	4.63111e-16	2.44634e-14	8.97594e-13
0	1.34945e-124	2.5383e-77	4.92549e-56	4.87335e-44	3.67425e-36	1.23967e-30	2.00506e-26	3.90675e-23	2.0489e-20	3.82685e-18	3.67004e-16	1.97473e-14	7.3587e-13
0	2.73627e-125	9.00547e-78	2.30522e-56	2.68263e-44	2.25204e-36	8.18794e-31	1.40027e-26	2.84639e-23	1.54411e-20	2.96307e-18	2.90619e-16	1.59292e-14	6.02901e-13
0	5.53056e-126	3.18658e-78	1.07656e-56	1.47405e-44	1.37823e-36	5.40096e-31	9.76772e-27	2.0717e-23	1.16262e-20	2.29234e-18	2.29957e-16	1.28404e-14	4.93644e-13
0	1.11426e-126	1.1246e-78	5.01679e-57	8.0851e-45	8.42182e-37	3.55792e-31	6.80573e-27	1.50631e-23	8.74567e-21	1.77195e-18	1.81818e-16	1.03433e-14	4.03929e-13
0	2.2378e-127	3.95851e-79	2.33281e-57	4.42669e-45	5.13842e-37	2.34072e-31	4.73647e-27	1.0941e-23	6.57278e-21	1.36855e-18	1.43646e-16	8.32593e-15	3.30309e-13
0	4.47995e-128	1.38972e-79	1.08243e-57	2.41932e-45	3.13036e-37	1.53792e-31	3.29256e-27	7.93872e-24	4.93519e-21	1.0561e-18	1.13402e-16	6.69737e-15	2.69934e-13
0	8.94017e-129	4.86612e-80	5.01169e-58	1.31987e-45	1.90414e-37	1.00913e-31	2.28619e-27	5.7544e-24	3.70219e-21	8.14308e-19	8.9457e-17	5.38358e-15	2.20454e-13
0	1.77846e-129	1.69944e-80	2.31547e-58	7.1877e-46	1.15649e-37	6.61285e-32	1.58559e-27	4.16682e-24	2.77468e-21	6.27347e-19	7.05142e-17	4.32448e-15	1.79929e-13
0	3.52672e-130	5.91963e-81	1.06749e-58	3.90727e-46	7.01342e-38	4.32774e-32	1.09842e-27	3.01414e-24	2.07762e-21	4.82906e-19	5.55402e-17	3.47131e-15	1.4676e-13
0	6.97158e-131	2.05662e-81	4.91087e-59	2.12022e-46	4.24676e-38	2.82855e-32	7.60062e-28	2.1781e-24	1.55425e-21	3.71411e-19	4.37126e-17	2.78451e-15	1.19629e-13
0	1.37381e-131	7.12665e-82	2.25437e-59	1.14846e-46	2.5676e-38	1.84628e-32	5.25324e-28	1.57234e-24	1.16165e-21	2.85419e-19	3.43775e-17	2.23203e-15	9.7451e-14
0	2.69876e-132	2.46315e-82	1.03268e-59	6.20975e-47	1.55003e-38	1.20354e-32	3.62666e-28	1.13389e-24	8.67416e-22	2.19154e-19	2.70153e-17	1.78791e-15	7.9334e-14
0	5.28501e-133	8.49126e-83	4.72042e-60	3.35166e-47	9.34322e-39	7.83534e-33	2.50085e-28	8.16865e-25	6.47114e-22	1.68132e-19	2.12136e-17	1.43116e-15	6.45438e-14
0	1.03175e-133	2.91966e-83	2.15314e-60	1.80581e-47	5.62336e-39	5.09431e-33	1.72253e-28	5.87876e-25	4.82319e-22	1.28882e-19	1.66451e-17	1.1448e-15	5.24773e-14
0	2.00796e-134	1.00132e-83	9.8003e-61	9.71213e-48	3.3794e-39	3.30784e-33	1.18508e-28	4.22645e-25	3.59161e-22	9.87113e-20	1.30505e-17	9.15089e-16	4.26394e-14
0	3.89574e-135	3.42528e-84	4.45128e-61	5.21416e-48	2.02781e-39	2.14504e-33	8.1439e-29	3.03544e-25	2.67204e-22	7.55406e-20	1.02244e-17	7.30961e-16	3.46236e-14
0	7.53501e-136	1.1687e-84	2.01749e-61	2.79437e-48	1.21495e-39	1.38918e-33	5.59007e-29	2.17783e-25	1.98609e-22	5.77605e-20	8.00416e-18	5.83473e-16	2.80966e-14
0	1.45291e-136	3.97741e-85	9.12468e-62	1.49491e-48	7.26839e-40	8.98495e-34	3.83269e-29	1.56093e-25	1.47487e-22	4.41285e-20	6.26128e-18	4.65418e-16	2.27855e-14
0	2.79294e-137	1.35016e-85	4.11819e-62	7.98316e-49	4.34172e-40	5.80371e-34	2.62477e-29	1.11763e-25	1.09423e-22	3.36856e-20	4.89417e-18	3.7099e-16	1.84665e-14
0	5.35247e-138	4.57152e-86	1.85472e-62	4.25567e-49	2.5896e-40	3.74393e-34	1.79548e-29	7.99406e-26	8.11086e-23	2.56925e-20	3.82264e-18	2.95513e-16	1.49566e-14
0	1.02263e-138	1.54394e-86	8.33554e-63	2.26461e-49	1.54223e-40	2.41204e-34	1.2268e-29	5.71208e-26	6.00655e-23	1.95797e-20	2.98343e-18	2.35227e-16	1.2106e-14
0	1.94787e-139	5.2011e-87	3.73831e-63	1.20296e-49	9.17091e-41	1.55194e-34	8.37277e-30	4.07735e-26	4.4441e-23	1.49088e-20	2.32669e-18	1.87108e-16	9.79245e-15
0	3.69898e-140	1.74767e-87	1.67303e-63	6.37887e-50	5.44533e-41	9.9724e-35	5.70777e-30	2.90749e-26	3.28506e-23	1.13428e-20	1.81313e-18	1.48729e-16	7.91595e-15
0	7.00304e-141	5.85762e-88	7.47173e-64	3.37653e-50	3.22837e-41	6.39969e-35	3.88657e-30	2.07117e-26	2.42608e-23	8.62247e-21	1.41185e-18	1.18139e-16	6.39493e-15
0	1.32184e-141	1.95833e-88	3.32987e-64	1.78416e-50	1.91114e-41	4.10159e-35	2.64345e-30	1.47391e-26	1.79006e-23	6.54911e-21	1.09855e-18	9.37752e-17	5.16285e-15
0	2.48749e-142	6.53064e-89	1.4809e-64	9.41092e-51	1.12966e-41	2.62532e-35	1.79588e-30	1.04781e-26	1.31957e-23	4.97016e-21	8.54115e-19	7.43838e-17	4.16547e-15
0	4.66701e-143	2.17236e-89	6.57224e-65	4.95527e-51	6.66738e-42	1.67821e-35	1.21867e-30	7.44132e-27	9.71846e-24	3.76875e-21	6.63565e-19	5.89609e-17	3.35862e-15
0	8.72999e-144	7.208e-90	2.91069e-65	2.6046e-51	3.92927e-42	1.07139e-35	8.26041e-31	5.2793e-27	7.15097e-24	2.85536e-21	5.15133e-19	4.67032e-17	2.70631e-15
0	1.62813e-144	2.38566e-90	1.28639e-65	1.36663e-51	2.31216e-42	6.83097e-36	5.59268e-31	3.74162e-27	5.25695e-24	2.16154e-21	3.99599e-19	3.69679e-17	2.17929e-15
0	3.0274e-145	7.87619e-91	5.6734e-66	7.15819e-52	1.35855e-42	4.34965e-36	3.78218e-31	2.64912e-27	3.86104e-24	1.63495e-21	3.09741e-19	2.92415e-17	1.75377e-15
0	5.61251e-146	2.59381e-91	2.49696e-66	3.74278e-52	7.97048e-43	2.76607e-36	2.55487e-31	1.87371e-27	2.8332e-24	1.23561e-21	2.39907e-19	2.31137e-17	1.41044e-15
0	1.03742e-146	8.52071e-92	1.09668e-66	1.95355e-52	4.66923e-43	1.75675e-36	1.72385e-31	1.32391e-27	2.07708e-24	9.3304e-22	1.85676e-19	1.82573e-17	1.13358e-15
0	1.91192e-147	2.79211e-92	4.80667e-67	1.01788e-52	2.73123e-43	1.11428e-36	1.16181e-31	9.3449e-28	1.52135e-24	7.03972e-22	1.43595e-19	1.44112e-17	9.10488e-16
0	3.51319e-148	9.12663e-93	2.10237e-67	5.29434e-53	1.59523e-43	7.05853e-37	7.82123e-32	6.58944e-28	1.11329e-24	5.30701e-22	1.10966e-19	1.13673e-17	7.30829e-16
0	6.43658e-149	2.97585e-93	9.17651e-68	2.74896e-53	9.30339e-44	4.46553e-37	5.25922e-32	4.64174e-28	8.13937e-25	3.99744e-22	8.56864e-20	8.96009e-18	5.86243e-16
0	1.1758e-149	9.67915e-94	3.99713e-68	1.42485e-53	5.41768e-44	2.82143e-37	3.53242e-32	3.26642e-28	5.94532e-25	3.00852e-22	6.61154e-20	7.0577e-18	4.6996e-16
0	2.1416e-150	3.14044e-94	1.73749e-68	7.3725e-54	3.15021e-44	1.78035e-37	2.36989e-32	2.29627e-28	4.33872e-25	2.26237e-22	5.09757e-20	5.55534e-18	3.76499e-16
0	3.88933e-151	1.01642e-94	7.53707e-69	3.80807e-54	1.82903e-44	1.12196e-37	1.58815e-32	1.61262e-28	3.16338e-25	1.69985e-22	3.92729e-20	4.36972e-18	3.01431e-16
0	7.0428e-152	3.2816e-95	3.26279e-69	1.96355e-54	1.06037e-44	7.06142e-38	1.06306e-32	1.13136e-28	2.30433e-25	1.27614e-22	3.02338e-20	3.43474e-18	2.41175e-16
0	1.27161e-152	1.05689e-95	1.40956e-69	1.0107e-54	6.13828e-45	4.43858e-38	7.10778e-33	7.92915e-29	1.67702e-25	9.57249e-23	2.32575e-20	2.69792e-18	1.9284e-16
0	2.28931e-153	3.39557e-96	6.07695e-70	5.19341e-55	3.54808e-45	2.78635e-38	4.74696e-33	5.55154e-29	1.21938e-25	7.17448e-23	1.78773e-20	2.11768e-18	1.54093e-16
0	4.10959e-154	1.08826e-96	2.61456e-70	2.66397e-55	2.04784e-45	1.7469e-38	3.16667e-33	3.88293e-29	8.85808e-26	5.37273e-23	1.37313e-20	1.66108e-18	1.23052e-16
0	7.35597e-155	3.47928e-97	1.12259e-70	1.36413e-55	1.1802e-45	1.09381e-38	2.11007e-33	2.7131e-29	6.42902e-26	4.02012e-23	1.05388e-20	1.30201e-18	9.82005e-17
0	1.3129e-155	1.10966e-97	4.81016e-71	6.97319e-56	6.79163e-46	6.83996e-39	1.40443e-33	1.89379e-29	4.66179e-26	3.00553e-23	8.08238e-21	1.01985e-18	7.83177e-17
0	2.33657e-156	3.53046e-98	2.05689e-71	3.55842e-56	3.90255e-46	4.27177e-39	9.337e-34	1.32056e-29	3.37726e-26	2.24514e-23	6.19382e-21	7.98275e-19	6.24204e-17
0	4.14649e-157	1.12052e-98	8.7776e-72	1.81273e-56	2.23915e-46	2.66442e-39	6.20046e-34	9.19905e-30	2.44444e-26	1.67573e-23	4.74294e-21	6.24405e-19	4.9718e-17
0	7.33743e-158	3.54776e-99	3.73816e-72	9.21853e-57	1.28285e-46	1.65974e-39	4.11289e-34	6.40161e-30	1.76766e-26	1.2497e-23	3.62917e-21	4.88064e-19	3.9575e-17
0	1.2947e-158	1.12057e-99	1.58875e-72	4.67996e-57	7.3388e-47	1.03257e-39	2.72508e-34	4.45036e-30	1.27709e-26	9.31209e-24	2.77483e-21	3.81226e-19	3.1481e-17
0	2.27805e-159	3.53081e-100	6.73867e-73	2.37179e-57	4.19214e-47	6.41561e-40	1.80351e-34	3.09074e-30	9.21826e-27	6.9331e-24	2.12e-21	2.97568e-19	2.50263e-17
0	3.99692e-160	1.10985e-100	2.85241e-73	1.19995e-57	2.39115e-47	3.98108e-40	1.19225e-34	2.14433e-30	6.64783e-27	5.1576e-24	1.61847e-21	2.32106e-19	1.98822e-17
0	6.99296e-161	3.48023e-101	1.20495e-73	6.06045e-58	1.36188e-47	2.46721e-40	7.87271e-35	1.48621e-30	4.78977e-27	3.83361e-24	1.23466e-21	1.80918e-19	1.57853e-17
0	1.22003e-161	1.0887e-101	5.07983e-74	3.05564e-58	7.74516e-48	1.52706e-40	5.19266e-35	1.02903e-30	3.4479e-27	2.84713e-24	9.41146e-22	1.40921e-19	1.25245e-17
0	2.12257e-162	3.39758e-102	2.13724e-74	1.538e-58	4.3983e-48	9.43948e-41	3.42109e-35	7.11771e-31	2.47969e-27	2.11275e-24	7.16866e-22	1.09689e-19	9.93091e-18
0	3.68241e-163	1.05777e-102	8.9739e-75	7.72797e-59	2.49402e-48	5.82752e-41	2.25137e-35	4.91828e-31	1.78175e-27	1.56649e-24	5.45619e-22	8.53197e-20	7.86934e-18
0	6.37073e-164	3.2853e-103	3.76041e-75	3.87644e-59	1.41214e-48	3.59305e-41	1.47993e-35	3.39506e-31	1.27908e-27	1.16051e-24	4.14965e-22	6.63181e-20	6.23171e-18
0	1.09909e-164	1.01795e-103	1.57259e-75	1.94115e-59	7.98398e-49	2.21252e-41	9.71724e-36	2.34122e-31	9.17395e-28	8.59028e-25	3.15359e-22	5.15123e-20	4.93169e-18
0	1.8909e-165	3.1466e-104	6.56333e-76	9.70384e-60	4.50738e-49	1.36068e-41	6.37317e-36	1.61287e-31	6.57384e-28	6.35343e-25	2.3948e-22	3.99841e-20	3.90037e-18
0	3.24413e-166	9.70347e-105	2.73377e-76	4.84271e-60	2.54093e-49	8.35739e-42	4.17521e-36	1.10999e-31	4.70637e-28	4.69515e-25	1.8172e-22	3.10141e-20	3.08273e-18
0	5.5504e-167	2.98527e-105	1.1364e-76	2.41264e-60	1.43029e-49	5.1266e-42	2.73219e-36	7.63135e-32	3.36635e-28	3.46681e-25	1.37787e-22	2.40397e-20	2.43492e-18
0	9.47e-168	9.16247e-106	4.71444e-77	1.19994e-60	8.03937e-50	3.14076e-42	1.78589e-36	5.24137e-32	2.40567e-28	2.55772e-25	1.04396e-22	1.86207e-20	1.92201e-18
0	1.61131e-168	2.80554e-106	1.95193e-77	5.95782e-61	4.51216e-50	1.9217e-42	1.16602e-36	3.59626e-32	1.71759e-28	1.88545e-25	7.90371e-23	1.44131e-20	1.51616e-18
0	2.7341e-169	8.57032e-107	8.06548e-78	2.9531e-61	2.52879e-50	1.17431e-42	7.60453e-37	2.46502e-32	1.2252e-28	1.38873e-25	5.97928e-23	1.11486e-20	1.19524e-18
0	4.62656e-170	2.6119e-107	3.32608e-78	1.46127e-61	1.41517e-50	7.16679e-43	4.95391e-37	1.68792e-32	8.73175e-29	1.02203e-25	4.52e-23	8.61739e-21	9.4164e-19
0	7.80752e-171	7.94136e-108	1.3689e-78	7.21855e-62	7.90804e-51	4.36832e-43	3.22356e-37	1.15464e-32	6.21728e-29	7.51534e-26	3.41427e-23	6.65625e-21	7.41371e-19
0	1.31396e-171	2.40889e-108	5.62272e-79	3.55986e-62	4.41262e-51	2.65921e-43	2.09524e-37	7.8905e-33	4.42289e-29	5.52173e-26	2.57709e-23	5.13784e-21	5.83319e-19
0	2.20531e-172	7.28992e-109	2.30495e-79	1.75259e-62	2.45863e-51	1.61673e-43	1.36033e-37	5.38673e-33	3.14352e-29	4.05361e-26	1.94371e-23	3.96304e-21	4.58667e-19
0	3.69129e-173	2.20097e-109	9.43007e-80	8.61383e-63	1.36791e-51	9.81678e-44	8.822e-38	3.67375e-33	2.2322e-29	2.97338e-26	1.46489e-23	3.05474e-21	3.60419e-19
0	6.16183e-174	6.62971e-110	3.85044e-80	4.22648e-63	7.59957e-52	5.95319e-44	5.71481e-38	2.50298e-33	1.58364e-29	2.17922e-26	1.10319e-23	2.35297e-21	2.83034e-19
0	1.02581e-174	1.99234e-110	1.56909e-80	2.07028e-63	4.2159e-52	3.60561e-44	3.69785e-38	1.70361e-33	1.1225e-29	1.59585e-26	8.30172e-24	1.81115e-21	2.22122e-19
0	1.70315e-175	5.97346e-111	6.38159e-81	1.01239e-63	2.3354e-52	2.181e-44	2.39006e-38	1.15836e-33	7.94918e-30	1.16768e-26	6.24247e-24	1.39313e-21	1.74206e-19
0	2.82014e-176	1.78682e-111	2.59033e-81	4.94236e-64	1.29182e-52	1.3176e-44	1.54305e-38	7.86836e-34	5.62424e-30	8.53686e-27	4.69047e-24	1.07084e-21	1.36538e-19
0	4.65719e-177	5.33251e-112	1.04936e-81	2.40875e-64	7.13533e-53	7.94985e-45	9.951e-39	5.33934e-34	3.97569e-30	6.23611e-27	3.52166e-24	8.22539e-22	1.06946e-19
0	7.67033e-178	1.58774e-112	4.24271e-82	1.17198e-64	3.93547e-53	4.79055e-45	6.41012e-39	3.61956e-34	2.80781e-30	4.55168e-27	2.64211e-24	6.31371e-22	8.3714e-20
0	1.25992e-178	4.71658e-113	1.71202e-82	5.69272e-65	2.16745e-53	2.88311e-45	4.12457e-39	2.45125e-34	1.98121e-30	3.31948e-27	1.98073e-24	4.84295e-22	6.54863e-20
0	2.06404e-179	1.3979e-113	6.89485e-83	2.76052e-65	1.192e-53	1.73295e-45	2.65097e-39	1.65838e-34	1.39669e-30	2.41886e-27	1.48379e-24	3.71222e-22	5.11945e-20
0	3.37239e-180	4.13358e-114	2.77135e-83	1.3364e-65	6.54595e-54	1.04031e-45	1.70194e-39	1.12085e-34	9.83729e-31	1.76114e-27	1.11068e-24	2.8435e-22	3.9996e-20
0	5.49547e-181	1.2195e-114	1.11175e-83	6.45885e-66	3.58958e-54	6.23722e-46	1.09144e-39	7.56787e-35	6.92243e-31	1.28121e-27	8.3077e-25	2.17657e-22	3.1227e-20
0	8.9315e-182	3.58959e-115	4.45121e-84	3.11636e-66	1.96556e-54	3.73482e-46	6.99147e-40	5.10465e-35	4.86686e-31	9.31294e-28	6.20931e-25	1.6649e-22	2.43648e-20
0	1.44776e-182	1.05418e-115	1.77869e-84	1.50112e-66	1.07474e-54	2.23358e-46	4.47355e-40	3.43972e-35	3.41859e-31	6.76388e-28	4.63743e-25	1.27262e-22	1.89984e-20
0	2.3406e-183	3.08885e-116	7.09381e-85	7.21871e-67	5.86809e-55	1.33408e-46	2.85924e-40	2.31551e-35	2.39912e-31	4.90849e-28	3.46086e-25	9.721e-23	1.48044e-20
0	3.77413e-184	9.03005e-117	2.82367e-85	3.46561e-67	3.19936e-55	7.95826e-47	1.82543e-40	1.55716e-35	1.68215e-31	3.55911e-28	2.58085e-25	7.42026e-23	1.15288e-20
0	6.06971e-185	2.63389e-117	1.12178e-85	1.66103e-67	1.74183e-55	4.74139e-47	1.16411e-40	1.04614e-35	1.17838e-31	2.57857e-28	1.92315e-25	5.66011e-23	8.97223e-21
0	9.73609e-186	7.66513e-118	4.44792e-86	7.94792e-68	9.4694e-56	2.82128e-47	7.41545e-41	7.02115e-36	8.24736e-32	1.86663e-28	1.43198e-25	4.31448e-23	6.97807e-21
0	1.55765e-186	2.22566e-118	1.76022e-86	3.79672e-68	5.14062e-56	1.67664e-47	4.71843e-41	4.70754e-36	5.76702e-32	1.35014e-28	1.06545e-25	3.28647e-23	5.42364e-21
0	2.48555e-187	6.44791e-119	6.95244e-87	1.81068e-68	2.78667e-56	9.95144e-48	2.99898e-41	3.15317e-36	4.02899e-32	9.75762e-29	7.92138e-26	2.50167e-23	4.21276e-21
0	3.95594e-188	1.8638e-119	2.74075e-87	8.62098e-69	1.50846e-56	5.89911e-48	1.904e-41	2.10992e-36	2.81222e-32	7.04614e-29	5.88493e-26	1.90295e-23	3.27012e-21
0	6.27989e-189	5.3753e-120	1.07836e-87	4.09781e-69	8.15376e-57	3.49254e-48	1.20747e-41	1.41043e-36	1.96115e-32	5.08395e-29	4.36873e-26	1.44651e-23	2.53677e-21
0	9.94336e-190	1.54679e-120	4.23472e-88	1.94459e-69	4.40109e-57	2.06515e-48	7.64892e-42	9.41897e-37	1.36641e-32	3.66517e-29	3.24071e-26	1.09879e-23	1.96661e-21
0	1.57034e-190	4.44104e-121	1.65978e-88	9.21273e-70	2.37215e-57	1.21959e-48	4.83997e-42	6.2838e-37	9.5117e-33	2.64016e-29	2.40214e-26	8.34076e-24	1.52362e-21
0	2.47366e-191	1.27223e-121	6.49293e-89	4.35743e-70	1.27674e-57	7.1934e-49	3.05916e-42	4.18802e-37	6.61524e-33	1.90025e-29	1.77922e-26	6.32695e-24	1.17965e-21
0	3.8866e-192	3.63647e-122	2.53512e-89	2.05758e-70	6.86186e-58	4.23749e-49	1.93143e-42	2.78844e-37	4.59665e-33	1.36658e-29	1.31685e-26	4.79603e-24	9.12751e-22
0	6.09101e-193	1.03711e-122	9.87931e-90	9.69992e-71	3.68266e-58	2.4931e-49	1.21807e-42	1.85474e-37	3.19114e-33	9.81974e-30	9.73894e-27	3.63301e-24	7.05784e-22
0	9.52138e-194	2.95122e-123	3.84259e-90	4.56525e-71	1.97361e-58	1.46496e-49	7.67335e-43	1.23245e-37	2.2134e-33	7.05033e-30	7.19717e-27	2.75011e-24	5.45396e-22
0	1.48458e-194	8.37942e-124	1.49174e-90	2.1451e-71	1.05619e-58	8.59745e-50	4.82853e-43	8.18139e-38	1.53385e-33	5.05782e-30	5.31478e-27	2.08033e-24	4.21184e-22
0	2.3089e-195	2.37391e-124	5.78005e-91	1.00627e-71	5.64423e-59	5.03929e-50	3.03503e-43	5.42564e-38	1.06198e-33	3.62543e-30	3.92176e-27	1.57258e-24	3.25052e-22
0	3.58182e-196	6.71045e-125	2.23535e-91	4.71273e-72	3.01195e-59	2.95003e-50	1.90559e-43	3.59454e-38	7.34609e-34	2.59657e-30	2.89168e-27	1.18793e-24	2.507e-22
0	5.54248e-197	1.8927e-125	8.62845e-92	2.20352e-72	1.605e-59	1.72481e-50	1.19513e-43	2.37905e-38	5.07701e-34	1.85817e-30	2.13056e-27	8.96741e-25	1.93231e-22
0	8.55476e-198	5.32662e-126	3.32426e-92	1.02861e-72	8.54051e-60	1.00719e-50	7.48721e-44	1.57301e-38	3.50565e-34	1.32866e-30	1.56859e-27	6.7646e-25	1.4884e-22
0	1.3171e-198	1.49578e-126	1.27831e-92	4.79375e-73	4.53813e-60	5.87412e-51	4.68537e-44	1.03903e-38	2.41846e-34	9.49262e-31	1.15398e-27	5.09936e-25	1.14574e-22
0	2.02273e-199	4.19109e-127	4.90628e-93	2.23043e-73	2.40798e-60	3.42162e-51	2.92878e-44	6.85638e-39	1.66694e-34	6.77646e-31	8.48324e-28	3.84138e-25	8.81391e-23
0	3.09862e-200	1.17175e-127	1.87953e-93	1.03608e-73	1.27589e-60	1.99058e-51	1.82873e-44	4.51991e-39	1.14792e-34	4.83352e-31	6.23158e-28	2.89173e-25	6.77601e-23
0	4.73493e-201	3.26883e-128	7.18661e-94	4.80498e-74	6.75085e-61	1.1566e-51	1.1406e-44	2.97669e-39	7.89789e-35	3.44484e-31	4.57413e-28	2.17534e-25	5.20595e-23
0	7.2173e-202	9.09912e-129	2.74272e-94	2.22475e-74	3.56688e-61	6.71198e-52	7.10614e-45	1.95842e-39	5.42903e-35	2.45312e-31	3.355e-28	1.63529e-25	3.99712e-23
0	1.09737e-202	2.52732e-129	1.04477e-94	1.0284e-74	1.88194e-61	3.89024e-52	4.42239e-45	1.28721e-39	3.72858e-35	1.74547e-31	2.45895e-28	1.22846e-25	3.06701e-23
0	1.66439e-203	7.00445e-130	3.9723e-95	4.74615e-75	9.91532e-62	2.25196e-52	2.74916e-45	8.45202e-40	2.55844e-35	1.24094e-31	1.80086e-28	9.22205e-26	2.35182e-23
0	2.51814e-204	1.93706e-130	1.50747e-95	2.18682e-75	5.2167e-62	1.30199e-52	1.70712e-45	5.54424e-40	1.75395e-35	8.81524e-32	1.31791e-28	6.91817e-26	1.80224e-23
0	3.8004e-205	5.34529e-131	5.71006e-96	1.00596e-75	2.74076e-62	7.51819e-53	1.05889e-45	3.63323e-40	1.20136e-35	6.25694e-32	9.63751e-29	5.18626e-26	1.38021e-23
0	5.72149e-206	1.47183e-131	2.15883e-96	4.62001e-76	1.43792e-62	4.33591e-53	6.56078e-46	2.37856e-40	8.22122e-36	4.43746e-32	7.04235e-29	3.88523e-26	1.05632e-23
0	8.59248e-207	4.04396e-132	8.14676e-97	2.11838e-76	7.53332e-63	2.49752e-53	4.06053e-46	1.55563e-40	5.62097e-36	3.14451e-32	5.14215e-29	2.90856e-26	8.07919e-24
0	1.28725e-207	1.10871e-132	3.0686e-97	9.69754e-77	3.94118e-63	1.43681e-53	2.51034e-46	1.01641e-40	3.83971e-36	2.22646e-32	3.75186e-29	2.17589e-26	6.17535e-24
0	1.92371e-208	3.03313e-133	1.15368e-97	4.43219e-77	2.059e-63	8.25566e-54	1.55026e-46	6.6344e-41	2.62057e-36	1.57516e-32	2.73541e-29	1.62666e-26	4.71711e-24
0	2.86786e-209	8.28003e-134	4.32933e-98	2.02243e-77	1.07417e-63	4.73769e-54	9.56306e-47	4.32618e-41	1.78692e-36	1.11347e-32	1.99284e-29	1.21522e-26	3.6009e-24
0	4.26495e-210	2.25549e-134	1.62162e-98	9.21358e-78	5.59606e-64	2.71546e-54	5.89268e-47	2.81825e-41	1.21738e-36	7.86457e-33	1.45076e-29	9.07218e-27	2.74706e-24
0	6.32724e-211	6.13081e-135	6.06274e-99	4.19068e-78	2.91126e-64	1.55448e-54	3.62703e-47	1.83411e-41	8.28625e-37	5.55033e-33	1.05534e-29	6.76812e-27	2.09434e-24
0	9.36396e-212	1.6629e-135	2.26247e-99	1.90301e-78	1.51242e-64	8.88766e-55	2.23004e-47	1.19245e-41	5.6351e-37	3.91389e-33	7.67127e-30	5.04573e-27	1.59568e-24
0	1.38246e-212	4.50077e-136	8.42741e-100	8.6278e-79	7.84607e-65	5.07521e-55	1.36961e-47	7.74513e-42	3.82876e-37	2.75768e-33	5.57205e-30	3.75906e-27	1.21497e-24
0	2.03608e-213	1.21557e-136	3.13329e-100	3.90537e-79	4.06467e-65	2.89458e-55	8.40241e-48	5.0256e-42	2.59912e-37	1.94144e-33	4.04425e-30	2.79855e-27	9.24501e-25
0	2.9915e-214	3.27606e-137	1.1628e-100	1.76493e-79	2.10277e-65	1.64885e-55	5.14914e-48	3.25776e-42	1.76281e-37	1.36569e-33	2.93315e-30	2.08203e-27	7.03024e-25
0	4.38467e-215	8.8105e-138	4.30733e-101	7.96335e-80	1.0863e-65	9.38082e-56	3.15203e-48	2.10971e-42	1.19453e-37	9.59895e-34	2.12572e-30	1.54789e-27	5.34262e-25
0	6.41125e-216	2.36444e-138	1.59261e-101	3.58732e-80	5.60404e-66	5.33047e-56	1.92739e-48	1.36489e-42	8.08729e-38	6.74127e-34	1.53941e-30	1.14999e-27	4.05751e-25
0	9.35206e-217	6.33193e-139	5.87779e-102	1.61343e-80	2.887e-66	3.02521e-56	1.17726e-48	8.82156e-43	5.47042e-38	4.73049e-34	1.11397e-30	8.53779e-28	3.07955e-25
0	1.36092e-217	1.6921e-139	2.1653e-102	7.24494e-81	1.4852e-66	1.71479e-56	7.18289e-49	5.69593e-43	3.69701e-38	3.31678e-34	8.05511e-31	6.33429e-28	2.3358e-25
0	1.9757e-218	4.51233e-140	7.96208e-103	3.24809e-81	7.62993e-67	9.70807e-57	4.37775e-49	3.67415e-43	2.49628e-38	2.32367e-34	5.82027e-31	4.69623e-28	1.77054e-25
0	2.86139e-219	1.20077e-140	2.92239e-103	1.45388e-81	3.91427e-67	5.48935e-57	2.66519e-49	2.36768e-43	1.68403e-38	1.62659e-34	4.20233e-31	3.47937e-28	1.34121e-25
0	4.13428e-220	3.18865e-141	1.07067e-103	6.49736e-82	2.00528e-67	3.1001e-57	1.62081e-49	1.52426e-43	1.13506e-38	1.1377e-34	3.03188e-31	2.57604e-28	1.01533e-25
0	5.95928e-221	8.44973e-142	3.91542e-104	2.89904e-82	1.02588e-67	1.74863e-57	9.84597e-50	9.80328e-44	7.64363e-39	7.95104e-35	2.1858e-31	1.90592e-28	7.68145e-26
0	8.56958e-222	2.23444e-142	1.42925e-104	1.29146e-82	5.24102e-68	9.85112e-58	5.97464e-50	6.29877e-44	5.14274e-39	5.55222e-35	1.57465e-31	1.40914e-28	5.80763e-26
0	1.22942e-222	5.8964e-143	5.20772e-105	5.74408e-83	2.67381e-68	5.54296e-58	3.62152e-50	4.04309e-44	3.45703e-39	3.87397e-35	1.13352e-31	1.04113e-28	4.3881e-26
0	1.75962e-223	1.55274e-143	1.89407e-105	2.55076e-83	1.36221e-68	3.11506e-58	2.19279e-50	2.59266e-44	2.3218e-39	2.70081e-35	8.1537e-32	7.687e-29	3.31342e-26
0	2.51255e-224	4.08042e-144	6.87629e-106	1.13092e-83	6.93035e-69	1.74847e-58	1.32626e-50	1.66093e-44	1.55798e-39	1.88138e-35	5.86077e-32	5.67163e-29	2.50033e-26
0	3.57926e-225	1.07006e-144	2.49186e-106	5.00617e-84	3.52099e-69	9.8021e-59	8.01283e-51	1.06299e-44	1.0445e-39	1.30951e-35	4.20949e-32	4.18176e-29	1.88556e-26
0	5.08692e-226	2.80033e-145	9.01377e-107	2.21255e-84	1.78638e-69	5.48844e-59	4.83583e-51	6.79646e-45	6.99639e-40	9.10722e-36	3.02121e-32	3.08113e-29	1.42103e-26
0	7.21277e-227	7.31325e-146	3.25463e-107	9.76326e-85	9.0507e-70	3.06936e-59	2.9153e-51	4.3412e-45	4.68222e-40	6.32865e-36	2.16674e-32	2.26862e-29	1.07026e-26
0	1.02032e-227	1.90596e-146	1.17304e-107	4.30141e-85	4.57921e-70	1.71442e-59	1.75559e-51	2.77021e-45	3.13071e-40	4.39423e-36	1.55278e-32	1.66922e-29	8.05562e-27
0	1.44e-228	4.957e-147	4.22026e-108	1.8921e-85	2.31366e-70	9.56435e-60	1.05606e-51	1.76599e-45	2.09146e-40	3.04862e-36	1.11196e-32	1.22735e-29	6.05939e-27
0	2.02759e-229	1.28656e-147	1.51559e-108	8.30981e-86	1.16737e-70	5.32923e-60	6.34576e-52	1.12471e-45	1.39595e-40	2.11335e-36	7.95688e-33	9.01819e-30	4.55492e-27
0	2.84835e-230	3.3323e-148	5.43304e-109	3.64381e-86	5.88194e-71	2.96581e-60	3.80896e-52	7.15594e-46	9.30904e-41	1.46381e-36	5.68949e-33	6.62175e-30	3.4218e-27
0	3.9921e-231	8.61327e-149	1.94412e-109	1.59529e-86	2.95961e-71	1.64852e-60	2.28379e-52	4.5485e-46	6.20233e-41	1.01309e-36	4.06519e-33	4.85877e-30	2.56892e-27
0	5.58225e-232	2.22178e-149	6.9442e-110	6.97333e-87	1.48713e-71	9.152e-61	1.36784e-52	2.88832e-46	4.12876e-41	7.00582e-37	2.90244e-33	3.56271e-30	1.92739e-27
0	7.78785e-233	5.71932e-150	2.47596e-110	3.04341e-87	7.46222e-72	5.07468e-61	8.18359e-53	1.8323e-46	2.74599e-41	4.8408e-37	2.07073e-33	2.61057e-30	1.44514e-27
0	1.084e-233	1.46927e-150	8.81222e-111	1.32617e-87	3.7393e-72	2.81044e-61	4.89081e-53	1.16125e-46	1.82471e-41	3.34214e-37	1.47625e-33	1.91157e-30	1.08286e-27
0	1.50537e-234	3.76677e-151	3.13077e-111	5.76979e-88	1.87118e-72	1.55457e-61	2.91976e-53	7.3524e-47	1.21144e-41	2.30557e-37	1.05165e-33	1.39877e-30	8.10879e-28
0	2.08578e-235	9.63728e-152	1.1103e-111	2.50635e-88	9.35074e-73	8.58857e-62	1.74117e-53	4.6506e-47	8.03578e-42	1.58921e-37	7.48618e-34	1.02283e-30	6.06824e-28
0	2.88337e-236	2.46068e-152	3.93057e-112	1.08704e-88	4.66639e-73	4.73919e-62	1.03721e-53	2.93877e-47	5.32561e-42	1.09454e-37	5.32508e-34	7.47417e-31	4.53828e-28
0	3.97689e-237	6.27011e-153	1.38898e-112	4.70729e-89	2.32552e-73	2.61192e-62	6.17195e-54	1.85523e-47	3.52635e-42	7.53239e-38	3.78502e-34	5.45785e-31	3.3919e-28
0	5.47269e-238	1.59446e-153	4.89965e-113	2.03526e-89	1.15736e-73	1.43777e-62	3.66866e-54	1.17006e-47	2.33291e-42	5.17942e-38	2.68836e-34	3.98274e-31	2.53347e-28
0	7.51403e-239	4.04646e-154	1.72529e-113	8.78604e-90	5.752e-74	7.90484e-63	2.17833e-54	7.37212e-48	1.542e-42	3.55859e-38	1.90802e-34	2.90431e-31	1.89109e-28
0	1.02935e-239	1.02485e-154	6.06439e-114	3.78696e-90	2.85482e-74	4.34081e-63	1.29202e-54	4.6404e-48	1.01833e-42	2.443e-38	1.35318e-34	2.11644e-31	1.41069e-28
0	1.40693e-240	2.5904e-155	2.12786e-114	1.62972e-90	1.41496e-74	2.3808e-63	7.65501e-55	2.91806e-48	6.71907e-43	1.67578e-38	9.58974e-35	1.54123e-31	1.05165e-28
0	1.91868e-241	6.53433e-156	7.453e-115	7.00266e-91	7.00354e-75	1.30422e-63	4.53058e-55	1.83321e-48	4.4294e-43	1.14858e-38	6.79101e-35	1.12159e-31	7.83492e-29
0	2.6107e-242	1.64499e-156	2.60586e-115	3.00427e-91	3.46178e-75	7.13596e-64	2.67851e-55	1.15055e-48	2.91741e-43	7.866e-39	4.8055e-35	8.1564e-32	5.83338e-29
0	3.54435e-243	4.13287e-157	9.09503e-116	1.28689e-91	1.7088e-75	3.89969e-64	1.58184e-55	7.21403e-49	1.91985e-43	5.38264e-39	3.39797e-35	5.92742e-32	4.34039e-29
0	4.80114e-244	1.03627e-157	3.16878e-116	5.50395e-92	8.42345e-76	2.12855e-64	9.33182e-56	4.51885e-49	1.26227e-43	3.68032e-39	2.40093e-35	4.30461e-32	3.22745e-29
0	6.48906e-245	2.59313e-158	1.10208e-116	2.35036e-92	4.14667e-76	1.16042e-64	5.49922e-56	2.82784e-49	8.29193e-44	2.51435e-39	1.69518e-35	3.12395e-32	2.39836e-29
0	8.75086e-246	6.47603e-159	3.82626e-117	1.00213e-92	2.03854e-76	6.3186e-65	3.23719e-56	1.76791e-49	5.44221e-44	1.71639e-39	1.19599e-35	2.26556e-32	1.78111e-29
0	1.17748e-246	1.61409e-159	1.32609e-117	4.26624e-93	1.0008e-76	3.43641e-65	1.90356e-56	1.10419e-49	3.56872e-44	1.17072e-39	8.43181e-36	1.6419e-32	1.32187e-29
0	1.58085e-247	4.01499e-160	4.58783e-118	1.81341e-93	4.9067e-77	1.86666e-65	1.11815e-56	6.88982e-50	2.33811e-44	7.97891e-40	5.94005e-36	1.18911e-32	9.80417e-30
0	2.11771e-248	9.96731e-161	1.58446e-118	7.69625e-94	2.40238e-77	1.01275e-65	6.56091e-57	4.29486e-50	1.53051e-44	5.43353e-40	4.18154e-36	8.60595e-33	7.26701e-30
0	2.83062e-249	2.46951e-161	5.46258e-119	3.26133e-94	1.17464e-77	5.48808e-66	3.84559e-57	2.67466e-50	1.00098e-44	3.69718e-40	2.94145e-36	6.2241e-33	5.38299e-30
0	3.77519e-250	6.10637e-162	1.87999e-119	1.37988e-94	5.73565e-78	2.9704e-66	2.25162e-57	1.66406e-50	6.54081e-45	2.51367e-40	2.06759e-36	4.49838e-33	3.98487e-30
0	5.02387e-251	1.50695e-162	6.45884e-120	5.82941e-95	2.79687e-78	1.60579e-66	1.31692e-57	1.0343e-50	4.27027e-45	1.70764e-40	1.45226e-36	3.24891e-33	2.948e-30
0	6.67089e-252	3.71156e-163	2.21512e-120	2.4589e-95	1.362e-78	8.67043e-67	7.69413e-58	6.4225e-51	2.78546e-45	1.15914e-40	1.0193e-36	2.34489e-33	2.17954e-30
0	8.83847e-253	9.12347e-164	7.58378e-121	1.0356e-95	6.62358e-79	4.67597e-67	4.49049e-58	3.9842e-51	1.81534e-45	7.86183e-41	7.1489e-37	1.69125e-33	1.61036e-30
0	1.16847e-253	2.23826e-164	2.59191e-121	4.35492e-96	3.2168e-79	2.51874e-67	2.61795e-58	2.46921e-51	1.18205e-45	5.32798e-41	5.01019e-37	1.21898e-33	1.18907e-30
0	1.54139e-254	5.48033e-165	8.84299e-122	1.82854e-96	1.56016e-79	1.35511e-67	1.52463e-58	1.52881e-51	7.69008e-46	3.60788e-41	3.50871e-37	8.7798e-34	8.77431e-31
0	2.02889e-255	1.33922e-165	3.0118e-122	7.66593e-97	7.5567e-80	7.2819e-68	8.86956e-59	9.45653e-52	4.99857e-46	2.44114e-41	2.45538e-37	6.31941e-34	6.47056e-31
0	2.66477e-256	3.26626e-166	1.02401e-122	3.20896e-97	3.65518e-80	3.90838e-68	5.15436e-59	5.84371e-52	3.24622e-46	1.65037e-41	1.71699e-37	4.54538e-34	4.76864e-31
0	3.49236e-257	7.95059e-167	3.47559e-123	1.34122e-97	1.76564e-80	2.09522e-68	2.99215e-59	3.60767e-52	2.10635e-46	1.11487e-41	1.19977e-37	3.26713e-34	3.51212e-31
0	4.56705e-258	1.93153e-167	1.17762e-123	5.59729e-98	8.51752e-81	1.12187e-68	1.73511e-59	2.22507e-52	1.36553e-46	7.52517e-42	8.3773e-38	2.34674e-34	2.58505e-31
0	5.95955e-259	4.68338e-168	3.98321e-124	2.33235e-98	4.10337e-81	5.99983e-69	1.00509e-59	1.37102e-52	8.84484e-47	5.07527e-42	5.84507e-38	1.68448e-34	1.90148e-31
0	7.75986e-260	1.13337e-168	1.34497e-124	9.70402e-99	1.97418e-81	3.20492e-69	5.81598e-60	8.43962e-53	5.72398e-47	3.42022e-42	4.07525e-38	1.20829e-34	1.39777e-31
0	1.00823e-260	2.73743e-169	4.53364e-125	4.03135e-99	9.48526e-82	1.70992e-69	3.36182e-60	5.1902e-53	3.70106e-47	2.30303e-42	2.83921e-38	8.66117e-35	1.02685e-31
0	1.30716e-261	6.59893e-170	1.52558e-125	1.67221e-99	4.55125e-82	9.11211e-70	1.94117e-60	3.18879e-53	2.39096e-47	1.54951e-42	1.9766e-38	6.20419e-35	7.53874e-32
0	1.6911e-262	1.58768e-170	5.12483e-126	6.92587e-100	2.18088e-82	4.85003e-70	1.11967e-60	1.95727e-53	1.54326e-47	1.0417e-42	1.37506e-38	4.44116e-35	5.53115e-32
0	2.18313e-263	3.81256e-171	1.71862e-126	2.86418e-100	1.04365e-82	2.57842e-70	6.45138e-61	1.20021e-53	9.95234e-48	6.99751e-43	9.55875e-39	3.17695e-35	4.0556e-32
0	2.81229e-264	9.1376e-172	5.75358e-127	1.18269e-100	4.98762e-83	1.36913e-70	3.71324e-61	7.35264e-54	6.41255e-48	4.69672e-43	6.63988e-39	2.27106e-35	2.9718e-32
0	3.61506e-265	2.18581e-172	1.92289e-127	4.87626e-101	2.38043e-83	7.26143e-71	2.13496e-61	4.5e-54	4.12816e-48	3.1499e-43	4.60892e-39	1.62236e-35	2.17624e-32
0	4.6371e-266	5.21865e-173	6.4155e-128	2.00746e-101	1.13459e-83	3.84665e-71	1.22621e-61	2.75147e-54	2.65523e-48	2.11082e-43	3.19681e-39	1.15816e-35	1.59264e-32
0	5.93546e-267	1.24357e-173	2.13681e-128	8.25192e-102	5.40059e-84	2.0353e-71	7.03525e-62	1.68073e-54	1.70635e-48	1.41338e-43	2.21572e-39	8.2622e-36	1.1648e-32
0	7.58126e-268	2.9577e-174	7.10501e-129	3.38695e-102	2.56724e-84	1.07562e-71	4.0321e-62	1.02569e-54	1.0956e-48	9.45621e-44	1.53459e-39	5.89012e-36	8.51355e-33
0	9.66295e-269	7.02112e-175	2.35844e-129	1.38806e-102	1.21875e-84	5.67771e-72	2.30846e-62	6.25337e-55	7.02846e-49	6.32161e-44	1.06206e-39	4.1962e-36	6.21861e-33
0	1.22903e-269	1.66353e-175	7.81535e-130	5.68014e-103	5.77811e-85	2.99347e-72	1.32024e-62	3.80887e-55	4.50492e-49	4.2227e-44	7.34486e-40	2.98738e-36	4.53941e-33
0	1.5599e-270	3.93393e-176	2.58545e-130	2.3209e-103	2.73578e-85	1.57638e-72	7.54258e-63	2.31773e-55	2.88493e-49	2.81842e-44	5.07574e-40	2.12534e-36	3.31154e-33
0	1.97569e-271	9.28533e-177	8.53865e-131	9.46901e-104	1.2936e-85	8.29154e-73	4.30455e-63	1.409e-55	1.84588e-49	1.87963e-44	3.50506e-40	1.51102e-36	2.41426e-33
0	2.49706e-272	2.18748e-177	2.81519e-131	3.85747e-104	6.1086e-86	4.35608e-73	2.454e-63	8.55742e-56	1.18003e-49	1.25254e-44	2.41863e-40	1.07353e-36	1.75899e-33
0	3.14941e-273	5.1436e-178	9.26606e-132	1.5691e-104	2.88077e-86	2.28582e-73	1.39753e-63	5.19229e-56	7.53708e-50	8.34e-45	1.66773e-40	7.6219e-37	1.28076e-33
0	3.96389e-274	1.20717e-178	3.04474e-132	6.3731e-105	1.35676e-86	1.19806e-73	7.95039e-64	3.14745e-56	4.80989e-50	5.5487e-45	1.14911e-40	5.40773e-37	9.31951e-34
0	4.9786e-275	2.8278e-179	9.98789e-133	2.58466e-105	6.38146e-87	6.2719e-74	4.5181e-64	1.90609e-56	3.06682e-50	3.68867e-45	7.91182e-41	3.83416e-37	6.77711e-34
0	6.24004e-276	6.61167e-180	3.2709e-133	1.04667e-105	2.99754e-87	3.27951e-74	2.56486e-64	1.15322e-56	1.95372e-50	2.4502e-45	5.44343e-41	2.71662e-37	4.92515e-34
0	7.80487e-277	1.54296e-180	1.06938e-133	4.23221e-106	1.40616e-87	1.71281e-74	1.45449e-64	6.97048e-57	1.24354e-50	1.62624e-45	3.74238e-41	1.9235e-37	3.577e-34
0	9.74186e-278	3.59404e-181	3.49036e-134	1.70876e-106	6.58771e-88	8.93502e-75	8.2395e-65	4.2092e-57	7.90819e-51	1.07851e-45	2.57102e-41	1.361e-37	2.59623e-34
0	1.21344e-278	8.35595e-182	1.13731e-134	6.88887e-107	3.0822e-88	4.65556e-75	4.66264e-65	2.53934e-57	5.02478e-51	7.14683e-46	1.76499e-41	9.62337e-38	1.88318e-34
0	1.50834e-279	1.93907e-182	3.69968e-135	2.77314e-107	1.44017e-88	2.42291e-75	2.63575e-65	1.53048e-57	3.18991e-51	4.73214e-46	1.21076e-41	6.79988e-38	1.3651e-34
0	1.87103e-280	4.49139e-183	1.2015e-135	1.11468e-107	6.72045e-89	1.25948e-75	1.48839e-65	9.21552e-58	2.02331e-51	3.1308e-46	8.2996e-42	4.80152e-38	9.88923e-35
0	2.31617e-281	1.03838e-183	3.89545e-136	4.47391e-108	3.13192e-89	6.5394e-76	8.39602e-66	5.54366e-58	1.28224e-51	2.06969e-46	5.68507e-42	3.38813e-38	7.15953e-35
0	2.86132e-282	2.39619e-184	1.26087e-136	1.793e-108	1.45764e-89	3.39136e-76	4.7312e-66	3.33165e-58	8.11893e-52	1.36713e-46	3.89131e-42	2.38917e-38	5.18002e-35
0	3.52754e-283	5.51923e-185	4.07435e-137	7.1752e-109	6.77521e-90	1.75671e-76	2.66325e-66	2.00036e-58	5.1363e-52	9.02339e-47	2.66156e-42	1.68359e-38	3.74544e-35
0	4.33999e-284	1.2689e-185	1.31439e-137	2.86711e-109	3.14503e-90	9.08902e-77	1.4976e-66	1.19989e-58	3.24657e-52	5.95089e-47	1.8191e-42	1.18558e-38	2.70644e-35
0	5.32865e-285	2.91187e-186	4.23324e-138	1.14397e-109	1.458e-90	4.69706e-77	8.41244e-67	7.19055e-59	2.05032e-52	3.92147e-47	1.24239e-42	8.34312e-39	1.95443e-35
0	6.52921e-286	6.66977e-187	1.36114e-138	4.55771e-110	6.75028e-91	2.42452e-77	4.72053e-67	4.30495e-59	1.29373e-52	2.58208e-47	8.47897e-43	5.8672e-39	1.41048e-35
0	7.98398e-287	1.52492e-187	4.36929e-139	1.81317e-110	3.12117e-91	1.25003e-77	2.64609e-67	2.5749e-59	8.15615e-53	1.69881e-47	5.78239e-43	4.12323e-39	1.01727e-35
0	9.74307e-288	3.48001e-188	1.40024e-139	7.20265e-111	1.44127e-91	6.4373e-78	1.4817e-67	1.53865e-59	5.1375e-53	1.11679e-47	3.94052e-43	2.89567e-39	7.33215e-36
0	1.18656e-288	7.92709e-189	4.48e-140	2.85698e-111	6.64672e-92	3.31117e-78	8.28821e-68	9.18557e-60	3.23327e-53	7.33596e-48	2.68337e-43	2.0322e-39	5.28144e-36
0	1.44214e-289	1.80238e-189	1.43099e-140	1.13158e-111	3.06127e-92	1.70119e-78	4.63133e-68	5.47847e-60	2.03309e-53	4.81499e-48	1.82595e-43	1.42523e-39	3.80187e-36
0	1.74923e-290	4.09056e-190	4.56333e-141	4.47537e-112	1.40809e-92	8.73004e-79	2.5852e-68	3.26437e-60	1.2773e-53	3.15782e-48	1.24159e-43	9.98875e-40	2.73507e-36
0	2.11744e-291	9.26662e-191	1.45282e-141	1.7674e-112	6.46834e-93	4.47481e-79	1.44155e-68	1.94324e-60	8.01779e-54	2.06936e-48	8.4363e-44	6.99586e-40	1.96636e-36
0	2.55799e-292	2.09539e-191	4.61776e-142	6.96958e-113	2.9675e-93	2.29101e-79	8.02984e-69	1.15569e-60	5.02851e-54	1.355e-48	5.72803e-44	4.89638e-40	1.41281e-36
0	3.08401e-293	4.72948e-192	1.46534e-142	2.74437e-113	1.35964e-93	1.17158e-79	4.46818e-69	6.86664e-61	3.15101e-54	8.86534e-49	3.88634e-44	3.42464e-40	1.01445e-36
0	3.71075e-294	1.06554e-192	4.64229e-143	1.07906e-113	6.22144e-94	5.98431e-80	2.48371e-69	4.076e-61	1.9728e-54	5.79572e-49	2.63486e-44	2.39364e-40	7.27951e-37
0	4.45593e-295	2.39625e-193	1.46831e-143	4.23659e-114	2.84312e-94	3.05316e-80	1.37916e-69	2.4172e-61	1.23407e-54	3.78595e-49	1.78508e-44	1.67189e-40	5.22034e-37
0	5.34007e-296	5.37905e-194	4.63652e-144	1.66094e-114	1.29758e-94	1.5559e-80	7.65026e-70	1.43212e-61	7.713e-55	2.47115e-49	1.20848e-44	1.16698e-40	3.74129e-37
0	6.3869e-297	1.20528e-194	1.4617e-144	6.50218e-115	5.91443e-95	7.91971e-81	4.23919e-70	8.47686e-62	4.81649e-55	1.61167e-49	8.17527e-45	8.13996e-41	2.67959e-37
0	7.62375e-298	2.69578e-195	4.60065e-145	2.54175e-115	2.69233e-95	4.02654e-81	2.34659e-70	5.01278e-62	3.00513e-55	1.05029e-49	5.52647e-45	5.67397e-41	1.91797e-37
0	9.08206e-299	6.01858e-196	1.44568e-145	9.9215e-116	1.224e-95	2.04481e-81	1.29759e-70	2.9615e-62	1.87335e-55	6.83912e-50	3.73315e-45	3.95236e-41	1.37196e-37
0	1.07979e-299	1.34127e-196	4.53545e-146	3.86715e-116	5.55742e-96	1.03722e-81	7.16776e-71	1.74797e-62	1.16682e-55	4.44985e-50	2.51992e-45	2.75126e-41	9.80763e-38
0	1.28125e-300	2.98371e-197	1.42057e-146	1.50514e-116	2.52002e-96	5.25512e-82	3.95528e-71	1.03073e-62	7.26122e-56	2.89299e-50	1.69973e-45	1.91387e-41	7.0067e-38
0	1.5173e-301	6.62541e-198	4.44225e-147	5.84968e-117	1.14123e-96	2.65946e-82	2.18031e-71	6.07217e-63	4.51484e-56	1.87933e-50	1.14566e-45	1.33045e-41	5.00252e-38
0	1.79329e-302	1.46854e-198	1.38688e-147	2.27018e-117	5.16158e-97	1.34432e-82	1.20063e-71	3.57382e-63	2.80479e-56	1.21988e-50	7.71635e-46	9.24251e-42	3.56936e-38
0	2.11532e-303	3.24923e-199	4.32289e-148	8.79755e-118	2.33149e-97	6.78751e-83	6.60457e-72	2.10142e-63	1.74094e-56	7.91199e-51	5.19341e-46	6.41633e-42	2.54517e-38
0	2.49029e-304	7.1762e-200	1.34527e-148	3.40437e-118	1.05178e-97	3.42307e-83	3.62936e-72	1.23447e-63	1.07968e-56	5.12757e-51	3.49282e-46	4.45133e-42	1.81372e-38
0	2.92597e-305	1.58209e-200	4.17967e-149	1.31548e-118	4.73866e-98	1.72433e-83	1.99234e-72	7.24504e-64	6.69007e-57	3.32042e-51	2.34737e-46	3.08601e-42	1.29166e-38
0	3.43116e-306	3.48168e-201	1.29651e-149	5.07585e-119	2.13221e-98	8.67609e-84	1.09256e-72	4.24806e-64	4.14183e-57	2.14848e-51	1.57642e-46	2.13802e-42	9.19292e-39
0	4.01571e-307	7.64844e-202	4.01525e-150	1.95572e-119	9.58176e-99	4.36041e-84	5.98517e-73	2.48846e-64	2.56201e-57	1.38908e-51	1.0579e-46	1.48024e-42	6.53859e-39
0	4.6907e-308	1.67719e-202	1.24151e-150	7.52457e-120	4.30035e-99	2.18892e-84	3.27534e-73	1.45633e-64	1.58342e-57	8.97384e-52	7.09414e-47	1.02414e-42	4.64773e-39
0	5.46849e-309	3.67128e-203	3.83259e-151	2.8909e-120	1.92755e-99	1.09757e-84	1.79055e-73	8.51495e-65	9.77769e-58	5.79278e-52	4.75377e-47	7.08092e-43	3.3016e-39
0	6.36287e-310	8.02196e-204	1.18124e-151	1.10908e-120	8.6288e-100	5.49714e-85	9.77833e-74	4.97387e-65	6.03259e-58	3.73639e-52	3.18317e-47	4.89246e-43	2.34387e-39
0	7.38918e-311	1.74974e-204	3.63489e-152	4.24882e-121	3.8578e-100	2.75005e-85	5.3345e-74	2.90268e-65	3.71876e-58	2.4081e-52	2.12993e-47	3.37809e-43	1.66291e-39
0	8.56443e-312	3.80975e-205	1.11673e-152	1.62538e-121	1.72255e-100	1.37419e-85	2.90719e-74	1.69236e-65	2.29044e-58	1.5508e-52	1.42415e-47	2.33089e-43	1.17904e-39
0	9.90744e-313	8.28038e-206	3.42542e-153	6.20895e-122	7.68159e-101	6.85888e-86	1.58271e-74	9.8578e-66	1.40951e-58	9.9791e-53	9.51541e-48	1.60723e-43	8.35444e-40
0	1.1439e-313	1.79654e-206	1.04903e-153	2.36844e-122	3.42117e-101	3.4195e-86	8.6076e-75	5.73665e-66	8.66651e-59	6.41631e-53	6.35307e-48	1.10749e-43	5.91605e-40
0	1.31818e-314	3.89098e-207	3.20751e-154	9.02167e-123	1.52176e-101	1.70284e-86	4.67641e-75	3.33525e-66	5.32411e-59	4.12228e-53	4.23861e-48	7.62623e-44	4.18671e-40
0	1.5161e-315	8.4123e-208	9.79174e-155	3.43157e-123	6.76022e-102	8.47006e-87	2.53802e-75	1.93727e-66	3.26797e-59	2.64635e-53	2.82584e-48	5.2479e-44	2.96101e-40
0	1.74037e-316	1.81555e-208	2.98443e-155	1.30341e-123	2.99933e-102	4.20826e-87	1.37603e-75	1.12421e-66	2.00418e-59	1.69752e-53	1.88259e-48	3.60884e-44	2.09283e-40
0	1.99366e-317	3.91144e-209	9.08187e-156	4.94369e-124	1.32903e-102	2.08844e-87	7.45269e-76	6.51768e-67	1.22807e-59	1.08802e-53	1.25328e-48	2.48003e-44	1.47827e-40
0	2.27593e-318	8.41212e-210	2.75931e-156	1.87243e-124	5.88155e-103	1.03525e-87	4.03227e-76	3.77514e-67	7.51859e-60	6.96822e-54	8.33725e-49	1.70315e-44	1.04352e-40
0	2.55546e-319	1.80598e-210	8.37028e-157	7.08177e-125	2.59955e-103	5.12592e-88	2.17941e-76	2.18457e-67	4.59916e-60	4.45926e-54	5.54221e-49	1.16884e-44	7.36164e-41
0	2.59533e-320	3.87047e-211	2.53509e-157	2.67463e-125	1.1475e-103	2.53515e-88	1.17674e-76	1.26297e-67	2.81092e-60	2.85142e-54	3.68152e-49	8.01609e-45	5.19009e-41
0	0	8.28047e-212	7.66587e-158	1.00872e-125	5.0589e-104	1.25239e-88	6.34707e-77	7.29475e-68	1.71652e-60	1.82188e-54	2.44374e-49	5.49387e-45	3.65681e-41
0	0	1.76844e-212	2.31444e-158	3.79893e-126	2.22746e-104	6.17987e-89	3.41995e-77	4.20943e-68	1.04731e-60	1.16315e-54	1.62095e-49	3.76271e-45	2.57487e-41
0	0	3.77024e-213	6.97664e-159	1.4287e-126	9.7952e-105	3.04596e-89	1.84086e-77	2.42677e-68	6.38456e-61	7.42008e-55	1.0744e-49	2.57532e-45	1.81191e-41
0	0	8.02406e-214	2.09973e-159	5.36544e-127	4.30197e-105	1.4996e-89	9.89857e-78	1.39775e-68	3.8888e-61	4.72978e-55	7.11621e-50	1.76144e-45	1.27422e-41
0	0	1.70477e-214	6.30959e-160	2.01214e-127	1.887e-105	7.3745e-90	5.31715e-78	8.0431e-69	2.36662e-61	3.01254e-55	4.70994e-50	1.20396e-45	8.9553e-42
0	0	3.61564e-215	1.89303e-160	7.53527e-128	8.26662e-106	3.6224e-90	2.85325e-78	4.62393e-69	1.43904e-61	1.91727e-55	3.11507e-50	8.22361e-46	6.28988e-42
0	0	7.65516e-216	5.67066e-161	2.81792e-128	3.6169e-106	1.77732e-90	1.52952e-78	2.65579e-69	8.74267e-62	1.21925e-55	2.05875e-50	5.61333e-46	4.41501e-42
0	0	1.61798e-216	1.69602e-161	1.05232e-128	1.58051e-106	8.71048e-91	8.19074e-79	1.52395e-69	5.30695e-62	7.74747e-56	1.35964e-50	3.82901e-46	3.09705e-42
0	0	3.41385e-217	5.06466e-162	3.92426e-129	6.89778e-107	4.26409e-91	4.38174e-79	8.73661e-70	3.21867e-62	4.91912e-56	8.97288e-51	2.61011e-46	2.17116e-42
0	0	7.19063e-218	1.51005e-162	1.46136e-129	3.0066e-107	2.08505e-91	2.34166e-79	5.00391e-70	1.95046e-62	3.12086e-56	5.9173e-51	1.77803e-46	1.52112e-42
0	0	1.51197e-218	4.49529e-163	5.43436e-130	1.30887e-107	1.0184e-91	1.25014e-79	2.86333e-70	1.18094e-62	1.97843e-56	3.89943e-51	1.2104e-46	1.06503e-42
0	0	3.17377e-219	1.33613e-163	2.01805e-130	5.69076e-108	4.96849e-92	6.66725e-80	1.63692e-70	7.1441e-63	1.25321e-56	2.56781e-51	8.23425e-47	7.45225e-43
0	0	6.65063e-220	3.96519e-164	7.48356e-131	2.47115e-108	2.42125e-92	3.55215e-80	9.34935e-71	4.31815e-63	7.93214e-57	1.68971e-51	5.59793e-47	5.21123e-43
0	0	1.39126e-220	1.17491e-164	2.77126e-131	1.07172e-108	1.1786e-92	1.89056e-80	5.33494e-71	2.60782e-63	5.01667e-57	1.11108e-51	3.80311e-47	3.64184e-43
0	0	2.90543e-221	3.47595e-165	1.0248e-131	4.64218e-109	5.73059e-93	1.00519e-80	3.0414e-71	1.57358e-63	3.1703e-57	7.30068e-52	2.58201e-47	2.54349e-43
0	0	6.05721e-222	1.02676e-165	3.7844e-132	2.00825e-109	2.78319e-93	5.33899e-81	1.73227e-71	9.48704e-64	2.00191e-57	4.79366e-52	1.7518e-47	1.77528e-43
0	0	1.26065e-222	3.02828e-166	1.39557e-132	8.67699e-110	1.3502e-93	2.83288e-81	9.85714e-72	5.71483e-64	1.26313e-57	3.14527e-52	1.18774e-47	1.23831e-43
0	0	2.61926e-223	8.91766e-167	5.13923e-133	3.74436e-110	6.54275e-94	1.5016e-81	5.60382e-72	3.43958e-64	7.96368e-58	2.06222e-52	8.04754e-48	8.6322e-44
0	0	5.43283e-224	2.62202e-167	1.88992e-133	1.61378e-110	3.1669e-94	7.95128e-82	3.18283e-72	2.06843e-64	5.01694e-58	1.35113e-52	5.44897e-48	6.01369e-44
0	0	1.12496e-224	7.69756e-168	6.9404e-134	6.94652e-111	1.53116e-94	4.20608e-82	1.80609e-72	1.24281e-64	3.15809e-58	8.84595e-53	3.68701e-48	4.18686e-44
0	0	2.32548e-225	2.25633e-168	2.54521e-134	2.98641e-111	7.39464e-95	2.22267e-82	1.02391e-72	7.46107e-65	1.98641e-58	5.78734e-53	2.49311e-48	2.91315e-44
0	0	4.79903e-226	6.60364e-169	9.32097e-135	1.2823e-111	3.56718e-95	1.17336e-82	5.79942e-73	4.47537e-65	1.24847e-58	3.78355e-53	1.68468e-48	2.02566e-44
0	0	9.88695e-227	1.92974e-169	3.40877e-135	5.49908e-112	1.71888e-95	6.18791e-83	3.28173e-73	2.68218e-65	7.8405e-59	2.47176e-53	1.13763e-48	1.40766e-44
0	0	2.03348e-227	5.63053e-170	1.2449e-135	2.35532e-112	8.27327e-96	3.25999e-83	1.85532e-73	1.60612e-65	4.92008e-59	1.61361e-53	7.67706e-49	9.7759e-45
0	0	4.17528e-228	1.64034e-170	4.54014e-136	1.00756e-112	3.97761e-96	1.71572e-83	1.04793e-73	9.60952e-66	3.08504e-59	1.05264e-53	5.17722e-49	6.78491e-45
0	0	8.55858e-229	4.77152e-171	1.6535e-136	4.30476e-113	1.9102e-96	9.02061e-84	5.91347e-74	5.74456e-66	1.93291e-59	6.86191e-54	3.48904e-49	4.70609e-45
0	0	1.75142e-229	1.38585e-171	6.01372e-137	1.83692e-113	9.16328e-97	4.73788e-84	3.3339e-74	3.43118e-66	1.2101e-59	4.4699e-54	2.34977e-49	3.26215e-45
0	0	3.57808e-230	4.01896e-172	2.18415e-137	7.82875e-114	4.39072e-97	2.48595e-84	1.87785e-74	2.04768e-66	7.56998e-60	2.90963e-54	1.58144e-49	2.25983e-45
0	0	7.29768e-231	1.16372e-172	7.92182e-138	3.3324e-114	2.10152e-97	1.30305e-84	1.05674e-74	1.221e-66	4.73183e-60	1.89262e-54	1.06363e-49	1.5645e-45
0	0	1.48591e-231	3.36453e-173	2.86926e-138	1.41672e-114	1.00472e-97	6.82318e-85	5.94116e-75	7.27441e-67	2.95545e-60	1.2302e-54	7.14882e-50	1.08244e-45
0	0	3.0205e-232	9.71271e-174	1.03781e-138	6.01551e-115	4.79815e-98	3.56922e-85	3.33715e-75	4.33027e-67	1.84451e-60	7.99057e-55	4.80163e-50	7.48451e-46
0	0	6.12971e-233	2.79961e-174	3.74863e-139	2.55109e-115	2.28884e-98	1.86518e-85	1.87274e-75	2.57552e-67	1.15027e-60	5.18639e-55	3.22294e-50	5.17189e-46
0	0	1.24188e-233	8.05743e-175	1.35217e-139	1.08054e-115	1.09062e-98	9.73709e-86	1.04998e-75	1.53055e-67	7.16772e-61	3.36387e-55	2.16185e-50	3.57161e-46
0	0	2.51188e-234	2.31547e-175	4.87075e-140	4.57111e-116	5.19095e-99	5.07806e-86	5.88143e-76	9.08788e-68	4.46297e-61	2.18023e-55	1.44913e-50	2.46495e-46
0	0	5.07221e-235	6.64393e-176	1.75213e-140	1.93138e-116	2.46795e-99	2.64562e-86	3.29143e-76	5.39153e-68	2.7767e-61	1.41205e-55	9.70727e-51	1.70012e-46
0	0	1.02253e-235	1.90351e-176	6.29423e-141	8.15037e-117	1.17204e-99	1.37695e-86	1.84029e-76	3.19591e-68	1.72622e-61	9.13878e-56	6.49827e-51	1.17187e-46
0	0	2.05797e-236	5.44541e-177	2.25802e-141	3.4352e-117	5.55985e-100	7.15932e-87	1.02798e-76	1.89282e-68	1.07232e-61	5.91034e-56	4.34718e-51	8.07254e-47
0	0	4.13509e-237	1.55544e-177	8.08947e-142	1.44609e-117	2.63452e-100	3.71866e-87	5.73704e-77	1.12011e-68	6.65605e-62	3.81966e-56	2.90621e-51	5.55737e-47
0	0	8.29497e-238	4.43631e-178	2.89415e-142	6.07998e-118	1.24697e-100	1.92958e-87	3.19882e-77	6.62283e-69	4.1283e-62	2.46675e-56	1.94158e-51	3.82346e-47
0	0	1.66123e-238	1.26339e-178	1.03403e-142	2.55315e-118	5.89564e-101	1.00024e-87	1.78194e-77	3.91256e-69	2.55852e-62	1.59189e-56	1.29626e-51	2.62889e-47
0	0	3.32148e-239	3.59256e-179	3.68937e-143	1.07083e-118	2.78434e-101	5.17969e-88	9.91736e-78	2.30947e-69	1.58441e-62	1.02657e-56	8.64851e-52	1.80642e-47
0	0	6.63012e-240	1.02004e-179	1.31457e-143	4.48568e-119	1.31351e-101	2.67959e-88	5.51443e-78	1.36207e-69	9.80417e-63	6.61532e-57	5.76633e-52	1.24049e-47
0	0	1.32129e-240	2.8919e-180	4.67762e-144	1.87675e-119	6.18958e-102	1.38483e-88	3.06342e-78	8.02638e-70	6.06201e-63	4.25993e-57	3.84209e-52	8.5133e-48
0	0	2.62885e-241	8.18652e-181	1.66218e-144	7.84246e-120	2.91345e-102	7.14967e-89	1.70025e-78	4.72579e-70	3.74529e-63	2.74121e-57	2.55826e-52	5.8389e-48
0	0	5.22185e-242	2.31402e-181	5.89853e-145	3.27316e-120	1.36986e-102	3.68757e-89	9.42804e-79	2.78013e-70	2.31216e-63	1.76267e-57	1.70228e-52	4.00215e-48
0	0	1.03556e-242	6.53112e-182	2.09037e-145	1.36443e-120	6.4337e-103	1.90002e-89	5.22314e-79	1.63414e-70	1.42631e-63	1.13263e-57	1.13196e-52	2.74148e-48
0	0	2.0503e-243	1.84061e-182	7.39801e-146	5.68078e-121	3.01833e-103	9.78003e-90	2.89097e-79	9.59731e-71	8.79167e-64	7.27264e-58	7.52208e-53	1.87675e-48
0	0	4.05277e-244	5.17952e-183	2.6147e-146	2.36229e-121	1.41447e-103	5.02906e-90	1.59867e-79	5.63176e-71	5.41494e-64	4.66644e-58	4.99523e-53	1.28398e-48
0	0	7.99803e-245	1.45537e-183	9.22873e-147	9.81136e-122	6.62125e-104	2.58344e-90	8.83232e-80	3.30198e-71	3.33258e-64	2.99204e-58	3.315e-53	8.77886e-49
0	0	1.57583e-245	4.0833e-184	3.25296e-147	4.07002e-122	3.09605e-104	1.32579e-90	4.87522e-80	1.93438e-71	2.04942e-64	1.91707e-58	2.19848e-53	5.99858e-49
0	0	3.0998e-246	1.14395e-184	1.14507e-147	1.6863e-122	1.44609e-104	6.79695e-91	2.68854e-80	1.13225e-71	1.25934e-64	1.22744e-58	1.45704e-53	4.09627e-49
0	0	6.08772e-247	3.20007e-185	4.02531e-148	6.97826e-123	6.74695e-105	3.48113e-91	1.48129e-80	6.62185e-72	7.73254e-65	7.85321e-59	9.65009e-54	2.79549e-49
0	0	1.19364e-247	8.93862e-186	1.41314e-148	2.88424e-123	3.14442e-105	1.78111e-91	8.15396e-81	3.86948e-72	4.74421e-65	5.02094e-59	6.38707e-54	1.90659e-49
0	0	2.33666e-248	2.4931e-186	4.95436e-149	1.19066e-123	1.46384e-105	9.10394e-92	4.48435e-81	2.25924e-72	2.90851e-65	3.20783e-59	4.22457e-54	1.29953e-49
0	0	4.56684e-249	6.94337e-187	1.73464e-149	4.90929e-124	6.80725e-106	4.64871e-92	2.46396e-81	1.31798e-72	1.78173e-65	2.04799e-59	2.79238e-54	8.85207e-50
0	0	8.91124e-250	1.9309e-187	6.06526e-150	2.02173e-124	3.16207e-106	2.37139e-92	1.35261e-81	7.68227e-73	1.09063e-65	1.30657e-59	1.84449e-54	6.02606e-50
0	0	1.73606e-250	5.36182e-188	2.11792e-150	8.31576e-125	1.46722e-106	1.20848e-92	7.41847e-82	4.47412e-73	6.67078e-66	8.32968e-60	1.21756e-54	4.0997e-50
0	0	3.37671e-251	1.48671e-188	7.38566e-151	3.4163e-125	6.80053e-107	6.15236e-93	4.065e-82	2.60353e-73	4.07701e-66	5.30655e-60	8.03182e-55	2.78741e-50
0	0	6.55734e-252	4.11626e-189	2.57211e-151	1.4018e-125	3.14857e-107	3.12905e-93	2.22541e-82	1.51375e-73	2.48984e-66	3.37821e-60	5.2948e-55	1.894e-50
0	0	1.27136e-252	1.138e-189	8.94564e-152	5.74499e-126	1.45616e-107	1.58983e-93	1.21721e-82	8.79394e-74	1.51938e-66	2.14906e-60	3.48815e-55	1.28614e-50
0	0	2.46102e-253	3.14157e-190	3.1071e-152	2.35164e-126	6.72711e-108	8.06965e-94	6.65158e-83	5.10446e-74	9.26456e-67	1.36616e-60	2.29643e-55	8.7283e-51
0	0	4.75631e-254	8.65999e-191	1.07776e-152	9.61453e-127	3.10437e-108	4.09192e-94	3.63152e-83	2.96042e-74	5.64482e-67	8.67852e-61	1.51085e-55	5.91969e-51
0	0	9.17771e-255	2.38371e-191	3.73344e-153	3.92611e-127	1.43101e-108	2.07285e-94	1.98088e-83	1.71551e-74	3.43669e-67	5.50908e-61	9.9335e-56	4.01236e-51
0	0	1.76811e-255	6.55173e-192	1.29158e-153	1.60131e-127	6.58928e-109	1.04901e-94	1.07952e-83	9.9328e-75	2.09072e-67	3.49463e-61	6.5267e-56	2.71788e-51
0	0	3.40089e-256	1.79815e-192	4.4623e-154	6.52325e-128	3.03081e-109	5.30341e-95	5.87776e-84	5.74629e-75	1.27092e-67	2.21521e-61	4.28545e-56	1.83989e-51
0	0	6.53115e-257	4.92793e-193	1.53964e-154	2.65419e-128	1.39254e-109	2.67856e-95	3.1974e-84	3.32155e-75	7.71976e-68	1.4032e-61	2.81197e-56	1.24475e-51
0	0	1.25227e-257	1.34857e-193	5.30526e-155	1.07865e-128	6.39118e-110	1.3515e-95	1.73775e-84	1.91837e-75	4.6855e-68	8.88202e-62	1.8439e-56	8.416e-52
0	0	2.3973e-258	3.68511e-194	1.82566e-155	4.3783e-129	2.93009e-110	6.81244e-96	9.43594e-85	1.10704e-75	2.84168e-68	5.61818e-62	1.2083e-56	5.68668e-52
0	0	4.58206e-259	1.00554e-194	6.2742e-156	1.77505e-129	1.34187e-110	3.4305e-96	5.11904e-85	6.38309e-76	1.7221e-68	3.55116e-62	7.9127e-57	3.8401e-52
0	0	8.74408e-260	2.73979e-195	2.1534e-156	7.18783e-130	6.13854e-111	1.72576e-96	2.77458e-85	3.67737e-76	1.04282e-68	2.24303e-62	5.17829e-57	2.59153e-52
0	0	1.66604e-260	7.45434e-196	7.38106e-157	2.90713e-130	2.8051e-111	8.67312e-97	1.5025e-85	2.11681e-76	6.30997e-69	1.41577e-62	3.38657e-57	1.74784e-52
0	0	3.16937e-261	2.02523e-196	2.52662e-157	1.17439e-130	1.28044e-111	4.35452e-97	8.12899e-86	1.21749e-76	3.81514e-69	8.92973e-63	2.21332e-57	1.17809e-52
0	0	6.01977e-262	5.4943e-197	8.63757e-158	4.7385e-131	5.83849e-112	2.18411e-97	4.39406e-86	6.99664e-77	2.30494e-69	5.62828e-63	1.44558e-57	7.93572e-53
0	0	1.14158e-262	1.48842e-197	2.94898e-158	1.90964e-131	2.65931e-112	1.09441e-97	2.37303e-86	4.01746e-77	1.39148e-69	3.5449e-63	9.43522e-58	5.34226e-53
0	0	2.16149e-263	4.02636e-198	1.0055e-158	7.68678e-132	1.20995e-112	5.47845e-98	1.2804e-86	2.3049e-77	8.39382e-70	2.23112e-63	6.15423e-58	3.59413e-53
0	0	4.08622e-264	1.08762e-198	3.42391e-159	3.09044e-132	5.49914e-113	2.73972e-98	6.90237e-87	1.32127e-77	5.05953e-70	1.40325e-63	4.01151e-58	2.41654e-53
0	0	7.71282e-265	2.93371e-199	1.16438e-159	1.24102e-132	2.49662e-113	1.36875e-98	3.71756e-87	7.56785e-78	3.04738e-70	8.81934e-64	2.61309e-58	1.62378e-53
0	0	1.45354e-265	7.90195e-200	3.95456e-160	4.97762e-133	1.13224e-113	6.83152e-99	2.00044e-87	4.33104e-78	1.83405e-70	5.53898e-64	1.70104e-58	1.09041e-53
0	0	2.73506e-266	2.12535e-200	1.34133e-160	1.99411e-133	5.1293e-114	3.40628e-99	1.07547e-87	2.47658e-78	1.10297e-70	3.47628e-64	1.10658e-58	7.31786e-54
0	0	5.13844e-267	5.70828e-201	4.54363e-161	7.97921e-134	2.32117e-114	1.69675e-99	5.77674e-88	1.41498e-78	6.62798e-71	2.18017e-64	7.19397e-59	4.90806e-54
0	0	9.63877e-268	1.53095e-201	1.53711e-161	3.18901e-134	1.04927e-114	8.44355e-100	3.10009e-88	8.07774e-79	3.97985e-71	1.36634e-64	4.67375e-59	3.28979e-54
0	0	1.80526e-268	4.10011e-202	5.19328e-162	1.27303e-134	4.73804e-115	4.19765e-100	1.66217e-88	4.60755e-79	2.38792e-71	8.55693e-65	3.03441e-59	2.20372e-54
0	0	3.37587e-269	1.09651e-202	1.75232e-162	5.07579e-135	2.13719e-115	2.08478e-100	8.90399e-89	2.62597e-79	1.43167e-71	5.35512e-65	1.96878e-59	1.47529e-54
0	0	6.3032e-270	2.92826e-203	5.90498e-163	2.02142e-135	9.62981e-116	1.0344e-100	4.76544e-89	1.49537e-79	8.57691e-72	3.34898e-65	1.27653e-59	9.87027e-55
0	0	1.17508e-270	7.80891e-204	1.98729e-163	8.04076e-136	4.33437e-116	5.1273e-101	2.54818e-89	8.50846e-80	5.13438e-72	2.0929e-65	8.27143e-60	6.59953e-55
0	0	2.18727e-271	2.07948e-204	6.67941e-164	3.19466e-136	1.9488e-116	2.53901e-101	1.36134e-89	4.83719e-80	3.07123e-72	1.307e-65	5.35602e-60	4.4099e-55
0	0	4.0651e-272	5.52972e-205	2.24209e-164	1.26776e-136	8.75267e-117	1.25607e-101	7.2663e-90	2.74774e-80	1.83572e-72	8.15633e-66	3.4659e-60	2.94494e-55
0	0	7.54349e-273	1.46837e-205	7.51632e-165	5.02505e-137	3.92688e-117	6.20777e-102	3.87498e-90	1.55955e-80	1.0964e-72	5.08635e-66	2.24132e-60	1.96542e-55
0	0	1.39768e-273	3.89364e-206	2.51649e-165	1.98944e-137	1.7599e-117	3.06502e-102	2.0646e-90	8.84434e-81	6.54331e-73	3.16964e-66	1.44845e-60	1.31089e-55
0	0	2.58569e-274	1.031e-206	8.41443e-166	7.86703e-138	7.87887e-118	1.51184e-102	1.09904e-90	5.01155e-81	3.90207e-73	1.97382e-66	9.35446e-61	8.73797e-56
0	0	4.7762e-275	2.72617e-207	2.80991e-166	3.10727e-138	3.52349e-118	7.44995e-103	5.8452e-91	2.8374e-81	2.32521e-73	1.22828e-66	6.03735e-61	5.82084e-56
0	0	8.80896e-276	7.19835e-208	9.37131e-167	1.22585e-138	1.57405e-118	3.66755e-103	3.10596e-91	1.60513e-81	1.38452e-73	7.63798e-67	3.89393e-61	3.87519e-56
0	0	1.6222e-276	1.89802e-208	3.12139e-167	4.83043e-139	7.0242e-119	1.80374e-103	1.64894e-91	9.07283e-82	8.23764e-74	4.74628e-67	2.50982e-61	2.5783e-56
0	0	2.98278e-277	4.99758e-209	1.03833e-167	1.90119e-139	3.13121e-119	8.86234e-104	8.74628e-92	5.12409e-82	4.89752e-74	2.94727e-67	1.61663e-61	1.71437e-56
0	0	5.47619e-278	1.31404e-209	3.44958e-168	7.47402e-140	1.39432e-119	4.35009e-104	4.63504e-92	2.89157e-82	2.9095e-74	1.82886e-67	1.04062e-61	1.13923e-56
0	0	1.00387e-278	3.45022e-210	1.14456e-168	2.93478e-140	6.20224e-120	2.13317e-104	2.45412e-92	1.63039e-82	1.72715e-74	1.13406e-67	6.69405e-62	7.56566e-57
0	0	1.83745e-279	9.04641e-211	3.79274e-169	1.15103e-140	2.75595e-120	1.04503e-104	1.29822e-92	9.18528e-83	1.0245e-74	7.02718e-68	4.30327e-62	5.0213e-57
0	0	3.35811e-280	2.36864e-211	1.25519e-169	4.50914e-141	1.22329e-120	5.11455e-105	6.8614e-93	5.17054e-83	6.07242e-75	4.35132e-68	2.76454e-62	3.33056e-57
0	0	6.128e-281	6.19318e-212	4.1487e-170	1.76438e-141	5.4241e-121	2.50071e-105	3.62318e-93	2.90819e-83	3.59652e-75	2.69249e-68	1.77485e-62	2.20776e-57
0	0	1.11657e-281	1.61705e-212	1.36949e-170	6.89576e-142	2.40249e-121	1.22151e-105	1.91152e-93	1.63438e-83	2.12849e-75	1.66487e-68	1.13871e-62	1.46258e-57
0	0	2.03141e-282	4.21624e-213	4.5149e-171	2.69194e-142	1.063e-121	5.96087e-106	1.00758e-93	9.1775e-84	1.25873e-75	1.02873e-68	7.30094e-63	9.6832e-58
0	0	3.69025e-283	1.0978e-213	1.48656e-171	1.04965e-142	4.69832e-122	2.90602e-106	5.30631e-94	5.1492e-84	7.43809e-76	6.35205e-69	4.67799e-63	6.40695e-58
0	0	6.69361e-284	2.85442e-214	4.88838e-172	4.08805e-143	2.07439e-122	1.41536e-106	2.79202e-94	2.88668e-84	4.39199e-76	3.91942e-69	2.9954e-63	4.23659e-58
0	0	1.21231e-284	7.41154e-215	1.60543e-172	1.59032e-143	9.14907e-123	6.8867e-107	1.46777e-94	1.61697e-84	2.59138e-76	2.4167e-69	1.91674e-63	2.79972e-58
0	0	2.19236e-285	1.92175e-215	5.26583e-173	6.1794e-144	4.03091e-123	3.34761e-107	7.70921e-95	9.04999e-85	1.52781e-76	1.48908e-69	1.22571e-63	1.84904e-58
0	0	3.95878e-286	4.97601e-216	1.725e-173	2.3983e-144	1.77406e-123	1.62569e-107	4.04553e-95	5.06102e-85	9.0008e-77	9.16868e-70	7.83295e-64	1.22042e-58
0	0	7.13775e-287	1.28667e-216	5.64364e-174	9.29733e-145	7.79959e-124	7.88714e-108	2.12106e-95	2.82795e-85	5.29861e-77	5.64144e-70	5.0024e-64	8.05021e-59
0	0	1.28503e-287	3.32238e-217	1.84407e-174	3.60005e-145	3.42544e-124	3.82279e-108	1.11108e-95	1.57888e-85	3.11683e-77	3.4687e-70	3.19261e-64	5.30686e-59
0	0	2.31001e-288	8.56708e-218	6.01792e-175	1.39237e-145	1.5028e-124	1.85106e-108	5.81504e-96	8.80791e-86	1.83204e-77	2.13127e-70	2.03624e-64	3.49624e-59
0	0	4.14638e-289	2.20606e-218	1.96139e-175	5.37899e-146	6.58606e-125	8.9545e-109	3.04069e-96	4.90953e-86	1.07604e-77	1.30859e-70	1.29786e-64	2.30196e-59
0	0	7.43153e-290	5.67287e-219	6.38458e-176	2.0756e-146	2.88331e-125	4.32754e-109	1.58857e-96	2.73433e-86	6.3153e-78	8.02907e-71	8.26683e-65	1.51471e-59
0	0	1.32997e-290	1.45677e-219	2.07564e-176	7.99987e-147	1.26095e-125	2.0894e-109	8.29193e-97	1.52162e-86	3.70364e-78	4.92289e-71	5.26219e-65	9.96076e-60
0	0	2.37662e-291	3.73578e-220	6.73941e-177	3.0798e-147	5.50869e-126	1.00782e-109	4.32433e-97	8.46075e-87	2.17038e-78	3.01627e-71	3.34741e-65	6.5462e-60
0	0	4.24067e-292	9.56699e-221	2.18547e-177	1.1843e-147	2.40402e-126	4.85651e-110	2.25319e-97	4.70062e-87	1.27091e-78	1.84678e-71	2.12798e-65	4.29952e-60
0	0	7.55556e-293	2.44666e-221	7.07813e-178	4.5488e-148	1.04803e-126	2.33801e-110	1.17298e-97	2.60943e-87	7.43641e-79	1.12993e-71	1.35189e-65	2.82218e-60
0	0	1.34418e-293	6.24852e-222	2.28953e-178	1.74516e-148	4.56402e-127	1.12448e-110	6.10097e-98	1.44738e-87	4.34795e-79	6.90856e-72	8.58279e-66	1.85132e-60
0	0	2.38784e-294	1.59363e-222	7.39652e-179	6.68762e-149	1.98548e-127	5.40302e-111	3.17046e-98	8.02168e-88	2.54025e-79	4.22101e-72	5.44544e-66	1.21371e-60
0	0	4.2356e-295	4.05884e-223	2.38651e-179	2.55982e-149	8.62834e-128	2.5936e-111	1.64612e-98	4.44215e-88	1.483e-79	2.57716e-72	3.45265e-66	7.95205e-61
0	0	7.50212e-296	1.03234e-223	7.69047e-180	9.78699e-150	3.74569e-128	1.24381e-111	8.5392e-99	2.45791e-88	8.65124e-80	1.57239e-72	2.1877e-66	5.20689e-61
0	0	1.32683e-296	2.62213e-224	2.47513e-180	3.73757e-150	1.62435e-128	5.95914e-112	4.42576e-99	1.3589e-88	5.04298e-80	9.58685e-73	1.38528e-66	3.40731e-61
0	0	2.34319e-297	6.6511e-225	7.95607e-181	1.42571e-150	7.03677e-129	2.85232e-112	2.29179e-99	7.50675e-89	2.93743e-80	5.84099e-73	8.76606e-67	2.22833e-61
0	0	4.13203e-298	1.68477e-225	2.55421e-181	5.43221e-151	3.04517e-129	1.36394e-112	1.18571e-99	4.14347e-89	1.7097e-80	3.55625e-73	5.54354e-67	1.4564e-61
0	0	7.27585e-299	4.26185e-226	8.18974e-182	2.0674e-151	1.31642e-129	6.51589e-113	6.12913e-100	2.28519e-89	9.94367e-81	2.16368e-73	3.50336e-67	9.51295e-62
0	0	1.27929e-299	1.07663e-226	2.62266e-182	7.85914e-152	5.68486e-130	3.10983e-113	3.16545e-100	1.25929e-89	5.7789e-81	1.3155e-73	2.21258e-67	6.2099e-62
0	0	2.24605e-300	2.7161e-227	8.38823e-183	2.98421e-152	2.45241e-130	1.4828e-113	1.63339e-100	6.93392e-90	3.35595e-81	7.99252e-74	1.39646e-67	4.05124e-62
0	0	3.93764e-301	6.84285e-228	2.67953e-183	1.13185e-152	1.05684e-130	7.06337e-114	8.42093e-101	3.81485e-90	1.94742e-81	4.85258e-74	8.80798e-68	2.64135e-62
0	0	6.8932e-302	1.72163e-228	8.54879e-184	4.28795e-153	4.54962e-131	3.36144e-114	4.33758e-101	2.09712e-90	1.12921e-81	2.94414e-74	5.55187e-68	1.72107e-62
0	0	1.20496e-302	4.32571e-229	2.72402e-184	1.62262e-153	1.95653e-131	1.59817e-114	2.2323e-101	1.1519e-90	6.54283e-82	1.785e-74	3.49718e-68	1.12074e-62
0	0	2.10327e-303	1.0854e-229	8.66916e-185	6.13324e-154	8.40511e-132	7.59113e-115	1.14783e-101	6.32201e-91	3.78816e-82	1.08147e-74	2.20147e-68	7.29367e-63
0	0	3.66596e-304	2.71978e-230	2.75552e-185	2.31563e-154	3.60701e-132	3.60225e-115	5.89682e-102	3.46691e-91	2.19162e-82	6.54772e-75	1.38492e-68	4.74375e-63
0	0	6.38044e-305	6.80603e-231	8.74765e-186	8.73279e-155	1.54632e-132	1.70776e-115	3.02675e-102	1.89967e-91	1.26699e-82	3.9615e-75	8.7067e-69	3.08342e-63
0	0	1.10888e-305	1.70087e-231	2.77358e-186	3.2896e-155	6.62215e-133	8.0884e-116	1.55222e-102	1.04006e-91	7.31909e-83	2.39512e-75	5.47014e-69	2.00298e-63
0	0	1.92438e-306	4.24486e-232	8.7832e-187	1.23777e-155	2.833e-133	3.82724e-116	7.95335e-103	5.68972e-92	4.22488e-83	1.44707e-75	3.43447e-69	1.30034e-63
0	0	3.33481e-307	1.05797e-232	2.77797e-187	4.65207e-156	1.21072e-133	1.80923e-116	4.07159e-103	3.11006e-92	2.43694e-83	8.73674e-76	2.15496e-69	8.43668e-64
0	0	5.77066e-308	2.63331e-233	8.77535e-188	1.74646e-156	5.16876e-134	8.54453e-117	2.08256e-103	1.69862e-92	1.40459e-83	5.27116e-76	1.35125e-69	5.47043e-64
0	0	9.97135e-309	6.5456e-234	2.76864e-188	6.54907e-157	2.20434e-134	4.03152e-117	1.06427e-103	9.26983e-93	8.0896e-84	3.17804e-76	8.46733e-70	3.54491e-64
0	0	1.72052e-309	1.62486e-234	8.72432e-189	2.45307e-157	9.39122e-135	1.90036e-117	5.43402e-104	5.0547e-93	4.65564e-84	1.91474e-76	5.30244e-70	2.29575e-64
0	0	2.96442e-310	4.02811e-235	2.74576e-189	9.17799e-158	3.99681e-135	8.9493e-118	2.77212e-104	2.75402e-93	2.67736e-84	1.15281e-76	3.31835e-70	1.48587e-64
0	0	5.10033e-311	9.97261e-236	8.63094e-190	3.43001e-158	1.69924e-135	4.21046e-118	1.41294e-104	1.4993e-93	1.53854e-84	6.93588e-77	2.07532e-70	9.61101e-65
0	0	8.76264e-312	2.46568e-236	2.70969e-190	1.28042e-158	7.21685e-136	1.97905e-118	7.19537e-105	8.15567e-94	8.83453e-85	4.17007e-77	1.29708e-70	6.21289e-65
0	0	1.50332e-312	6.08817e-237	8.49665e-191	4.77441e-159	3.06189e-136	9.29335e-119	3.66103e-105	4.43281e-94	5.06913e-85	2.50543e-77	8.10148e-71	4.01378e-65
0	0	2.57541e-313	1.50127e-237	2.66099e-191	1.77827e-159	1.29773e-136	4.35989e-119	1.86112e-105	2.4074e-94	2.90642e-85	1.50425e-77	5.05685e-71	2.59149e-65
0	0	4.40577e-314	3.69705e-238	8.32349e-192	6.61588e-160	5.4945e-137	2.04346e-119	9.4529e-106	1.30637e-94	1.66517e-85	9.02514e-78	3.15437e-71	1.67217e-65
0	0	7.52627e-315	9.09234e-239	2.60037e-192	2.4586e-160	2.32393e-137	9.56851e-120	4.79708e-106	7.08326e-95	9.53308e-86	5.41111e-78	1.96636e-71	1.07832e-65
0	0	1.28387e-315	2.23316e-239	8.114e-193	9.12641e-161	9.8191e-138	4.47622e-120	2.43225e-106	3.83752e-95	5.4536e-86	3.24202e-78	1.22499e-71	6.94941e-66
0	0	2.18699e-316	5.4776e-240	2.52873e-193	3.38396e-161	4.14449e-138	2.09203e-120	1.23215e-106	2.07739e-95	3.11751e-86	1.94108e-78	7.62637e-72	4.47595e-66
0	0	3.72025e-317	1.3418e-240	7.87119e-194	1.25332e-161	1.74753e-138	9.76814e-121	6.23643e-107	1.12366e-95	1.78077e-86	1.16137e-78	4.74484e-72	2.8811e-66
0	0	6.32047e-318	3.28253e-241	2.44708e-194	4.63673e-162	7.36086e-139	4.55665e-121	3.15378e-107	6.073e-96	1.01645e-86	6.94373e-79	2.95015e-72	1.85339e-66
0	0	1.07304e-318	8.0197e-242	7.59847e-195	1.71347e-162	3.09732e-139	2.12358e-121	1.59349e-107	3.2796e-96	5.79744e-87	4.14872e-79	1.83309e-72	1.19155e-66
0	0	1.81065e-319	1.95675e-242	2.35654e-195	6.32489e-163	1.30196e-139	9.88739e-122	8.0443e-108	1.76966e-96	3.30418e-87	2.47705e-79	1.13826e-72	7.65582e-67
0	0	2.75244e-320	4.76806e-243	7.29956e-196	2.33208e-163	5.46717e-140	4.59922e-122	4.05741e-108	9.54132e-97	1.88177e-87	1.47793e-79	7.06345e-73	4.91595e-67
0	0	0	1.16032e-243	2.25834e-196	8.58916e-164	2.29341e-140	2.13736e-122	2.04471e-108	5.14018e-97	1.07089e-87	8.81191e-80	4.38037e-73	3.15471e-67
0	0	0	2.81996e-244	6.97839e-197	3.15989e-164	9.6107e-141	9.92339e-123	1.02953e-108	2.76694e-97	6.08977e-88	5.25031e-80	2.71471e-73	2.02324e-67
0	0	0	6.84444e-245	2.15375e-197	1.1612e-164	4.02331e-141	4.60292e-123	5.17923e-109	1.48823e-97	3.46045e-88	3.12607e-80	1.68133e-73	1.2968e-67
0	0	0	1.65907e-245	6.63907e-198	4.26247e-165	1.68254e-141	2.13304e-123	2.60325e-109	7.99824e-98	1.9649e-88	1.86e-80	1.04065e-73	8.30679e-68
0	0	0	4.01628e-246	2.04406e-198	1.5629e-165	7.02917e-142	9.87538e-124	1.30734e-109	4.29506e-98	1.11487e-88	1.10592e-80	6.43681e-74	5.31777e-68
0	0	0	9.70989e-247	6.28573e-199	5.72421e-166	2.93358e-142	4.56773e-124	6.55972e-110	2.3046e-98	6.32098e-89	6.57104e-81	3.97884e-74	3.40222e-68
0	0	0	2.34444e-247	1.9306e-199	2.0942e-166	1.22306e-142	2.11076e-124	3.28855e-110	1.23559e-98	3.58114e-89	3.90161e-81	2.45789e-74	2.17537e-68
0	0	0	5.65323e-248	5.9225e-200	7.65311e-167	5.09393e-143	9.74472e-125	1.64721e-110	6.61916e-99	2.02738e-89	2.31501e-81	1.51735e-74	1.39008e-68
0	0	0	1.36141e-248	1.81465e-200	2.79368e-167	2.11941e-143	4.49461e-125	8.24355e-111	3.54311e-99	1.1469e-89	1.37265e-81	9.36113e-75	8.8773e-69
0	0	0	3.27428e-249	5.55341e-201	1.01867e-167	8.80915e-144	2.07113e-125	4.12197e-111	1.89504e-99	6.48329e-90	8.13331e-82	5.77152e-75	5.66578e-69
0	0	0	7.86463e-250	1.69747e-201	3.71028e-168	3.65772e-144	9.53485e-126	2.0593e-111	1.01276e-99	3.66219e-90	4.81586e-82	3.55607e-75	3.61389e-69
0	0	0	1.88659e-250	5.18231e-202	1.3499e-168	1.5172e-144	4.38545e-126	1.02792e-111	5.40808e-100	2.06711e-90	2.84958e-82	2.18963e-75	2.30371e-69
0	0	0	4.51974e-251	1.58024e-202	4.90585e-169	6.28688e-145	2.01515e-126	5.12651e-112	2.88559e-100	1.1659e-90	1.68495e-82	1.34738e-75	1.46763e-69
0	0	0	1.0814e-251	4.81282e-203	1.78093e-169	2.60246e-145	9.2511e-127	2.55452e-112	1.53843e-100	6.57114e-91	9.95616e-83	8.28566e-76	9.34421e-70
0	0	0	2.58404e-252	1.46405e-203	6.45804e-170	1.0762e-145	4.243e-127	1.27181e-112	8.19551e-101	3.7008e-91	5.87892e-83	5.09195e-76	5.94573e-70
0	0	0	6.16664e-253	4.4483e-204	2.33924e-170	4.44589e-146	1.94423e-127	6.32645e-113	4.3624e-101	2.08271e-91	3.46899e-83	3.12724e-76	3.78099e-70
0	0	0	1.46973e-253	1.34993e-204	8.46389e-171	1.83478e-146	8.9005e-128	3.14429e-113	2.32022e-101	1.17122e-91	2.04554e-83	1.91936e-76	2.40293e-70
0	0	0	3.49839e-254	4.09175e-205	3.05905e-171	7.5643e-147	4.07077e-128	1.56139e-113	1.23307e-101	6.58156e-92	1.20535e-83	1.17726e-76	1.52621e-70
0	0	0	8.31648e-255	1.23876e-205	1.1044e-171	3.11539e-147	1.86009e-128	7.74685e-114	6.54781e-102	3.69569e-92	7.09772e-84	7.2162e-77	9.68784e-71
0	0	0	1.97447e-255	3.74585e-206	3.98277e-172	1.28179e-147	8.4915e-129	3.84029e-114	3.47424e-102	2.07368e-92	4.17662e-84	4.42042e-77	6.14575e-71
0	0	0	4.68172e-256	1.13134e-206	1.43473e-172	5.26843e-148	3.87285e-129	1.90209e-114	1.84195e-102	1.16269e-92	2.45602e-84	2.70607e-77	3.89637e-71
0	0	0	1.10867e-256	3.41287e-207	5.16268e-173	2.16325e-148	1.7647e-129	9.41286e-115	9.75776e-103	6.51429e-93	1.44324e-84	1.65552e-77	2.46879e-71
0	0	0	2.62205e-257	1.02832e-207	1.85569e-173	8.87345e-149	8.03357e-130	4.65414e-115	5.16507e-103	3.6471e-93	8.47512e-85	1.01216e-77	1.56331e-71
0	0	0	6.19334e-258	3.09474e-208	6.66283e-174	3.63613e-149	3.65377e-130	2.29924e-115	2.73185e-103	2.04036e-93	4.97341e-85	6.18421e-78	9.89332e-72
0	0	0	1.46101e-258	9.30255e-209	2.38966e-174	1.4885e-149	1.66024e-130	1.13489e-115	1.44375e-103	1.14063e-93	2.91651e-85	3.77606e-78	6.25716e-72
0	0	0	3.44212e-259	2.79296e-209	8.56129e-175	6.08722e-150	7.53694e-131	5.59698e-116	7.62396e-104	6.37182e-94	1.70912e-85	2.30417e-78	3.95504e-72
0	0	0	8.09925e-260	8.37555e-210	3.06384e-175	2.48686e-150	3.41835e-131	2.7579e-116	4.02276e-104	3.55681e-94	1.00089e-85	1.40511e-78	2.4984e-72
0	0	0	1.90331e-260	2.50869e-210	1.09527e-175	1.01495e-150	1.54894e-131	1.35779e-116	2.12092e-104	1.98398e-94	5.85729e-86	8.56301e-79	1.57728e-72
0	0	0	4.46706e-261	7.5053e-211	3.91109e-176	4.13813e-151	7.01211e-132	6.679e-117	1.11732e-104	1.10584e-94	3.42539e-86	5.2151e-79	9.95167e-73
0	0	0	1.04708e-261	2.24272e-211	1.39509e-176	1.68548e-151	3.17147e-132	3.28261e-117	5.88149e-105	6.15923e-95	2.00182e-86	3.1741e-79	6.2751e-73
0	0	0	2.45126e-262	6.69376e-212	4.97089e-177	6.85817e-152	1.43308e-132	1.61196e-117	3.09351e-105	3.428e-95	1.16907e-86	1.93062e-79	3.95442e-73
0	0	0	5.73119e-263	1.9955e-212	1.76927e-177	2.78776e-152	6.4696e-133	7.90895e-118	1.62582e-105	1.90649e-95	6.82273e-87	1.17354e-79	2.49048e-73
0	0	0	1.33829e-263	5.94187e-213	6.29041e-178	1.13205e-152	2.91798e-133	3.87713e-118	8.53784e-106	1.05952e-95	3.97903e-87	7.12878e-80	1.56755e-73
0	0	0	3.12109e-264	1.76719e-213	2.23405e-178	4.59244e-153	1.31488e-133	1.89903e-118	4.48002e-106	5.88387e-96	2.31899e-87	4.32768e-80	9.86048e-74
0	0	0	7.26964e-265	5.24967e-214	7.92563e-179	1.86116e-153	5.91953e-134	9.29352e-119	2.34892e-106	3.26511e-96	1.35058e-87	2.62553e-80	6.19887e-74
0	0	0	1.6911e-265	1.55765e-214	2.80869e-179	7.5351e-154	2.66249e-134	4.54421e-119	1.23058e-106	1.81055e-96	7.86041e-88	1.59184e-80	3.89463e-74
0	0	0	3.92898e-266	4.61636e-215	9.94268e-180	3.04761e-154	1.19643e-134	2.22006e-119	6.44186e-107	1.00324e-96	4.57164e-88	9.64499e-81	2.44544e-74
0	0	0	9.11677e-267	1.36653e-215	3.51586e-180	1.23139e-154	5.37137e-135	1.08368e-119	3.36952e-107	5.55497e-97	2.65706e-88	5.84018e-81	1.53457e-74
0	0	0	2.11279e-267	4.04046e-216	1.24191e-180	4.97047e-155	2.40925e-135	5.28527e-120	1.76109e-107	3.07353e-97	1.54323e-88	3.53404e-81	9.624e-75
0	0	0	4.89017e-268	1.19326e-216	4.38206e-181	2.00431e-155	1.07964e-135	2.5755e-120	9.19711e-108	1.69932e-97	8.95705e-89	2.13717e-81	6.03202e-75
0	0	0	1.13044e-268	3.51989e-217	1.54453e-181	8.0742e-156	4.83367e-136	1.25397e-120	4.7993e-108	9.3884e-98	5.19518e-89	1.2916e-81	3.7784e-75
0	0	0	2.6099e-269	1.03709e-217	5.43809e-182	3.24938e-156	2.16209e-136	6.10017e-121	2.50243e-108	5.1831e-98	3.01119e-89	7.80077e-82	2.36533e-75
0	0	0	6.01807e-270	3.05209e-218	1.91261e-182	1.30638e-156	9.6621e-137	2.96502e-121	1.30378e-108	2.85936e-98	1.74413e-89	4.70835e-82	1.47984e-75
0	0	0	1.38594e-270	8.97165e-219	6.71955e-183	5.24691e-157	4.31389e-137	1.43993e-121	6.78737e-109	1.57627e-98	1.00954e-89	2.84003e-82	9.25289e-76
0	0	0	3.1878e-271	2.63415e-219	2.35822e-183	2.10526e-157	1.92428e-137	6.98697e-122	3.53067e-109	8.68305e-99	5.83941e-90	1.71198e-82	5.782e-76
0	0	0	7.32308e-272	7.72511e-220	8.26726e-184	8.43874e-158	8.57567e-138	3.38739e-122	1.83515e-109	4.77965e-99	3.37534e-90	1.03132e-82	3.61092e-76
0	0	0	1.68017e-272	2.26289e-220	2.89515e-184	3.37922e-158	3.81829e-138	1.64087e-122	9.53109e-110	2.62906e-99	1.94971e-90	6.20888e-83	2.2537e-76
0	0	0	3.85011e-273	6.62092e-221	1.01278e-184	1.35184e-158	1.69852e-138	7.94167e-123	4.9462e-110	1.44507e-99	1.12545e-90	3.73555e-83	1.40577e-76
0	0	0	8.81153e-274	1.93495e-221	3.53908e-185	5.40258e-159	7.54877e-139	3.84045e-123	2.56484e-110	7.937e-100	6.49208e-91	2.24604e-83	8.76339e-77
0	0	0	2.01414e-274	5.64828e-222	1.23538e-185	2.15698e-159	3.35183e-139	1.8556e-123	1.32894e-110	4.35619e-100	3.74236e-91	1.34959e-83	5.4597e-77
0	0	0	4.59818e-275	1.64687e-222	4.3077e-186	8.60324e-160	1.48693e-139	8.95813e-124	6.88034e-111	2.38913e-100	2.15581e-91	8.1042e-84	3.39941e-77
0	0	0	1.04844e-275	4.79626e-223	1.50046e-186	3.42805e-160	6.59026e-140	4.32098e-124	3.55937e-111	1.30935e-100	1.24102e-91	4.8634e-84	2.11534e-77
0	0	0	2.38762e-276	1.39522e-223	5.22083e-187	1.36459e-160	2.91821e-140	2.08248e-124	1.8399e-111	7.17054e-101	7.13924e-92	2.9167e-84	1.31551e-77
0	0	0	5.43058e-277	4.05397e-224	1.81464e-187	5.4266e-161	1.29102e-140	1.00279e-124	9.5033e-112	3.92402e-101	4.1042e-92	1.7481e-84	8.17613e-78
0	0	0	1.23365e-277	1.17657e-224	6.30051e-188	2.15588e-161	5.70628e-141	4.82472e-125	4.90472e-112	2.14582e-101	2.3578e-92	1.04704e-84	5.07857e-78
0	0	0	2.79897e-278	3.41079e-225	2.18523e-188	8.55639e-162	2.51986e-141	2.31935e-125	2.52937e-112	1.17257e-101	1.3536e-92	6.26735e-85	3.15264e-78
0	0	0	6.34262e-279	9.87626e-226	7.57106e-189	3.39257e-162	1.11174e-141	1.11402e-125	1.30338e-112	6.40275e-102	7.76568e-93	3.7491e-85	1.95591e-78
0	0	0	1.4355e-279	2.85647e-226	2.62031e-189	1.34381e-162	4.90044e-142	5.34632e-126	6.71102e-113	3.49363e-102	4.45216e-93	2.24126e-85	1.21272e-78
0	0	0	3.24492e-280	8.25217e-227	9.05912e-190	5.31766e-163	2.15809e-142	2.56359e-126	3.45275e-113	1.9049e-102	2.55075e-93	1.339e-85	7.51473e-79
0	0	0	7.32606e-281	2.38127e-227	3.12865e-190	2.1022e-163	9.49533e-143	1.22822e-126	1.77502e-113	1.03788e-102	1.46039e-93	7.99453e-86	4.65378e-79
0	0	0	1.65197e-281	6.86356e-228	1.07936e-190	8.30236e-164	4.17402e-143	5.87946e-127	9.118e-114	5.65078e-103	8.3555e-94	4.7701e-86	2.88031e-79
0	0	0	3.72049e-282	1.97603e-228	3.71975e-191	3.27567e-164	1.83318e-143	2.81211e-127	4.68012e-114	3.07434e-103	4.77729e-94	2.84436e-86	1.7816e-79
0	0	0	8.36885e-283	5.68251e-229	1.28056e-191	1.29114e-164	8.04375e-144	1.34388e-127	2.40035e-114	1.6714e-103	2.72958e-94	1.69499e-86	1.10135e-79
0	0	0	1.88018e-283	1.63226e-229	4.40378e-192	5.08416e-165	3.52629e-144	6.41688e-128	1.23013e-114	9.0801e-104	1.55853e-94	1.00942e-86	6.8042e-80
0	0	0	4.21892e-284	4.68321e-230	1.51283e-192	2.00004e-165	1.54448e-144	3.06141e-128	6.29927e-115	4.9293e-104	8.89278e-95	6.00757e-87	4.20117e-80
0	0	0	9.45522e-285	1.34215e-230	5.19155e-193	7.86017e-166	6.75857e-145	1.45933e-128	3.22321e-115	2.67402e-104	5.07068e-95	3.57314e-87	2.59241e-80
0	0	0	2.11647e-285	3.84206e-231	1.77968e-193	3.08603e-166	2.95483e-145	6.95056e-129	1.64797e-115	1.44953e-104	2.88934e-95	2.12386e-87	1.59874e-80
0	0	0	4.73175e-286	1.09858e-231	6.09438e-194	1.21044e-166	1.29067e-145	3.30767e-129	8.41918e-116	7.85189e-105	1.64527e-95	1.26161e-87	9.85354e-81
0	0	0	1.05658e-286	3.13766e-232	2.08477e-194	4.74307e-167	5.63256e-146	1.57275e-129	4.29786e-116	4.25016e-105	9.36228e-96	7.48938e-88	6.06942e-81
0	0	0	2.35643e-287	8.95129e-233	7.12405e-195	1.85674e-167	2.45585e-146	7.47189e-130	2.19228e-116	2.29891e-105	5.32391e-96	4.44316e-88	3.73631e-81
0	0	0	5.24902e-288	2.55077e-233	2.43186e-195	7.26139e-168	1.06981e-146	3.54681e-130	1.11738e-116	1.24257e-105	3.02541e-96	2.63428e-88	2.29869e-81
0	0	0	1.16782e-288	7.26047e-234	8.29262e-196	2.83703e-168	4.65605e-147	1.68222e-130	5.69072e-117	6.7113e-106	1.71809e-96	1.56083e-88	1.41337e-81
0	0	0	2.59503e-289	2.06427e-234	2.8248e-196	1.10735e-168	2.02459e-147	7.97188e-131	2.89598e-117	3.62223e-106	9.75013e-97	9.24218e-89	8.68509e-82
0	0	0	5.75951e-290	5.86238e-235	9.6123e-197	4.31797e-169	8.79556e-148	3.77465e-131	1.4726e-117	1.95358e-106	5.52945e-97	5.46911e-89	5.33376e-82
0	0	0	1.27674e-290	1.663e-235	3.26746e-197	1.6821e-169	3.81766e-148	1.78578e-131	7.48235e-118	1.05286e-106	3.13371e-97	3.23432e-89	3.27366e-82
0	0	0	2.82679e-291	4.71213e-236	1.10952e-197	6.5464e-170	1.65554e-148	8.44143e-132	3.79885e-118	5.67017e-107	1.77477e-97	1.9115e-89	2.00805e-82
0	0	0	6.25114e-292	1.33368e-236	3.76363e-198	2.54525e-170	7.17285e-149	3.98695e-132	1.92721e-118	3.05145e-107	1.00446e-97	1.12899e-89	1.23099e-82
0	0	0	1.38071e-292	3.77049e-237	1.27533e-198	9.88632e-171	3.10493e-149	1.88149e-132	9.76943e-119	1.64097e-107	5.68102e-98	6.66392e-90	7.54186e-83
0	0	0	3.04593e-293	1.06476e-237	4.317e-199	3.83634e-171	1.34283e-149	8.87159e-133	4.94848e-119	8.81826e-108	3.21091e-98	3.93092e-90	4.61788e-83
0	0	0	6.71143e-294	3.00344e-238	1.45978e-199	1.48723e-171	5.80228e-150	4.17962e-133	2.50459e-119	4.73533e-108	1.81357e-98	2.31731e-90	2.82585e-83
0	0	0	1.47702e-294	8.46245e-239	4.93104e-200	5.75994e-172	2.50487e-150	1.96748e-133	1.26667e-119	2.54099e-108	1.02364e-98	1.3652e-90	1.72821e-83
0	0	0	3.24667e-295	2.38169e-239	1.66393e-200	2.22862e-172	1.0804e-150	9.25383e-134	6.40112e-120	1.36251e-108	5.77391e-99	8.03778e-91	1.05629e-83
0	0	0	7.12798e-296	6.69555e-240	5.60892e-201	8.61456e-173	4.65575e-151	4.34881e-134	3.23229e-120	7.30072e-109	3.2546e-99	4.72933e-91	6.45229e-84
0	0	0	1.56306e-296	1.88018e-240	1.88873e-201	3.32667e-173	2.0045e-151	2.04201e-134	1.63091e-120	3.9091e-109	1.83329e-99	2.78092e-91	3.93899e-84
0	0	0	3.42344e-297	5.27384e-241	6.35341e-202	1.28341e-173	8.62252e-152	9.58037e-135	8.22263e-121	2.09158e-109	1.03198e-99	1.63419e-91	2.40325e-84
0	0	0	7.48911e-298	1.47763e-241	2.13497e-202	4.94655e-174	3.70572e-152	4.49102e-135	4.14244e-121	1.1183e-109	5.80524e-100	9.59712e-92	1.46539e-84
0	0	0	1.63636e-298	4.13543e-242	7.16678e-203	1.90467e-174	1.59119e-152	2.10352e-135	2.08529e-121	5.97485e-110	3.26343e-100	5.63255e-92	8.92997e-85
0	0	0	3.57116e-299	1.15608e-242	2.40328e-203	7.32683e-175	6.82624e-153	9.84437e-136	1.04891e-121	3.18995e-110	1.83331e-100	3.30365e-92	5.43861e-85
0	0	0	7.78432e-300	3.22829e-243	8.05072e-204	2.81575e-175	2.92585e-153	4.60328e-136	5.27202e-122	1.70187e-110	1.02922e-100	1.93646e-92	3.31031e-85
0	0	0	1.69479e-300	9.00474e-244	2.6941e-204	1.08107e-175	1.25295e-153	2.15073e-136	2.64776e-122	9.07315e-111	5.77408e-101	1.13436e-92	2.01368e-85
0	0	0	3.68546e-301	2.50891e-244	9.00618e-205	4.14661e-176	5.3608e-154	1.00402e-136	1.32876e-122	4.83365e-111	3.23718e-101	6.64073e-93	1.22421e-85
0	0	0	8.00483e-302	6.98258e-245	3.00759e-205	1.58897e-176	2.29159e-154	4.68319e-137	6.66312e-123	2.57324e-111	1.81367e-101	3.88515e-93	7.4381e-86
0	0	0	1.73659e-302	1.94117e-245	1.00333e-205	6.08303e-177	9.78712e-155	2.18263e-137	3.33867e-123	1.3689e-111	1.01545e-101	2.27156e-93	4.51659e-86
0	0	0	3.76293e-303	5.39048e-246	3.34367e-206	2.32652e-177	4.17625e-155	1.01638e-137	1.67161e-123	7.27698e-112	5.68152e-102	1.3273e-93	2.74096e-86
0	0	0	8.14405e-304	1.49524e-246	1.11315e-206	8.88946e-178	1.78045e-155	4.72905e-138	8.36298e-124	3.86561e-112	3.17672e-102	7.75064e-94	1.6624e-86
0	0	0	1.76052e-304	4.14295e-247	3.70197e-207	3.39334e-178	7.58381e-156	2.19852e-138	4.18074e-124	2.05198e-112	1.77501e-102	4.52306e-94	1.00765e-86
0	0	0	3.80125e-305	1.14664e-247	1.22988e-207	1.29409e-178	3.22743e-156	1.02124e-138	2.08838e-124	1.08847e-112	9.91135e-103	2.63787e-94	6.10421e-87
0	0	0	8.19783e-306	3.17004e-248	4.08176e-208	4.93039e-179	1.37227e-156	4.73988e-139	1.0424e-124	5.76959e-113	5.53059e-103	1.53745e-94	3.69565e-87
0	0	0	1.76587e-306	8.75431e-249	1.35326e-208	1.87665e-179	5.82959e-157	2.1981e-139	5.19902e-125	3.05607e-113	3.08403e-103	8.9552e-95	2.23611e-87
0	0	0	3.79933e-307	2.4149e-249	4.48199e-209	7.13626e-180	2.47428e-157	1.01852e-139	2.59105e-125	1.61759e-113	1.7186e-103	5.21285e-95	1.3522e-87
0	0	0	8.16476e-308	6.65419e-250	1.4829e-209	2.71108e-180	1.04924e-157	4.71552e-140	1.29032e-125	8.55587e-114	9.57058e-104	3.03251e-95	8.17201e-88
0	0	0	1.75254e-308	1.83152e-250	4.90125e-210	1.02896e-180	4.44543e-158	2.18139e-140	6.42071e-126	4.52217e-114	5.32612e-104	1.76301e-95	4.93583e-88
0	0	0	3.75736e-309	5.0356e-251	1.61828e-210	3.90156e-181	1.88178e-158	1.00827e-140	3.19254e-126	2.38846e-114	2.96205e-104	1.02432e-95	2.97944e-88
0	0	0	8.04614e-310	1.38296e-251	5.33773e-211	1.47796e-181	7.95861e-159	4.65654e-141	1.58619e-126	1.2606e-114	1.6462e-104	5.94758e-96	1.79743e-88
0	0	0	1.72101e-310	3.79396e-252	1.75879e-211	5.59339e-182	3.36296e-159	2.14878e-141	7.87485e-127	6.64856e-115	9.14284e-105	3.45123e-96	1.08371e-88
0	0	0	3.67679e-311	1.03968e-252	5.78929e-212	2.11482e-182	1.41978e-159	9.90746e-142	3.90657e-127	3.50401e-115	5.07445e-105	2.0014e-96	6.53006e-89
0	0	0	7.84597e-312	2.84594e-253	1.90367e-212	7.98833e-183	5.98874e-160	4.56431e-142	1.93649e-127	1.84541e-115	2.81453e-105	1.1599e-96	3.93246e-89
0	0	0	1.67231e-312	7.78173e-254	6.25336e-213	3.01457e-183	2.52387e-160	2.10102e-142	9.59185e-128	9.712e-116	1.56003e-105	6.7179e-97	2.36676e-89
0	0	0	3.56024e-313	2.12545e-254	2.05207e-213	1.13653e-183	1.06271e-160	9.66338e-143	4.74741e-128	5.10756e-116	8.64106e-106	3.88843e-97	1.4236e-89
0	0	0	7.57067e-314	5.79895e-255	6.72707e-214	4.28081e-184	4.4707e-161	4.44089e-143	2.3479e-128	2.68416e-116	4.78313e-106	2.24928e-97	8.55785e-90
0	0	0	1.60799e-314	1.58042e-255	2.20301e-214	1.61086e-184	1.87912e-161	2.03917e-143	1.1603e-128	1.40959e-116	2.64586e-106	1.30028e-97	5.14144e-90
0	0	0	3.41137e-315	4.30251e-256	7.20716e-215	6.05585e-185	7.89134e-162	9.35582e-144	5.72962e-129	7.39719e-117	1.46261e-106	7.51209e-98	3.08709e-90
0	0	0	7.22889e-316	1.17003e-256	2.35542e-215	2.27447e-185	3.31104e-162	4.28897e-144	2.82716e-129	3.87909e-117	8.07985e-107	4.33722e-98	1.85249e-90
0	0	0	1.53013e-316	3.17831e-257	7.69009e-216	8.53445e-186	1.38801e-162	1.96457e-144	1.39394e-129	2.03275e-117	4.46053e-107	2.50258e-98	1.11098e-90
0	0	0	3.23564e-317	8.62428e-258	2.50814e-216	3.19932e-186	5.81355e-163	8.99137e-145	6.86761e-130	1.06446e-117	2.46082e-107	1.44309e-98	6.6589e-91
0	0	0	6.83939e-318	2.33763e-258	8.17205e-217	1.1982e-186	2.4328e-163	4.11177e-145	3.38092e-130	5.57007e-118	1.3567e-107	8.31624e-99	3.98879e-91
0	0	0	1.44876e-318	6.32932e-259	2.65992e-217	4.48322e-187	1.01716e-163	1.87878e-145	1.66316e-130	2.91263e-118	7.47474e-108	4.78947e-99	2.38794e-91
0	0	0	3.10639e-319	1.71185e-259	8.649e-218	1.67587e-187	4.24904e-164	8.57761e-146	8.17524e-131	1.52195e-118	4.11547e-108	2.75662e-99	1.42873e-91
0	0	0	7.54537e-320	4.6249e-260	2.80945e-218	6.25863e-188	1.77341e-164	3.91293e-146	4.01547e-131	7.94702e-119	2.2644e-108	1.5856e-99	8.5432e-92
0	0	0	0	1.24815e-260	9.1167e-219	2.33512e-188	7.39517e-165	1.78354e-146	1.97079e-131	4.14667e-119	1.24508e-108	9.11459e-100	5.10547e-92
0	0	0	0	3.36482e-261	2.95538e-219	8.70419e-189	3.08109e-165	8.12285e-147	9.66529e-132	2.16215e-119	6.8415e-109	5.23612e-100	3.04926e-92
0	0	0	0	9.06119e-262	9.57085e-220	3.24144e-189	1.28257e-165	3.6964e-147	4.73651e-132	1.12658e-119	3.75679e-109	3.00615e-100	1.82011e-92
0	0	0	0	2.43747e-262	3.09634e-220	1.20598e-189	5.33428e-166	1.68072e-147	2.31937e-132	5.86585e-120	2.06154e-109	1.72481e-100	1.08579e-92
0	0	0	0	6.54972e-263	1.00071e-220	4.4826e-190	2.21661e-166	7.63584e-148	1.13489e-132	3.05204e-120	1.13052e-109	9.89003e-101	6.47346e-93
0	0	0	0	1.75808e-263	3.23093e-221	1.66461e-190	9.2029e-167	3.46628e-148	5.54887e-133	1.58687e-120	6.1955e-110	5.6674e-101	3.8572e-93
0	0	0	0	4.71393e-264	1.0421e-221	6.17573e-191	3.8175e-167	1.57223e-148	2.71098e-133	8.24485e-121	3.39301e-110	3.24562e-101	2.29696e-93
0	0	0	0	1.26259e-264	3.35779e-222	2.28905e-191	1.58217e-167	7.12552e-149	1.32348e-133	4.28071e-121	1.85697e-110	1.85755e-101	1.36703e-93
0	0	0	0	3.37808e-265	1.08084e-222	8.47643e-192	6.55161e-168	3.22673e-149	6.45624e-134	2.22096e-121	1.01563e-110	1.06246e-101	8.13108e-94
0	0	0	0	9.02844e-266	3.4756e-223	3.13592e-192	2.71059e-168	1.46e-149	3.14711e-134	1.15148e-121	5.55108e-111	6.07314e-102	4.83351e-94
0	0	0	0	2.41039e-266	1.11651e-223	1.15907e-192	1.12047e-168	6.60075e-150	1.5329e-134	5.96577e-122	3.03202e-111	3.46931e-102	2.87159e-94
0	0	0	0	6.42829e-267	3.58311e-224	4.28001e-193	4.62761e-169	2.9818e-150	7.46084e-135	3.08864e-122	1.65499e-111	1.98062e-102	1.70501e-94
0	0	0	0	1.71253e-267	1.14874e-224	1.57898e-193	1.90957e-169	1.3459e-150	3.62854e-135	1.59794e-122	9.02762e-112	1.13003e-102	1.01176e-94
0	0	0	0	4.55737e-268	3.67914e-225	5.81968e-194	7.87292e-170	6.07004e-151	1.76338e-135	8.26124e-123	4.92109e-112	6.44326e-103	6.00026e-95
0	0	0	0	1.2115e-268	1.17716e-225	2.14297e-194	3.24308e-170	2.73539e-151	8.56314e-136	4.26798e-123	2.68078e-112	3.67157e-103	3.55639e-95
0	0	0	0	3.21714e-269	3.76263e-226	7.88367e-195	1.33476e-170	1.23167e-151	4.15519e-136	2.2034e-123	1.4594e-112	2.09087e-103	2.10666e-95
0	0	0	0	8.53398e-270	1.20147e-226	2.89758e-195	5.48868e-171	5.54136e-152	2.01474e-136	1.13672e-123	7.9396e-113	1.18996e-103	1.24716e-95
0	0	0	0	2.26136e-270	3.83264e-227	1.06399e-195	2.25505e-171	2.49107e-152	9.76157e-137	5.86018e-124	4.31653e-113	6.76807e-104	7.37902e-96
0	0	0	0	5.9858e-271	1.22138e-227	3.9033e-196	9.25696e-172	1.11894e-152	4.72598e-137	3.01897e-124	2.34522e-113	3.84706e-104	4.36334e-96
0	0	0	0	1.58275e-271	3.88838e-228	1.43062e-196	3.79667e-172	5.02195e-153	2.28631e-137	1.55418e-124	1.27334e-113	2.18535e-104	2.57861e-96
0	0	0	0	4.18061e-272	1.23667e-228	5.23854e-197	1.55582e-172	2.2521e-153	1.10523e-137	7.99529e-125	6.90904e-114	1.24064e-104	1.52299e-96
0	0	0	0	1.10307e-272	3.92923e-229	1.91643e-197	6.37003e-173	1.00914e-153	5.33875e-138	4.11019e-125	3.74631e-114	7.03878e-105	8.98986e-97
0	0	0	0	2.90742e-273	1.24717e-229	7.00442e-198	2.60583e-173	4.51821e-154	2.57691e-138	2.11146e-125	2.03003e-114	3.99098e-105	5.30341e-97
0	0	0	0	7.65506e-274	3.95471e-230	2.55769e-198	1.06506e-173	2.02129e-154	1.24289e-138	1.08392e-125	1.09929e-114	2.26148e-105	3.12683e-97
0	0	0	0	2.01339e-274	1.25277e-230	9.33081e-199	4.34938e-174	9.03525e-155	5.99015e-139	5.56039e-126	5.94891e-115	1.28066e-105	1.84246e-97
0	0	0	0	5.2899e-275	3.96457e-231	3.40086e-199	1.77461e-174	4.03554e-155	2.8848e-139	2.85041e-126	3.21718e-115	7.24783e-106	1.08502e-97
0	0	0	0	1.38837e-275	1.2534e-231	1.23838e-199	7.23445e-175	1.80099e-155	1.38825e-139	1.46017e-126	1.7387e-115	4.09931e-106	6.38592e-98
0	0	0	0	3.64004e-276	3.95869e-232	4.50525e-200	2.94667e-175	8.03106e-156	6.67561e-140	7.47468e-127	9.39049e-116	2.3171e-106	3.75626e-98
0	0	0	0	9.53334e-277	1.24906e-232	1.6375e-200	1.19918e-175	3.57836e-156	3.20766e-140	3.82364e-127	5.06833e-116	1.30891e-106	2.20817e-98
0	0	0	0	2.49417e-277	3.93719e-233	5.94621e-201	4.87595e-176	1.59311e-156	1.54014e-140	1.95459e-127	2.73372e-116	7.38929e-107	1.29735e-98
0	0	0	0	6.51849e-278	1.23982e-233	2.15724e-201	1.98089e-176	7.08689e-157	7.3893e-141	9.98452e-128	1.47353e-116	4.16896e-107	7.61777e-99
0	0	0	0	1.70181e-278	3.90033e-234	7.81908e-202	8.0406e-177	3.15005e-157	3.54259e-141	5.09676e-128	7.93734e-117	2.35062e-107	4.47038e-99
0	0	0	0	4.43829e-279	1.22579e-234	2.83147e-202	3.26093e-177	1.39904e-157	1.69712e-141	2.59989e-128	4.27273e-117	1.32455e-107	2.62185e-99
0	0	0	0	1.15628e-279	3.84858e-235	1.02439e-202	1.32136e-177	6.2086e-158	8.12416e-142	1.32529e-128	2.29853e-117	7.4591e-108	1.5368e-99
0	0	0	0	3.00923e-280	1.20714e-235	3.70272e-203	5.34968e-178	2.75301e-158	3.88614e-142	6.75092e-129	1.23569e-117	4.19792e-108	9.00269e-100
0	0	0	0	7.82329e-281	3.78256e-236	1.33714e-203	2.16401e-178	1.21976e-158	1.85751e-142	3.43644e-129	6.63866e-118	2.36109e-108	5.27078e-100
0	0	0	0	2.03174e-281	1.1841e-236	4.82425e-204	8.7462e-179	5.39998e-159	8.87198e-143	1.74804e-129	3.56424e-118	1.32716e-108	3.08407e-100
0	0	0	0	5.27096e-282	3.70305e-237	1.73894e-204	3.53188e-179	2.3887e-159	4.23432e-143	8.8856e-130	1.91235e-118	7.45529e-109	1.80351e-100
0	0	0	0	1.36602e-282	1.15693e-237	6.26239e-205	1.42501e-179	1.0558e-159	2.0194e-143	4.51356e-130	1.02537e-118	4.1854e-109	1.05405e-100
0	0	0	0	3.53646e-283	3.61099e-238	2.25318e-205	5.74461e-180	4.66289e-160	9.62352e-144	2.29111e-130	5.49429e-119	2.34823e-109	6.15675e-101
0	0	0	0	9.14589e-284	1.12595e-238	8.09942e-206	2.31382e-180	2.05769e-160	4.5827e-144	1.16217e-130	2.94209e-119	1.31667e-109	3.59408e-101
0	0	0	0	2.36281e-284	3.50741e-239	2.90879e-206	9.31164e-181	9.07316e-161	2.18064e-144	5.89098e-131	1.57439e-119	7.37807e-110	2.09687e-101
0	0	0	0	6.09788e-285	1.09151e-239	1.0437e-206	3.74413e-181	3.9975e-161	1.03687e-144	2.98403e-131	8.4195e-120	4.13182e-110	1.22265e-101
0	0	0	0	1.57208e-285	3.39348e-240	3.74142e-207	1.5042e-181	1.75984e-161	4.92648e-145	1.51047e-131	4.4996e-120	2.31245e-110	7.12491e-102
0	0	0	0	4.04872e-286	1.05399e-240	1.33999e-207	6.03791e-182	7.7412e-162	2.33898e-145	7.64046e-132	2.40313e-120	1.2934e-110	4.14958e-102
0	0	0	0	1.04162e-286	3.27042e-241	4.79479e-208	2.42157e-182	3.4025e-162	1.10966e-145	3.86209e-132	1.28261e-120	7.22981e-111	2.41533e-102
0	0	0	0	2.67699e-287	1.01378e-241	1.71411e-208	9.70371e-183	1.49431e-162	5.26056e-146	1.95084e-132	6.84112e-121	4.0388e-111	1.40506e-102
0	0	0	0	6.8728e-288	3.13952e-242	6.12228e-209	3.88514e-183	6.55747e-163	2.492e-146	9.84731e-133	3.64649e-121	2.25481e-111	8.16888e-103
0	0	0	0	1.76266e-288	9.71311e-243	2.18469e-209	1.5542e-183	2.87532e-163	1.17962e-146	4.96718e-133	1.9424e-121	1.25806e-111	4.74654e-103
0	0	0	0	4.51599e-289	3.00213e-243	7.78881e-210	6.21204e-184	1.25977e-163	5.57971e-147	2.5038e-133	1.03399e-121	7.01491e-112	2.75638e-103
0	0	0	0	1.15581e-289	9.26996e-244	2.77431e-210	2.48081e-184	5.51504e-164	2.63729e-147	1.2612e-133	5.50062e-122	3.9091e-112	1.59974e-103
0	0	0	0	2.95509e-290	2.85959e-244	9.87289e-211	9.89878e-185	2.41246e-164	1.24561e-147	6.34845e-134	2.9243e-122	2.17702e-112	9.2791e-104
0	0	0	0	7.54753e-291	8.81265e-245	3.51025e-211	3.9464e-185	1.05445e-164	5.87869e-148	3.19336e-134	1.55363e-122	1.21166e-112	5.37912e-104
0	0	0	0	1.9257e-291	2.71324e-245	1.24691e-211	1.57199e-185	4.6052e-165	2.77241e-148	1.60519e-134	8.24876e-123	6.7396e-113	3.11648e-104
0	0	0	0	4.90823e-292	8.3454e-246	4.42526e-212	6.2565e-186	2.00967e-165	1.30651e-148	8.06306e-135	4.37669e-123	3.74644e-113	1.80453e-104
0	0	0	0	1.24972e-292	2.5644e-246	1.56909e-212	2.48796e-186	8.76307e-166	6.15237e-149	4.04736e-135	2.3207e-123	2.0813e-113	1.04427e-104
0	0	0	0	3.17872e-293	7.87232e-247	5.55855e-213	9.88522e-187	3.81806e-166	2.89502e-149	2.03021e-135	1.22973e-123	1.15554e-113	6.03964e-105
0	0	0	0	8.07687e-294	2.41435e-247	1.96735e-213	3.92429e-187	1.6622e-166	1.36125e-149	1.01767e-135	6.512e-124	6.41162e-114	3.49105e-105
0	0	0	0	2.05016e-294	7.39734e-248	6.95677e-214	1.55657e-187	7.23072e-167	6.3959e-150	5.0977e-136	3.44617e-124	3.55536e-114	2.01674e-105
0	0	0	0	5.19857e-295	2.26429e-248	2.45776e-214	6.16888e-188	3.14293e-167	3.00292e-150	2.55175e-136	1.82253e-124	1.9703e-114	1.16437e-105
0	0	0	0	1.31685e-295	6.92418e-249	8.67519e-215	2.44274e-188	1.36503e-167	1.40885e-150	1.27644e-136	9.63231e-125	1.09123e-114	6.71864e-106
0	0	0	0	3.33226e-296	2.11537e-249	3.05932e-215	9.66451e-189	5.92391e-168	6.60483e-151	6.38055e-137	5.08747e-125	6.0399e-115	3.87454e-106
0	0	0	0	8.4236e-297	6.4563e-250	1.0779e-215	3.82046e-189	2.5688e-168	3.09413e-151	3.18725e-137	2.68529e-125	3.34101e-115	2.23309e-106
0	0	0	0	2.12721e-297	1.96862e-250	3.79437e-216	1.50898e-189	1.11303e-168	1.44842e-151	1.59101e-137	1.41643e-125	1.84697e-115	1.2863e-106
0	0	0	0	5.36636e-298	5.99686e-251	1.33447e-216	5.95506e-190	4.81884e-169	6.77527e-152	7.93648e-138	7.46652e-126	1.02041e-115	7.40503e-107
0	0	0	0	1.35239e-298	1.82502e-251	4.68905e-217	2.34813e-190	2.08465e-169	3.16693e-152	3.95623e-138	3.9333e-126	5.63409e-116	4.26049e-107
0	0	0	0	3.40473e-299	5.54871e-252	1.64615e-217	9.25103e-191	9.0112e-170	1.47921e-152	1.97076e-138	2.07069e-126	3.1089e-116	2.44986e-107
0	0	0	0	8.56286e-300	1.68539e-252	5.77382e-218	3.6416e-191	3.89214e-170	6.904e-153	9.81037e-139	1.0894e-126	1.71444e-116	1.4079e-107
0	0	0	0	2.15135e-300	5.11436e-253	2.02333e-218	1.43228e-191	1.67977e-170	3.21996e-153	4.88018e-139	5.72768e-127	9.44872e-117	8.08633e-108
0	0	0	0	5.39959e-301	1.55048e-253	7.08398e-219	5.6286e-192	7.24389e-171	1.50065e-153	2.42597e-139	3.00945e-127	5.20424e-117	4.64173e-108
0	0	0	0	1.35384e-301	4.69595e-254	2.47798e-219	2.21007e-192	3.1214e-171	6.98857e-154	1.20513e-139	1.58021e-127	2.86467e-117	2.66292e-108
0	0	0	0	3.39103e-302	1.4209e-254	8.66022e-220	8.67052e-193	1.34396e-171	3.2522e-154	5.98251e-140	8.29197e-128	1.5759e-117	1.52681e-108
0	0	0	0	8.48506e-303	4.29527e-255	3.02392e-220	3.39876e-193	5.78203e-172	1.51232e-154	2.96778e-140	4.3483e-128	8.66391e-118	8.74905e-109
0	0	0	0	2.12098e-303	1.29718e-255	1.05492e-220	1.33116e-193	2.48561e-172	7.02738e-155	1.47123e-140	2.27876e-128	4.7603e-118	5.01056e-109
0	0	0	0	5.29635e-304	3.91378e-256	3.6769e-221	5.20925e-194	1.06769e-172	3.26303e-155	7.28832e-141	1.19343e-128	2.6139e-118	2.86788e-109
0	0	0	0	1.32122e-304	1.17972e-256	1.28042e-221	2.03683e-194	4.58263e-173	1.51401e-155	3.60807e-141	6.24615e-129	1.43443e-118	1.64053e-109
0	0	0	0	3.29257e-305	3.55258e-257	4.45489e-222	7.95742e-195	1.96536e-173	7.01971e-156	1.78494e-141	3.26698e-129	7.86688e-119	9.37905e-110
0	0	0	0	8.197e-306	1.0688e-257	1.54857e-222	3.10617e-195	8.4223e-174	3.25229e-156	8.82411e-142	1.70765e-129	4.31182e-119	5.35898e-110
0	0	0	0	2.03861e-306	3.21243e-258	5.3782e-223	1.21147e-195	3.60643e-174	1.5057e-156	4.35933e-142	8.92008e-130	2.36186e-119	3.06024e-110
0	0	0	0	5.06496e-307	9.64625e-259	1.86619e-223	4.72105e-196	1.54307e-174	6.9658e-157	2.15213e-142	4.65648e-130	1.29295e-119	1.74654e-110
0	0	0	0	1.25712e-307	2.89381e-259	6.46971e-224	1.83823e-196	6.59706e-175	3.2202e-157	1.06174e-142	2.42921e-130	7.07368e-120	9.96209e-111
0	0	0	0	3.11703e-308	8.67299e-260	2.24092e-224	7.15154e-197	2.81823e-175	1.48757e-157	5.23441e-143	1.26646e-130	3.86761e-120	5.67901e-111
0	0	0	0	7.72089e-309	2.5969e-260	7.755e-225	2.77994e-197	1.20299e-175	6.86676e-158	2.57881e-143	6.59838e-131	2.11337e-120	3.23553e-111
0	0	0	0	1.91054e-309	7.76835e-261	2.68132e-225	1.07971e-197	5.13106e-176	3.16744e-158	1.26961e-143	3.43559e-131	1.1541e-120	1.84233e-111
0	0	0	0	4.72287e-310	2.32162e-261	9.26254e-226	4.19005e-198	2.18682e-176	1.45998e-158	6.24631e-144	1.78766e-131	6.29864e-121	1.04843e-111
0	0	0	0	1.16633e-310	6.93173e-262	3.19687e-226	1.62468e-198	9.31279e-177	6.72459e-159	3.07098e-144	9.29579e-132	3.43546e-121	5.96297e-112
0	0	0	0	2.87739e-311	2.06767e-262	1.10238e-226	6.2944e-199	3.96285e-177	3.09505e-159	1.5088e-144	4.83068e-132	1.87266e-121	3.3895e-112
0	0	0	0	7.09153e-312	6.16183e-263	3.79799e-227	2.43657e-199	1.68498e-177	1.42348e-159	7.40781e-145	2.5087e-132	1.02016e-121	1.92557e-112
0	0	0	0	1.74601e-312	1.83454e-263	1.30735e-227	9.42415e-200	7.15887e-178	6.54211e-160	3.63453e-145	1.30199e-132	5.5541e-122	1.09328e-112
0	0	0	0	4.29454e-313	5.45677e-264	4.49615e-228	3.64203e-200	3.03917e-178	3.00446e-160	1.782e-145	6.75287e-133	3.022e-122	6.20378e-113
0	0	0	0	1.05524e-313	1.62156e-264	1.54492e-228	1.40632e-200	1.28922e-178	1.37879e-160	8.73113e-146	3.50016e-133	1.64328e-122	3.51829e-113
0	0	0	0	2.59032e-314	4.81416e-265	5.30379e-229	5.4258e-201	5.46462e-179	6.32282e-161	4.27499e-146	1.81304e-133	8.93023e-123	1.99414e-113
0	0	0	0	6.35217e-315	1.42791e-265	1.81921e-229	2.09162e-201	2.31449e-179	2.89739e-161	2.09171e-146	9.38525e-134	4.8501e-123	1.12962e-113
0	0	0	0	1.55618e-315	4.23126e-266	6.23438e-230	8.05641e-202	9.79516e-180	1.32674e-161	1.02275e-146	4.85518e-134	2.63254e-123	6.39528e-114
0	0	0	0	3.80867e-316	1.25265e-266	2.13462e-230	3.10056e-202	4.1422e-180	6.07086e-162	4.99735e-147	2.51006e-134	1.42802e-123	3.61857e-114
0	0	0	0	9.31316e-317	3.70496e-267	7.30237e-231	1.19228e-202	1.7503e-180	2.77585e-162	2.44013e-147	1.29683e-134	7.7416e-124	2.04628e-114
0	0	0	0	2.27591e-317	1.09478e-267	2.49588e-231	4.58096e-203	7.39019e-181	1.26831e-162	1.19066e-147	6.6958e-135	4.19434e-124	1.1565e-114
0	0	0	0	5.56438e-318	3.23195e-268	8.52313e-232	1.75863e-203	3.1179e-181	5.7908e-163	5.80585e-148	3.45495e-135	2.27108e-124	6.53243e-115
0	0	0	0	1.36604e-318	9.53222e-269	2.90798e-232	6.74581e-204	1.31441e-181	2.64202e-163	2.82909e-148	1.78157e-135	1.22896e-124	3.68771e-115
0	0	0	0	3.39818e-319	2.80877e-269	9.91293e-233	2.58544e-204	5.53687e-182	1.20453e-163	1.37763e-148	9.18085e-136	6.64628e-125	2.0806e-115
0	0	0	0	9.68764e-320	8.2686e-270	3.37621e-233	9.90093e-205	2.33056e-182	5.48758e-164	6.70376e-149	4.72808e-136	3.59217e-125	1.1732e-115
0	0	0	0	0	2.43187e-270	1.14888e-233	3.78842e-205	9.80209e-183	2.49821e-164	3.25993e-149	2.43336e-136	1.94031e-125	6.61163e-116
0	0	0	0	0	7.14569e-271	3.90605e-234	1.44838e-205	4.11947e-183	1.13648e-164	1.58417e-149	1.25155e-136	1.04743e-125	3.72388e-116
0	0	0	0	0	2.09769e-271	1.32684e-234	5.53284e-206	1.72992e-183	5.16631e-165	7.69305e-150	6.433e-137	5.65083e-126	2.0962e-116
0	0	0	0	0	6.15223e-272	4.50317e-235	2.11181e-206	7.25901e-184	2.34684e-165	3.73336e-150	3.30445e-137	3.04676e-126	1.1793e-116
0	0	0	0	0	1.80268e-272	1.52699e-235	8.05388e-207	3.04363e-184	1.06529e-165	1.81052e-150	1.69631e-137	1.64173e-126	6.63078e-117
0	0	0	0	0	5.27716e-273	5.17338e-236	3.069e-207	1.27518e-184	4.83216e-166	8.77428e-151	8.70227e-138	8.84098e-127	3.72613e-117
0	0	0	0	0	1.5434e-273	1.75118e-236	1.16851e-207	5.33842e-185	2.19028e-166	4.24936e-151	4.46151e-138	4.75814e-127	2.09268e-117
0	0	0	0	0	4.50972e-274	5.92252e-237	4.44538e-208	2.23316e-185	9.92067e-167	2.05655e-151	2.28587e-138	2.55924e-127	1.17463e-117
0	0	0	0	0	1.31649e-274	2.00125e-237	1.68978e-208	9.33454e-186	4.49023e-167	9.94625e-152	1.17043e-138	1.3757e-127	6.58944e-118
0	0	0	0	0	3.83958e-275	6.75644e-238	6.4179e-209	3.89879e-186	2.03087e-167	4.80711e-152	5.98905e-139	7.39047e-128	3.69444e-118
0	0	0	0	0	1.11878e-275	2.27905e-238	2.43557e-209	1.62717e-186	9.17869e-168	2.32173e-152	3.06262e-139	3.96788e-128	2.07015e-118
0	0	0	0	0	3.25689e-276	7.68087e-239	9.23529e-210	6.78579e-187	4.14539e-168	1.12059e-152	1.56513e-139	2.12903e-128	1.15933e-118
0	0	0	0	0	9.47238e-277	2.58635e-239	3.49901e-210	2.82771e-187	1.87084e-168	5.40485e-153	7.99338e-140	1.14168e-128	6.48879e-119
0	0	0	0	0	2.75241e-277	8.70135e-240	1.3246e-210	1.17742e-187	8.43709e-169	2.60511e-153	4.07973e-140	6.11849e-129	3.62972e-119
0	0	0	0	0	7.99031e-278	2.92487e-240	5.01033e-211	4.8989e-188	3.80221e-169	1.2548e-153	2.08092e-140	3.27704e-129	2.02925e-119
0	0	0	0	0	2.31746e-278	9.82307e-241	1.89362e-211	2.03671e-188	1.71224e-169	6.03987e-154	1.06072e-140	1.75411e-129	1.13383e-119
0	0	0	0	0	6.71523e-279	3.29618e-241	7.15098e-212	8.4611e-189	7.70515e-170	2.90526e-154	5.40344e-141	9.38363e-130	6.33163e-120
0	0	0	0	0	1.94405e-279	1.10508e-241	2.69825e-212	3.51229e-189	3.46485e-170	1.39652e-154	2.75081e-141	5.01675e-130	3.53374e-120
0	0	0	0	0	5.62281e-280	3.70172e-242	1.01729e-212	1.45687e-189	1.55695e-170	6.70837e-155	1.39951e-141	2.68048e-130	1.97109e-120
0	0	0	0	0	1.6248e-280	1.23889e-242	3.83224e-213	6.03834e-190	6.99117e-171	3.22026e-155	7.1156e-142	1.43133e-130	1.09883e-120
0	0	0	0	0	4.69077e-281	4.14272e-243	1.44247e-213	2.50082e-190	3.13699e-171	1.5448e-155	3.61552e-142	7.6385e-131	6.12222e-121
0	0	0	0	0	1.35297e-281	1.38408e-243	5.42506e-214	1.03494e-190	1.40658e-171	7.40553e-156	1.83592e-142	4.07393e-131	3.40909e-121
0	0	0	0	0	3.89883e-282	4.62021e-244	2.03868e-214	4.27968e-191	6.30235e-172	3.54771e-156	9.31661e-143	2.17149e-131	1.89724e-121
0	0	0	0	0	1.12249e-282	1.54094e-244	7.65491e-215	1.76839e-191	2.82182e-172	1.69842e-156	4.72483e-143	1.15675e-131	1.05526e-121
0	0	0	0	0	3.2287e-283	5.13489e-245	2.87196e-215	7.30149e-192	1.26253e-172	8.12548e-157	2.39463e-143	6.1583e-132	5.86608e-122
0	0	0	0	0	9.27847e-284	1.70963e-245	1.07662e-215	3.0124e-192	5.64474e-173	3.88471e-157	1.21287e-143	3.27658e-132	3.25904e-122
0	0	0	0	0	2.66395e-284	5.68719e-246	4.03267e-216	1.24189e-192	2.52193e-173	1.85599e-157	6.13919e-144	1.74229e-132	1.80961e-122
0	0	0	0	0	7.64149e-285	1.89024e-246	1.50928e-216	5.11588e-193	1.12593e-173	8.86131e-158	3.10551e-144	9.25887e-133	1.00423e-122
0	0	0	0	0	2.18994e-285	6.27716e-247	5.64412e-217	2.10584e-193	5.02317e-174	4.22793e-158	1.56992e-144	4.91739e-133	5.56977e-123
0	0	0	0	0	6.2703e-286	2.08273e-247	2.10896e-217	8.66165e-194	2.2394e-174	2.01587e-158	7.93137e-145	2.61007e-133	3.0874e-123
0	0	0	0	0	1.79369e-286	6.90444e-248	7.8739e-218	3.55995e-194	9.97644e-175	9.6052e-159	4.00443e-145	1.38454e-133	1.71042e-123
0	0	0	0	0	5.12637e-287	2.28691e-248	2.93737e-218	1.46203e-194	4.44127e-175	4.57358e-159	2.0205e-145	7.3401e-134	9.47034e-124
0	0	0	0	0	1.46378e-287	7.56828e-249	1.0949e-218	5.99981e-195	1.97573e-175	2.17628e-159	1.01882e-145	3.88899e-134	5.24062e-124
0	0	0	0	0	4.17585e-288	2.50248e-249	4.07793e-219	2.4603e-195	8.78291e-176	1.03485e-159	5.13411e-146	2.05926e-134	2.89836e-124
0	0	0	0	0	1.1902e-288	8.26742e-250	1.51759e-219	1.00811e-195	3.90156e-176	4.91756e-160	2.58556e-146	1.08974e-134	1.60205e-124
0	0	0	0	0	3.38919e-289	2.72896e-250	5.64307e-220	4.12761e-196	1.73191e-176	2.33523e-160	1.30127e-146	5.76338e-135	8.85024e-125
0	0	0	0	0	9.64225e-290	9.00016e-251	2.09665e-220	1.68872e-196	7.68253e-177	1.1082e-160	6.54496e-147	3.04628e-135	4.88638e-125
0	0	0	0	0	2.74073e-290	2.96572e-251	7.78372e-221	6.90378e-197	3.40543e-177	5.25546e-161	3.28981e-147	1.60918e-135	2.69633e-125
0	0	0	0	0	7.7832e-291	9.76425e-252	2.88733e-221	2.82024e-197	1.50845e-177	2.49065e-161	1.65256e-147	8.49526e-136	1.48701e-125
0	0	0	0	0	2.20829e-291	3.21199e-252	1.07018e-221	1.15122e-197	6.67693e-178	1.17957e-161	8.29604e-148	4.48218e-136	8.19612e-126
0	0	0	0	0	6.25979e-292	1.05569e-252	3.96338e-222	4.69566e-198	2.95335e-178	5.58268e-162	4.16206e-148	2.36343e-136	4.51499e-126
0	0	0	0	0	1.77284e-292	3.46681e-253	1.46664e-222	1.91385e-198	1.3054e-178	2.6404e-162	2.08675e-148	1.24548e-136	2.48577e-126
0	0	0	0	0	5.01632e-293	1.1375e-253	5.42294e-223	7.79453e-199	5.76581e-179	1.24797e-162	1.04558e-148	6.55949e-137	1.36778e-126
0	0	0	0	0	1.4181e-293	3.72906e-254	2.00352e-223	3.17207e-199	2.54489e-179	5.89452e-163	5.23565e-149	3.45258e-137	7.52193e-127
0	0	0	0	0	4.00533e-294	1.22146e-254	7.39614e-224	1.28993e-199	1.12245e-179	2.78228e-163	2.62005e-149	1.81618e-137	4.13424e-127
0	0	0	0	0	1.13025e-294	3.99747e-255	2.72814e-224	5.24159e-200	4.94719e-180	1.31239e-163	1.3103e-149	9.54803e-138	2.271e-127
0	0	0	0	0	3.18654e-295	1.30714e-255	1.00549e-224	2.12828e-200	2.17891e-180	6.18631e-164	6.54879e-150	5.0166e-138	1.24679e-127
0	0	0	0	0	8.97579e-296	4.27059e-256	3.70291e-225	8.63512e-201	9.58987e-181	2.91414e-164	3.27097e-150	2.63419e-138	6.84106e-128
0	0	0	0	0	2.526e-296	1.39407e-256	1.36257e-225	3.5009e-201	4.2177e-181	1.37182e-164	1.63274e-150	1.38237e-138	3.75154e-128
0	0	0	0	0	7.10236e-297	4.54685e-257	5.00987e-226	1.41828e-201	1.85366e-181	6.45351e-165	8.14484e-151	7.25007e-139	2.05612e-128
0	0	0	0	0	1.99517e-297	1.48173e-257	1.84054e-226	5.74139e-202	8.141e-182	3.03391e-165	4.06045e-151	3.80016e-139	1.12628e-128
0	0	0	0	0	5.59974e-298	4.82454e-258	6.75642e-227	2.32244e-202	3.57286e-182	1.42534e-165	2.02298e-151	1.99068e-139	6.16588e-129
0	0	0	0	0	1.57023e-298	1.56955e-258	2.47822e-227	9.38739e-203	1.56692e-182	6.69181e-166	1.00725e-151	1.04218e-139	3.37366e-129
0	0	0	0	0	4.39917e-299	5.10181e-259	9.08273e-228	3.79156e-203	6.86702e-183	3.13963e-166	5.01195e-152	5.45289e-140	1.84485e-129
0	0	0	0	0	1.23136e-299	1.65694e-259	3.32618e-228	1.53025e-203	3.00734e-183	1.47206e-166	2.49232e-152	2.85135e-140	1.00827e-129
0	0	0	0	0	3.4436e-300	5.37674e-260	1.2171e-228	6.17138e-204	1.3161e-183	6.8973e-167	1.23859e-152	1.49011e-140	5.50744e-130
0	0	0	0	0	9.62166e-301	1.74327e-260	4.45002e-229	2.48699e-204	5.75556e-184	3.22957e-167	6.15144e-153	7.78259e-141	3.0066e-130
0	0	0	0	0	2.68595e-301	5.6473e-261	1.62574e-229	1.00148e-204	2.51524e-184	1.51119e-167	3.05318e-153	4.06231e-141	1.64043e-130
0	0	0	0	0	7.49129e-302	1.82789e-261	5.93462e-230	4.02976e-205	1.09841e-184	7.06651e-168	1.51445e-153	2.11916e-141	8.94534e-131
0	0	0	0	0	2.0875e-302	5.91144e-262	2.16465e-230	1.62029e-205	4.79337e-185	3.30218e-168	7.50734e-154	1.10483e-141	4.87518e-131
0	0	0	0	0	5.81178e-303	1.91016e-262	7.8893e-231	6.50998e-206	2.09031e-185	1.54208e-168	3.71914e-154	5.75666e-142	2.65546e-131
0	0	0	0	0	1.6166e-303	6.16705e-263	2.87305e-231	2.61361e-206	9.10908e-186	7.19657e-169	1.84131e-154	2.99769e-142	1.44559e-131
0	0	0	0	0	4.49272e-304	1.98939e-263	1.04544e-231	1.04852e-206	3.96672e-186	3.35624e-169	9.11041e-155	1.56007e-142	7.86514e-132
0	0	0	0	0	1.24746e-304	6.41202e-264	3.80114e-232	4.20327e-207	1.72616e-186	1.5642e-169	4.50481e-155	8.1142e-143	4.27684e-132
0	0	0	0	0	3.46067e-305	2.06493e-264	1.38096e-232	1.68373e-207	7.50628e-187	7.28522e-170	2.22609e-155	4.21782e-143	2.32432e-132
0	0	0	0	0	9.5919e-306	6.64429e-265	5.01309e-233	6.73957e-208	3.26184e-187	3.39081e-170	1.09935e-155	2.19116e-143	1.26248e-132
0	0	0	0	0	2.65621e-306	2.13613e-265	1.81838e-233	2.69567e-208	1.41643e-187	1.57716e-170	5.4257e-156	1.13763e-143	6.85348e-133
0	0	0	0	0	7.34912e-307	6.86183e-266	6.59048e-234	1.0774e-208	6.14637e-188	7.33095e-171	2.67611e-156	5.90297e-144	3.71837e-133
0	0	0	0	0	2.03152e-307	2.20236e-266	2.38675e-234	4.30291e-209	2.66525e-188	3.4053e-171	1.31911e-156	3.06114e-144	2.01628e-133
0	0	0	0	0	5.61076e-308	7.0627e-267	8.63679e-235	1.71721e-209	1.15492e-188	1.58075e-171	6.49807e-157	1.58649e-144	1.09271e-133
0	0	0	0	0	1.54824e-308	2.26303e-267	3.12287e-235	6.84794e-210	5.00105e-189	7.33301e-172	3.19901e-157	8.21744e-145	5.91855e-134
0	0	0	0	0	4.26842e-309	7.24509e-268	1.12827e-235	2.72881e-210	2.16403e-189	3.39948e-172	1.5739e-157	4.2538e-145	3.20393e-134
0	0	0	0	0	1.17574e-309	2.31757e-268	4.0731e-236	1.08658e-210	9.35754e-190	1.57491e-172	7.73864e-158	2.2007e-145	1.73343e-134
0	0	0	0	0	3.23574e-310	7.4073e-269	1.46925e-236	4.32341e-211	4.04347e-190	7.2914e-173	3.8026e-158	1.13786e-145	9.37319e-135
0	0	0	0	0	8.89713e-311	2.3655e-269	5.29571e-237	1.71897e-211	1.74599e-190	3.37348e-173	1.86735e-158	5.87973e-146	5.06553e-135
0	0	0	0	0	2.44423e-311	7.54783e-270	1.90726e-237	6.82946e-212	7.53399e-191	1.55976e-173	9.1643e-159	3.03648e-146	2.73602e-135
0	0	0	0	0	6.7089e-312	2.40635e-270	6.86359e-238	2.71132e-212	3.24865e-191	7.20693e-174	4.49471e-159	1.56721e-146	1.47697e-135
0	0	0	0	0	1.83983e-312	7.66534e-271	2.46804e-238	1.0756e-212	1.39983e-191	3.32778e-174	2.20309e-159	8.084e-147	7.96854e-136
0	0	0	0	0	5.04103e-313	2.43973e-271	8.86766e-239	4.26385e-213	6.02762e-192	1.53558e-174	1.07917e-159	4.16744e-147	4.29679e-136
0	0	0	0	0	1.38e-313	7.75872e-272	3.18364e-239	1.68899e-213	2.59365e-192	7.08114e-175	5.28299e-160	2.14712e-147	2.31561e-136
0	0	0	0	0	3.77447e-314	2.46534e-272	1.14208e-239	6.68546e-214	1.11525e-192	3.26322e-175	2.58462e-160	1.10557e-147	1.24723e-136
0	0	0	0	0	1.03146e-314	7.82709e-273	4.09383e-240	2.64431e-214	4.79214e-193	1.50281e-175	1.2637e-160	5.68932e-148	6.71402e-137
0	0	0	0	0	2.81623e-315	2.48292e-273	1.46629e-240	1.04513e-214	2.0577e-193	6.91629e-176	6.17475e-161	2.92602e-148	3.61224e-137
0	0	0	0	0	7.68262e-316	7.86981e-274	5.24771e-241	4.12771e-215	8.82943e-194	3.18095e-176	3.01526e-161	1.50397e-148	1.94235e-137
0	0	0	0	0	2.09409e-316	2.49232e-274	1.87663e-241	1.62901e-215	3.78598e-194	1.46202e-176	1.4715e-161	7.72583e-149	1.04385e-137
0	0	0	0	0	5.70414e-317	7.88648e-275	6.70572e-242	6.42418e-216	1.62226e-194	6.71527e-177	7.17667e-162	3.96638e-149	5.60666e-138
0	0	0	0	0	1.55351e-317	2.49345e-275	2.39426e-242	2.53157e-216	6.94642e-195	3.08239e-177	3.49797e-162	2.03511e-149	3.00974e-138
0	0	0	0	0	4.23731e-318	7.87697e-276	8.54197e-243	9.96875e-217	2.97233e-195	1.41392e-177	1.70388e-162	1.04358e-149	1.61477e-138
0	0	0	0	0	1.16449e-318	2.48632e-276	3.04512e-243	3.92257e-217	1.27096e-195	6.48153e-178	8.29455e-163	5.34821e-150	8.65866e-139
0	0	0	0	0	3.28e-319	7.84142e-277	1.0847e-243	1.54234e-217	5.43078e-196	2.96923e-178	4.0353e-163	2.73927e-150	4.64032e-139
0	0	0	0	0	1.0155e-319	2.471e-277	3.86079e-244	6.05991e-218	2.31894e-196	1.35933e-178	1.96195e-163	1.40219e-150	2.48544e-139
0	0	0	0	0	0	7.78021e-278	1.3731e-244	2.37921e-218	9.89501e-197	6.21897e-179	9.53305e-164	7.17335e-151	1.33051e-139
0	0	0	0	0	0	2.44766e-278	4.87967e-245	9.33427e-219	4.21929e-197	2.84333e-179	4.62919e-164	3.66761e-151	7.11852e-140
0	0	0	0	0	0	7.69397e-279	1.73276e-245	3.65937e-219	1.79788e-197	1.29913e-179	2.24651e-164	1.87408e-151	3.80644e-140
0	0	0	0	0	0	2.41653e-279	6.14819e-246	1.43355e-219	7.65561e-198	5.93184e-180	1.08954e-164	9.57057e-152	2.03427e-140
0	0	0	0	0	0	7.58359e-280	2.1798e-246	5.61176e-220	3.25759e-198	2.70671e-180	5.2809e-165	4.88464e-152	1.08656e-140
0	0	0	0	0	0	2.37793e-280	7.72234e-247	2.19516e-220	1.3852e-198	1.23427e-180	2.55802e-165	2.49157e-152	5.80042e-141
0	0	0	0	0	0	7.45017e-281	2.73365e-247	8.58049e-221	5.88608e-199	5.62463e-181	1.23831e-165	1.27016e-152	3.09473e-141
0	0	0	0	0	0	2.33225e-281	9.66935e-248	3.3515e-221	2.49941e-199	2.56149e-181	5.99082e-166	6.47125e-153	1.65023e-141
0	0	0	0	0	0	7.29502e-282	3.41755e-248	1.30812e-221	1.06059e-199	1.16575e-181	2.8965e-166	3.29506e-153	8.79478e-142
0	0	0	0	0	0	2.27992e-282	1.20696e-248	5.10196e-222	4.49737e-200	5.30194e-182	1.39957e-166	1.67681e-153	4.68451e-142
0	0	0	0	0	0	7.11962e-283	4.25927e-249	1.98841e-222	1.90576e-200	2.40979e-182	6.75839e-167	8.52807e-154	2.4938e-142
0	0	0	0	0	0	2.22145e-283	1.50189e-249	7.74387e-223	8.07004e-201	1.09456e-182	3.26155e-167	4.33474e-154	1.32684e-142
0	0	0	0	0	0	6.92564e-284	5.29183e-250	3.01364e-223	3.41494e-201	4.96839e-183	1.57303e-167	2.20201e-154	7.05562e-143
0	0	0	0	0	0	2.15738e-284	1.8631e-250	1.17194e-223	1.44407e-201	2.25376e-183	7.58196e-168	1.11795e-154	3.74981e-143
0	0	0	0	0	0	6.71487e-285	6.55435e-251	4.55408e-224	6.10232e-202	1.02168e-183	3.65222e-168	5.67247e-155	1.99179e-143
0	0	0	0	0	0	2.0883e-285	2.30402e-251	1.76839e-224	2.57692e-202	4.6285e-184	1.75818e-168	2.87652e-155	1.05739e-143
0	0	0	0	0	0	6.48921e-286	8.09294e-252	6.86181e-225	1.08744e-202	2.09547e-184	8.4587e-169	1.45783e-155	5.61033e-144
0	0	0	0	0	0	2.01482e-286	2.84047e-252	2.66061e-225	4.58576e-203	9.48063e-185	4.067e-169	7.38405e-156	2.97509e-144
0	0	0	0	0	0	6.25063e-287	9.96181e-253	1.03087e-225	1.93249e-203	4.28658e-185	1.95424e-169	3.7379e-156	1.57678e-144
0	0	0	0	0	0	1.93757e-287	3.49101e-253	3.99129e-226	8.13808e-204	1.93687e-185	9.38453e-170	1.89107e-156	8.3522e-145
0	0	0	0	0	0	6.00118e-288	1.22244e-253	1.5442e-226	3.42474e-204	8.74596e-186	4.50381e-170	9.56164e-157	4.42171e-145
0	0	0	0	0	0	1.85721e-288	4.27729e-254	5.97002e-227	1.44024e-204	3.94667e-186	2.16013e-170	4.83175e-157	2.33959e-145
0	0	0	0	0	0	5.74289e-289	1.49546e-254	2.30639e-227	6.0526e-205	1.7798e-186	1.03541e-170	2.44018e-157	1.23722e-145
0	0	0	0	0	0	1.77438e-289	5.22451e-255	8.90371e-228	2.54185e-205	8.02102e-187	4.95993e-171	1.23165e-157	6.53909e-146
0	0	0	0	0	0	5.47784e-290	1.82382e-255	3.43474e-228	1.06674e-205	3.61247e-187	2.3745e-171	6.21297e-158	3.45418e-146
0	0	0	0	0	0	1.68973e-290	6.36185e-256	1.32404e-228	4.47372e-206	1.62591e-187	1.13606e-171	3.13226e-158	1.82362e-146
0	0	0	0	0	0	5.20803e-291	2.21744e-256	5.10023e-229	1.87491e-206	7.31319e-188	5.43206e-172	1.5782e-158	9.62237e-147
0	0	0	0	0	0	1.60389e-291	7.72296e-257	1.9632e-229	7.85222e-207	3.28726e-188	2.59573e-172	7.94722e-159	5.07447e-147
0	0	0	0	0	0	4.93543e-292	2.68771e-257	7.55131e-230	3.28629e-207	1.47666e-188	1.23962e-172	3.99958e-159	2.6746e-147
0	0	0	0	0	0	1.51748e-292	9.34649e-258	2.90245e-230	1.37443e-207	6.62892e-189	5.91629e-173	2.01169e-159	1.40892e-147
0	0	0	0	0	0	4.66193e-293	3.24773e-258	1.11479e-230	5.74434e-208	2.97388e-189	2.82191e-173	1.01124e-159	7.41781e-148
0	0	0	0	0	0	1.43106e-293	1.12766e-258	4.27861e-231	2.39916e-208	1.33328e-189	1.34515e-173	5.08036e-160	3.90324e-148
0	0	0	0	0	0	4.38933e-294	3.9124e-259	1.64096e-231	1.00134e-208	5.97365e-190	6.40815e-174	2.55084e-160	2.05274e-148
0	0	0	0	0	0	1.3452e-294	1.35636e-259	6.28898e-232	4.17642e-209	2.6747e-190	3.0509e-174	1.28002e-160	1.07896e-148
0	0	0	0	0	0	4.11931e-295	4.69867e-260	2.4085e-232	1.74073e-209	1.19682e-190	1.45163e-174	6.4195e-161	5.66806e-149
0	0	0	0	0	0	1.26041e-295	1.62645e-260	9.21718e-233	7.25036e-210	5.35183e-191	6.90268e-175	3.2176e-161	2.97595e-149
0	0	0	0	0	0	3.85341e-296	5.62569e-261	3.5248e-233	3.0178e-210	2.39163e-191	3.2803e-175	1.6118e-161	1.56163e-149
0	0	0	0	0	0	1.17714e-296	1.94437e-261	1.34697e-233	1.25523e-210	1.06808e-191	1.55791e-175	8.06931e-162	8.19012e-150
0	0	0	0	0	0	3.59305e-297	6.71503e-262	5.14359e-234	5.21749e-211	4.76686e-192	7.39448e-176	4.03748e-162	4.29303e-150
0	0	0	0	0	0	1.09584e-297	2.31732e-262	1.96273e-234	2.16722e-211	2.12609e-192	3.50756e-176	2.01898e-162	2.24904e-150
0	0	0	0	0	0	3.33948e-298	7.99085e-263	7.48412e-235	8.99592e-212	9.4765e-193	1.66279e-176	1.00903e-162	1.17759e-150
0	0	0	0	0	0	1.01686e-298	2.75339e-263	2.85172e-235	3.73157e-212	4.22119e-193	7.87778e-177	5.03989e-163	6.16239e-151
0	0	0	0	0	0	3.09383e-299	9.48007e-264	1.08583e-235	1.54683e-212	1.87906e-193	3.72996e-177	2.51586e-163	3.22305e-151
0	0	0	0	0	0	9.40548e-300	3.26155e-264	4.13143e-236	6.40761e-213	8.35922e-194	1.76498e-177	1.25517e-163	1.68479e-151
0	0	0	0	0	0	2.85704e-300	1.12126e-264	1.57082e-236	2.65249e-213	3.7163e-194	8.3466e-178	6.25842e-164	8.80208e-152
0	0	0	0	0	0	8.67167e-301	3.85175e-265	5.96816e-237	1.09727e-213	1.65111e-194	3.9447e-178	3.11872e-164	4.59607e-152
0	0	0	0	0	0	2.62991e-301	1.32214e-265	2.2659e-237	4.53608e-214	7.33096e-195	1.86318e-178	1.55323e-164	2.39855e-152
0	0	0	0	0	0	7.96947e-302	4.53492e-266	8.59665e-238	1.87392e-214	3.25286e-195	8.79485e-179	7.73117e-165	1.25105e-152
0	0	0	0	0	0	2.41307e-302	1.55428e-266	3.25915e-238	7.73614e-215	1.44241e-195	4.14895e-179	3.84594e-165	6.52167e-153
0	0	0	0	0	0	7.30068e-303	5.32306e-267	1.23472e-238	3.19156e-215	6.39198e-196	1.95606e-179	1.91209e-165	3.39787e-153
0	0	0	0	0	0	2.20703e-303	1.82164e-267	4.67432e-239	1.31579e-215	2.83075e-196	9.21642e-180	9.5009e-166	1.76936e-153
0	0	0	0	0	0	6.66663e-304	6.22922e-268	1.7683e-239	5.42094e-216	1.25281e-196	4.33988e-180	4.71812e-166	9.20845e-154
0	0	0	0	0	0	2.01213e-304	2.12851e-268	6.68473e-240	2.23186e-216	5.54107e-197	2.04234e-180	2.34165e-166	4.78982e-154
0	0	0	0	0	0	6.0682e-305	7.26757e-269	2.52522e-240	9.18259e-217	2.44918e-197	9.60537e-181	1.16151e-166	2.49008e-154
0	0	0	0	0	0	1.82859e-305	2.47955e-269	9.53241e-241	3.77545e-217	1.08185e-197	4.51477e-181	5.75807e-167	1.29381e-154
0	0	0	0	0	0	5.50587e-306	8.45336e-270	3.59579e-241	1.55123e-217	4.77571e-198	2.12077e-181	2.85284e-167	6.71877e-155
0	0	0	0	0	0	1.65649e-306	2.87976e-270	1.35543e-241	6.36928e-218	2.10682e-198	9.95604e-182	1.41263e-167	3.48715e-155
0	0	0	0	0	0	4.97974e-307	9.80291e-271	5.10559e-242	2.61343e-218	9.28837e-199	4.67106e-182	6.99083e-168	1.8089e-155
0	0	0	0	0	0	1.49581e-307	3.33446e-271	1.92178e-242	1.07161e-218	4.09234e-199	2.19019e-182	3.45763e-168	9.3782e-156
0	0	0	0	0	0	4.48955e-308	1.13336e-271	7.22858e-243	4.39103e-219	1.80188e-199	1.02632e-182	1.70914e-168	4.85945e-156
0	0	0	0	0	0	1.34643e-308	3.84932e-272	2.71701e-243	1.79806e-219	7.9287e-200	4.8064e-183	8.44359e-169	2.51662e-156
0	0	0	0	0	0	4.03476e-309	1.30639e-272	1.02051e-243	7.35779e-220	3.48658e-200	2.24954e-183	4.16894e-169	1.3026e-156
0	0	0	0	0	0	1.20811e-309	4.43028e-273	3.83032e-244	3.00882e-220	1.53221e-200	1.05222e-183	2.05719e-169	6.73855e-157
0	0	0	0	0	0	3.61453e-310	1.50129e-273	1.43662e-244	1.22957e-220	6.72914e-201	4.91871e-184	1.01455e-169	3.48405e-157
0	0	0	0	0	0	1.08057e-310	5.08359e-274	5.38442e-245	5.02129e-221	2.9534e-201	2.29792e-184	5.00061e-170	1.80039e-157
0	0	0	0	0	0	3.22781e-311	1.72009e-274	2.01663e-245	2.0492e-221	1.29541e-201	1.07289e-184	2.46333e-170	9.29843e-158
0	0	0	0	0	0	9.63428e-312	5.81571e-275	7.54752e-246	8.35721e-222	5.67826e-202	5.00626e-185	1.21275e-170	4.79972e-158
0	0	0	0	0	0	2.87334e-312	1.96485e-275	2.82275e-246	3.406e-222	2.4874e-202	2.33457e-185	5.96723e-171	2.4762e-158
0	0	0	0	0	0	8.56271e-313	6.6333e-276	1.05495e-246	1.38719e-222	1.08892e-202	1.08802e-185	2.93443e-171	1.27679e-158
0	0	0	0	0	0	2.54971e-313	2.23771e-276	3.93987e-247	5.6459e-223	4.76401e-203	5.06765e-186	1.4422e-171	6.57983e-159
0	0	0	0	0	0	7.58628e-314	7.54314e-277	1.47036e-247	2.29635e-223	2.08291e-203	2.35892e-186	7.08396e-172	3.38902e-159
0	0	0	0	0	0	2.2554e-314	2.54082e-277	5.48346e-248	9.33363e-224	9.10104e-204	1.09738e-186	3.47759e-172	1.7446e-159
0	0	0	0	0	0	6.70002e-315	8.55209e-278	2.04352e-248	3.79115e-224	3.97406e-204	5.10195e-187	1.70621e-172	8.97598e-160
0	0	0	0	0	0	1.98879e-315	2.87637e-278	7.61016e-249	1.53886e-224	1.73421e-204	2.37058e-187	8.36636e-173	4.61563e-160
0	0	0	0	0	0	5.89889e-316	9.66699e-279	2.83205e-249	6.24217e-225	7.56295e-205	1.1008e-187	4.10007e-173	2.37216e-160
0	0	0	0	0	0	1.7484e-316	3.24649e-279	1.05317e-249	2.53035e-225	3.29613e-205	5.10862e-188	2.00816e-173	1.21849e-160
0	0	0	0	0	0	5.17934e-317	1.08946e-279	3.91373e-250	1.02502e-225	1.43563e-205	2.36938e-188	9.83005e-174	6.25547e-161
0	0	0	0	0	0	1.53426e-317	3.65329e-280	1.45336e-250	4.14948e-226	6.24887e-206	1.09826e-188	4.80911e-174	3.2097e-161
0	0	0	0	0	0	4.55215e-318	1.22415e-280	5.39324e-251	1.67866e-226	2.71822e-206	5.08758e-189	2.35139e-174	1.64601e-161
0	0	0	0	0	0	1.35971e-318	4.09881e-281	1.99994e-251	6.78643e-227	1.18166e-206	2.35536e-189	1.14904e-174	8.43651e-162
0	0	0	0	0	0	4.15811e-319	1.37138e-281	7.41103e-252	2.74175e-227	5.13363e-207	1.08978e-189	5.61176e-175	4.32173e-162
0	0	0	0	0	0	1.38205e-319	4.58497e-282	2.74431e-252	1.10694e-227	2.22885e-207	5.03921e-190	2.73914e-175	2.21267e-162
0	0	0	0	0	0	1.374e-320	1.53176e-282	1.0155e-252	4.46611e-228	9.67076e-208	2.32875e-190	1.33623e-175	1.13225e-162
0	0	0	0	0	0	0	5.11352e-283	3.75508e-253	1.80071e-228	4.19339e-208	1.07553e-190	6.51476e-176	5.79066e-163
0	0	0	0	0	0	0	1.7058e-283	1.38756e-253	7.2555e-229	1.81716e-208	4.96433e-191	3.17445e-176	2.95992e-163
0	0	0	0	0	0	0	5.68606e-284	5.12365e-254	2.92147e-229	7.86949e-209	2.29001e-191	1.54593e-176	1.51215e-163
0	0	0	0	0	0	0	1.89397e-284	1.8906e-254	1.17556e-229	3.40584e-209	1.05573e-191	7.52427e-177	7.72105e-164
0	0	0	0	0	0	0	6.30394e-285	6.97131e-255	4.72712e-230	1.47308e-209	4.86415e-192	3.66008e-177	3.94023e-164
0	0	0	0	0	0	0	2.09666e-285	2.56876e-255	1.89959e-230	6.36729e-210	2.23976e-192	1.77938e-177	2.0097e-164
0	0	0	0	0	0	0	6.96824e-286	9.45857e-256	7.62837e-231	2.75047e-210	1.0307e-192	8.64568e-178	1.02448e-164
0	0	0	0	0	0	0	2.31417e-286	3.48034e-256	3.06136e-231	1.18737e-210	4.7403e-193	4.19838e-178	5.21968e-165
0	0	0	0	0	0	0	7.67974e-287	1.27972e-256	1.22774e-231	5.12256e-211	2.1788e-193	2.03759e-178	2.65796e-165
0	0	0	0	0	0	0	2.54669e-287	4.70219e-257	4.92052e-232	2.20859e-211	1.00085e-193	9.88338e-179	1.35275e-165
0	0	0	0	0	0	0	8.43884e-288	1.72656e-257	1.97072e-232	9.51632e-212	4.59471e-194	4.79122e-179	6.88097e-166
0	0	0	0	0	0	0	2.79428e-288	6.33514e-258	7.8877e-233	4.09778e-212	2.10809e-194	2.32134e-179	3.49823e-166
0	0	0	0	0	0	0	9.24559e-289	2.32288e-258	3.1549e-233	1.76341e-212	9.66626e-195	1.12405e-179	1.77751e-166
0	0	0	0	0	0	0	3.05688e-289	8.51126e-259	1.26105e-233	7.58375e-213	4.42964e-195	5.43982e-180	9.02692e-167
0	0	0	0	0	0	0	1.00996e-289	3.11642e-259	5.03722e-234	3.25942e-213	2.0287e-195	2.6311e-180	4.58177e-167
0	0	0	0	0	0	0	3.33431e-290	1.14028e-259	2.01076e-234	1.39998e-213	9.28555e-196	1.27187e-180	2.3243e-167
0	0	0	0	0	0	0	1.09999e-290	4.16933e-260	8.02124e-235	6.00941e-214	4.24754e-196	6.14469e-181	1.17847e-167
0	0	0	0	0	0	0	3.6262e-291	1.5234e-260	3.19767e-235	2.57791e-214	1.94182e-196	2.96696e-181	5.97182e-168
0	0	0	0	0	0	0	1.19452e-291	5.56238e-261	1.27391e-235	1.10517e-214	8.87194e-197	1.43178e-181	3.02456e-168
0	0	0	0	0	0	0	3.93204e-292	2.02956e-261	5.0717e-236	4.73496e-215	4.05107e-197	6.90549e-182	1.53103e-168
0	0	0	0	0	0	0	1.29336e-292	7.40014e-262	2.01782e-236	2.02736e-215	1.84868e-197	3.32863e-182	7.74585e-169
0	0	0	0	0	0	0	4.25114e-293	2.69634e-262	8.02272e-237	8.67507e-216	8.43129e-198	1.60358e-182	3.91671e-169
0	0	0	0	0	0	0	1.39627e-293	9.8176e-263	3.18768e-237	3.70972e-216	3.84297e-198	7.72094e-183	1.97943e-169
0	0	0	0	0	0	0	4.58265e-294	3.57218e-263	1.26572e-237	1.58539e-216	1.75058e-198	3.71538e-183	9.99824e-170
0	0	0	0	0	0	0	1.50295e-294	1.29885e-263	5.02245e-238	6.7711e-217	7.9696e-199	1.78686e-183	5.04747e-170
0	0	0	0	0	0	0	4.92552e-295	4.71934e-264	1.99162e-238	2.89007e-217	3.62604e-199	8.58875e-184	2.54677e-170
0	0	0	0	0	0	0	1.61303e-295	1.71357e-264	7.89239e-239	1.23278e-217	1.64881e-199	4.12596e-184	1.28431e-170
0	0	0	0	0	0	0	5.27854e-296	6.21754e-265	3.12553e-239	5.25521e-218	7.49288e-200	1.98095e-184	6.47321e-171
0	0	0	0	0	0	0	1.72611e-296	2.25441e-265	1.23695e-239	2.23884e-218	3.40305e-200	9.50553e-185	3.26087e-171
0	0	0	0	0	0	0	5.64032e-297	8.16858e-266	4.8921e-240	9.53196e-219	1.54465e-200	4.55862e-185	1.64178e-171
0	0	0	0	0	0	0	1.84171e-297	2.95772e-266	1.93353e-240	4.05574e-219	7.00702e-201	2.18497e-185	8.26155e-172
0	0	0	0	0	0	0	6.00928e-298	1.0702e-266	7.63694e-241	1.72459e-219	3.17671e-201	1.04667e-185	4.15504e-172
0	0	0	0	0	0	0	1.95932e-298	3.86967e-267	3.0144e-241	7.32873e-220	1.43934e-201	5.01108e-186	2.0886e-172
0	0	0	0	0	0	0	6.3837e-299	1.39823e-267	1.18904e-241	3.11244e-220	6.51768e-202	2.39776e-186	1.04931e-172
0	0	0	0	0	0	0	2.07836e-299	5.04876e-268	4.68714e-242	1.32099e-220	2.9496e-202	1.14666e-186	5.26885e-173
0	0	0	0	0	0	0	6.76167e-300	1.82175e-268	1.84643e-242	5.6031e-221	1.33406e-202	5.4805e-187	2.64421e-173
0	0	0	0	0	0	0	2.19821e-300	6.56887e-269	7.26893e-243	2.37512e-221	6.03018e-203	2.61794e-187	1.3263e-173
0	0	0	0	0	0	0	7.14117e-301	2.36697e-269	2.85972e-243	1.00617e-221	2.72413e-203	1.24984e-187	6.64901e-174
0	0	0	0	0	0	0	2.31821e-301	8.52301e-270	1.12432e-243	4.25976e-222	1.22989e-203	5.96353e-188	3.33148e-174
0	0	0	0	0	0	0	7.52004e-302	3.06686e-270	4.41745e-244	1.80231e-222	5.54943e-204	2.84386e-188	1.66834e-174
0	0	0	0	0	0	0	2.43765e-302	1.10279e-270	1.73447e-244	7.6208e-223	2.50249e-204	1.3554e-188	8.35028e-175
0	0	0	0	0	0	0	7.896e-303	3.96272e-271	6.8058e-245	3.22034e-223	1.12782e-204	6.45629e-189	4.17718e-175
0	0	0	0	0	0	0	2.5558e-303	1.42296e-271	2.66873e-245	1.35998e-223	5.07984e-205	3.07364e-189	2.08849e-175
0	0	0	0	0	0	0	8.2667e-304	5.10614e-272	1.0458e-245	5.73974e-224	2.28667e-205	1.46244e-189	1.04364e-175
0	0	0	0	0	0	0	2.67191e-304	1.83102e-272	4.09546e-246	2.42092e-224	1.02872e-205	6.95442e-190	5.21236e-176
0	0	0	0	0	0	0	8.62972e-305	6.56134e-273	1.60278e-246	1.02047e-224	4.62527e-206	3.3052e-190	2.60187e-176
0	0	0	0	0	0	0	2.7852e-305	2.3496e-273	6.26848e-247	4.29881e-225	2.07835e-206	1.56997e-190	1.29809e-176
0	0	0	0	0	0	0	8.98261e-306	8.40805e-274	2.45e-247	1.80978e-225	9.33351e-207	7.45315e-191	6.47281e-177
0	0	0	0	0	0	0	2.8949e-306	3.00675e-274	9.5694e-248	7.61438e-226	4.18903e-207	3.53626e-191	3.22588e-177
0	0	0	0	0	0	0	9.32288e-307	1.07449e-274	3.73525e-248	3.20164e-226	1.879e-207	1.67689e-191	1.60683e-177
0	0	0	0	0	0	0	3.00022e-307	3.83712e-275	1.45704e-248	1.34537e-226	8.42329e-208	7.94734e-192	7.99946e-178
0	0	0	0	0	0	0	9.64811e-308	1.36934e-275	5.67986e-249	5.64989e-227	3.77382e-208	3.76439e-192	3.98033e-178
0	0	0	0	0	0	0	3.1004e-308	4.88337e-276	2.21269e-249	2.3712e-227	1.68976e-208	1.78207e-192	1.97946e-178
0	0	0	0	0	0	0	9.95587e-309	1.74032e-276	8.61432e-250	9.94553e-228	7.56156e-209	8.43158e-193	9.83876e-179
0	0	0	0	0	0	0	3.19468e-309	6.19783e-277	3.35149e-250	4.16887e-228	3.38176e-209	3.98704e-193	4.88768e-179
0	0	0	0	0	0	0	1.02439e-309	2.20573e-277	1.30308e-250	1.74638e-228	1.51153e-209	1.8843e-193	2.4268e-179
0	0	0	0	0	0	0	3.28236e-310	7.84455e-278	5.06315e-251	7.31123e-229	6.75207e-210	8.9003e-194	1.2043e-179
0	0	0	0	0	0	0	1.05098e-310	2.78795e-278	1.96602e-251	3.05895e-229	3.0144e-210	4.20161e-194	5.97312e-180
0	0	0	0	0	0	0	3.36274e-311	9.90159e-279	7.62908e-252	1.27905e-229	1.34496e-210	1.98237e-194	2.96099e-180
0	0	0	0	0	0	0	1.07517e-311	3.51421e-279	2.95852e-252	5.3448e-230	5.99737e-211	9.34781e-195	1.46704e-180
0	0	0	0	0	0	0	3.43519e-312	1.24639e-279	1.14655e-252	2.23207e-230	2.67275e-211	4.40547e-195	7.26466e-181
0	0	0	0	0	0	0	1.09676e-312	4.41754e-280	4.44048e-253	9.31569e-231	1.19042e-211	2.07506e-195	3.59549e-181
0	0	0	0	0	0	0	3.49912e-313	1.56463e-280	1.71864e-253	3.88556e-231	5.29891e-212	9.7685e-196	1.77856e-181
0	0	0	0	0	0	0	1.11557e-313	5.53791e-281	6.64746e-254	1.61966e-231	2.35732e-212	4.59601e-196	8.79322e-182
0	0	0	0	0	0	0	3.55404e-314	1.95877e-281	2.56948e-254	6.74725e-232	1.04808e-212	2.16119e-196	4.34507e-182
0	0	0	0	0	0	0	1.13146e-314	6.92349e-282	9.92553e-255	2.80906e-232	4.6571e-213	1.01569e-196	2.14592e-182
0	0	0	0	0	0	0	3.59951e-315	2.44551e-282	3.8316e-255	1.16877e-232	2.06815e-213	4.77074e-197	1.05926e-182
0	0	0	0	0	0	0	1.14431e-315	8.63215e-283	1.47817e-255	4.85988e-233	9.17897e-214	2.23959e-197	5.22584e-183
0	0	0	0	0	0	0	3.63544e-316	3.04489e-283	5.69886e-256	2.01956e-233	4.07147e-214	1.05078e-197	2.5768e-183
0	0	0	0	0	0	0	1.15429e-316	1.07332e-283	2.19568e-256	8.38725e-234	1.8049e-214	4.92729e-198	1.26992e-183
0	0	0	0	0	0	0	3.6639e-317	3.78085e-284	8.45415e-257	3.48109e-234	7.99654e-215	2.30922e-198	6.25517e-184
0	0	0	0	0	0	0	1.16358e-317	1.33093e-284	3.25304e-257	1.44392e-234	3.54076e-215	1.08163e-198	3.07944e-184
0	0	0	0	0	0	0	3.7058e-318	4.68194e-285	1.25092e-257	5.98554e-235	1.56688e-215	5.0635e-199	1.51522e-184
0	0	0	0	0	0	0	1.19108e-318	1.64589e-285	4.80713e-258	2.47969e-235	6.92981e-216	2.36909e-199	7.45155e-185
0	0	0	0	0	0	0	3.86463e-319	5.78204e-286	1.84613e-258	1.02665e-235	3.06304e-216	1.10782e-199	3.66259e-185
0	0	0	0	0	0	0	1.38121e-319	2.02986e-286	7.0853e-259	4.24798e-236	1.3531e-216	5.17745e-200	1.79928e-185
0	0	0	0	0	0	0	1.37004e-320	7.12125e-287	2.71753e-259	1.75661e-236	5.97385e-217	2.41836e-200	8.83448e-186
0	0	0	0	0	0	0	0	2.49662e-287	1.04162e-259	7.2594e-237	2.63587e-217	1.12897e-200	4.33543e-186
0	0	0	0	0	0	0	0	8.74689e-288	3.98993e-260	2.9982e-237	1.16236e-217	5.26752e-201	2.12644e-186
0	0	0	0	0	0	0	0	3.06239e-288	1.52736e-260	1.23752e-237	5.12276e-218	2.45633e-201	1.04242e-186
0	0	0	0	0	0	0	0	1.07145e-288	5.843e-261	5.1048e-238	2.25638e-218	1.14479e-201	5.10746e-187
0	0	0	0	0	0	0	0	3.74621e-289	2.23384e-261	2.10445e-238	9.93274e-219	5.3324e-202	2.50113e-187
0	0	0	0	0	0	0	0	1.30893e-289	8.53468e-262	8.67027e-239	4.36991e-219	2.48244e-202	1.22416e-187
0	0	0	0	0	0	0	0	4.57034e-290	3.25869e-262	3.56993e-239	1.92142e-219	1.15503e-202	5.98839e-188
0	0	0	0	0	0	0	0	1.59473e-290	1.24343e-262	1.469e-239	8.44342e-220	5.37117e-203	2.92787e-188
0	0	0	0	0	0	0	0	5.56071e-291	4.74153e-263	6.04113e-240	3.70819e-220	2.49633e-203	1.43075e-188
0	0	0	0	0	0	0	0	1.93768e-291	1.80691e-263	2.48284e-240	1.62762e-220	1.15956e-203	6.98792e-189
0	0	0	0	0	0	0	0	6.74745e-292	6.88139e-264	1.01979e-240	7.13988e-221	5.38328e-204	3.41116e-189
0	0	0	0	0	0	0	0	2.34803e-292	2.61901e-264	4.18612e-241	3.13023e-221	2.4978e-204	1.66428e-189
0	0	0	0	0	0	0	0	8.16539e-293	9.96137e-265	1.7173e-241	1.37154e-221	1.15832e-204	8.11562e-190
0	0	0	0	0	0	0	0	2.83763e-293	3.78637e-265	7.04067e-242	6.00606e-222	5.36857e-205	3.95538e-190
0	0	0	0	0	0	0	0	9.85471e-294	1.43829e-265	2.88481e-242	2.62856e-222	2.48684e-205	1.92675e-190
0	0	0	0	0	0	0	0	3.4201e-294	5.46002e-266	1.18129e-242	1.14972e-222	1.15132e-205	9.38065e-191
0	0	0	0	0	0	0	0	1.18616e-294	2.07139e-266	4.83425e-243	5.02594e-223	5.32729e-206	4.5647e-191
0	0	0	0	0	0	0	0	4.11104e-295	7.85331e-267	1.97714e-243	2.19578e-223	2.46363e-206	2.22005e-191
0	0	0	0	0	0	0	0	1.42387e-295	2.97554e-267	8.08131e-244	9.58756e-224	1.13869e-206	1.07915e-191
0	0	0	0	0	0	0	0	4.92831e-296	1.12668e-267	3.30112e-244	4.18385e-224	5.26009e-207	5.24295e-192
0	0	0	0	0	0	0	0	1.70465e-296	4.26341e-268	1.34765e-244	1.8247e-224	2.42852e-207	2.54589e-192
0	0	0	0	0	0	0	0	5.89221e-297	1.61226e-268	5.49828e-245	7.95346e-225	1.1206e-207	1.23559e-192
0	0	0	0	0	0	0	0	2.03531e-297	6.0931e-269	2.24188e-245	3.46473e-225	5.16798e-208	5.99352e-193
0	0	0	0	0	0	0	0	7.02576e-298	2.30125e-269	9.13556e-246	1.50845e-225	2.38205e-208	2.90577e-193
0	0	0	0	0	0	0	0	2.42362e-298	8.68582e-270	3.72043e-246	6.56357e-226	1.09734e-208	1.40803e-193
0	0	0	0	0	0	0	0	8.35496e-299	3.27628e-270	1.51422e-246	2.85429e-226	5.05233e-209	6.81919e-194
0	0	0	0	0	0	0	0	2.87828e-299	1.23502e-270	6.15911e-247	1.24053e-226	2.32489e-209	3.30085e-194
0	0	0	0	0	0	0	0	9.90907e-300	4.65256e-271	2.50372e-247	5.38843e-227	1.06924e-209	1.59695e-194
0	0	0	0	0	0	0	0	3.40911e-300	1.75159e-271	1.01716e-247	2.3392e-227	4.91482e-210	7.72198e-195
0	0	0	0	0	0	0	0	1.17209e-300	6.59016e-272	4.12979e-248	1.0149e-227	2.25788e-210	3.73197e-195
0	0	0	0	0	0	0	0	4.02706e-301	2.4779e-272	1.67573e-248	4.40074e-228	1.03671e-210	1.80268e-195
0	0	0	0	0	0	0	0	1.3827e-301	9.31096e-273	6.79545e-249	1.90712e-228	4.75742e-211	8.70309e-196
0	0	0	0	0	0	0	0	4.74434e-302	3.49647e-273	2.75403e-249	8.26002e-229	2.18197e-211	4.19952e-196
0	0	0	0	0	0	0	0	1.6268e-302	1.31217e-273	1.11546e-249	3.57547e-229	1.0002e-211	2.02534e-196
0	0	0	0	0	0	0	0	5.57449e-303	4.92121e-274	4.51523e-250	1.5468e-229	4.58232e-212	9.76266e-197
0	0	0	0	0	0	0	0	1.90891e-303	1.8445e-274	1.82659e-250	6.68784e-230	2.09819e-212	4.70339e-197
0	0	0	0	0	0	0	0	6.53246e-304	6.90894e-275	7.38483e-251	2.88993e-230	9.60214e-213	2.26478e-197
0	0	0	0	0	0	0	0	2.23398e-304	2.58624e-275	2.98385e-251	1.24807e-230	4.39189e-213	1.08997e-197
0	0	0	0	0	0	0	0	7.63471e-305	9.67497e-276	1.2049e-251	5.38689e-231	2.00769e-213	5.24295e-198
0	0	0	0	0	0	0	0	2.60746e-305	3.61706e-276	4.86253e-252	2.32375e-231	9.17283e-214	2.52063e-198
0	0	0	0	0	0	0	0	8.89926e-306	1.35141e-276	1.96115e-252	1.00182e-231	4.18863e-214	1.2112e-198
0	0	0	0	0	0	0	0	3.0353e-306	5.04595e-277	7.90495e-253	4.3166e-232	1.91163e-214	5.81694e-199
0	0	0	0	0	0	0	0	1.03457e-306	1.88289e-277	3.18438e-253	1.85885e-232	8.71957e-215	2.7922e-199
0	0	0	0	0	0	0	0	3.52398e-307	7.02151e-278	1.282e-253	8.00011e-233	3.97512e-215	1.33959e-199
0	0	0	0	0	0	0	0	1.19955e-307	2.61675e-278	5.1581e-254	3.44111e-233	1.8112e-215	6.42348e-200
0	0	0	0	0	0	0	0	4.0805e-308	9.74586e-279	2.0741e-254	1.47929e-233	8.24794e-216	3.07852e-200
0	0	0	0	0	0	0	0	1.38714e-308	3.62747e-279	8.33506e-255	6.35561e-234	3.75393e-216	1.47464e-200
0	0	0	0	0	0	0	0	4.7124e-309	1.34931e-279	3.34754e-255	2.72905e-234	1.70762e-216	7.06e-201
0	0	0	0	0	0	0	0	1.59984e-309	5.01589e-280	1.34364e-255	1.17117e-234	7.76348e-217	3.37828e-201
0	0	0	0	0	0	0	0	5.42777e-310	1.86341e-280	5.38985e-256	5.02314e-235	3.52765e-217	1.6157e-201
0	0	0	0	0	0	0	0	1.84027e-310	6.91826e-281	2.16078e-256	2.1532e-235	1.60205e-217	7.72324e-202
0	0	0	0	0	0	0	0	6.23524e-311	2.56691e-281	8.65732e-257	9.22452e-236	7.2716e-218	3.68988e-202
0	0	0	0	0	0	0	0	2.11125e-311	9.51812e-282	3.46653e-257	3.94962e-236	3.29873e-218	1.76197e-202
0	0	0	0	0	0	0	0	7.14394e-312	3.5271e-282	1.38722e-257	1.69012e-236	1.49564e-218	8.40925e-203
0	0	0	0	0	0	0	0	2.41574e-312	1.30621e-282	5.54801e-258	7.22822e-237	6.7775e-219	4.01135e-203
0	0	0	0	0	0	0	0	8.1635e-313	4.83429e-283	2.21752e-258	3.08956e-237	3.06955e-219	1.91248e-203
0	0	0	0	0	0	0	0	2.75687e-313	1.78805e-283	8.85802e-259	1.31982e-237	1.38945e-219	9.11338e-204
0	0	0	0	0	0	0	0	9.30402e-314	6.6093e-284	3.53627e-259	5.63487e-238	6.28602e-220	4.34045e-204
0	0	0	0	0	0	0	0	3.1379e-314	2.4415e-284	1.4109e-259	2.40439e-238	2.84231e-220	2.06616e-204
0	0	0	0	0	0	0	0	1.0576e-314	9.01336e-285	5.6258e-260	1.02536e-238	1.28449e-220	9.83033e-205
0	0	0	0	0	0	0	0	3.56224e-315	3.3254e-285	2.24188e-260	4.37022e-239	5.80166e-221	4.67462e-205
0	0	0	0	0	0	0	0	1.19906e-315	1.22611e-285	8.92858e-261	1.86158e-239	2.61902e-221	2.22177e-205
0	0	0	0	0	0	0	0	4.03359e-316	4.51794e-286	3.55379e-261	7.92522e-240	1.18165e-221	1.05542e-205
0	0	0	0	0	0	0	0	1.35613e-316	1.66372e-286	1.41365e-261	3.37205e-240	5.32845e-222	5.01103e-206
0	0	0	0	0	0	0	0	4.55776e-317	6.12279e-287	5.61995e-262	1.43393e-240	2.40147e-222	2.37795e-206
0	0	0	0	0	0	0	0	1.53203e-317	2.25188e-287	2.23287e-262	6.09419e-241	1.08173e-222	1.12786e-206
0	0	0	0	0	0	0	0	5.15809e-318	8.27696e-288	8.86615e-263	2.58855e-241	4.86994e-223	5.34661e-207
0	0	0	0	0	0	0	0	1.74516e-318	3.04036e-288	3.51842e-263	1.09888e-241	2.19125e-223	2.53326e-207
0	0	0	0	0	0	0	0	5.96273e-319	1.11611e-288	1.39541e-263	4.66224e-242	9.85431e-224	1.19965e-207
0	0	0	0	0	0	0	0	2.13659e-319	4.09465e-289	5.5309e-264	1.97694e-242	4.42918e-224	5.67811e-208
0	0	0	0	0	0	0	0	5.14718e-320	1.50126e-289	2.19095e-264	8.37811e-243	1.98969e-224	2.68614e-208
0	0	0	0	0	0	0	0	0	5.50078e-290	8.67379e-265	3.54855e-243	8.93329e-225	1.27007e-208
0	0	0	0	0	0	0	0	0	2.01429e-290	3.43184e-265	1.50214e-243	4.00868e-225	6.00211e-209
0	0	0	0	0	0	0	0	0	7.37137e-291	1.35702e-265	6.35509e-244	1.79787e-225	2.83501e-209
0	0	0	0	0	0	0	0	0	2.6959e-291	5.36276e-266	2.68712e-244	8.05892e-226	1.33838e-209
0	0	0	0	0	0	0	0	0	9.85347e-292	2.11803e-266	1.13555e-244	3.61045e-226	6.31512e-210
0	0	0	0	0	0	0	0	0	3.59918e-292	8.3602e-267	4.796e-245	1.61663e-226	2.97823e-210
0	0	0	0	0	0	0	0	0	1.31386e-292	3.29795e-267	2.02444e-245	7.23478e-227	1.40382e-210
0	0	0	0	0	0	0	0	0	4.79317e-293	1.30021e-267	8.54055e-246	3.23597e-227	6.6136e-211
0	0	0	0	0	0	0	0	0	1.74754e-293	5.123e-268	3.60097e-246	1.4466e-227	3.11416e-211
0	0	0	0	0	0	0	0	0	6.36739e-294	2.01733e-268	1.51743e-246	6.46336e-228	1.46562e-211
0	0	0	0	0	0	0	0	0	2.3186e-294	7.93914e-269	6.39073e-247	2.88625e-228	6.89406e-212
0	0	0	0	0	0	0	0	0	8.43764e-295	3.12257e-269	2.68997e-247	1.28817e-228	3.2412e-212
0	0	0	0	0	0	0	0	0	3.06864e-295	1.22742e-269	1.13162e-247	5.74618e-229	1.52305e-212
0	0	0	0	0	0	0	0	0	1.11533e-295	4.82188e-270	4.75778e-248	2.56183e-229	7.15313e-213
0	0	0	0	0	0	0	0	0	4.05125e-296	1.89314e-270	1.99924e-248	1.14153e-229	3.3578e-213
0	0	0	0	0	0	0	0	0	1.47064e-296	7.42835e-271	8.39613e-249	5.08381e-230	1.5754e-213
0	0	0	0	0	0	0	0	0	5.33525e-297	2.91303e-271	3.5241e-249	2.26286e-230	7.38757e-214
0	0	0	0	0	0	0	0	0	1.93435e-297	1.14167e-271	1.47834e-249	1.00668e-230	3.4625e-214
0	0	0	0	0	0	0	0	0	7.00883e-298	4.47177e-272	6.19801e-250	4.47601e-231	1.62201e-214
0	0	0	0	0	0	0	0	0	2.53798e-298	1.7505e-272	2.59709e-250	1.9891e-231	7.59441e-215
0	0	0	0	0	0	0	0	0	9.18462e-299	6.84837e-273	1.08762e-250	8.83463e-232	3.55395e-215
0	0	0	0	0	0	0	0	0	3.32175e-299	2.67766e-273	4.55219e-251	3.92181e-232	1.66228e-215
0	0	0	0	0	0	0	0	0	1.20061e-299	1.04633e-273	1.90424e-251	1.74001e-232	7.77097e-216
0	0	0	0	0	0	0	0	0	4.33683e-300	4.08626e-274	7.96115e-252	7.71581e-233	3.63097e-216
0	0	0	0	0	0	0	0	0	1.56557e-300	1.59488e-274	3.32649e-252	3.41963e-233	1.69569e-216
0	0	0	0	0	0	0	0	0	5.64815e-301	6.22116e-275	1.38916e-252	1.51475e-233	7.91495e-217
0	0	0	0	0	0	0	0	0	2.03644e-301	2.42527e-275	5.79796e-253	6.70613e-234	3.69255e-217
0	0	0	0	0	0	0	0	0	7.33784e-302	9.44917e-276	2.41854e-253	2.96735e-234	1.72179e-217
0	0	0	0	0	0	0	0	0	2.6424e-302	3.67935e-276	1.00829e-253	1.3123e-234	8.02441e-218
0	0	0	0	0	0	0	0	0	9.50957e-303	1.43184e-276	4.20124e-254	5.80047e-235	3.73786e-218
0	0	0	0	0	0	0	0	0	3.42024e-303	5.56878e-277	1.74954e-254	2.56248e-235	1.74024e-218
0	0	0	0	0	0	0	0	0	1.22937e-303	2.16457e-277	7.28157e-255	1.13142e-235	8.09792e-219
0	0	0	0	0	0	0	0	0	4.41617e-304	8.40867e-278	3.02889e-255	4.99294e-236	3.7663e-219
0	0	0	0	0	0	0	0	0	1.5854e-304	3.26459e-278	1.25921e-255	2.20219e-236	1.75079e-219
0	0	0	0	0	0	0	0	0	5.6881e-305	1.2667e-278	5.23202e-256	9.70779e-237	8.13449e-220
0	0	0	0	0	0	0	0	0	2.03952e-305	4.91208e-279	2.17269e-256	4.27714e-237	3.7775e-220
0	0	0	0	0	0	0	0	0	7.3084e-306	1.90371e-279	9.0174e-257	1.88345e-237	1.7533e-220
0	0	0	0	0	0	0	0	0	2.61728e-306	7.37367e-280	3.74044e-257	8.28938e-238	8.13366e-221
0	0	0	0	0	0	0	0	0	9.36724e-307	2.85437e-280	1.55067e-257	3.64635e-238	3.77132e-221
0	0	0	0	0	0	0	0	0	3.35048e-307	1.10429e-280	6.42503e-258	1.6031e-238	1.74775e-221
0	0	0	0	0	0	0	0	0	1.19767e-307	4.26975e-281	2.66065e-258	7.04421e-239	8.09548e-222
0	0	0	0	0	0	0	0	0	4.27858e-308	1.64993e-281	1.10117e-258	3.09365e-239	3.74787e-222
0	0	0	0	0	0	0	0	0	1.52756e-308	6.37201e-282	4.55494e-259	1.35793e-239	1.73422e-222
0	0	0	0	0	0	0	0	0	5.45042e-309	2.45942e-282	1.88307e-259	5.95735e-240	8.02051e-223
0	0	0	0	0	0	0	0	0	1.94355e-309	9.48712e-283	7.78049e-260	2.61214e-240	3.70748e-223
0	0	0	0	0	0	0	0	0	6.92624e-310	3.65749e-283	3.21296e-260	1.14474e-240	1.7129e-223
0	0	0	0	0	0	0	0	0	2.4668e-310	1.40922e-283	1.32606e-260	5.01402e-241	7.90981e-224
0	0	0	0	0	0	0	0	0	8.78019e-311	5.42649e-284	5.46985e-261	2.195e-241	3.65071e-224
0	0	0	0	0	0	0	0	0	3.12327e-311	2.08837e-284	2.255e-261	9.60395e-242	1.6841e-224
0	0	0	0	0	0	0	0	0	1.11033e-311	8.03232e-285	9.2913e-262	4.19986e-242	7.76491e-225
0	0	0	0	0	0	0	0	0	3.94482e-312	3.08761e-285	3.82617e-262	1.83564e-242	3.57836e-225
0	0	0	0	0	0	0	0	0	1.40068e-312	1.18618e-285	1.57474e-262	8.0188e-243	1.6482e-225
0	0	0	0	0	0	0	0	0	4.97033e-313	4.55434e-286	6.47759e-263	3.50106e-243	7.5878e-226
0	0	0	0	0	0	0	0	0	1.76266e-313	1.74762e-286	2.66302e-263	1.52777e-243	3.4914e-226
0	0	0	0	0	0	0	0	0	6.24721e-314	6.70219e-287	1.0942e-263	6.66327e-244	1.60569e-226
0	0	0	0	0	0	0	0	0	2.21279e-314	2.56882e-287	4.49339e-264	2.90459e-244	7.38083e-227
0	0	0	0	0	0	0	0	0	7.83307e-315	9.84005e-288	1.84422e-264	1.26547e-244	3.39099e-227
0	0	0	0	0	0	0	0	0	2.77116e-315	3.76711e-288	7.56498e-265	5.51045e-245	1.55714e-227
0	0	0	0	0	0	0	0	0	9.79796e-316	1.44134e-288	3.10143e-265	2.39823e-245	7.14673e-228
0	0	0	0	0	0	0	0	0	3.4623e-316	5.51156e-289	1.2708e-265	1.0432e-245	3.27844e-228
0	0	0	0	0	0	0	0	0	1.22288e-316	2.10634e-289	5.20413e-266	4.53533e-246	1.50316e-228
0	0	0	0	0	0	0	0	0	4.31804e-317	8.04511e-290	2.13e-266	1.97071e-246	6.88849e-229
0	0	0	0	0	0	0	0	0	1.52514e-317	3.07102e-290	8.71305e-267	8.55864e-247	3.15517e-229
0	0	0	0	0	0	0	0	0	5.39595e-318	1.17161e-290	3.56221e-267	3.71498e-247	1.44444e-229
0	0	0	0	0	0	0	0	0	1.91904e-318	4.46713e-291	1.45556e-267	1.61168e-247	6.60933e-230
0	0	0	0	0	0	0	0	0	6.91143e-319	1.70225e-291	5.94426e-268	6.98829e-248	3.0227e-230
0	0	0	0	0	0	0	0	0	2.50308e-319	6.48289e-292	2.42619e-268	3.02853e-248	1.38169e-230
0	0	0	0	0	0	0	0	0	7.18767e-320	2.46752e-292	9.89722e-269	1.31179e-248	6.31261e-231
0	0	0	0	0	0	0	0	0	0	9.38647e-293	4.03516e-269	5.67892e-249	2.88261e-231
0	0	0	0	0	0	0	0	0	0	3.56856e-293	1.64425e-269	2.45718e-249	1.31566e-231
0	0	0	0	0	0	0	0	0	0	1.35591e-293	6.69629e-270	1.06262e-249	6.00178e-232
0	0	0	0	0	0	0	0	0	0	5.14896e-294	2.72559e-270	4.59296e-250	2.73652e-232
0	0	0	0	0	0	0	0	0	0	1.95415e-294	1.10879e-270	1.98415e-250	1.24709e-232
0	0	0	0	0	0	0	0	0	0	7.41214e-295	4.50812e-271	8.56699e-251	5.68034e-233
0	0	0	0	0	0	0	0	0	0	2.80983e-295	1.8319e-271	3.69702e-251	2.58603e-233
0	0	0	0	0	0	0	0	0	0	1.06455e-295	7.43995e-272	1.59458e-251	1.17672e-233
0	0	0	0	0	0	0	0	0	0	4.03088e-296	3.01994e-272	6.87404e-252	5.35171e-234
0	0	0	0	0	0	0	0	0	0	1.5254e-296	1.22514e-272	2.96175e-252	2.43273e-234
0	0	0	0	0	0	0	0	0	0	5.76923e-297	4.96748e-273	1.27543e-252	1.10529e-234
0	0	0	0	0	0	0	0	0	0	2.18073e-297	2.01301e-273	5.4895e-253	5.01923e-235
0	0	0	0	0	0	0	0	0	0	8.23828e-298	8.15299e-274	2.36147e-253	2.27814e-235
0	0	0	0	0	0	0	0	0	0	3.11043e-298	3.30026e-274	1.01532e-253	1.03349e-235
0	0	0	0	0	0	0	0	0	0	1.17369e-298	1.33518e-274	4.36308e-254	4.68608e-236
0	0	0	0	0	0	0	0	0	0	4.42629e-299	5.39877e-275	1.87394e-254	2.12371e-236
0	0	0	0	0	0	0	0	0	0	1.6683e-299	2.18177e-275	8.04434e-255	9.61974e-237
0	0	0	0	0	0	0	0	0	0	6.28436e-300	8.81223e-276	3.4514e-255	4.35524e-237
0	0	0	0	0	0	0	0	0	0	2.3659e-300	3.55732e-276	1.48004e-255	1.9708e-237
0	0	0	0	0	0	0	0	0	0	8.90193e-301	1.43523e-276	6.34339e-256	8.91361e-238
0	0	0	0	0	0	0	0	0	0	3.34751e-301	5.78739e-277	2.71733e-256	4.02946e-238
0	0	0	0	0	0	0	0	0	0	1.25809e-301	2.33241e-277	1.16341e-256	1.82063e-238
0	0	0	0	0	0	0	0	0	0	4.72553e-302	9.39483e-278	4.9785e-257	8.222e-239
0	0	0	0	0	0	0	0	0	0	1.77395e-302	3.78211e-278	2.12929e-257	3.71121e-239
0	0	0	0	0	0	0	0	0	0	6.65556e-303	1.52175e-278	9.10212e-258	1.67431e-239
0	0	0	0	0	0	0	0	0	0	2.49562e-303	6.11945e-279	3.88886e-258	7.54981e-240
0	0	0	0	0	0	0	0	0	0	9.3524e-304	2.45948e-279	1.66064e-258	3.40267e-240
0	0	0	0	0	0	0	0	0	0	3.50284e-304	9.87957e-280	7.08761e-259	1.5328e-240
0	0	0	0	0	0	0	0	0	0	1.3112e-304	3.96638e-280	3.02341e-259	6.90132e-241
0	0	0	0	0	0	0	0	0	0	4.90534e-305	1.59152e-280	1.28904e-259	3.10572e-241
0	0	0	0	0	0	0	0	0	0	1.83409e-305	6.38255e-281	5.49299e-260	1.39693e-241
0	0	0	0	0	0	0	0	0	0	6.8537e-306	2.55822e-281	2.3395e-260	6.28011e-242
0	0	0	0	0	0	0	0	0	0	2.55965e-306	1.02481e-281	9.95888e-261	2.82191e-242
0	0	0	0	0	0	0	0	0	0	9.5541e-307	4.10311e-282	4.23712e-261	1.26737e-242
0	0	0	0	0	0	0	0	0	0	3.56411e-307	1.6419e-282	1.80179e-261	5.6891e-243
0	0	0	0	0	0	0	0	0	0	1.32881e-307	6.5666e-283	7.6579e-262	2.55251e-243
0	0	0	0	0	0	0	0	0	0	4.95142e-308	2.62482e-283	3.25303e-262	1.14465e-243
0	0	0	0	0	0	0	0	0	0	1.84395e-308	1.04862e-283	1.38115e-262	5.13054e-244
0	0	0	0	0	0	0	0	0	0	6.86309e-309	4.18701e-284	5.86092e-263	2.29845e-244
0	0	0	0	0	0	0	0	0	0	2.55296e-309	1.67091e-284	2.48579e-263	1.02917e-244
0	0	0	0	0	0	0	0	0	0	9.49119e-310	6.66443e-285	1.05375e-263	4.60603e-245
0	0	0	0	0	0	0	0	0	0	3.52655e-310	2.65667e-285	4.46459e-264	2.06038e-245
0	0	0	0	0	0	0	0	0	0	1.30959e-310	1.05846e-285	1.8906e-264	9.21194e-246
0	0	0	0	0	0	0	0	0	0	4.86038e-311	4.21481e-286	8.00189e-265	4.11659e-246
0	0	0	0	0	0	0	0	0	0	1.80285e-311	1.67743e-286	3.385e-265	1.83869e-246
0	0	0	0	0	0	0	0	0	0	6.6835e-312	6.67227e-287	1.43119e-265	8.20845e-247
0	0	0	0	0	0	0	0	0	0	2.47629e-312	2.65257e-287	6.048e-266	3.66267e-247
0	0	0	0	0	0	0	0	0	0	9.16962e-313	1.05396e-287	2.55446e-266	1.63349e-247
0	0	0	0	0	0	0	0	0	0	3.39356e-313	4.18549e-288	1.07835e-266	7.2815e-248
0	0	0	0	0	0	0	0	0	0	1.2552e-313	1.66124e-288	4.54985e-267	3.2442e-248
0	0	0	0	0	0	0	0	0	0	4.6401e-314	6.58996e-289	1.9187e-267	1.4447e-248
0	0	0	0	0	0	0	0	0	0	1.71433e-314	2.61275e-289	8.08706e-268	6.43032e-249
0	0	0	0	0	0	0	0	0	0	6.33019e-315	1.03533e-289	3.40682e-268	2.86069e-249
0	0	0	0	0	0	0	0	0	0	2.33613e-315	4.10035e-290	1.43444e-268	1.27202e-249
0	0	0	0	0	0	0	0	0	0	8.61664e-316	1.62304e-290	6.03655e-269	5.65326e-250
0	0	0	0	0	0	0	0	0	0	3.17654e-316	6.421e-291	2.53905e-269	2.51124e-250
0	0	0	0	0	0	0	0	0	0	1.17051e-316	2.53887e-291	1.0674e-269	1.11497e-250
0	0	0	0	0	0	0	0	0	0	4.31207e-317	1.00333e-291	4.48496e-270	4.9479e-251
0	0	0	0	0	0	0	0	0	0	1.58885e-317	3.9629e-292	1.88349e-270	2.19464e-251
0	0	0	0	0	0	0	0	0	0	5.8625e-318	1.56439e-292	7.90579e-271	9.72947e-252
0	0	0	0	0	0	0	0	0	0	2.17198e-318	6.17227e-293	3.31666e-271	4.31122e-252
0	0	0	0	0	0	0	0	0	0	8.14032e-319	2.43393e-293	1.3907e-271	1.90939e-252
0	0	0	0	0	0	0	0	0	0	2.92551e-319	9.59265e-294	5.82825e-272	8.4523e-253
0	0	0	0	0	0	0	0	0	0	9.29832e-320	3.77862e-294	2.44129e-272	3.73972e-253
0	0	0	0	0	0	0	0	0	0	0	1.48763e-294	1.02206e-272	1.65382e-253
0	0	0	0	0	0	0	0	0	0	0	5.85357e-295	4.27669e-273	7.31008e-254
0	0	0	0	0	0	0	0	0	0	0	2.30204e-295	1.78861e-273	3.22954e-254
0	0	0	0	0	0	0	0	0	0	0	9.04838e-296	7.47649e-274	1.42608e-254
0	0	0	0	0	0	0	0	0	0	0	3.55464e-296	3.12361e-274	6.29407e-255
0	0	0	0	0	0	0	0	0	0	0	1.39568e-296	1.30434e-274	2.77655e-255
0	0	0	0	0	0	0	0	0	0	0	5.47699e-297	5.44378e-275	1.22423e-255
0	0	0	0	0	0	0	0	0	0	0	2.14815e-297	2.27084e-275	5.39518e-256
0	0	0	0	0	0	0	0	0	0	0	8.4208e-298	9.46778e-276	2.37648e-256
0	0	0	0	0	0	0	0	0	0	0	3.2992e-298	3.94536e-276	1.04628e-256
0	0	0	0	0	0	0	0	0	0	0	1.2919e-298	1.64324e-276	4.60413e-257
0	0	0	0	0	0	0	0	0	0	0	5.05614e-299	6.84054e-277	2.02503e-257
0	0	0	0	0	0	0	0	0	0	0	1.97776e-299	2.84614e-277	8.90229e-258
0	0	0	0	0	0	0	0	0	0	0	7.73208e-300	1.18358e-277	3.91163e-258
0	0	0	0	0	0	0	0	0	0	0	3.02124e-300	4.91947e-278	1.7179e-258
0	0	0	0	0	0	0	0	0	0	0	1.17989e-300	2.04368e-278	7.54094e-259
0	0	0	0	0	0	0	0	0	0	0	4.60537e-301	8.48567e-279	3.30855e-259
0	0	0	0	0	0	0	0	0	0	0	1.79661e-301	3.52156e-279	1.4509e-259
0	0	0	0	0	0	0	0	0	0	0	7.00506e-302	1.4607e-279	6.35947e-260
0	0	0	0	0	0	0	0	0	0	0	2.72984e-302	6.05568e-280	2.78606e-260
0	0	0	0	0	0	0	0	0	0	0	1.06324e-302	2.50924e-280	1.21996e-260
0	0	0	0	0	0	0	0	0	0	0	4.13894e-303	1.0392e-280	5.33937e-261
0	0	0	0	0	0	0	0	0	0	0	1.61034e-303	4.30162e-281	2.33571e-261
0	0	0	0	0	0	0	0	0	0	0	6.26198e-304	1.77968e-281	1.02125e-261
0	0	0	0	0	0	0	0	0	0	0	2.43374e-304	7.35919e-282	4.46308e-262
0	0	0	0	0	0	0	0	0	0	0	9.45378e-305	3.04155e-282	1.9495e-262
0	0	0	0	0	0	0	0	0	0	0	3.67032e-305	1.25643e-282	8.51131e-263
0	0	0	0	0	0	0	0	0	0	0	1.4242e-305	5.18749e-283	3.71413e-263
0	0	0	0	0	0	0	0	0	0	0	5.5234e-306	2.1407e-283	1.61996e-263
0	0	0	0	0	0	0	0	0	0	0	2.14097e-306	8.82938e-284	7.06217e-264
0	0	0	0	0	0	0	0	0	0	0	8.29434e-307	3.63984e-284	3.07722e-264
0	0	0	0	0	0	0	0	0	0	0	3.2116e-307	1.49973e-284	1.34019e-264
0	0	0	0	0	0	0	0	0	0	0	1.24288e-307	6.17621e-285	5.83392e-265
0	0	0	0	0	0	0	0	0	0	0	4.80737e-308	2.54219e-285	2.53829e-265
0	0	0	0	0	0	0	0	0	0	0	1.85846e-308	1.04586e-285	1.10385e-265
0	0	0	0	0	0	0	0	0	0	0	7.18073e-309	4.30046e-286	4.79806e-266
0	0	0	0	0	0	0	0	0	0	0	2.77302e-309	1.7674e-286	2.08453e-266
0	0	0	0	0	0	0	0	0	0	0	1.0703e-309	7.25997e-287	9.05187e-267
0	0	0	0	0	0	0	0	0	0	0	4.12883e-310	2.98066e-287	3.92876e-267
0	0	0	0	0	0	0	0	0	0	0	1.59191e-310	1.22312e-287	1.70436e-267
0	0	0	0	0	0	0	0	0	0	0	6.13448e-311	5.01651e-288	7.39014e-268
0	0	0	0	0	0	0	0	0	0	0	2.36269e-311	2.05643e-288	3.20282e-268
0	0	0	0	0	0	0	0	0	0	0	9.09508e-312	8.4257e-289	1.38739e-268
0	0	0	0	0	0	0	0	0	0	0	3.49925e-312	3.45045e-289	6.00695e-269
0	0	0	0	0	0	0	0	0	0	0	1.34559e-312	1.41229e-289	2.59954e-269
0	0	0	0	0	0	0	0	0	0	0	5.17155e-313	5.77767e-290	1.12442e-269
0	0	0	0	0	0	0	0	0	0	0	1.98655e-313	2.36244e-290	4.86122e-270
0	0	0	0	0	0	0	0	0	0	0	7.62687e-314	9.65486e-291	2.10064e-270
0	0	0	0	0	0	0	0	0	0	0	2.9266e-314	3.94376e-291	9.0729e-271
0	0	0	0	0	0	0	0	0	0	0	1.12241e-314	1.61011e-291	3.91677e-271
0	0	0	0	0	0	0	0	0	0	0	4.30242e-315	6.5702e-292	1.69005e-271
0	0	0	0	0	0	0	0	0	0	0	1.64834e-315	2.67967e-292	7.28883e-272
0	0	0	0	0	0	0	0	0	0	0	6.3119e-316	1.09236e-292	3.14199e-272
0	0	0	0	0	0	0	0	0	0	0	2.41583e-316	4.45068e-293	1.35376e-272
0	0	0	0	0	0	0	0	0	0	0	9.24272e-317	1.81246e-293	5.82994e-273
0	0	0	0	0	0	0	0	0	0	0	3.53548e-317	7.37716e-294	2.50944e-273
0	0	0	0	0	0	0	0	0	0	0	1.35273e-317	3.00117e-294	1.07964e-273
0	0	0	0	0	0	0	0	0	0	0	5.18291e-318	1.22031e-294	4.64266e-274
0	0	0	0	0	0	0	0	0	0	0	1.99388e-318	4.95943e-295	1.99547e-274
0	0	0	0	0	0	0	0	0	0	0	7.67941e-319	2.01452e-295	8.5726e-275
0	0	0	0	0	0	0	0	0	0	0	2.91454e-319	8.17887e-296	3.68102e-275
0	0	0	0	0	0	0	0	0	0	0	9.24446e-320	3.3189e-296	1.57984e-275
0	0	0	0	0	0	0	0	0	0	0	0	1.3461e-296	6.77715e-276
0	0	0	0	0	0	0	0	0	0	0	0	5.45679e-297	2.90583e-276
0	0	0	0	0	0	0	0	0	0	0	0	2.21095e-297	1.24532e-276
0	0	0	0	0	0	0	0	0	0	0	0	8.95369e-298	5.33438e-277
0	0	0	0	0	0	0	0	0	0	0	0	3.62414e-298	2.28389e-277
0	0	0	0	0	0	0	0	0	0	0	0	1.46619e-298	9.77359e-278
0	0	0	0	0	0	0	0	0	0	0	0	5.92862e-299	4.18046e-278
0	0	0	0	0	0	0	0	0	0	0	0	2.39607e-299	1.78724e-278
0	0	0	0	0	0	0	0	0	0	0	0	9.67888e-300	7.63714e-279
0	0	0	0	0	0	0	0	0	0	0	0	3.9078e-300	3.26189e-279
0	0	0	0	0	0	0	0	0	0	0	0	1.57696e-300	1.39251e-279
0	0	0	0	0	0	0	0	0	0	0	0	6.36047e-301	5.94175e-280
0	0	0	0	0	0	0	0	0	0	0	0	2.56413e-301	2.53409e-280
0	0	0	0	0	0	0	0	0	0	0	0	1.03317e-301	1.08024e-280
0	0	0	0	0	0	0	0	0	0	0	0	4.16088e-302	4.60263e-281
0	0	0	0	0	0	0	0	0	0	0	0	1.67486e-302	1.96012e-281
0	0	0	0	0	0	0	0	0	0	0	0	6.73838e-303	8.34355e-282
0	0	0	0	0	0	0	0	0	0	0	0	2.70965e-303	3.54984e-282
0	0	0	0	0	0	0	0	0	0	0	0	1.08906e-303	1.50958e-282
0	0	0	0	0	0	0	0	0	0	0	0	4.37495e-304	6.41645e-283
0	0	0	0	0	0	0	0	0	0	0	0	1.75661e-304	2.72598e-283
0	0	0	0	0	0	0	0	0	0	0	0	7.04954e-305	1.15756e-283
0	0	0	0	0	0	0	0	0	0	0	0	2.82766e-305	4.91306e-284
0	0	0	0	0	0	0	0	0	0	0	0	1.13364e-305	2.08426e-284
0	0	0	0	0	0	0	0	0	0	0	0	4.54263e-306	8.83778e-285
0	0	0	0	0	0	0	0	0	0	0	0	1.81937e-306	3.74563e-285
0	0	0	0	0	0	0	0	0	0	0	0	7.28309e-307	1.58671e-285
0	0	0	0	0	0	0	0	0	0	0	0	2.91402e-307	6.71832e-286
0	0	0	0	0	0	0	0	0	0	0	0	1.16534e-307	2.84325e-286
0	0	0	0	0	0	0	0	0	0	0	0	4.65796e-308	1.20271e-286
0	0	0	0	0	0	0	0	0	0	0	0	1.86089e-308	5.08507e-287
0	0	0	0	0	0	0	0	0	0	0	0	7.4307e-309	2.14894e-287
0	0	0	0	0	0	0	0	0	0	0	0	2.96565e-309	9.07702e-288
0	0	0	0	0	0	0	0	0	0	0	0	1.18303e-309	3.83224e-288
0	0	0	0	0	0	0	0	0	0	0	0	4.71683e-310	1.61717e-288
0	0	0	0	0	0	0	0	0	0	0	0	1.87971e-310	6.82099e-289
0	0	0	0	0	0	0	0	0	0	0	0	7.48708e-311	2.87562e-289
0	0	0	0	0	0	0	0	0	0	0	0	2.9807e-311	1.21174e-289
0	0	0	0	0	0	0	0	0	0	0	0	1.18606e-311	5.10359e-290
0	0	0	0	0	0	0	0	0	0	0	0	4.71715e-312	2.1485e-290
0	0	0	0	0	0	0	0	0	0	0	0	1.87515e-312	9.04037e-291
0	0	0	0	0	0	0	0	0	0	0	0	7.45031e-313	3.80215e-291
0	0	0	0	0	0	0	0	0	0	0	0	2.95867e-313	1.59832e-291
0	0	0	0	0	0	0	0	0	0	0	0	1.17437e-313	6.71569e-292
0	0	0	0	0	0	0	0	0	0	0	0	4.65901e-314	2.82039e-292
0	0	0	0	0	0	0	0	0	0	0	0	1.84743e-314	1.18392e-292
0	0	0	0	0	0	0	0	0	0	0	0	7.32195e-315	4.96734e-293
0	0	0	0	0	0	0	0	0	0	0	0	2.90049e-315	2.08315e-293
0	0	0	0	0	0	0	0	0	0	0	0	1.14843e-315	8.73188e-294
0	0	0	0	0	0	0	0	0	0	0	0	4.54501e-316	3.65837e-294
0	0	0	0	0	0	0	0	0	0	0	0	1.79794e-316	1.53201e-294
0	0	0	0	0	0	0	0	0	0	0	0	7.10991e-317	6.41248e-295
0	0	0	0	0	0	0	0	0	0	0	0	2.81123e-317	2.68277e-295
0	0	0	0	0	0	0	0	0	0	0	0	1.11186e-317	1.12185e-295
0	0	0	0	0	0	0	0	0	0	0	0	4.40346e-318	4.68898e-296
0	0	0	0	0	0	0	0	0	0	0	0	1.74729e-318	1.95891e-296
0	0	0	0	0	0	0	0	0	0	0	0	7.02527e-319	8.17981e-297
0	0	0	0	0	0	0	0	0	0	0	0	2.75229e-319	3.41401e-297
0	0	0	0	0	0	0	0	0	0	0	0	8.43321e-320	1.42423e-297
0	0	0	0	0	0	0	0	0	0	0	0	0	5.93866e-298
0	0	0	0	0	0	0	0	0	0	0	0	0	2.47508e-298
0	0	0	0	0	0	0	0	0	0	0	0	0	1.03106e-298
0	0	0	0	0	0	0	0	0	0	0	0	0	4.29311e-299
0	0	0	0	0	0	0	0	0	0	0	0	0	1.78671e-299
0	0	0	0	0	0	0	0	0	0	0	0	0	7.43238e-300
0	0	0	0	0	0	0	0	0	0	0	0	0	3.09027e-300
0	0	0	0	0	0	0	0	0	0	0	0	0	1.28427e-300
0	0	0	0	0	0	0	0	0	0	0	0	0	5.33474e-301
0	0	0	0	0	0	0	0	0	0	0	0	0	2.21494e-301
0	0	0	0	0	0	0	0	0	0	0	0	0	9.1919e-302
0	0	0	0	0	0	0	0	0	0	0	0	0	3.81278e-302
0	0	0	0	0	0	0	0	0	0	0	0	0	1.58078e-302
0	0	0	0	0	0	0	0	0	0	0	0	0	6.55084e-303
0	0	0	0	0	0	0	0	0	0	0	0	0	2.71341e-303
0	0	0	0	0	0	0	0	0	0	0	0	0	1.12339e-303
0	0	0	0	0	0	0	0	0	0	0	0	0	4.64874e-304
0	0	0	0	0	0	0	0	0	0	0	0	0	1.92281e-304
0	0	0	0	0	0	0	0	0	0	0	0	0	7.94936e-305
0	0	0	0	0	0	0	0	0	0	0	0	0	3.2849e-305
0	0	0	0	0	0	0	0	0	0	0	0	0	1.35677e-305
0	0	0	0	0	0	0	0	0	0	0	0	0	5.60126e-306
0	0	0	0	0	0	0	0	0	0	0	0	0	2.31132e-306
0	0	0	0	0	0	0	0	0	0	0	0	0	9.53295e-307
0	0	0	0	0	0	0	0	0	0	0	0	0	3.92998e-307
0	0	0	0	0	0	0	0	0	0	0	0	0	1.61938e-307
0	0	0	0	0	0	0	0	0	0	0	0	0	6.66962e-308
0	0	0	0	0	0	0	0	0	0	0	0	0	2.74567e-308
0	0	0	0	0	0	0	0	0	0	0	0	0	1.12977e-308
0	0	0	0	0	0	0	0	0	0	0	0	0	4.64653e-309
0	0	0	0	0	0	0	0	0	0	0	0	0	1.91012e-309
0	0	0	0	0	0	0	0	0	0	0	0	0	7.84855e-310
0	0	0	0	0	0	0	0	0	0	0	0	0	3.22339e-310
0	0	0	0	0	0	0	0	0	0	0	0	0	1.32322e-310
0	0	0	0	0	0	0	0	0	0	0	0	0	5.42932e-311
0	0	0	0	0	0	0	0	0	0	0	0	0	2.22667e-311
0	0	0	0	0	0	0	0	0	0	0	0	0	9.12768e-312
0	0	0	0	0	0	0	0	0	0	0	0	0	3.73991e-312
0	0	0	0	0	0	0	0	0	0	0	0	0	1.53164e-312
0	0	0	0	0	0	0	0	0	0	0	0	0	6.26974e-313
0	0	0	0	0	0	0	0	0	0	0	0	0	2.5653e-313
0	0	0	0	0	0	0	0	0	0	0	0	0	1.04911e-313
0	0	0	0	0	0	0	0	0	0	0	0	0	4.28847e-314
0	0	0	0	0	0	0	0	0	0	0	0	0	1.75218e-314
0	0	0	0	0	0	0	0	0	0	0	0	0	7.1557e-315
0	0	0	0	0	0	0	0	0	0	0	0	0	2.92095e-315
0	0	0	0	0	0	0	0	0	0	0	0	0	1.19178e-315
0	0	0	0	0	0	0	0	0	0	0	0	0	4.86043e-316
0	0	0	0	0	0	0	0	0	0	0	0	0	1.98141e-316
0	0	0	0	0	0	0	0	0	0	0	0	0	8.07471e-317
0	0	0	0	0	0	0	0	0	0	0	0	0	3.29013e-317
0	0	0	0	0	0	0	0	0	0	0	0	0	1.34086e-317
0	0	0	0	0	0	0	0	0	0	0	0	0	5.47034e-318
0	0	0	0	0	0	0	0	0	0	0	0	0	2.23818e-318
0	0	0	0	0	0	0	0	0	0	0	0	0	9.137e-319
0	0	0	0	0	0	0	0	0	0	0	0	0	3.57783e-319
0	0	0	0	0	0	0	0	0	0	0	0	0	1.29366e-319
0	0	0	0	0	0	0	0	0	0	0	0	0	9.3329e-321
0	0	0	0	0	0	0	0	0	0	0	0	0	0
0	0	0	0	0	0	0	0	0	0	0	0	0	0
0	0	0	0	0	0	0	0	0	0	0	0	0	0
0	0	0	0	0	0	0	0	0	0	0	0	0	0
0	0	0	0	0	0	0	0	0	0	0	0	0	0
0	0	0	0	0	0	0	0	0	0	0	0	0	0
0	0	0	0	0	0	0	0	0	0	0	0	0	0
0	0	0	0	0	0	0	0	0	0	0	0	0	0
0	0	0	0	0	0	0	0	0	0	0	0	0	0
0	0	0	0	0	0	0	0	0	0	0	0	0	0
0	0	0	0	0	0	0	0	0	0	0	0	0	0
0	0	0	0	0	0	0	0	0	0	0	0	0	0
0	0	0	0	0	0	0	0	0	0	0	0	0	0
0	0	0	0	0	0	0	0	0	0	0	0	0	0
0	0	0	0	0	0	0	0	0	0	0	0	0	0
0	0	0	0	0	0	0	0	0	0	0	0	0	0
0	0	0	0	0	0	0	0	0	0	0	0	0	0
0	0	0	0	0	0	0	0	0	0	0	0	0	0
0	0	0	0	0	0	0	0	0	0	0	0	0	0
0	0	0	0	0	0	0	0	0	0	0	0	0	0
0	0	0	0	0	0	0	0	0	0	0	0	0	0
0	0	0	0	0	0	0	0	0	0	0	0	0	0
0	0	0	0	0	0	0	0	0	0	0	0	0	0
0	0	0	0	0	0	0	0	0	0	0	0	0	0
0	0	0	0	0	0	0	0	0	0	0	0	0	0
0	0	0	0	0	0	0	0	0	0	0	0	0	0
0	0	0	0	0	0	0	0	0	0	0	0	0	0
0	0	0	0	0	0	0	0	0	0	0	0	0	0
0	0	0	0	0	0	0	0	0	0	0	0	0	0
0	0	0	0	0	0	0	0	0	0	0	0	0	0
0	0	0	0	0	0	0	0	0	0	0	0	0	0
0	0	0	0	0	0	0	0	0	0	0	0	0	0
0	0	0	0	0	0	0	0	0	0	0	0	0	0
0	0	0	0	0	0	0	0	0	0	0	0	0	0
0	0	0	0	0	0	0	0	0	0	0	0	0	0
0	0	0	0	0	0	0	0	0	0	0	0	0	0
0	0	0	0	0	0	0	0	0	0	0	0	0	0
0	0	0	0	0	0	0	0	0	0	0	0	0	0
0	0	0	0	0	0	0	0	0	0	0	0	0	0
0	0	0	0	0	0	0	0	0	0	0	0	0	0
0	0	0	0	0	0	0	0	0	0	0	0	0	0
0	0	0	0	0	0	0	0	0	0	0	0	0	0
0	0	0	0	0	0	0	0	0	0	0	0	0	0
0	0	0	0	0	0	0	0	0	0	0	0	0	0
0	0	0	0	0	0	0	0	0	0	0	0	0	0
0	0	0	0	0	0	0	0	0	0	0	0	0	0
0	0	0	0	0	0	0	0	0	0	0	0	0	0
0	0	0	0	0	0	0	0	0	0	0	0	0	0
0	0	0	0	0	0	0	0	0	0	0	0	0	0
0	0	0	0	0	0	0	0	0	0	0	0	0	0
0	0	0	0	0	0	0	0	0	0	0	0	0	0
0	0	0	0	0	0	0	0	0	0	0	0	0	0
0	0	0	0	0	0	0	0	0	0	0	0	0	0
0	0	0	0	0	0	0	0	0	0	0	0	0	0
0	0	0	0	0	0	0	0	0	0	0	0	0	0
0	0	0	0	0	0	0	0	0	0	0	0	0	0
0	0	0	0	0	0	0	0	0	0	0	0	0	0
0	0	0	0	0	0	0	0	0	0	0	0	0	0
0	0	0	0	0	0	0	0	0	0	0	0	0	0
0	0	0	0	0	0	0	0	0	0	0	0	0	0
0	0	0	0	0	0	0	0	0	0	0	0	0	0
0	0	0	0	0	0	0	0	0	0	0	0	0	0
0	0	0	0	0	0	0	0	0	0	0	0	0	0
0	0	0	0	0	0	0	0	0	0	0	0	0	0
0	0	0	0	0	0	0	0	0	0	0	0	0	0
0	0	0	0	0	0	0	0	0	0	0	0	0	0
0	0	0	0	0	0	0	0	0	0	0	0	0	0
0	0	0	0	0	0	0	0	0	0	0	0	0	0
0	0	0	0	0	0	0	0	0	0	0	0	0	0
0	0	0	0	0	0	0	0	0	0	0	0	0	0
0	0	0	0	0	0	0	0	0	0	0	0	0	0
0	0	0	0	0	0	0	0	0	0	0	0	0	0
0	0	0	0	0	0	0	0	0	0	0	0	0	0
0	0	0	0	0	0	0	0	0	0	0	0	0	0
0	0	0	0	0	0	0	0	0	0	0	0	0	0
0	0	0	0	0	0	0	0	0	0	0	0	0	0
0	0	0	0	0	0	0	0	0	0	0	0	0	0
0	0	0	0	0	0	0	0	0	0	0	0	0	0
0	0	0	0	0	0	0	0	0	0	0	0	0	0
0	0	0	0	0	0	0	0	0	0	0	0	0	0
0	0	0	0	0	0	0	0	0	0	0	0	0	0
0	0	0	0	0	0	0	0	0	0	0	0	0	0
0	0	0	0	0	0	0	0	0	0	0	0	0	0
0	0	0	0	0	0	0	0	0	0	0	0	0	0
0	0	0	0	0	0	0	0	0	0	0	0	0	0
0	0	0	0	0	0	0	0	0	0	0	0	0	0
0	0	0	0	0	0	0	0	0	0	0	0	0	0
0	0	0	0	0	0	0	0	0	0	0	0	0	0
0	0	0	0	0	0	0	0	0	0	0	0	0	0
0	0	0	0	0	0	0	0	0	0	0	0	0	0
0	0	0	0	0	0	0	0	0	0	0	0	0	0
0	0	0	0	0	0	0	0	0	0	0	0	0	0
0	0	0	0	0	0	0	0	0	0	0	0	0	0
0	0	0	0	0	0	0	0	0	0	0	0	0	0
0	0	0	0	0	0	0	0	0	0	0	0	0	0
0	0	0	0	0	0	0	0	0	0	0	0	0	0
0	0	0	0	0	0	0	0	0	0	0	0	0	0
0	0	0	0	0	0	0	0	0	0	0	0	0	0
0	0	0	0	0	0	0	0	0	0	0	0	0	0
0	0	0	0	0	0	0	0	0	0	0	0	0	0
0	0	0	0	0	0	0	0	0	0	0	0	0	0
0	0	0	0	0	0	0	0	0	0	0	0	0	0
0	0	0	0	0	0	0	0	0	0	0	0	0	0
0	0	0	0	0	0	0	0	0	0	0	0	0	0
0	0	0	0	0	0	0	0	0	0	0	0	0	0
0	0	0	0	0	0	0	0	0	0	0	0	0	0
0	0	0	0	0	0	0	0	0	0	0	0	0	0
0	0	0	0	0	0	0	0	0	0	0	0	0	0
0	0	0	0	0	0	0	0	0	0	0	0	0	0
0	0	0	0	0	0	0	0	0	0	0	0	0	0
0	0	0	0	0	0	0	0	0	0	0	0	0	0
0	0	0	0	0	0	0	0	0	0	0	0	0	0
0	0	0	0	0	0	0	0	0	0	0	0	0	0
0	0	0	0	0	0	0	0	0	0	0	0	0	0
0	0	0	0	0	0	0	0	0	0	0	0	0	0
0	0	0	0	0	0	0	0	0	0	0	0	0	0
0	0	0	0	0	0	0	0	0	0	0	0	0	0
0	0	0	0	0	0	0	0	0	0	0	0	0	0
0	0	0	0	0	0	0	0	0	0	0	0	0	0
0	0	0	0	0	0	0	0	0	0	0	0	0	0
0	0	0	0	0	0	0	0	0	0	0	0	0	0
0	0	0	0	0	0	0	0	0	0	0	0	0	0
0	0	0	0	0	0	0	0	0	0	0	0	0	0
0	0	0	0	0	0	0	0	0	0	0	0	0	0
0	0	0	0	0	0	0	0	0	0	0	0	0	0
0	0	0	0	0	0	0	0	0	0	0	0	0	0
0	0	0	0	0	0	0	0	0	0	0	0	0	0
0	0	0	0	0	0	0	0	0	0	0	0	0	0
0	0	0	0	0	0	0	0	0	0	0	0	0	0
0	0	0	0	0	0	0	0	0	0	0	0	0	0
0	0	0	0	0	0	0	0	0	0	0	0	0	0
0	0	0	0	0	0	0	0	0	0	0	0	0	0
0	0	0	0	0	0	0	0	0	0	0	0	0	0
0	0	0	0	0	0	0	0	0	0	0	0	0	0
0	0	0	0	0	0	0	0	0	0	0	0	0	0
0	0	0	0	0	0	0	0	0	0	0	0	0	0
0	0	0	0	0	0	0	0	0	0	0	0	0	0
0	0	0	0	0	0	0	0	0	0	0	0	0	0
0	0	0	0	0	0	0	0	0	0	0	0	0	0
0	0	0	0	0	0	0	0	0	0	0	0	0	0
0	0	0	0	0	0	0	0	0	0	0	0	0	0
0	0	0	0	0	0	0	0	0	0	0	0	0	0
0	0	0	0	0	0	0	0	0	0	0	0	0	0
0	0	0	0	0	0	0	0	0	0	0	0	0	0
0	0	0	0	0	0	0	0	0	0	0	0	0	0
0	0	0	0	0	0	0	0	0	0	0	0	0	0
0	0	0	0	0	0	0	0	0	0	0	0	0	0
0	0	0	0	0	0	0	0	0	0	0	0	0	0
0	0	0	0	0	0	0	0	0	0	0	0	0	0
0	0	0	0	0	0	0	0	0	0	0	0	0	0
0	0	0	0	0	0	0	0	0	0	0	0	0	0
0	0	0	0	0	0	0	0	0	0	0	0	0	0
0	0	0	0	0	0	0	0	0	0	0	0	0	0
0	0	0	0	0	0	0	0	0	0	0	0	0	0
0	0	0	0	0	0	0	0	0	0	0	0	0	0
0	0	0	0	0	0	0	0	0	0	0	0	0	0
0	0	0	0	0	0	0	0	0	0	0	0	0	0
0	0	0	0	0	0	0	0	0	0	0	0	0	0
0	0	0	0	0	0	0	0	0	0	0	0	0	0
0	0	0	0	0	0	0	0	0	0	0	0	0	0
0	0	0	0	0	0	0	0	0	0	0	0	0	0
0	0	0	0	0	0	0	0	0	0	0	0	0	0
0	0	0	0	0	0	0	0	0	0	0	0	0	0
0	0	0	0	0	0	0	0	0	0	0	0	0	0
0	0	0	0	0	0	0	0	0	0	0	0	0	0
0	0	0	0	0	0	0	0	0	0	0	0	0	0
0	0	0	0	0	0	0	0	0	0	0	0	0	0
0	0	0	0	0	0	0	0	0	0	0	0	0	0
0	0	0	0	0	0	0	0	0	0	0	0	0	0
0	0	0	0	0	0	0	0	0	0	0	0	0	0
0	0	0	0	0	0	0	0	0	0	0	0	0	0
0	0	0	0	0	0	0	0	0	0	0	0	0	0
0	0	0	0	0	0	0	0	0	0	0	0	0	0
0	0	0	0	0	0	0	0	0	0	0	0	0	0
0	0	0	0	0	0	0	0	0	0	0	0	0	0
0	0	0	0	0	0	0	0	0	0	0	0	0	0
0	0	0	0	0	0	0	0	0	0	0	0	0	0
0	0	0	0	0	0	0	0	0	0	0	0	0	0
0	0	0	0	0	0	0	0	0	0	0	0	0	0
0	0	0	0	0	0	0	0	0	0	0	0	0	0
0	0	0	0	0	0	0	0	0	0	0	0	0	0
0	0	0	0	0	0	0	0	0	0	0	0	0	0
0	0	0	0	0	0	0	0	0	0	0	0	0	0
0	0	0	0	0	0	0	0	0	0	0	0	0	0
0	0	0	0	0	0	0	0	0	0	0	0	0	0
0	0	0	0	0	0	0	0	0	0	0	0	0	0
0	0	0	0	0	0	0	0	0	0	0	0	0	0
0	0	0	0	0	0	0	0	0	0	0	0	0	0
0	0	0	0	0	0	0	0	0	0	0	0	0	0
0	0	0	0	0	0	0	0	0	0	0	0	0	0
0	0	0	0	0	0	0	0	0	0	0	0	0	0
0	0	0	0	0	0	0	0	0	0	0	0	0	0
0	0	0	0	0	0	0	0	0	0	0	0	0	0
0	0	0	0	0	0	0	0	0	0	0	0	0	0
0	0	0	0	0	0	0	0	0	0	0	0	0	0
0	0	0	0	0	0	0	0	0	0	0	0	0	0
0	0	0	0	0	0	0	0	0	0	0	0	0	0
0	0	0	0	0	0	0	0	0	0	0	0	0	0
0	0	0	0	0	0	0	0	0	0	0	0	0	0
0	0	0	0	0	0	0	0	0	0	0	0	0	0
0	0	0	0	0	0	0	0	0	0	0	0	0	0
0	0	0	0	0	0	0	0	0	0	0	0	0	0
0	0	0	0	0	0	0	0	0	0	0	0	0	0
0	0	0	0	0	0	0	0	0	0	0	0	0	0
0	0	0	0	0	0	0	0	0	0	0	0	0	0
0	0	0	0	0	0	0	0	0	0	0	0	0	0
0	0	0	0	0	0	0	0	0	0	0	0	0	0
0	0	0	0	0	0	0	0	0	0	0	0	0	0
0	0	0	0	0	0	0	0	0	0	0	0	0	0
0	0	0	0	0	0	0	0	0	0	0	0	0	0
0	0	0	0	0	0	0	0	0	0	0	0	0	0
