# Supplementary material for: Influence of confinement on the spreading of bacterial populations
Source: PLoS Comput Biol. 2022 May 9;18(5):e1010063. doi: 10.1371/journal.pcbi.1010063 (PMC9119553; doi:10.1371/journal.pcbi.1010063)
Supplement: S2 File — This zip file contains the raw data used to make all the Figures. (ZIP) [file pcbi.1010063.s009.zip › Fig4/mediumPores_lowSeed_normal.mat_nutrient.xlsx]

## Sheet: Sheet1
data_ 1	data_ 2	data_ 3	data_ 4	data_ 5	data_ 6	data_ 7	data_ 8	data_ 9	data_10	data_11	data_12	data_13	data_14
1	0.999888	0.999607	0.998711	0.995881	0.986733	0.957773	0.863602	0.558693	1.34137e-07	7.7144e-13	9.39862e-17	3.22056e-20	1.62048e-23
1	0.999888	0.999607	0.998711	0.995881	0.986734	0.957776	0.863611	0.55872	1.40207e-07	8.09392e-13	9.87621e-17	3.38733e-20	1.70549e-23
1	0.999888	0.999608	0.998711	0.995882	0.986737	0.957785	0.863638	0.558803	1.5919e-07	9.27375e-13	1.13602e-16	3.90552e-20	1.96968e-23
1	0.999888	0.999608	0.998712	0.995884	0.986742	0.957799	0.863682	0.558942	1.93491e-07	1.13833e-12	1.4011e-16	4.83105e-20	2.4416e-23
1	0.999889	0.999608	0.998713	0.995887	0.98675	0.95782	0.863744	0.559135	2.47402e-07	1.46578e-12	1.81182e-16	6.26466e-20	3.17262e-23
1	0.999889	0.999609	0.998714	0.99589	0.986759	0.957846	0.863824	0.559383	3.27557e-07	1.94687e-12	2.41374e-16	8.36417e-20	4.24307e-23
1	0.999889	0.999609	0.998715	0.995894	0.98677	0.957878	0.863921	0.559686	4.4369e-07	2.63707e-12	3.27463e-16	1.13637e-19	5.77179e-23
1	0.999889	0.99961	0.998717	0.995898	0.986783	0.957916	0.864035	0.560042	6.0979e-07	3.61687e-12	4.4928e-16	1.5602e-19	7.93035e-23
1	0.99989	0.99961	0.998719	0.995903	0.986798	0.95796	0.864167	0.560452	8.45813e-07	5.00135e-12	6.20896e-16	2.1563e-19	1.09635e-22
1	0.99989	0.999611	0.998721	0.995909	0.986815	0.958009	0.864315	0.560915	1.18016e-06	6.95367e-12	8.62295e-16	2.99339e-19	1.52184e-22
1	0.99989	0.999612	0.998723	0.995916	0.986833	0.958063	0.86448	0.56143	1.6533e-06	9.70414e-12	1.20175e-15	4.16869e-19	2.11856e-22
1	0.999891	0.999613	0.998726	0.995923	0.986854	0.958124	0.864661	0.561997	2.32302e-06	1.35773e-11	1.67914e-15	5.81941e-19	2.95577e-22
1	0.999891	0.999614	0.998728	0.995931	0.986876	0.958189	0.864859	0.562614	3.27226e-06	1.90298e-11	2.35066e-15	8.13897e-19	4.13105e-22
1	0.999891	0.999615	0.998731	0.995939	0.986901	0.95826	0.865073	0.563281	4.62073e-06	2.67045e-11	3.2954e-15	1.13998e-18	5.78188e-22
1	0.999892	0.999616	0.998735	0.995948	0.986926	0.958335	0.865302	0.563997	6.54269e-06	3.75058e-11	4.62464e-15	1.59851e-18	8.10175e-22
1	0.999892	0.999617	0.998738	0.995957	0.986954	0.958416	0.865547	0.564761	9.29442e-06	5.27056e-11	6.4949e-15	2.24343e-18	1.13629e-21
1	0.999893	0.999619	0.998742	0.995967	0.986983	0.958502	0.865807	0.565572	1.32572e-05	7.40934e-11	9.12631e-15	3.15058e-18	1.59483e-21
1	0.999893	0.99962	0.998745	0.995978	0.987014	0.958592	0.866081	0.566428	1.90058e-05	1.04185e-10	1.28283e-14	4.42659e-18	2.23962e-21
1	0.999894	0.999621	0.998749	0.995989	0.987046	0.958687	0.866369	0.56733	2.74164e-05	1.46518e-10	1.80361e-14	6.22133e-18	3.14633e-21
1	0.999894	0.999623	0.998753	0.996	0.98708	0.958786	0.866672	0.568275	3.98359e-05	2.06064e-10	2.53609e-14	8.74541e-18	4.42129e-21
1	0.999895	0.999624	0.998757	0.996012	0.987115	0.95889	0.866988	0.569262	5.83368e-05	2.89809e-10	3.56617e-14	1.22947e-17	6.21385e-21
1	0.999896	0.999626	0.998762	0.996025	0.987152	0.958998	0.867317	0.570291	8.60799e-05	4.07563e-10	5.01449e-14	1.72846e-17	8.73373e-21
1	0.999896	0.999627	0.998766	0.996037	0.98719	0.95911	0.867658	0.57136	0.000127782	5.73101e-10	7.05042e-14	2.42985e-17	1.22753e-20
1	0.999897	0.999629	0.998771	0.996051	0.987229	0.959226	0.868012	0.572467	0.00019023	8.05758e-10	9.91165e-14	3.41548e-17	1.72517e-20
1	0.999897	0.999631	0.998775	0.996064	0.987269	0.959346	0.868378	0.573612	0.000282677	1.13266e-09	1.39316e-13	4.80017e-17	2.42422e-20
1	0.999898	0.999632	0.99878	0.996078	0.987311	0.959469	0.868756	0.574793	0.000416863	1.59183e-09	1.95779e-13	6.7449e-17	3.40593e-20
1	0.999898	0.999634	0.998785	0.996092	0.987353	0.959596	0.869144	0.576009	0.000606368	2.23659e-09	2.75058e-13	9.47528e-17	4.78413e-20
1	0.999899	0.999636	0.99879	0.996107	0.987397	0.959726	0.869543	0.577258	0.000865267	3.14161e-09	3.86333e-13	1.33074e-16	6.71827e-20
1	0.999899	0.999637	0.998795	0.996122	0.987441	0.959859	0.869952	0.57854	0.00120648	4.41149e-09	5.42459e-13	1.86836e-16	9.43162e-20
1	0.9999	0.999639	0.9988	0.996137	0.987486	0.959996	0.87037	0.579853	0.00164039	6.19259e-09	7.61424e-13	2.62234e-16	1.32366e-19
1	0.999901	0.999641	0.998805	0.996152	0.987533	0.960135	0.870798	0.581195	0.00217426	8.68966e-09	1.06839e-12	3.67926e-16	1.857e-19
1	0.999901	0.999642	0.99881	0.996167	0.98758	0.960276	0.871235	0.582566	0.00281231	1.2189e-08	1.49853e-12	5.16022e-16	2.60427e-19
1	0.999902	0.999644	0.998815	0.996183	0.987627	0.96042	0.87168	0.583963	0.00355629	1.70905e-08	2.10098e-12	7.23434e-16	3.65079e-19
1	0.999902	0.999646	0.998821	0.996199	0.987676	0.960567	0.872134	0.585387	0.00440604	2.39531e-08	2.94436e-12	1.01378e-15	5.11567e-19
1	0.999903	0.999648	0.998826	0.996215	0.987725	0.960716	0.872594	0.586835	0.00536014	3.35566e-08	4.12442e-12	1.42002e-15	7.16515e-19
1	0.999903	0.999649	0.998831	0.996231	0.987775	0.960867	0.873062	0.588306	0.00641633	4.69893e-08	5.7747e-12	1.9881e-15	1.0031e-18
1	0.999904	0.999651	0.998837	0.996248	0.987825	0.96102	0.873537	0.589799	0.00757178	6.5769e-08	8.08132e-12	2.7821e-15	1.40364e-18
1	0.999904	0.999653	0.998842	0.996264	0.987876	0.961174	0.874018	0.591313	0.00882335	9.20122e-08	1.13035e-11	3.89121e-15	1.96311e-18
1	0.999905	0.999654	0.998848	0.996281	0.987927	0.96133	0.874504	0.592847	0.0101677	1.28669e-07	1.58021e-11	5.43963e-15	2.74415e-18
1	0.999906	0.999656	0.998853	0.996297	0.987978	0.961488	0.874997	0.594398	0.0116015	1.7985e-07	2.20789e-11	7.60009e-15	3.83388e-18
1	0.999906	0.999658	0.998858	0.996314	0.98803	0.961648	0.875494	0.595968	0.0131211	2.51286e-07	3.08319e-11	1.06127e-14	5.35338e-18
1	0.999907	0.99966	0.998864	0.996331	0.988082	0.961808	0.875996	0.597553	0.0147232	3.50969e-07	4.303e-11	1.4811e-14	7.47086e-18
1	0.999907	0.999661	0.998869	0.996348	0.988135	0.96197	0.876503	0.599154	0.0164043	4.9005e-07	6.00189e-11	2.06581e-14	1.04198e-17
1	0.999908	0.999663	0.998875	0.996364	0.988188	0.962132	0.877014	0.600768	0.0181611	6.84115e-07	8.3665e-11	2.87963e-14	1.45242e-17
1	0.999908	0.999665	0.99888	0.996381	0.98824	0.962296	0.877528	0.602396	0.0199902	9.54985e-07	1.16556e-10	4.01159e-14	2.02329e-17
1	0.999909	0.999666	0.998885	0.996398	0.988294	0.962461	0.878046	0.604035	0.0218884	1.33332e-06	1.62275e-10	5.58503e-14	2.8168e-17
1	0.999909	0.999668	0.998891	0.996415	0.988347	0.962626	0.878567	0.605686	0.0238525	1.86236e-06	2.25784e-10	7.7707e-14	3.91903e-17
1	0.99991	0.99967	0.998896	0.996432	0.9884	0.962792	0.87909	0.607346	0.0258795	2.60354e-06	3.13945e-10	1.08048e-13	5.44908e-17
1	0.99991	0.999672	0.998902	0.996449	0.988454	0.962958	0.879616	0.609016	0.0279663	3.64473e-06	4.36244e-10	1.50136e-13	7.57154e-17
1	0.999911	0.999673	0.998907	0.996466	0.988507	0.963125	0.880144	0.610694	0.03011	5.11314e-06	6.05783e-10	2.08482e-13	1.05138e-16
1	0.999911	0.999675	0.998912	0.996483	0.98856	0.963292	0.880674	0.612379	0.0323078	7.1953e-06	8.40644e-10	2.89307e-13	1.45895e-16
1	0.999912	0.999676	0.998918	0.9965	0.988614	0.963459	0.881205	0.614071	0.034557	1.01693e-05	1.16577e-09	4.01194e-13	2.02316e-16
1	0.999912	0.999678	0.998923	0.996516	0.988667	0.963627	0.881738	0.615769	0.0368549	1.4457e-05	1.61551e-09	5.55969e-13	2.80363e-16
1	0.999913	0.99968	0.998928	0.996533	0.988721	0.963795	0.882272	0.617472	0.0391991	2.07104e-05	2.23722e-09	7.69918e-13	3.88249e-16
1	0.999913	0.999681	0.998934	0.99655	0.988774	0.963962	0.882807	0.619179	0.0415869	2.99519e-05	3.096e-09	1.06545e-12	5.37273e-16
1	0.999914	0.999683	0.998939	0.996567	0.988828	0.96413	0.883342	0.620889	0.0440161	4.37992e-05	4.28141e-09	1.47338e-12	7.42972e-16
1	0.999914	0.999685	0.998944	0.996583	0.988881	0.964298	0.883878	0.622603	0.0464843	6.48069e-05	5.91646e-09	2.03603e-12	1.02669e-15
1	0.999915	0.999686	0.998949	0.9966	0.988934	0.964466	0.884414	0.624319	0.0489895	9.69484e-05	8.17007e-09	2.81153e-12	1.41774e-15
1	0.999915	0.999688	0.998954	0.996616	0.988987	0.964633	0.88495	0.626036	0.0515294	0.000146216	1.1274e-08	3.87958e-12	1.95631e-15
1	0.999916	0.999689	0.99896	0.996633	0.98904	0.9648	0.885486	0.627755	0.054102	0.000221212	1.55459e-08	5.34946e-12	2.69751e-15
1	0.999916	0.999691	0.998965	0.996649	0.989092	0.964967	0.886022	0.629474	0.0567054	0.000333447	2.1421e-08	7.37083e-12	3.71682e-15
1	0.999917	0.999693	0.99897	0.996665	0.989145	0.965134	0.886557	0.631193	0.0593378	0.00049692	2.94951e-08	1.01485e-11	5.11753e-15
1	0.999917	0.999694	0.998975	0.996682	0.989197	0.9653	0.887092	0.632911	0.0619972	0.000726701	4.05836e-08	1.39626e-11	7.0409e-15
1	0.999918	0.999696	0.99898	0.996698	0.98925	0.965466	0.887625	0.634628	0.0646821	0.00103675	5.58012e-08	1.91959e-11	9.67998e-15
1	0.999918	0.999697	0.998985	0.996714	0.989302	0.965631	0.888158	0.636344	0.0673908	0.00143784	7.66715e-08	2.6371e-11	1.32984e-14
1	0.999919	0.999699	0.99899	0.99673	0.989354	0.965796	0.88869	0.638058	0.0701217	0.00193645	1.05276e-07	3.62011e-11	1.82558e-14
1	0.999919	0.9997	0.998995	0.996746	0.989405	0.965961	0.88922	0.639769	0.0728734	0.00253486	1.44458e-07	4.96584e-11	2.50427e-14
1	0.99992	0.999702	0.999	0.996762	0.989457	0.966125	0.88975	0.641477	0.0756443	0.00323196	1.98101e-07	6.80674e-11	3.43271e-14
1	0.99992	0.999703	0.999005	0.996778	0.989508	0.966288	0.890278	0.643182	0.0784331	0.00402437	2.7151e-07	9.32316e-11	4.70189e-14
1	0.999921	0.999705	0.99901	0.996794	0.989559	0.966451	0.890805	0.644884	0.0812386	0.00490739	3.71934e-07	1.27604e-10	6.43556e-14
1	0.999921	0.999706	0.999015	0.996809	0.98961	0.966614	0.89133	0.646582	0.0840595	0.00587566	5.09293e-07	1.7452e-10	8.80197e-14
1	0.999922	0.999708	0.99902	0.996825	0.989661	0.966775	0.891853	0.648276	0.0868946	0.00692368	6.97182e-07	2.38509e-10	1.20297e-13
1	0.999922	0.999709	0.999024	0.996841	0.989711	0.966937	0.892375	0.649965	0.0897427	0.00804604	9.54272e-07	3.2572e-10	1.6429e-13
1	0.999922	0.999711	0.999029	0.996856	0.989761	0.967097	0.892895	0.65165	0.0926029	0.00923757	1.3063e-06	4.44497e-10	2.24208e-13
1	0.999923	0.999712	0.999034	0.996871	0.989811	0.967257	0.893413	0.653329	0.095474	0.0104934	1.78893e-06	6.06147e-10	3.05758e-13
1	0.999923	0.999714	0.999039	0.996887	0.989861	0.967416	0.89393	0.655004	0.0983552	0.011809	2.45184e-06	8.2599e-10	4.1667e-13
1	0.999924	0.999715	0.999044	0.996902	0.989911	0.967575	0.894444	0.656673	0.101245	0.0131802	3.36495e-06	1.12476e-09	5.6741e-13
1	0.999924	0.999717	0.999048	0.996917	0.98996	0.967733	0.894957	0.658336	0.104144	0.0146031	4.62765e-06	1.53052e-09	7.72136e-13
1	0.999925	0.999718	0.999053	0.996932	0.990009	0.96789	0.895467	0.659994	0.10705	0.0160741	6.38326e-06	2.0812e-09	1.04999e-12
1	0.999925	0.99972	0.999058	0.996947	0.990058	0.968046	0.895976	0.661645	0.109962	0.0175898	8.84193e-06	2.82804e-09	1.42684e-12
1	0.999926	0.999721	0.999062	0.996962	0.990106	0.968202	0.896482	0.663291	0.112881	0.0191472	1.23177e-05	3.84024e-09	1.93761e-12
1	0.999926	0.999722	0.999067	0.996977	0.990155	0.968357	0.896986	0.66493	0.115804	0.0207434	1.72891e-05	5.21118e-09	2.62942e-12
1	0.999926	0.999724	0.999072	0.996992	0.990203	0.968512	0.897489	0.666563	0.118732	0.0223757	2.44993e-05	7.06677e-09	3.56583e-12
1	0.999927	0.999725	0.999076	0.997007	0.990251	0.968665	0.897989	0.66819	0.121664	0.0240416	3.51178e-05	9.57675e-09	4.83247e-12
1	0.999927	0.999727	0.999081	0.997022	0.990299	0.968818	0.898487	0.66981	0.124599	0.0257389	5.09949e-05	1.29697e-08	6.5447e-12
1	0.999928	0.999728	0.999085	0.997036	0.990346	0.968971	0.898982	0.671423	0.127536	0.0274653	7.50393e-05	1.75535e-08	8.85779e-12
1	0.999928	0.999729	0.99909	0.997051	0.990393	0.969122	0.899476	0.67303	0.130476	0.0292189	0.000111728	2.37422e-08	1.19806e-11
1	0.999929	0.999731	0.999094	0.997065	0.99044	0.969273	0.899967	0.67463	0.133417	0.0309978	0.000167702	3.20929e-08	1.61939e-11
1	0.999929	0.999732	0.999099	0.99708	0.990487	0.969424	0.900456	0.676222	0.136359	0.0328002	0.000252268	4.33543e-08	2.18751e-11
1	0.999929	0.999734	0.999103	0.997094	0.990534	0.969573	0.900943	0.677808	0.139301	0.0346244	0.00037748	5.8533e-08	2.95307e-11
1	0.99993	0.999735	0.999108	0.997108	0.99058	0.969722	0.901428	0.679387	0.142244	0.0364689	0.000557386	7.89807e-08	3.98408e-11
1	0.99993	0.999736	0.999112	0.997122	0.990626	0.96987	0.90191	0.680959	0.145186	0.0383322	0.000806291	1.06514e-07	5.37173e-11
1	0.999931	0.999738	0.999117	0.997137	0.990672	0.970017	0.90239	0.682524	0.148127	0.040213	0.00113652	1.43571e-07	7.23827e-11
1	0.999931	0.999739	0.999121	0.997151	0.990718	0.970164	0.902868	0.684082	0.151068	0.0421101	0.00155659	1.93428e-07	9.7475e-11
1	0.999931	0.99974	0.999125	0.997165	0.990763	0.97031	0.903343	0.685633	0.154007	0.044022	0.00207057	2.6049e-07	1.31188e-10
1	0.999932	0.999742	0.99913	0.997179	0.990809	0.970455	0.903817	0.687176	0.156945	0.0459479	0.00267847	3.50675e-07	1.76455e-10
1	0.999932	0.999743	0.999134	0.997192	0.990854	0.9706	0.904288	0.688713	0.15988	0.0478865	0.00337731	4.71955e-07	2.37205e-10
1	0.999933	0.999744	0.999138	0.997206	0.990898	0.970744	0.904757	0.690242	0.162814	0.0498369	0.00416224	6.35075e-07	3.18683e-10
1	0.999933	0.999746	0.999143	0.99722	0.990943	0.970887	0.905223	0.691764	0.165745	0.0517981	0.00502745	8.5456e-07	4.27904e-10
1	0.999933	0.999747	0.999147	0.997234	0.990987	0.971029	0.905688	0.693279	0.168673	0.0537693	0.00596681	1.1501e-06	5.74231e-10
1	0.999934	0.999748	0.999151	0.997247	0.991032	0.971171	0.90615	0.694787	0.171599	0.0557496	0.00697428	1.54852e-06	7.70164e-10
1	0.999934	0.999749	0.999155	0.997261	0.991075	0.971312	0.90661	0.696288	0.174521	0.0577382	0.00804412	2.08657e-06	1.03238e-09
1	0.999935	0.999751	0.999159	0.997274	0.991119	0.971453	0.907068	0.697781	0.17744	0.0597344	0.00917099	2.81497e-06	1.3831e-09
1	0.999935	0.999752	0.999164	0.997288	0.991163	0.971592	0.907523	0.699268	0.180356	0.0617373	0.01035	3.80448e-06	1.85195e-09
1	0.999935	0.999753	0.999168	0.997301	0.991206	0.971731	0.907976	0.700747	0.183268	0.0637464	0.0115767	5.15499e-06	2.47841e-09
1	0.999936	0.999755	0.999172	0.997314	0.991249	0.97187	0.908428	0.702219	0.186176	0.0657609	0.012847	7.00973e-06	3.315e-09
1	0.999936	0.999756	0.999176	0.997327	0.991292	0.972007	0.908876	0.703684	0.189081	0.0677802	0.0141572	9.57775e-06	4.43164e-09
1	0.999937	0.999757	0.99918	0.99734	0.991335	0.972145	0.909323	0.705142	0.191981	0.0698036	0.015504	1.31703e-05	5.9213e-09
1	0.999937	0.999758	0.999184	0.997353	0.991377	0.972281	0.909768	0.706593	0.194877	0.0718307	0.0168844	1.82603e-05	7.9076e-09
1	0.999937	0.99976	0.999188	0.997366	0.991419	0.972417	0.91021	0.708037	0.19777	0.073861	0.0182955	2.55797e-05	1.05548e-08
1	0.999938	0.999761	0.999192	0.997379	0.991461	0.972552	0.91065	0.709473	0.200657	0.075894	0.019735	3.62774e-05	1.40811e-08
1	0.999938	0.999762	0.999196	0.997392	0.991503	0.972686	0.911088	0.710903	0.203541	0.0779292	0.0212003	5.2164e-05	1.87761e-08
1	0.999938	0.999763	0.9992	0.997405	0.991545	0.97282	0.911524	0.712326	0.206419	0.0799663	0.0226895	7.60747e-05	2.50243e-08
1	0.999939	0.999764	0.999204	0.997418	0.991586	0.972953	0.911958	0.713742	0.209294	0.082005	0.0242007	0.000112355	3.33357e-08
1	0.999939	0.999766	0.999208	0.997431	0.991627	0.973085	0.91239	0.715151	0.212163	0.0840449	0.0257319	0.000167422	4.43869e-08
1	0.99994	0.999767	0.999212	0.997443	0.991668	0.973217	0.912819	0.716553	0.215028	0.0860858	0.0272815	0.000250237	5.90746e-08
1	0.99994	0.999768	0.999216	0.997456	0.991709	0.973348	0.913247	0.717948	0.217888	0.0881273	0.0288481	0.000372368	7.85881e-08
1	0.99994	0.999769	0.99922	0.997468	0.99175	0.973478	0.913672	0.719337	0.220743	0.0901693	0.0304303	0.000547271	1.04503e-07
1	0.999941	0.99977	0.999224	0.997481	0.99179	0.973608	0.914095	0.720718	0.223593	0.0922116	0.0320266	0.000788621	1.3891e-07
1	0.999941	0.999772	0.999227	0.997493	0.991831	0.973738	0.914517	0.722093	0.226438	0.0942539	0.0336359	0.00110816	1.84578e-07
1	0.999941	0.999773	0.999231	0.997505	0.991871	0.973866	0.914936	0.723461	0.229278	0.096296	0.0352572	0.00151394	2.45183e-07
1	0.999942	0.999774	0.999235	0.997518	0.99191	0.973994	0.915353	0.724823	0.232112	0.0983379	0.0368893	0.00200961	3.25601e-07
1	0.999942	0.999775	0.999239	0.99753	0.99195	0.974121	0.915768	0.726177	0.234942	0.100379	0.0385312	0.00259486	4.32313e-07
1	0.999942	0.999776	0.999243	0.997542	0.991989	0.974248	0.916181	0.727525	0.237766	0.10242	0.0401821	0.0032664	5.73942e-07
1	0.999943	0.999777	0.999246	0.997554	0.992029	0.974374	0.916592	0.728867	0.240585	0.10446	0.0418411	0.00401908	7.6199e-07
1	0.999943	0.999779	0.99925	0.997566	0.992068	0.9745	0.917001	0.730201	0.243399	0.1065	0.0435073	0.00484684	1.01183e-06
1	0.999943	0.99978	0.999254	0.997578	0.992107	0.974624	0.917408	0.73153	0.246208	0.108538	0.04518	0.00574335	1.34413e-06
1	0.999944	0.999781	0.999258	0.99759	0.992145	0.974749	0.917813	0.732851	0.24901	0.110576	0.0468582	0.00670239	1.78674e-06
1	0.999944	0.999782	0.999261	0.997602	0.992184	0.974872	0.918216	0.734167	0.251808	0.112612	0.0485413	0.0077181	2.37755e-06
1	0.999944	0.999783	0.999265	0.997613	0.992222	0.974995	0.918617	0.735475	0.2546	0.114647	0.0502286	0.00878509	3.16844e-06
1	0.999945	0.999784	0.999269	0.997625	0.99226	0.975118	0.919016	0.736778	0.257387	0.116681	0.0519195	0.00989842	4.23132e-06
1	0.999945	0.999785	0.999272	0.997637	0.992298	0.97524	0.919413	0.738074	0.260168	0.118714	0.0536135	0.0110537	5.66717e-06
1	0.999945	0.999786	0.999276	0.997648	0.992336	0.975361	0.919808	0.739363	0.262943	0.120745	0.05531	0.0122468	7.62006e-06
1	0.999946	0.999788	0.999279	0.99766	0.992373	0.975481	0.920201	0.740646	0.265713	0.122775	0.0570087	0.0134742	1.02994e-05
1	0.999946	0.999789	0.999283	0.997672	0.992411	0.975601	0.920592	0.741923	0.268477	0.124804	0.0587091	0.0147327	1.40159e-05
1	0.999946	0.99979	0.999287	0.997683	0.992448	0.975721	0.920981	0.743193	0.271235	0.126831	0.060411	0.0160194	1.92398e-05
1	0.999947	0.999791	0.99929	0.997694	0.992485	0.97584	0.921369	0.744458	0.273988	0.128857	0.0621139	0.0173316	2.66963e-05
1	0.999947	0.999792	0.999294	0.997706	0.992522	0.975958	0.921754	0.745716	0.276735	0.130881	0.0638177	0.0186669	3.75186e-05
1	0.999947	0.999793	0.999297	0.997717	0.992558	0.976076	0.922138	0.746968	0.279476	0.132903	0.0655221	0.0200233	5.34841e-05
1	0.999948	0.999794	0.999301	0.997728	0.992595	0.976193	0.92252	0.748213	0.282212	0.134924	0.0672269	0.0213987	7.7361e-05
1	0.999948	0.999795	0.999304	0.997739	0.992631	0.976309	0.9229	0.749453	0.284941	0.136943	0.068932	0.0227914	0.000113369
1	0.999948	0.999796	0.999308	0.99775	0.992667	0.976425	0.923278	0.750686	0.287665	0.138961	0.0706371	0.0241997	0.000167704
1	0.999949	0.999797	0.999311	0.997762	0.992703	0.976541	0.923654	0.751914	0.290383	0.140977	0.0723421	0.0256223	0.000248979
1	0.999949	0.999798	0.999314	0.997773	0.992739	0.976656	0.924028	0.753135	0.293095	0.142991	0.0740469	0.0270577	0.000368266
1	0.999949	0.999799	0.999318	0.997783	0.992774	0.97677	0.9244	0.75435	0.295801	0.145004	0.0757514	0.0285047	0.000538411
1	0.99995	0.9998	0.999321	0.997794	0.99281	0.976884	0.924771	0.75556	0.298501	0.147014	0.0774554	0.0299621	0.000772459
1	0.99995	0.999801	0.999325	0.997805	0.992845	0.976997	0.92514	0.756763	0.301195	0.149023	0.079159	0.0314289	0.00108161
1	0.99995	0.999802	0.999328	0.997816	0.99288	0.977109	0.925507	0.75796	0.303884	0.15103	0.0808619	0.0329042	0.00147353
1	0.99995	0.999803	0.999331	0.997827	0.992915	0.977222	0.925872	0.759152	0.306566	0.153036	0.0825643	0.0343869	0.00195165
1	0.999951	0.999804	0.999335	0.997837	0.99295	0.977333	0.926235	0.760337	0.309242	0.155039	0.0842658	0.035876	0.00251552
1	0.999951	0.999805	0.999338	0.997848	0.992984	0.977444	0.926597	0.761517	0.311912	0.157041	0.0859667	0.0373707	0.00316181
1	0.999951	0.999806	0.999341	0.997859	0.993019	0.977554	0.926957	0.762691	0.314576	0.159041	0.0876666	0.0388701	0.00388534
1	0.999952	0.999807	0.999344	0.997869	0.993053	0.977664	0.927315	0.763859	0.317234	0.161039	0.0893658	0.0403733	0.00468003
1	0.999952	0.999808	0.999348	0.99788	0.993087	0.977774	0.927671	0.765022	0.319885	0.163035	0.091064	0.0418798	0.00553952
1	0.999952	0.999809	0.999351	0.99789	0.993121	0.977883	0.928026	0.766179	0.322531	0.165029	0.0927612	0.043389	0.00645762
1	0.999953	0.99981	0.999354	0.9979	0.993155	0.977991	0.928379	0.76733	0.32517	0.167021	0.0944575	0.0449003	0.00742848
1	0.999953	0.999811	0.999357	0.997911	0.993188	0.978099	0.92873	0.768475	0.327804	0.169012	0.0961528	0.0464132	0.00844673
1	0.999953	0.999812	0.999361	0.997921	0.993221	0.978206	0.929079	0.769615	0.330431	0.171	0.0978471	0.0479275	0.0095075
1	0.999953	0.999813	0.999364	0.997931	0.993255	0.978312	0.929427	0.770749	0.333051	0.172987	0.0995403	0.0494428	0.0106064
1	0.999954	0.999814	0.999367	0.997941	0.993288	0.978419	0.929773	0.771877	0.335666	0.174972	0.101232	0.0509588	0.0117395
1	0.999954	0.999815	0.99937	0.997951	0.993321	0.978524	0.930117	0.773	0.338274	0.176954	0.102923	0.0524753	0.0129033
1	0.999954	0.999816	0.999373	0.997962	0.993353	0.978629	0.930459	0.774118	0.340876	0.178935	0.104613	0.053992	0.0140947
1	0.999955	0.999817	0.999376	0.997972	0.993386	0.978734	0.9308	0.775229	0.343472	0.180914	0.106302	0.0555089	0.0153108
1	0.999955	0.999818	0.999379	0.997982	0.993418	0.978838	0.93114	0.776336	0.346061	0.182891	0.10799	0.0570257	0.0165491
1	0.999955	0.999819	0.999382	0.997991	0.993451	0.978942	0.931477	0.777437	0.348644	0.184865	0.109676	0.0585423	0.0178074
1	0.999955	0.99982	0.999386	0.998001	0.993483	0.979045	0.931813	0.778532	0.351221	0.186838	0.111362	0.0600587	0.0190836
1	0.999956	0.999821	0.999389	0.998011	0.993515	0.979148	0.932147	0.779622	0.353791	0.188809	0.113046	0.0615747	0.020376
1	0.999956	0.999822	0.999392	0.998021	0.993546	0.97925	0.93248	0.780707	0.356355	0.190778	0.114729	0.0630902	0.0216828
1	0.999956	0.999823	0.999395	0.998031	0.993578	0.979351	0.932811	0.781787	0.358912	0.192745	0.116411	0.0646052	0.0230025
1	0.999957	0.999824	0.999398	0.99804	0.99361	0.979452	0.93314	0.782861	0.361464	0.19471	0.118091	0.0661197	0.0243337
1	0.999957	0.999825	0.999401	0.99805	0.993641	0.979553	0.933468	0.78393	0.364008	0.196672	0.11977	0.0676335	0.0256753
1	0.999957	0.999826	0.999404	0.99806	0.993672	0.979653	0.933794	0.784993	0.366546	0.198633	0.121449	0.0691466	0.0270261
1	0.999957	0.999826	0.999407	0.998069	0.993703	0.979753	0.934118	0.786051	0.369078	0.200592	0.123126	0.0706591	0.028385
1	0.999958	0.999827	0.99941	0.998079	0.993734	0.979852	0.934441	0.787104	0.371603	0.202548	0.124801	0.0721708	0.0297508
1	0.999958	0.999828	0.999413	0.998088	0.993765	0.97995	0.934763	0.788152	0.374122	0.204503	0.126476	0.0736817	0.0311225
1	0.999958	0.999829	0.999415	0.998097	0.993795	0.980049	0.935082	0.789195	0.376634	0.206455	0.128149	0.0751918	0.0324991
1	0.999958	0.99983	0.999418	0.998107	0.993826	0.980146	0.935401	0.790233	0.37914	0.208406	0.129821	0.0767011	0.0338797
1	0.999959	0.999831	0.999421	0.998116	0.993856	0.980243	0.935717	0.791265	0.381639	0.210354	0.131491	0.0782095	0.0352634
1	0.999959	0.999832	0.999424	0.998125	0.993886	0.98034	0.936032	0.792292	0.384131	0.2123	0.133161	0.0797171	0.0366496
1	0.999959	0.999833	0.999427	0.998135	0.993916	0.980436	0.936346	0.793315	0.386617	0.214244	0.134829	0.0812238	0.0380377
1	0.999959	0.999834	0.99943	0.998144	0.993946	0.980532	0.936658	0.794332	0.389097	0.216186	0.136496	0.0827296	0.0394273
1	0.99996	0.999834	0.999433	0.998153	0.993975	0.980628	0.936968	0.795344	0.391569	0.218126	0.138161	0.0842345	0.0408178
1	0.99996	0.999835	0.999435	0.998162	0.994005	0.980722	0.937277	0.796352	0.394035	0.220064	0.139826	0.0857385	0.0422091
1	0.99996	0.999836	0.999438	0.998171	0.994034	0.980817	0.937585	0.797354	0.396495	0.221999	0.141489	0.0872416	0.0436008
1	0.99996	0.999837	0.999441	0.99818	0.994063	0.980911	0.93789	0.798351	0.398948	0.223933	0.14315	0.0887437	0.0449927
1	0.999961	0.999838	0.999444	0.998189	0.994093	0.981004	0.938195	0.799344	0.401394	0.225864	0.144811	0.0902449	0.0463846
1	0.999961	0.999839	0.999447	0.998198	0.994122	0.981097	0.938498	0.800331	0.403834	0.227793	0.14647	0.0917451	0.0477764
1	0.999961	0.99984	0.999449	0.998207	0.99415	0.98119	0.938799	0.801314	0.406267	0.22972	0.148127	0.0932444	0.0491679
1	0.999961	0.99984	0.999452	0.998216	0.994179	0.981282	0.939099	0.802292	0.408693	0.231645	0.149784	0.0947427	0.0505591
1	0.999962	0.999841	0.999455	0.998224	0.994208	0.981373	0.939398	0.803265	0.411112	0.233568	0.151439	0.09624	0.0519499
1	0.999962	0.999842	0.999458	0.998233	0.994236	0.981465	0.939695	0.804233	0.413525	0.235488	0.153093	0.0977364	0.0533401
1	0.999962	0.999843	0.99946	0.998242	0.994264	0.981555	0.93999	0.805197	0.415931	0.237406	0.154745	0.0992318	0.0547298
1	0.999962	0.999844	0.999463	0.99825	0.994292	0.981646	0.940284	0.806155	0.418331	0.239322	0.156397	0.100726	0.0561189
1	0.999963	0.999844	0.999466	0.998259	0.99432	0.981736	0.940577	0.807109	0.420723	0.241236	0.158046	0.10222	0.0575074
1	0.999963	0.999845	0.999468	0.998268	0.994348	0.981825	0.940868	0.808059	0.423109	0.243148	0.159695	0.103712	0.0588952
1	0.999963	0.999846	0.999471	0.998276	0.994376	0.981914	0.941158	0.809003	0.425488	0.245057	0.161342	0.105203	0.0602823
1	0.999963	0.999847	0.999474	0.998285	0.994403	0.982003	0.941446	0.809943	0.427861	0.246964	0.162988	0.106694	0.0616686
1	0.999964	0.999848	0.999476	0.998293	0.994431	0.982091	0.941733	0.810879	0.430226	0.248869	0.164632	0.108183	0.0630542
1	0.999964	0.999849	0.999479	0.998301	0.994458	0.982178	0.942019	0.811809	0.432585	0.250772	0.166275	0.109672	0.0644391
1	0.999964	0.999849	0.999481	0.99831	0.994485	0.982266	0.942303	0.812736	0.434937	0.252672	0.167917	0.111159	0.0658232
1	0.999964	0.99985	0.999484	0.998318	0.994512	0.982352	0.942586	0.813657	0.437283	0.25457	0.169557	0.112645	0.0672064
1	0.999964	0.999851	0.999487	0.998326	0.994539	0.982439	0.942867	0.814574	0.439621	0.256466	0.171196	0.114131	0.0685889
1	0.999965	0.999852	0.999489	0.998335	0.994566	0.982525	0.943147	0.815487	0.441953	0.25836	0.172834	0.115615	0.0699706
1	0.999965	0.999852	0.999492	0.998343	0.994593	0.98261	0.943426	0.816395	0.444277	0.260251	0.17447	0.117098	0.0713515
1	0.999965	0.999853	0.999494	0.998351	0.994619	0.982696	0.943703	0.817298	0.446595	0.26214	0.176105	0.118581	0.0727315
1	0.999965	0.999854	0.999497	0.998359	0.994645	0.98278	0.943979	0.818197	0.448907	0.264027	0.177738	0.120062	0.0741107
1	0.999966	0.999855	0.999499	0.998367	0.994672	0.982865	0.944253	0.819092	0.451211	0.265911	0.17937	0.121542	0.0754891
1	0.999966	0.999855	0.999502	0.998375	0.994698	0.982949	0.944526	0.819982	0.453508	0.267793	0.181001	0.123021	0.0768666
1	0.999966	0.999856	0.999504	0.998383	0.994724	0.983032	0.944798	0.820868	0.455799	0.269673	0.18263	0.124499	0.0782433
1	0.999966	0.999857	0.999507	0.998391	0.99475	0.983115	0.945069	0.82175	0.458083	0.27155	0.184258	0.125976	0.0796192
1	0.999966	0.999858	0.999509	0.998399	0.994775	0.983198	0.945338	0.822627	0.46036	0.273426	0.185885	0.127452	0.0809941
1	0.999967	0.999858	0.999512	0.998407	0.994801	0.98328	0.945606	0.8235	0.46263	0.275298	0.18751	0.128927	0.0823683
1	0.999967	0.999859	0.999514	0.998415	0.994827	0.983362	0.945872	0.824368	0.464893	0.277169	0.189134	0.130401	0.0837415
1	0.999967	0.99986	0.999516	0.998423	0.994852	0.983443	0.946138	0.825233	0.467149	0.279037	0.190756	0.131874	0.0851139
1	0.999967	0.999861	0.999519	0.99843	0.994877	0.983524	0.946402	0.826093	0.469399	0.280903	0.192377	0.133346	0.0864855
1	0.999967	0.999861	0.999521	0.998438	0.994902	0.983605	0.946664	0.826948	0.471641	0.282766	0.193996	0.134817	0.0878561
1	0.999968	0.999862	0.999524	0.998446	0.994927	0.983685	0.946926	0.8278	0.473877	0.284627	0.195614	0.136286	0.0892259
1	0.999968	0.999863	0.999526	0.998453	0.994952	0.983765	0.947186	0.828647	0.476105	0.286486	0.197231	0.137755	0.0905948
1	0.999968	0.999864	0.999528	0.998461	0.994977	0.983845	0.947444	0.82949	0.478327	0.288342	0.198846	0.139223	0.0919629
1	0.999968	0.999864	0.999531	0.998469	0.995001	0.983924	0.947702	0.830329	0.480542	0.290196	0.200459	0.140689	0.09333
1	0.999969	0.999865	0.999533	0.998476	0.995026	0.984003	0.947958	0.831164	0.48275	0.292047	0.202072	0.142155	0.0946963
1	0.999969	0.999866	0.999535	0.998484	0.99505	0.984081	0.948213	0.831995	0.484951	0.293896	0.203682	0.143619	0.0960617
1	0.999969	0.999866	0.999538	0.998491	0.995075	0.984159	0.948467	0.832822	0.487146	0.295743	0.205292	0.145082	0.0974262
1	0.999969	0.999867	0.99954	0.998498	0.995099	0.984236	0.948719	0.833644	0.489333	0.297587	0.206899	0.146545	0.0987898
1	0.999969	0.999868	0.999542	0.998506	0.995123	0.984314	0.948971	0.834463	0.491513	0.299429	0.208506	0.148006	0.100153
1	0.99997	0.999869	0.999545	0.998513	0.995147	0.98439	0.949221	0.835277	0.493687	0.301269	0.210111	0.149466	0.101514
1	0.99997	0.999869	0.999547	0.998521	0.99517	0.984467	0.94947	0.836088	0.495853	0.303106	0.211714	0.150925	0.102875
1	0.99997	0.99987	0.999549	0.998528	0.995194	0.984543	0.949717	0.836894	0.498013	0.30494	0.213316	0.152383	0.104235
1	0.99997	0.999871	0.999551	0.998535	0.995218	0.984619	0.949964	0.837697	0.500166	0.306772	0.214917	0.153839	0.105595
1	0.99997	0.999871	0.999554	0.998542	0.995241	0.984694	0.950209	0.838496	0.502312	0.308602	0.216516	0.155295	0.106953
1	0.999971	0.999872	0.999556	0.998549	0.995264	0.984769	0.950453	0.83929	0.50445	0.310429	0.218114	0.15675	0.10831
1	0.999971	0.999873	0.999558	0.998557	0.995288	0.984843	0.950695	0.840081	0.506582	0.312254	0.21971	0.158203	0.109667
1	0.999971	0.999873	0.99956	0.998564	0.995311	0.984918	0.950937	0.840868	0.508707	0.314076	0.221304	0.159656	0.111022
1	0.999971	0.999874	0.999563	0.998571	0.995334	0.984991	0.951177	0.841651	0.510826	0.315896	0.222897	0.161107	0.112377
1	0.999971	0.999875	0.999565	0.998578	0.995357	0.985065	0.951417	0.84243	0.512937	0.317713	0.224489	0.162557	0.113731
1	0.999971	0.999875	0.999567	0.998585	0.995379	0.985138	0.951655	0.843205	0.515041	0.319528	0.226079	0.164006	0.115083
1	0.999972	0.999876	0.999569	0.998592	0.995402	0.985211	0.951892	0.843977	0.517138	0.32134	0.227668	0.165454	0.116435
1	0.999972	0.999877	0.999571	0.998599	0.995425	0.985283	0.952127	0.844744	0.519229	0.32315	0.229255	0.166901	0.117786
1	0.999972	0.999877	0.999573	0.998606	0.995447	0.985355	0.952362	0.845508	0.521312	0.324958	0.230841	0.168347	0.119136
1	0.999972	0.999878	0.999575	0.998612	0.995469	0.985427	0.952595	0.846268	0.523389	0.326762	0.232425	0.169792	0.120486
1	0.999972	0.999879	0.999578	0.998619	0.995492	0.985498	0.952828	0.847025	0.525459	0.328565	0.234007	0.171235	0.121834
1	0.999973	0.999879	0.99958	0.998626	0.995514	0.985569	0.953059	0.847777	0.527522	0.330364	0.235588	0.172678	0.123181
1	0.999973	0.99988	0.999582	0.998633	0.995536	0.98564	0.953289	0.848526	0.529577	0.332162	0.237168	0.174119	0.124528
1	0.999973	0.99988	0.999584	0.99864	0.995558	0.98571	0.953518	0.849271	0.531626	0.333956	0.238746	0.175559	0.125873
1	0.999973	0.999881	0.999586	0.998646	0.995579	0.98578	0.953745	0.850013	0.533669	0.335749	0.240323	0.176998	0.127218
1	0.999973	0.999882	0.999588	0.998653	0.995601	0.98585	0.953972	0.850751	0.535704	0.337538	0.241898	0.178436	0.128561
1	0.999973	0.999882	0.99959	0.99866	0.995623	0.985919	0.954197	0.851485	0.537732	0.339325	0.243471	0.179873	0.129904
1	0.999974	0.999883	0.999592	0.998666	0.995644	0.985988	0.954422	0.852216	0.539753	0.34111	0.245043	0.181308	0.131246
1	0.999974	0.999884	0.999594	0.998673	0.995665	0.986057	0.954645	0.852943	0.541768	0.342892	0.246613	0.182743	0.132587
1	0.999974	0.999884	0.999596	0.998679	0.995687	0.986125	0.954867	0.853666	0.543775	0.344671	0.248182	0.184176	0.133927
1	0.999974	0.999885	0.999598	0.998686	0.995708	0.986193	0.955088	0.854386	0.545776	0.346448	0.249749	0.185608	0.135266
1	0.999974	0.999885	0.9996	0.998692	0.995729	0.986261	0.955308	0.855103	0.54777	0.348222	0.251315	0.18704	0.136604
1	0.999974	0.999886	0.999602	0.998699	0.99575	0.986328	0.955527	0.855815	0.549757	0.349994	0.252879	0.188469	0.137941
1	0.999975	0.999887	0.999604	0.998705	0.995771	0.986395	0.955745	0.856525	0.551737	0.351763	0.254442	0.189898	0.139277
1	0.999975	0.999887	0.999606	0.998711	0.995791	0.986462	0.955962	0.857231	0.55371	0.35353	0.256003	0.191326	0.140613
1	0.999975	0.999888	0.999608	0.998718	0.995812	0.986528	0.956178	0.857933	0.555676	0.355294	0.257562	0.192752	0.141947
1	0.999975	0.999888	0.99961	0.998724	0.995833	0.986594	0.956393	0.858632	0.557636	0.357055	0.25912	0.194178	0.14328
1	0.999975	0.999889	0.999612	0.99873	0.995853	0.986659	0.956606	0.859327	0.559589	0.358814	0.260676	0.195602	0.144613
1	0.999975	0.99989	0.999614	0.998737	0.995873	0.986725	0.956819	0.860019	0.561534	0.36057	0.262231	0.197025	0.145944
1	0.999976	0.99989	0.999616	0.998743	0.995894	0.98679	0.95703	0.860708	0.563473	0.362323	0.263784	0.198447	0.147275
1	0.999976	0.999891	0.999618	0.998749	0.995914	0.986854	0.957241	0.861393	0.565405	0.364074	0.265336	0.199867	0.148604
1	0.999976	0.999891	0.99962	0.998755	0.995934	0.986919	0.95745	0.862075	0.567331	0.365823	0.266886	0.201287	0.149933
1	0.999976	0.999892	0.999622	0.998761	0.995954	0.986983	0.957659	0.862753	0.569249	0.367568	0.268434	0.202705	0.151261
1	0.999976	0.999892	0.999624	0.998768	0.995973	0.987047	0.957866	0.863429	0.571161	0.369311	0.269981	0.204122	0.152587
1	0.999976	0.999893	0.999625	0.998774	0.995993	0.98711	0.958073	0.8641	0.573065	0.371051	0.271526	0.205539	0.153913
1	0.999977	0.999894	0.999627	0.99878	0.996013	0.987173	0.958278	0.864769	0.574963	0.372789	0.27307	0.206953	0.155238
1	0.999977	0.999894	0.999629	0.998786	0.996032	0.987236	0.958482	0.865434	0.576854	0.374524	0.274612	0.208367	0.156562
1	0.999977	0.999895	0.999631	0.998792	0.996052	0.987299	0.958686	0.866096	0.578739	0.376257	0.276152	0.209779	0.157885
1	0.999977	0.999895	0.999633	0.998798	0.996071	0.987361	0.958888	0.866755	0.580616	0.377986	0.277691	0.211191	0.159207
1	0.999977	0.999896	0.999635	0.998803	0.996091	0.987423	0.95909	0.86741	0.582487	0.379713	0.279228	0.212601	0.160528
1	0.999977	0.999896	0.999637	0.998809	0.99611	0.987484	0.95929	0.868062	0.584351	0.381438	0.280764	0.21401	0.161848
1	0.999978	0.999897	0.999638	0.998815	0.996129	0.987546	0.959489	0.868711	0.586208	0.383159	0.282298	0.215418	0.163167
1	0.999978	0.999898	0.99964	0.998821	0.996148	0.987606	0.959688	0.869357	0.588059	0.384878	0.28383	0.216824	0.164485
1	0.999978	0.999898	0.999642	0.998827	0.996167	0.987667	0.959885	0.87	0.589903	0.386595	0.285361	0.218229	0.165802
1	0.999978	0.999899	0.999644	0.998833	0.996185	0.987728	0.960082	0.870639	0.59174	0.388309	0.28689	0.219634	0.167118
1	0.999978	0.999899	0.999646	0.998838	0.996204	0.987788	0.960277	0.871276	0.59357	0.390019	0.288417	0.221037	0.168433
1	0.999978	0.9999	0.999647	0.998844	0.996223	0.987847	0.960472	0.871909	0.595394	0.391728	0.289943	0.222438	0.169748
1	0.999978	0.9999	0.999649	0.99885	0.996241	0.987907	0.960666	0.872539	0.59721	0.393433	0.291467	0.223839	0.171061
1	0.999979	0.999901	0.999651	0.998856	0.99626	0.987966	0.960858	0.873166	0.59902	0.395136	0.29299	0.225238	0.172373
1	0.999979	0.999901	0.999653	0.998861	0.996278	0.988025	0.96105	0.87379	0.600824	0.396836	0.294511	0.226637	0.173684
1	0.999979	0.999902	0.999654	0.998867	0.996296	0.988084	0.961241	0.87441	0.602621	0.398534	0.29603	0.228033	0.174995
1	0.999979	0.999902	0.999656	0.998872	0.996314	0.988142	0.961431	0.875028	0.604411	0.400229	0.297547	0.229429	0.176304
1	0.999979	0.999903	0.999658	0.998878	0.996333	0.9882	0.96162	0.875643	0.606194	0.401921	0.299063	0.230824	0.177612
1	0.999979	0.999903	0.99966	0.998883	0.996351	0.988258	0.961808	0.876254	0.607971	0.40361	0.300578	0.232217	0.17892
1	0.999979	0.999904	0.999661	0.998889	0.996368	0.988315	0.961995	0.876863	0.609741	0.405296	0.30209	0.233609	0.180226
1	0.99998	0.999904	0.999663	0.998894	0.996386	0.988373	0.962181	0.877469	0.611504	0.40698	0.303601	0.235	0.181531
1	0.99998	0.999905	0.999665	0.9989	0.996404	0.98843	0.962366	0.878071	0.613261	0.408661	0.305111	0.23639	0.182836
1	0.99998	0.999905	0.999666	0.998905	0.996422	0.988486	0.962551	0.878671	0.615011	0.41034	0.306618	0.237778	0.184139
1	0.99998	0.999906	0.999668	0.998911	0.996439	0.988543	0.962734	0.879268	0.616755	0.412015	0.308124	0.239165	0.185442
1	0.99998	0.999906	0.99967	0.998916	0.996457	0.988599	0.962917	0.879862	0.618492	0.413688	0.309628	0.240551	0.186743
1	0.99998	0.999907	0.999671	0.998921	0.996474	0.988655	0.963098	0.880452	0.620222	0.415358	0.311131	0.241936	0.188043
1	0.99998	0.999907	0.999673	0.998927	0.996491	0.98871	0.963279	0.88104	0.621946	0.417026	0.312632	0.24332	0.189343
1	0.99998	0.999908	0.999675	0.998932	0.996509	0.988766	0.963459	0.881625	0.623663	0.41869	0.314131	0.244702	0.190641
1	0.999981	0.999908	0.999676	0.998937	0.996526	0.988821	0.963638	0.882208	0.625373	0.420352	0.315629	0.246083	0.191939
1	0.999981	0.999909	0.999678	0.998943	0.996543	0.988875	0.963816	0.882787	0.627078	0.422011	0.317125	0.247463	0.193235
1	0.999981	0.999909	0.999679	0.998948	0.99656	0.98893	0.963993	0.883363	0.628775	0.423667	0.318619	0.248842	0.194531
1	0.999981	0.99991	0.999681	0.998953	0.996576	0.988984	0.96417	0.883937	0.630466	0.425321	0.320111	0.250219	0.195825
1	0.999981	0.99991	0.999683	0.998958	0.996593	0.989038	0.964345	0.884508	0.632151	0.426971	0.321602	0.251595	0.197118
1	0.999981	0.999911	0.999684	0.998963	0.99661	0.989092	0.96452	0.885076	0.633829	0.428619	0.323091	0.25297	0.198411
1	0.999981	0.999911	0.999686	0.998968	0.996627	0.989145	0.964694	0.885641	0.6355	0.430264	0.324579	0.254344	0.199702
1	0.999982	0.999912	0.999687	0.998973	0.996643	0.989198	0.964867	0.886203	0.637165	0.431907	0.326064	0.255716	0.200993
1	0.999982	0.999912	0.999689	0.998978	0.99666	0.989251	0.965039	0.886763	0.638824	0.433546	0.327548	0.257087	0.202282
1	0.999982	0.999913	0.999691	0.998984	0.996676	0.989304	0.96521	0.88732	0.640476	0.435183	0.329031	0.258457	0.20357
1	0.999982	0.999913	0.999692	0.998989	0.996692	0.989356	0.96538	0.887874	0.642121	0.436817	0.330511	0.259826	0.204858
1	0.999982	0.999914	0.999694	0.998994	0.996709	0.989408	0.96555	0.888426	0.64376	0.438448	0.33199	0.261193	0.206144
1	0.999982	0.999914	0.999695	0.998998	0.996725	0.98946	0.965719	0.888974	0.645393	0.440076	0.333467	0.262559	0.20743
1	0.999982	0.999915	0.999697	0.999003	0.996741	0.989512	0.965887	0.88952	0.64702	0.441702	0.334943	0.263924	0.208714
1	0.999982	0.999915	0.999698	0.999008	0.996757	0.989563	0.966054	0.890063	0.64864	0.443325	0.336416	0.265288	0.209997
1	0.999983	0.999915	0.9997	0.999013	0.996773	0.989614	0.96622	0.890604	0.650253	0.444945	0.337888	0.26665	0.211279
1	0.999983	0.999916	0.999701	0.999018	0.996788	0.989665	0.966385	0.891142	0.65186	0.446562	0.339358	0.268011	0.212561
1	0.999983	0.999916	0.999703	0.999023	0.996804	0.989716	0.96655	0.891677	0.653461	0.448176	0.340827	0.269371	0.213841
1	0.999983	0.999917	0.999704	0.999028	0.99682	0.989766	0.966714	0.89221	0.655056	0.449787	0.342294	0.270729	0.21512
1	0.999983	0.999917	0.999706	0.999033	0.996836	0.989816	0.966877	0.89274	0.656644	0.451396	0.343759	0.272087	0.216398
1	0.999983	0.999918	0.999707	0.999037	0.996851	0.989866	0.967039	0.893268	0.658226	0.453002	0.345222	0.273443	0.217676
1	0.999983	0.999918	0.999709	0.999042	0.996866	0.989916	0.967201	0.893792	0.659801	0.454604	0.346684	0.274797	0.218952
1	0.999983	0.999919	0.99971	0.999047	0.996882	0.989965	0.967361	0.894315	0.661371	0.456205	0.348143	0.276151	0.220227
1	0.999983	0.999919	0.999712	0.999052	0.996897	0.990014	0.967521	0.894834	0.662934	0.457802	0.349601	0.277503	0.221501
1	0.999984	0.999919	0.999713	0.999056	0.996912	0.990063	0.96768	0.895351	0.66449	0.459396	0.351058	0.278854	0.222774
1	0.999984	0.99992	0.999715	0.999061	0.996928	0.990112	0.967839	0.895866	0.666041	0.460988	0.352512	0.280203	0.224046
1	0.999984	0.99992	0.999716	0.999065	0.996943	0.99016	0.967996	0.896378	0.667585	0.462576	0.353965	0.281552	0.225317
1	0.999984	0.999921	0.999717	0.99907	0.996958	0.990208	0.968153	0.896888	0.669123	0.464162	0.355416	0.282899	0.226587
1	0.999984	0.999921	0.999719	0.999075	0.996973	0.990256	0.968309	0.897395	0.670655	0.465745	0.356865	0.284245	0.227856
1	0.999984	0.999922	0.99972	0.999079	0.996987	0.990304	0.968464	0.897899	0.67218	0.467325	0.358313	0.285589	0.229124
1	0.999984	0.999922	0.999722	0.999084	0.997002	0.990352	0.968618	0.898401	0.6737	0.468902	0.359759	0.286932	0.230391
1	0.999984	0.999922	0.999723	0.999088	0.997017	0.990399	0.968772	0.898901	0.675213	0.470477	0.361203	0.288274	0.231656
1	0.999984	0.999923	0.999724	0.999093	0.997031	0.990446	0.968925	0.899398	0.67672	0.472048	0.362645	0.289615	0.232921
1	0.999985	0.999923	0.999726	0.999097	0.997046	0.990493	0.969077	0.899893	0.678221	0.473617	0.364085	0.290954	0.234185
1	0.999985	0.999924	0.999727	0.999102	0.997061	0.990539	0.969229	0.900385	0.679716	0.475183	0.365524	0.292292	0.235448
1	0.999985	0.999924	0.999729	0.999106	0.997075	0.990586	0.969379	0.900875	0.681205	0.476746	0.366961	0.293629	0.236709
1	0.999985	0.999925	0.99973	0.999111	0.997089	0.990632	0.969529	0.901362	0.682687	0.478306	0.368396	0.294964	0.23797
1	0.999985	0.999925	0.999731	0.999115	0.997104	0.990678	0.969679	0.901847	0.684164	0.479863	0.369829	0.296298	0.239229
1	0.999985	0.999925	0.999733	0.999119	0.997118	0.990723	0.969827	0.90233	0.685634	0.481417	0.371261	0.297631	0.240488
1	0.999985	0.999926	0.999734	0.999124	0.997132	0.990769	0.969975	0.90281	0.687099	0.482968	0.372691	0.298962	0.241745
1	0.999985	0.999926	0.999735	0.999128	0.997146	0.990814	0.970122	0.903288	0.688557	0.484517	0.374119	0.300292	0.243002
1	0.999985	0.999927	0.999737	0.999132	0.99716	0.990859	0.970268	0.903763	0.69001	0.486062	0.375545	0.301621	0.244257
1	0.999986	0.999927	0.999738	0.999137	0.997174	0.990904	0.970414	0.904236	0.691456	0.487605	0.376969	0.302949	0.245511
1	0.999986	0.999927	0.999739	0.999141	0.997188	0.990948	0.970559	0.904707	0.692897	0.489145	0.378392	0.304275	0.246764
1	0.999986	0.999928	0.999741	0.999145	0.997202	0.990993	0.970703	0.905176	0.694331	0.490682	0.379813	0.3056	0.248016
1	0.999986	0.999928	0.999742	0.999149	0.997215	0.991037	0.970847	0.905642	0.69576	0.492216	0.381232	0.306924	0.249268
1	0.999986	0.999929	0.999743	0.999154	0.997229	0.991081	0.970989	0.906106	0.697182	0.493747	0.382649	0.308246	0.250518
1	0.999986	0.999929	0.999745	0.999158	0.997243	0.991124	0.971131	0.906567	0.698599	0.495275	0.384065	0.309567	0.251767
1	0.999986	0.999929	0.999746	0.999162	0.997256	0.991168	0.971273	0.907027	0.700009	0.4968	0.385478	0.310886	0.253014
1	0.999986	0.99993	0.999747	0.999166	0.99727	0.991211	0.971414	0.907484	0.701414	0.498323	0.38689	0.312205	0.254261
1	0.999986	0.99993	0.999748	0.99917	0.997283	0.991254	0.971554	0.907939	0.702813	0.499842	0.3883	0.313522	0.255507
1	0.999986	0.99993	0.99975	0.999174	0.997296	0.991297	0.971693	0.908391	0.704206	0.501359	0.389708	0.314837	0.256752
1	0.999987	0.999931	0.999751	0.999178	0.99731	0.991339	0.971832	0.908842	0.705593	0.502872	0.391114	0.316152	0.257995
1	0.999987	0.999931	0.999752	0.999182	0.997323	0.991382	0.97197	0.90929	0.706975	0.504383	0.392519	0.317465	0.259238
1	0.999987	0.999932	0.999753	0.999186	0.997336	0.991424	0.972107	0.909736	0.70835	0.505891	0.393922	0.318776	0.260479
1	0.999987	0.999932	0.999755	0.99919	0.997349	0.991466	0.972243	0.910179	0.70972	0.507396	0.395323	0.320087	0.26172
1	0.999987	0.999932	0.999756	0.999194	0.997362	0.991508	0.972379	0.910621	0.711084	0.508897	0.396722	0.321396	0.262959
1	0.999987	0.999933	0.999757	0.999198	0.997375	0.991549	0.972515	0.91106	0.712442	0.510396	0.398119	0.322703	0.264197
1	0.999987	0.999933	0.999758	0.999202	0.997388	0.991591	0.972649	0.911498	0.713795	0.511893	0.399514	0.324009	0.265435
1	0.999987	0.999933	0.99976	0.999206	0.997401	0.991632	0.972783	0.911933	0.715141	0.513386	0.400908	0.325314	0.266671
1	0.999987	0.999934	0.999761	0.99921	0.997413	0.991673	0.972916	0.912366	0.716482	0.514876	0.4023	0.326618	0.267906
1	0.999987	0.999934	0.999762	0.999214	0.997426	0.991714	0.973049	0.912796	0.717818	0.516363	0.40369	0.32792	0.26914
1	0.999987	0.999934	0.999763	0.999218	0.997439	0.991754	0.973181	0.913225	0.719147	0.517848	0.405078	0.329221	0.270373
1	0.999988	0.999935	0.999764	0.999222	0.997451	0.991795	0.973312	0.913652	0.720471	0.519329	0.406464	0.330521	0.271604
1	0.999988	0.999935	0.999766	0.999226	0.997464	0.991835	0.973443	0.914076	0.72179	0.520808	0.407849	0.331819	0.272835
1	0.999988	0.999936	0.999767	0.99923	0.997476	0.991875	0.973573	0.914499	0.723102	0.522283	0.409231	0.333116	0.274065
1	0.999988	0.999936	0.999768	0.999233	0.997489	0.991915	0.973703	0.914919	0.724409	0.523756	0.410612	0.334411	0.275293
1	0.999988	0.999936	0.999769	0.999237	0.997501	0.991954	0.973831	0.915337	0.725711	0.525226	0.411991	0.335706	0.276521
1	0.999988	0.999937	0.99977	0.999241	0.997513	0.991994	0.97396	0.915753	0.727007	0.526692	0.413368	0.336998	0.277747
1	0.999988	0.999937	0.999771	0.999245	0.997525	0.992033	0.974087	0.916167	0.728297	0.528156	0.414743	0.33829	0.278972
1	0.999988	0.999937	0.999773	0.999248	0.997538	0.992072	0.974214	0.91658	0.729582	0.529617	0.416116	0.33958	0.280197
1	0.999988	0.999938	0.999774	0.999252	0.99755	0.992111	0.97434	0.91699	0.730861	0.531075	0.417488	0.340869	0.28142
1	0.999988	0.999938	0.999775	0.999256	0.997562	0.99215	0.974466	0.917398	0.732134	0.53253	0.418857	0.342156	0.282642
1	0.999988	0.999938	0.999776	0.999259	0.997574	0.992188	0.974591	0.917804	0.733403	0.533982	0.420225	0.343442	0.283863
1	0.999988	0.999939	0.999777	0.999263	0.997586	0.992226	0.974716	0.918208	0.734665	0.535431	0.421591	0.344727	0.285083
1	0.999989	0.999939	0.999778	0.999267	0.997597	0.992264	0.974839	0.91861	0.735922	0.536877	0.422955	0.34601	0.286301
1	0.999989	0.999939	0.999779	0.99927	0.997609	0.992302	0.974963	0.91901	0.737174	0.53832	0.424317	0.347292	0.287519
1	0.999989	0.99994	0.999781	0.999274	0.997621	0.99234	0.975085	0.919408	0.738421	0.539761	0.425678	0.348573	0.288735
1	0.999989	0.99994	0.999782	0.999278	0.997633	0.992377	0.975207	0.919804	0.739661	0.541198	0.427036	0.349852	0.289951
1	0.999989	0.99994	0.999783	0.999281	0.997644	0.992415	0.975329	0.920198	0.740897	0.542632	0.428393	0.35113	0.291165
1	0.999989	0.999941	0.999784	0.999285	0.997656	0.992452	0.975449	0.92059	0.742127	0.544064	0.429748	0.352406	0.292378
1	0.999989	0.999941	0.999785	0.999288	0.997667	0.992489	0.97557	0.920981	0.743352	0.545492	0.4311	0.353681	0.293591
1	0.999989	0.999941	0.999786	0.999292	0.997679	0.992526	0.975689	0.921369	0.744571	0.546918	0.432451	0.354955	0.294802
1	0.999989	0.999942	0.999787	0.999295	0.99769	0.992562	0.975808	0.921756	0.745785	0.54834	0.433801	0.356227	0.296011
1	0.999989	0.999942	0.999788	0.999299	0.997702	0.992599	0.975927	0.92214	0.746994	0.54976	0.435148	0.357498	0.29722
1	0.999989	0.999942	0.999789	0.999302	0.997713	0.992635	0.976045	0.922523	0.748197	0.551176	0.436493	0.358768	0.298428
1	0.999989	0.999943	0.99979	0.999306	0.997724	0.992671	0.976162	0.922904	0.749396	0.55259	0.437837	0.360036	0.299635
1	0.99999	0.999943	0.999791	0.999309	0.997735	0.992707	0.976279	0.923283	0.750588	0.554001	0.439178	0.361303	0.30084
1	0.99999	0.999943	0.999792	0.999312	0.997746	0.992743	0.976395	0.92366	0.751776	0.555408	0.440518	0.362568	0.302044
1	0.99999	0.999944	0.999793	0.999316	0.997757	0.992778	0.976511	0.924035	0.752958	0.556813	0.441856	0.363832	0.303248
1	0.99999	0.999944	0.999795	0.999319	0.997768	0.992814	0.976626	0.924408	0.754136	0.558215	0.443192	0.365095	0.30445
1	0.99999	0.999944	0.999796	0.999323	0.997779	0.992849	0.97674	0.92478	0.755308	0.559614	0.444526	0.366356	0.305651
1	0.99999	0.999944	0.999797	0.999326	0.99779	0.992884	0.976854	0.925149	0.756474	0.56101	0.445858	0.367616	0.306851
1	0.99999	0.999945	0.999798	0.999329	0.997801	0.992919	0.976967	0.925517	0.757636	0.562402	0.447188	0.368874	0.30805
1	0.99999	0.999945	0.999799	0.999333	0.997812	0.992953	0.97708	0.925883	0.758793	0.563792	0.448517	0.370131	0.309247
1	0.99999	0.999945	0.9998	0.999336	0.997823	0.992988	0.977192	0.926248	0.759944	0.565179	0.449843	0.371387	0.310444
1	0.99999	0.999946	0.999801	0.999339	0.997833	0.993022	0.977304	0.92661	0.76109	0.566563	0.451168	0.372641	0.311639
1	0.99999	0.999946	0.999802	0.999342	0.997844	0.993056	0.977415	0.926971	0.762232	0.567944	0.452491	0.373894	0.312834
1	0.99999	0.999946	0.999803	0.999346	0.997855	0.99309	0.977526	0.92733	0.763368	0.569322	0.453811	0.375146	0.314027
1	0.99999	0.999947	0.999804	0.999349	0.997865	0.993124	0.977636	0.927687	0.764499	0.570698	0.45513	0.376396	0.315219
1	0.99999	0.999947	0.999805	0.999352	0.997876	0.993158	0.977745	0.928042	0.765625	0.57207	0.456447	0.377644	0.31641
1	0.999991	0.999947	0.999806	0.999355	0.997886	0.993192	0.977854	0.928396	0.766746	0.573439	0.457762	0.378892	0.3176
1	0.999991	0.999947	0.999807	0.999359	0.997896	0.993225	0.977963	0.928748	0.767862	0.574805	0.459076	0.380138	0.318789
1	0.999991	0.999948	0.999808	0.999362	0.997907	0.993258	0.978071	0.929098	0.768973	0.576168	0.460387	0.381382	0.319976
1	0.999991	0.999948	0.999809	0.999365	0.997917	0.993291	0.978178	0.929446	0.770079	0.577529	0.461696	0.382625	0.321163
1	0.999991	0.999948	0.99981	0.999368	0.997927	0.993324	0.978285	0.929793	0.77118	0.578886	0.463004	0.383867	0.322348
1	0.999991	0.999949	0.999811	0.999371	0.997937	0.993357	0.978391	0.930138	0.772276	0.58024	0.464309	0.385107	0.323532
1	0.999991	0.999949	0.999812	0.999374	0.997948	0.993389	0.978497	0.930481	0.773367	0.581592	0.465613	0.386346	0.324715
1	0.999991	0.999949	0.999812	0.999377	0.997958	0.993422	0.978603	0.930823	0.774453	0.58294	0.466915	0.387583	0.325897
1	0.999991	0.999949	0.999813	0.99938	0.997968	0.993454	0.978707	0.931163	0.775535	0.584285	0.468215	0.388819	0.327078
1	0.999991	0.99995	0.999814	0.999384	0.997978	0.993486	0.978812	0.931501	0.776611	0.585628	0.469513	0.390054	0.328258
1	0.999991	0.99995	0.999815	0.999387	0.997988	0.993518	0.978915	0.931838	0.777683	0.586967	0.470809	0.391287	0.329436
1	0.999991	0.99995	0.999816	0.99939	0.997997	0.99355	0.979019	0.932173	0.77875	0.588304	0.472103	0.392519	0.330614
1	0.999991	0.999951	0.999817	0.999393	0.998007	0.993581	0.979121	0.932506	0.779812	0.589638	0.473395	0.393749	0.33179
1	0.999991	0.999951	0.999818	0.999396	0.998017	0.993613	0.979224	0.932838	0.780869	0.590968	0.474685	0.394978	0.332965
1	0.999991	0.999951	0.999819	0.999399	0.998027	0.993644	0.979325	0.933168	0.781922	0.592296	0.475973	0.396206	0.334139
1	0.999992	0.999951	0.99982	0.999402	0.998036	0.993675	0.979427	0.933496	0.78297	0.59362	0.47726	0.397432	0.335312
1	0.999992	0.999952	0.999821	0.999405	0.998046	0.993706	0.979527	0.933823	0.784013	0.594942	0.478544	0.398656	0.336484
1	0.999992	0.999952	0.999822	0.999408	0.998056	0.993737	0.979628	0.934148	0.785051	0.596261	0.479827	0.39988	0.337654
1	0.999992	0.999952	0.999823	0.99941	0.998065	0.993768	0.979727	0.934472	0.786084	0.597577	0.481108	0.401102	0.338824
1	0.999992	0.999952	0.999824	0.999413	0.998075	0.993798	0.979827	0.934794	0.787113	0.598889	0.482386	0.402322	0.339992
1	0.999992	0.999953	0.999825	0.999416	0.998084	0.993828	0.979925	0.935114	0.788137	0.600199	0.483663	0.403541	0.341159
1	0.999992	0.999953	0.999825	0.999419	0.998094	0.993859	0.980024	0.935433	0.789157	0.601506	0.484938	0.404758	0.342325
1	0.999992	0.999953	0.999826	0.999422	0.998103	0.993889	0.980122	0.93575	0.790172	0.60281	0.486211	0.405975	0.34349
1	0.999992	0.999953	0.999827	0.999425	0.998112	0.993919	0.980219	0.936066	0.791182	0.604111	0.487482	0.407189	0.344654
1	0.999992	0.999954	0.999828	0.999428	0.998122	0.993949	0.980316	0.93638	0.792188	0.605409	0.488751	0.408402	0.345816
1	0.999992	0.999954	0.999829	0.999431	0.998131	0.993978	0.980412	0.936693	0.793189	0.606704	0.490018	0.409614	0.346978
1	0.999992	0.999954	0.99983	0.999433	0.99814	0.994008	0.980508	0.937004	0.794185	0.607996	0.491283	0.410825	0.348138
1	0.999992	0.999954	0.999831	0.999436	0.998149	0.994037	0.980604	0.937313	0.795177	0.609285	0.492546	0.412034	0.349297
1	0.999992	0.999955	0.999832	0.999439	0.998158	0.994066	0.980699	0.937621	0.796165	0.610571	0.493808	0.413241	0.350455
1	0.999992	0.999955	0.999832	0.999442	0.998167	0.994095	0.980793	0.937928	0.797147	0.611854	0.495067	0.414447	0.351612
1	0.999992	0.999955	0.999833	0.999445	0.998176	0.994124	0.980887	0.938233	0.798126	0.613134	0.496325	0.415652	0.352767
1	0.999993	0.999955	0.999834	0.999447	0.998185	0.994153	0.980981	0.938536	0.7991	0.614412	0.49758	0.416855	0.353922
1	0.999993	0.999956	0.999835	0.99945	0.998194	0.994182	0.981074	0.938838	0.800069	0.615686	0.498834	0.418057	0.355075
1	0.999993	0.999956	0.999836	0.999453	0.998203	0.99421	0.981167	0.939139	0.801034	0.616957	0.500085	0.419257	0.356227
1	0.999993	0.999956	0.999837	0.999455	0.998212	0.994239	0.981259	0.939438	0.801995	0.618226	0.501335	0.420456	0.357378
1	0.999993	0.999956	0.999837	0.999458	0.998221	0.994267	0.981351	0.939735	0.802951	0.619491	0.502583	0.421653	0.358528
1	0.999993	0.999957	0.999838	0.999461	0.998229	0.994295	0.981442	0.940031	0.803902	0.620753	0.503828	0.422849	0.359677
1	0.999993	0.999957	0.999839	0.999464	0.998238	0.994323	0.981533	0.940326	0.80485	0.622013	0.505072	0.424044	0.360824
1	0.999993	0.999957	0.99984	0.999466	0.998247	0.994351	0.981623	0.940619	0.805793	0.62327	0.506314	0.425237	0.361971
1	0.999993	0.999957	0.999841	0.999469	0.998255	0.994378	0.981713	0.940911	0.806731	0.624523	0.507554	0.426429	0.363116
1	0.999993	0.999958	0.999842	0.999471	0.998264	0.994406	0.981803	0.941201	0.807666	0.625774	0.508792	0.427619	0.36426
1	0.999993	0.999958	0.999842	0.999474	0.998272	0.994433	0.981892	0.94149	0.808595	0.627021	0.510028	0.428808	0.365403
1	0.999993	0.999958	0.999843	0.999477	0.998281	0.994461	0.981981	0.941778	0.809521	0.628266	0.511262	0.429995	0.366545
1	0.999993	0.999958	0.999844	0.999479	0.998289	0.994488	0.982069	0.942064	0.810443	0.629508	0.512494	0.431181	0.367685
1	0.999993	0.999959	0.999845	0.999482	0.998298	0.994515	0.982157	0.942348	0.81136	0.630747	0.513724	0.432365	0.368825
1	0.999993	0.999959	0.999846	0.999484	0.998306	0.994542	0.982244	0.942631	0.812272	0.631983	0.514953	0.433548	0.369963
1	0.999993	0.999959	0.999846	0.999487	0.998314	0.994568	0.982331	0.942913	0.813181	0.633216	0.516179	0.43473	0.3711
1	0.999993	0.999959	0.999847	0.99949	0.998323	0.994595	0.982417	0.943194	0.814086	0.634446	0.517403	0.43591	0.372236
1	0.999993	0.99996	0.999848	0.999492	0.998331	0.994621	0.982504	0.943473	0.814986	0.635673	0.518625	0.437088	0.373371
1	0.999993	0.99996	0.999849	0.999495	0.998339	0.994648	0.982589	0.943751	0.815882	0.636897	0.519846	0.438265	0.374504
1	0.999994	0.99996	0.999849	0.999497	0.998347	0.994674	0.982674	0.944027	0.816774	0.638118	0.521064	0.439441	0.375637
1	0.999994	0.99996	0.99985	0.9995	0.998355	0.9947	0.982759	0.944302	0.817661	0.639336	0.522281	0.440615	0.376768
1	0.999994	0.99996	0.999851	0.999502	0.998363	0.994726	0.982844	0.944575	0.818545	0.640551	0.523495	0.441788	0.377898
1	0.999994	0.999961	0.999852	0.999505	0.998372	0.994752	0.982928	0.944848	0.819424	0.641764	0.524708	0.442959	0.379027
1	0.999994	0.999961	0.999852	0.999507	0.99838	0.994778	0.983011	0.945119	0.8203	0.642973	0.525918	0.444129	0.380154
1	0.999994	0.999961	0.999853	0.999509	0.998387	0.994803	0.983095	0.945388	0.821171	0.64418	0.527127	0.445298	0.381281
1	0.999994	0.999961	0.999854	0.999512	0.998395	0.994829	0.983177	0.945657	0.822038	0.645383	0.528334	0.446464	0.382406
1	0.999994	0.999962	0.999855	0.999514	0.998403	0.994854	0.98326	0.945923	0.822901	0.646584	0.529539	0.44763	0.38353
1	0.999994	0.999962	0.999855	0.999517	0.998411	0.994879	0.983342	0.946189	0.823761	0.647782	0.530741	0.448794	0.384653
1	0.999994	0.999962	0.999856	0.999519	0.998419	0.994904	0.983423	0.946453	0.824616	0.648976	0.531942	0.449956	0.385775
1	0.999994	0.999962	0.999857	0.999521	0.998427	0.994929	0.983504	0.946716	0.825467	0.650168	0.533141	0.451117	0.386896
1	0.999994	0.999962	0.999858	0.999524	0.998434	0.994954	0.983585	0.946978	0.826314	0.651357	0.534338	0.452277	0.388015
1	0.999994	0.999963	0.999858	0.999526	0.998442	0.994979	0.983666	0.947239	0.827157	0.652543	0.535533	0.453435	0.389134
1	0.999994	0.999963	0.999859	0.999529	0.99845	0.995003	0.983746	0.947498	0.827996	0.653726	0.536726	0.454592	0.390251
1	0.999994	0.999963	0.99986	0.999531	0.998457	0.995028	0.983825	0.947756	0.828832	0.654906	0.537917	0.455747	0.391367
1	0.999994	0.999963	0.999861	0.999533	0.998465	0.995052	0.983904	0.948012	0.829663	0.656084	0.539106	0.4569	0.392481
1	0.999994	0.999963	0.999861	0.999536	0.998473	0.995077	0.983983	0.948268	0.830491	0.657258	0.540293	0.458053	0.393595
1	0.999994	0.999964	0.999862	0.999538	0.99848	0.995101	0.984062	0.948522	0.831314	0.658429	0.541478	0.459203	0.394707
1	0.999994	0.999964	0.999863	0.99954	0.998488	0.995125	0.98414	0.948775	0.832134	0.659598	0.542661	0.460353	0.395818
1	0.999994	0.999964	0.999863	0.999542	0.998495	0.995149	0.984217	0.949026	0.83295	0.660763	0.543842	0.4615	0.396928
1	0.999994	0.999964	0.999864	0.999545	0.998502	0.995172	0.984295	0.949277	0.833762	0.661926	0.545021	0.462647	0.398037
1	0.999995	0.999964	0.999865	0.999547	0.99851	0.995196	0.984372	0.949526	0.83457	0.663086	0.546198	0.463792	0.399145
1	0.999995	0.999965	0.999865	0.999549	0.998517	0.99522	0.984448	0.949774	0.835374	0.664243	0.547373	0.464935	0.400251
1	0.999995	0.999965	0.999866	0.999551	0.998524	0.995243	0.984524	0.95002	0.836175	0.665397	0.548547	0.466077	0.401356
1	0.999995	0.999965	0.999867	0.999554	0.998532	0.995266	0.9846	0.950266	0.836972	0.666548	0.549718	0.467217	0.40246
1	0.999995	0.999965	0.999868	0.999556	0.998539	0.99529	0.984675	0.95051	0.837765	0.667696	0.550887	0.468356	0.403563
1	0.999995	0.999965	0.999868	0.999558	0.998546	0.995313	0.984751	0.950753	0.838554	0.668841	0.552055	0.469494	0.404665
1	0.999995	0.999966	0.999869	0.99956	0.998553	0.995336	0.984825	0.950995	0.83934	0.669983	0.55322	0.47063	0.405765
1	0.999995	0.999966	0.99987	0.999562	0.99856	0.995358	0.984899	0.951236	0.840122	0.671123	0.554383	0.471764	0.406865
1	0.999995	0.999966	0.99987	0.999565	0.998567	0.995381	0.984973	0.951475	0.8409	0.672259	0.555545	0.472897	0.407963
1	0.999995	0.999966	0.999871	0.999567	0.998574	0.995404	0.985047	0.951714	0.841674	0.673393	0.556704	0.474029	0.40906
1	0.999995	0.999966	0.999872	0.999569	0.998581	0.995426	0.98512	0.951951	0.842445	0.674524	0.557862	0.475159	0.410155
1	0.999995	0.999967	0.999872	0.999571	0.998588	0.995449	0.985193	0.952187	0.843213	0.675652	0.559017	0.476287	0.41125
1	0.999995	0.999967	0.999873	0.999573	0.998595	0.995471	0.985266	0.952422	0.843976	0.676777	0.560171	0.477414	0.412343
1	0.999995	0.999967	0.999873	0.999575	0.998602	0.995493	0.985338	0.952655	0.844736	0.677899	0.561322	0.47854	0.413435
1	0.999995	0.999967	0.999874	0.999577	0.998609	0.995515	0.98541	0.952888	0.845492	0.679018	0.562472	0.479664	0.414526
1	0.999995	0.999967	0.999875	0.99958	0.998616	0.995537	0.985481	0.953119	0.846245	0.680134	0.563619	0.480786	0.415616
1	0.999995	0.999968	0.999875	0.999582	0.998623	0.995559	0.985552	0.953349	0.846994	0.681248	0.564765	0.481908	0.416704
1	0.999995	0.999968	0.999876	0.999584	0.998629	0.995581	0.985623	0.953579	0.84774	0.682358	0.565909	0.483027	0.417792
1	0.999995	0.999968	0.999877	0.999586	0.998636	0.995603	0.985693	0.953807	0.848482	0.683466	0.56705	0.484145	0.418878
1	0.999995	0.999968	0.999877	0.999588	0.998643	0.995624	0.985763	0.954033	0.849221	0.684571	0.56819	0.485262	0.419963
1	0.999995	0.999968	0.999878	0.99959	0.99865	0.995646	0.985833	0.954259	0.849956	0.685673	0.569328	0.486377	0.421046
1	0.999995	0.999968	0.999879	0.999592	0.998656	0.995667	0.985902	0.954484	0.850687	0.686772	0.570464	0.487491	0.422129
1	0.999995	0.999969	0.999879	0.999594	0.998663	0.995688	0.985971	0.954707	0.851416	0.687868	0.571597	0.488603	0.42321
1	0.999995	0.999969	0.99988	0.999596	0.998669	0.995709	0.98604	0.95493	0.85214	0.688962	0.572729	0.489714	0.42429
1	0.999995	0.999969	0.99988	0.999598	0.998676	0.99573	0.986109	0.955151	0.852861	0.690052	0.573859	0.490823	0.425369
1	0.999996	0.999969	0.999881	0.9996	0.998682	0.995751	0.986177	0.955371	0.853579	0.69114	0.574987	0.491931	0.426447
1	0.999996	0.999969	0.999882	0.999602	0.998689	0.995772	0.986244	0.955591	0.854293	0.692225	0.576113	0.493037	0.427523
1	0.999996	0.999969	0.999882	0.999604	0.998695	0.995793	0.986312	0.955809	0.855004	0.693307	0.577236	0.494141	0.428599
1	0.999996	0.99997	0.999883	0.999606	0.998702	0.995813	0.986379	0.956026	0.855712	0.694386	0.578358	0.495245	0.429673
1	0.999996	0.99997	0.999883	0.999608	0.998708	0.995834	0.986445	0.956242	0.856416	0.695463	0.579478	0.496346	0.430746
1	0.999996	0.99997	0.999884	0.99961	0.998714	0.995854	0.986512	0.956456	0.857117	0.696536	0.580596	0.497447	0.431817
1	0.999996	0.99997	0.999885	0.999612	0.998721	0.995875	0.986578	0.95667	0.857814	0.697607	0.581712	0.498545	0.432888
1	0.999996	0.99997	0.999885	0.999614	0.998727	0.995895	0.986644	0.956883	0.858509	0.698674	0.582826	0.499643	0.433957
1	0.999996	0.999971	0.999886	0.999616	0.998733	0.995915	0.986709	0.957095	0.859199	0.699739	0.583938	0.500738	0.435025
1	0.999996	0.999971	0.999886	0.999617	0.99874	0.995935	0.986774	0.957306	0.859887	0.700802	0.585048	0.501833	0.436092
1	0.999996	0.999971	0.999887	0.999619	0.998746	0.995955	0.986839	0.957515	0.860571	0.701861	0.586156	0.502925	0.437157
1	0.999996	0.999971	0.999888	0.999621	0.998752	0.995975	0.986903	0.957724	0.861252	0.702917	0.587262	0.504017	0.438222
1	0.999996	0.999971	0.999888	0.999623	0.998758	0.995994	0.986967	0.957931	0.86193	0.703971	0.588366	0.505106	0.439285
1	0.999996	0.999971	0.999889	0.999625	0.998764	0.996014	0.987031	0.958138	0.862604	0.705022	0.589469	0.506195	0.440347
1	0.999996	0.999972	0.999889	0.999627	0.99877	0.996034	0.987095	0.958344	0.863275	0.70607	0.590569	0.507281	0.441408
1	0.999996	0.999972	0.99989	0.999629	0.998776	0.996053	0.987158	0.958548	0.863943	0.707115	0.591667	0.508367	0.442467
1	0.999996	0.999972	0.99989	0.999631	0.998782	0.996072	0.987221	0.958752	0.864608	0.708157	0.592763	0.50945	0.443526
1	0.999996	0.999972	0.999891	0.999632	0.998788	0.996092	0.987283	0.958954	0.86527	0.709197	0.593857	0.510532	0.444583
1	0.999996	0.999972	0.999892	0.999634	0.998794	0.996111	0.987346	0.959156	0.865928	0.710234	0.594949	0.511613	0.445639
1	0.999996	0.999972	0.999892	0.999636	0.9988	0.99613	0.987408	0.959356	0.866584	0.711268	0.59604	0.512692	0.446693
1	0.999996	0.999972	0.999893	0.999638	0.998806	0.996149	0.987469	0.959556	0.867236	0.712299	0.597128	0.51377	0.447747
1	0.999996	0.999973	0.999893	0.99964	0.998812	0.996168	0.987531	0.959754	0.867885	0.713327	0.598214	0.514846	0.448799
1	0.999996	0.999973	0.999894	0.999641	0.998818	0.996187	0.987592	0.959952	0.868531	0.714353	0.599299	0.515921	0.44985
1	0.999996	0.999973	0.999894	0.999643	0.998824	0.996205	0.987652	0.960149	0.869174	0.715376	0.600381	0.516994	0.4509
1	0.999996	0.999973	0.999895	0.999645	0.998829	0.996224	0.987713	0.960344	0.869813	0.716396	0.601461	0.518066	0.451949
1	0.999996	0.999973	0.999895	0.999647	0.998835	0.996242	0.987773	0.960539	0.87045	0.717413	0.60254	0.519136	0.452996
1	0.999996	0.999973	0.999896	0.999649	0.998841	0.996261	0.987833	0.960733	0.871083	0.718427	0.603616	0.520205	0.454042
1	0.999996	0.999974	0.999897	0.99965	0.998847	0.996279	0.987893	0.960926	0.871714	0.719439	0.604691	0.521272	0.455087
1	0.999996	0.999974	0.999897	0.999652	0.998852	0.996297	0.987952	0.961117	0.872342	0.720448	0.605763	0.522338	0.456131
1	0.999996	0.999974	0.999898	0.999654	0.998858	0.996315	0.988011	0.961308	0.872966	0.721454	0.606834	0.523402	0.457174
1	0.999996	0.999974	0.999898	0.999655	0.998864	0.996334	0.98807	0.961498	0.873588	0.722457	0.607902	0.524465	0.458215
1	0.999997	0.999974	0.999899	0.999657	0.998869	0.996352	0.988128	0.961687	0.874206	0.723458	0.608969	0.525526	0.459255
1	0.999997	0.999974	0.999899	0.999659	0.998875	0.996369	0.988186	0.961875	0.874822	0.724455	0.610033	0.526585	0.460294
1	0.999997	0.999974	0.9999	0.999661	0.99888	0.996387	0.988244	0.962063	0.875434	0.725451	0.611096	0.527644	0.461331
1	0.999997	0.999975	0.9999	0.999662	0.998886	0.996405	0.988302	0.962249	0.876044	0.726443	0.612156	0.5287	0.462368
1	0.999997	0.999975	0.999901	0.999664	0.998891	0.996423	0.988359	0.962434	0.87665	0.727432	0.613215	0.529755	0.463403
1	0.999997	0.999975	0.999901	0.999666	0.998897	0.99644	0.988416	0.962619	0.877254	0.728419	0.614272	0.530809	0.464437
1	0.999997	0.999975	0.999902	0.999667	0.998902	0.996458	0.988473	0.962802	0.877855	0.729403	0.615326	0.531861	0.46547
1	0.999997	0.999975	0.999902	0.999669	0.998908	0.996475	0.988529	0.962985	0.878453	0.730384	0.616379	0.532912	0.466501
1	0.999997	0.999975	0.999903	0.999671	0.998913	0.996492	0.988585	0.963167	0.879048	0.731363	0.61743	0.533961	0.467532
1	0.999997	0.999975	0.999903	0.999672	0.998918	0.996509	0.988641	0.963347	0.87964	0.732339	0.618479	0.535008	0.468561
1	0.999997	0.999976	0.999904	0.999674	0.998924	0.996526	0.988697	0.963527	0.880229	0.733312	0.619526	0.536054	0.469589
1	0.999997	0.999976	0.999904	0.999675	0.998929	0.996543	0.988752	0.963706	0.880816	0.734282	0.62057	0.537099	0.470615
1	0.999997	0.999976	0.999905	0.999677	0.998934	0.99656	0.988807	0.963885	0.881399	0.73525	0.621613	0.538142	0.471641
1	0.999997	0.999976	0.999905	0.999679	0.998939	0.996577	0.988862	0.964062	0.88198	0.736214	0.622654	0.539184	0.472665
1	0.999997	0.999976	0.999906	0.99968	0.998945	0.996594	0.988916	0.964238	0.882558	0.737177	0.623693	0.540224	0.473688
1	0.999997	0.999976	0.999906	0.999682	0.99895	0.996611	0.988971	0.964414	0.883133	0.738136	0.62473	0.541262	0.474709
1	0.999997	0.999976	0.999907	0.999683	0.998955	0.996627	0.989025	0.964589	0.883706	0.739093	0.625765	0.542299	0.47573
1	0.999997	0.999977	0.999907	0.999685	0.99896	0.996644	0.989079	0.964762	0.884276	0.740047	0.626798	0.543335	0.476749
1	0.999997	0.999977	0.999908	0.999687	0.998965	0.99666	0.989132	0.964935	0.884842	0.740998	0.627829	0.544369	0.477767
1	0.999997	0.999977	0.999908	0.999688	0.99897	0.996677	0.989185	0.965108	0.885407	0.741947	0.628858	0.545401	0.478784
1	0.999997	0.999977	0.999909	0.99969	0.998975	0.996693	0.989238	0.965279	0.885968	0.742892	0.629885	0.546432	0.479799
1	0.999997	0.999977	0.999909	0.999691	0.99898	0.996709	0.989291	0.965449	0.886527	0.743836	0.63091	0.547461	0.480814
1	0.999997	0.999977	0.99991	0.999693	0.998985	0.996725	0.989343	0.965619	0.887083	0.744776	0.631934	0.548489	0.481827
1	0.999997	0.999977	0.99991	0.999694	0.99899	0.996741	0.989396	0.965788	0.887636	0.745714	0.632955	0.549516	0.482839
1	0.999997	0.999978	0.99991	0.999696	0.998995	0.996757	0.989447	0.965956	0.888187	0.746649	0.633974	0.550541	0.483849
1	0.999997	0.999978	0.999911	0.999697	0.999	0.996773	0.989499	0.966123	0.888735	0.747581	0.634991	0.551564	0.484859
1	0.999997	0.999978	0.999911	0.999699	0.999005	0.996789	0.989551	0.966289	0.88928	0.748511	0.636007	0.552586	0.485867
1	0.999997	0.999978	0.999912	0.9997	0.99901	0.996805	0.989602	0.966455	0.889823	0.749438	0.63702	0.553606	0.486874
1	0.999997	0.999978	0.999912	0.999702	0.999015	0.996821	0.989653	0.966619	0.890363	0.750363	0.638032	0.554625	0.48788
1	0.999997	0.999978	0.999913	0.999703	0.99902	0.996836	0.989703	0.966783	0.8909	0.751284	0.639041	0.555642	0.488884
1	0.999997	0.999978	0.999913	0.999705	0.999025	0.996852	0.989754	0.966946	0.891435	0.752203	0.640048	0.556658	0.489887
1	0.999997	0.999978	0.999914	0.999706	0.999029	0.996867	0.989804	0.967108	0.891967	0.75312	0.641054	0.557672	0.490889
1	0.999997	0.999979	0.999914	0.999708	0.999034	0.996882	0.989854	0.96727	0.892497	0.754034	0.642058	0.558685	0.49189
1	0.999997	0.999979	0.999915	0.999709	0.999039	0.996898	0.989904	0.967431	0.893024	0.754945	0.643059	0.559696	0.49289
1	0.999997	0.999979	0.999915	0.999711	0.999044	0.996913	0.989953	0.96759	0.893548	0.755853	0.644059	0.560706	0.493888
1	0.999997	0.999979	0.999915	0.999712	0.999048	0.996928	0.990002	0.96775	0.89407	0.756759	0.645056	0.561714	0.494885
1	0.999997	0.999979	0.999916	0.999714	0.999053	0.996943	0.990051	0.967908	0.89459	0.757662	0.646052	0.562721	0.495881
1	0.999997	0.999979	0.999916	0.999715	0.999058	0.996958	0.9901	0.968065	0.895107	0.758562	0.647046	0.563726	0.496876
1	0.999997	0.999979	0.999917	0.999716	0.999062	0.996973	0.990148	0.968222	0.895621	0.75946	0.648038	0.56473	0.497869
1	0.999997	0.999979	0.999917	0.999718	0.999067	0.996988	0.990197	0.968378	0.896133	0.760356	0.649028	0.565732	0.498861
1	0.999998	0.99998	0.999918	0.999719	0.999072	0.997003	0.990245	0.968533	0.896643	0.761248	0.650016	0.566733	0.499852
1	0.999998	0.99998	0.999918	0.999721	0.999076	0.997017	0.990292	0.968688	0.897149	0.762138	0.651001	0.567732	0.500842
1	0.999998	0.99998	0.999918	0.999722	0.999081	0.997032	0.99034	0.968841	0.897654	0.763025	0.651985	0.56873	0.50183
1	0.999998	0.99998	0.999919	0.999723	0.999085	0.997047	0.990387	0.968994	0.898156	0.76391	0.652968	0.569726	0.502817
1	0.999998	0.99998	0.999919	0.999725	0.99909	0.997061	0.990434	0.969147	0.898656	0.764792	0.653948	0.57072	0.503803
1	0.999998	0.99998	0.99992	0.999726	0.999094	0.997075	0.990481	0.969298	0.899153	0.765672	0.654926	0.571713	0.504788
1	0.999998	0.99998	0.99992	0.999728	0.999099	0.99709	0.990528	0.969449	0.899647	0.766549	0.655902	0.572705	0.505771
1	0.999998	0.99998	0.999921	0.999729	0.999103	0.997104	0.990574	0.969599	0.90014	0.767423	0.656876	0.573695	0.506754
1	0.999998	0.99998	0.999921	0.99973	0.999108	0.997118	0.99062	0.969748	0.90063	0.768295	0.657849	0.574683	0.507735
1	0.999998	0.999981	0.999921	0.999732	0.999112	0.997132	0.990666	0.969896	0.901117	0.769164	0.658819	0.57567	0.508714
1	0.999998	0.999981	0.999922	0.999733	0.999116	0.997146	0.990712	0.970044	0.901602	0.77003	0.659787	0.576656	0.509693
1	0.999998	0.999981	0.999922	0.999734	0.999121	0.99716	0.990757	0.970191	0.902085	0.770894	0.660754	0.57764	0.51067
1	0.999998	0.999981	0.999923	0.999736	0.999125	0.997174	0.990803	0.970337	0.902566	0.771756	0.661718	0.578622	0.511646
1	0.999998	0.999981	0.999923	0.999737	0.999129	0.997188	0.990848	0.970483	0.903044	0.772615	0.662681	0.579603	0.512621
1	0.999998	0.999981	0.999923	0.999738	0.999134	0.997202	0.990893	0.970628	0.90352	0.773471	0.663641	0.580583	0.513595
1	0.999998	0.999981	0.999924	0.99974	0.999138	0.997216	0.990937	0.970772	0.903993	0.774324	0.6646	0.581561	0.514567
1	0.999998	0.999981	0.999924	0.999741	0.999142	0.997229	0.990982	0.970915	0.904464	0.775175	0.665557	0.582537	0.515538
1	0.999998	0.999981	0.999925	0.999742	0.999146	0.997243	0.991026	0.971058	0.904933	0.776024	0.666512	0.583512	0.516508
1	0.999998	0.999982	0.999925	0.999743	0.999151	0.997256	0.99107	0.9712	0.9054	0.77687	0.667465	0.584485	0.517476
1	0.999998	0.999982	0.999925	0.999745	0.999155	0.99727	0.991113	0.971342	0.905864	0.777713	0.668415	0.585457	0.518444
1	0.999998	0.999982	0.999926	0.999746	0.999159	0.997283	0.991157	0.971482	0.906326	0.778554	0.669364	0.586427	0.51941
1	0.999998	0.999982	0.999926	0.999747	0.999163	0.997297	0.9912	0.971622	0.906786	0.779392	0.670312	0.587396	0.520375
1	0.999998	0.999982	0.999927	0.999749	0.999167	0.99731	0.991243	0.971761	0.907243	0.780228	0.671257	0.588363	0.521338
1	0.999998	0.999982	0.999927	0.99975	0.999171	0.997323	0.991286	0.9719	0.907699	0.781061	0.6722	0.589329	0.522301
1	0.999998	0.999982	0.999927	0.999751	0.999175	0.997336	0.991329	0.972038	0.908152	0.781892	0.673141	0.590293	0.523262
1	0.999998	0.999982	0.999928	0.999752	0.999179	0.997349	0.991371	0.972175	0.908603	0.78272	0.67408	0.591256	0.524222
1	0.999998	0.999982	0.999928	0.999753	0.999183	0.997362	0.991414	0.972312	0.909051	0.783546	0.675018	0.592217	0.525181
1	0.999998	0.999983	0.999928	0.999755	0.999187	0.997375	0.991456	0.972448	0.909498	0.784369	0.675953	0.593177	0.526138
1	0.999998	0.999983	0.999929	0.999756	0.999191	0.997388	0.991498	0.972583	0.909942	0.78519	0.676887	0.594135	0.527094
1	0.999998	0.999983	0.999929	0.999757	0.999195	0.997401	0.991539	0.972717	0.910384	0.786008	0.677818	0.595092	0.528049
1	0.999998	0.999983	0.99993	0.999758	0.999199	0.997414	0.991581	0.972851	0.910824	0.786823	0.678748	0.596047	0.529003
1	0.999998	0.999983	0.99993	0.99976	0.999203	0.997426	0.991622	0.972985	0.911262	0.787637	0.679676	0.597001	0.529955
1	0.999998	0.999983	0.99993	0.999761	0.999207	0.997439	0.991663	0.973117	0.911698	0.788447	0.680602	0.597953	0.530906
1	0.999998	0.999983	0.999931	0.999762	0.999211	0.997451	0.991704	0.973249	0.912132	0.789255	0.681526	0.598904	0.531856
1	0.999998	0.999983	0.999931	0.999763	0.999215	0.997464	0.991744	0.97338	0.912563	0.790061	0.682448	0.599853	0.532805
1	0.999998	0.999983	0.999931	0.999764	0.999219	0.997476	0.991785	0.973511	0.912992	0.790864	0.683368	0.6008	0.533753
1	0.999998	0.999983	0.999932	0.999766	0.999223	0.997489	0.991825	0.973641	0.91342	0.791665	0.684286	0.601746	0.534699
1	0.999998	0.999984	0.999932	0.999767	0.999227	0.997501	0.991865	0.97377	0.913845	0.792463	0.685202	0.602691	0.535644
1	0.999998	0.999984	0.999932	0.999768	0.99923	0.997513	0.991905	0.973899	0.914268	0.793258	0.686116	0.603634	0.536588
1	0.999998	0.999984	0.999933	0.999769	0.999234	0.997526	0.991945	0.974027	0.914689	0.794052	0.687029	0.604576	0.53753
1	0.999998	0.999984	0.999933	0.99977	0.999238	0.997538	0.991984	0.974155	0.915108	0.794842	0.687939	0.605516	0.538471
1	0.999998	0.999984	0.999933	0.999771	0.999242	0.99755	0.992023	0.974281	0.915525	0.795631	0.688848	0.606454	0.539411
1	0.999998	0.999984	0.999934	0.999772	0.999245	0.997562	0.992062	0.974408	0.91594	0.796416	0.689754	0.607391	0.54035
1	0.999998	0.999984	0.999934	0.999774	0.999249	0.997574	0.992101	0.974533	0.916353	0.7972	0.690659	0.608327	0.541288
1	0.999998	0.999984	0.999935	0.999775	0.999253	0.997586	0.99214	0.974658	0.916763	0.797981	0.691562	0.609261	0.542224
1	0.999998	0.999984	0.999935	0.999776	0.999257	0.997597	0.992178	0.974782	0.917172	0.798759	0.692463	0.610193	0.543159
1	0.999998	0.999984	0.999935	0.999777	0.99926	0.997609	0.992217	0.974906	0.917579	0.799535	0.693362	0.611124	0.544093
1	0.999998	0.999985	0.999936	0.999778	0.999264	0.997621	0.992255	0.975029	0.917984	0.800309	0.694259	0.612053	0.545025
1	0.999998	0.999985	0.999936	0.999779	0.999268	0.997633	0.992293	0.975152	0.918387	0.80108	0.695154	0.612981	0.545957
1	0.999998	0.999985	0.999936	0.99978	0.999271	0.997644	0.99233	0.975274	0.918788	0.801849	0.696047	0.613908	0.546887
1	0.999998	0.999985	0.999937	0.999781	0.999275	0.997656	0.992368	0.975395	0.919187	0.802615	0.696939	0.614833	0.547815
1	0.999998	0.999985	0.999937	0.999783	0.999278	0.997667	0.992405	0.975516	0.919584	0.803379	0.697828	0.615756	0.548743
1	0.999998	0.999985	0.999937	0.999784	0.999282	0.997679	0.992443	0.975636	0.919979	0.804141	0.698716	0.616678	0.549669
1	0.999998	0.999985	0.999938	0.999785	0.999285	0.99769	0.99248	0.975756	0.920372	0.8049	0.699601	0.617598	0.550594
1	0.999998	0.999985	0.999938	0.999786	0.999289	0.997701	0.992516	0.975875	0.920763	0.805656	0.700485	0.618517	0.551518
1	0.999998	0.999985	0.999938	0.999787	0.999292	0.997713	0.992553	0.975993	0.921152	0.806411	0.701367	0.619435	0.552441
1	0.999998	0.999985	0.999938	0.999788	0.999296	0.997724	0.99259	0.976111	0.921539	0.807163	0.702247	0.62035	0.553362
1	0.999998	0.999985	0.999939	0.999789	0.999299	0.997735	0.992626	0.976228	0.921925	0.807912	0.703125	0.621265	0.554282
1	0.999998	0.999985	0.999939	0.99979	0.999303	0.997746	0.992662	0.976345	0.922309	0.808659	0.704001	0.622178	0.555201
1	0.999999	0.999986	0.999939	0.999791	0.999306	0.997757	0.992698	0.976461	0.92269	0.809404	0.704876	0.623089	0.556119
1	0.999999	0.999986	0.99994	0.999792	0.99931	0.997768	0.992734	0.976576	0.92307	0.810146	0.705748	0.623999	0.557035
1	0.999999	0.999986	0.99994	0.999793	0.999313	0.997779	0.992769	0.976691	0.923448	0.810886	0.706619	0.624907	0.55795
1	0.999999	0.999986	0.99994	0.999794	0.999316	0.99779	0.992805	0.976805	0.923824	0.811624	0.707487	0.625814	0.558864
1	0.999999	0.999986	0.999941	0.999795	0.99932	0.997801	0.99284	0.976919	0.924198	0.812359	0.708354	0.626719	0.559777
1	0.999999	0.999986	0.999941	0.999796	0.999323	0.997812	0.992875	0.977032	0.924571	0.813092	0.709219	0.627623	0.560688
1	0.999999	0.999986	0.999941	0.999797	0.999327	0.997822	0.99291	0.977145	0.924941	0.813823	0.710082	0.628525	0.561598
1	0.999999	0.999986	0.999942	0.999798	0.99933	0.997833	0.992945	0.977257	0.92531	0.814551	0.710943	0.629426	0.562507
1	0.999999	0.999986	0.999942	0.999799	0.999333	0.997844	0.992979	0.977369	0.925677	0.815277	0.711802	0.630325	0.563415
1	0.999999	0.999986	0.999942	0.9998	0.999336	0.997854	0.993014	0.97748	0.926042	0.816	0.712659	0.631223	0.564321
1	0.999999	0.999986	0.999943	0.999801	0.99934	0.997865	0.993048	0.97759	0.926406	0.816722	0.713515	0.632119	0.565226
1	0.999999	0.999987	0.999943	0.999802	0.999343	0.997875	0.993082	0.9777	0.926768	0.81744	0.714368	0.633014	0.56613
1	0.999999	0.999987	0.999943	0.999803	0.999346	0.997886	0.993116	0.97781	0.927127	0.818157	0.71522	0.633907	0.567033
1	0.999999	0.999987	0.999943	0.999804	0.999349	0.997896	0.993149	0.977919	0.927485	0.818871	0.71607	0.634799	0.567934
1	0.999999	0.999987	0.999944	0.999805	0.999353	0.997906	0.993183	0.978027	0.927842	0.819583	0.716918	0.63569	0.568834
1	0.999999	0.999987	0.999944	0.999806	0.999356	0.997917	0.993216	0.978135	0.928196	0.820293	0.717764	0.636578	0.569733
1	0.999999	0.999987	0.999944	0.999807	0.999359	0.997927	0.99325	0.978242	0.928549	0.821	0.718608	0.637466	0.570631
1	0.999999	0.999987	0.999945	0.999808	0.999362	0.997937	0.993283	0.978349	0.9289	0.821705	0.719451	0.638351	0.571527
1	0.999999	0.999987	0.999945	0.999809	0.999365	0.997947	0.993316	0.978455	0.92925	0.822408	0.720291	0.639236	0.572422
1	0.999999	0.999987	0.999945	0.99981	0.999368	0.997957	0.993348	0.978561	0.929597	0.823108	0.72113	0.640118	0.573316
1	0.999999	0.999987	0.999946	0.999811	0.999372	0.997967	0.993381	0.978666	0.929943	0.823806	0.721967	0.641	0.574209
1	0.999999	0.999987	0.999946	0.999812	0.999375	0.997977	0.993413	0.978771	0.930288	0.824502	0.722801	0.641879	0.5751
1	0.999999	0.999987	0.999946	0.999813	0.999378	0.997987	0.993446	0.978875	0.93063	0.825195	0.723634	0.642758	0.575991
1	0.999999	0.999987	0.999946	0.999814	0.999381	0.997997	0.993478	0.978978	0.930971	0.825887	0.724466	0.643634	0.57688
1	0.999999	0.999988	0.999947	0.999815	0.999384	0.998007	0.99351	0.979081	0.93131	0.826576	0.725295	0.64451	0.577767
1	0.999999	0.999988	0.999947	0.999816	0.999387	0.998017	0.993541	0.979184	0.931648	0.827262	0.726122	0.645383	0.578654
1	0.999999	0.999988	0.999947	0.999817	0.99939	0.998026	0.993573	0.979286	0.931984	0.827947	0.726948	0.646256	0.579539
1	0.999999	0.999988	0.999947	0.999818	0.999393	0.998036	0.993604	0.979388	0.932318	0.828629	0.727772	0.647126	0.580423
1	0.999999	0.999988	0.999948	0.999818	0.999396	0.998046	0.993636	0.979489	0.932651	0.829309	0.728594	0.647996	0.581306
1	0.999999	0.999988	0.999948	0.999819	0.999399	0.998055	0.993667	0.97959	0.932982	0.829987	0.729414	0.648863	0.582187
1	0.999999	0.999988	0.999948	0.99982	0.999402	0.998065	0.993698	0.97969	0.933311	0.830662	0.730232	0.64973	0.583067
1	0.999999	0.999988	0.999949	0.999821	0.999405	0.998074	0.993729	0.979789	0.933639	0.831335	0.731048	0.650595	0.583946
1	0.999999	0.999988	0.999949	0.999822	0.999408	0.998084	0.99376	0.979888	0.933965	0.832006	0.731863	0.651458	0.584824
1	0.999999	0.999988	0.999949	0.999823	0.999411	0.998093	0.99379	0.979987	0.93429	0.832675	0.732676	0.65232	0.585701
1	0.999999	0.999988	0.999949	0.999824	0.999414	0.998103	0.993821	0.980085	0.934613	0.833342	0.733487	0.65318	0.586576
1	0.999999	0.999988	0.99995	0.999825	0.999416	0.998112	0.993851	0.980183	0.934934	0.834006	0.734296	0.654039	0.58745
1	0.999999	0.999988	0.99995	0.999826	0.999419	0.998121	0.993881	0.98028	0.935254	0.834668	0.735103	0.654896	0.588323
1	0.999999	0.999988	0.99995	0.999827	0.999422	0.99813	0.993911	0.980377	0.935572	0.835328	0.735908	0.655752	0.589194
1	0.999999	0.999989	0.99995	0.999827	0.999425	0.99814	0.993941	0.980473	0.935889	0.835986	0.736712	0.656606	0.590064
1	0.999999	0.999989	0.999951	0.999828	0.999428	0.998149	0.99397	0.980569	0.936204	0.836641	0.737513	0.657459	0.590933
1	0.999999	0.999989	0.999951	0.999829	0.999431	0.998158	0.994	0.980664	0.936518	0.837294	0.738313	0.658311	0.591801
1	0.999999	0.999989	0.999951	0.99983	0.999434	0.998167	0.994029	0.980759	0.93683	0.837946	0.739111	0.65916	0.592668
1	0.999999	0.999989	0.999951	0.999831	0.999436	0.998176	0.994059	0.980854	0.93714	0.838594	0.739907	0.660009	0.593533
1	0.999999	0.999989	0.999952	0.999832	0.999439	0.998185	0.994088	0.980947	0.937449	0.839241	0.740702	0.660856	0.594397
1	0.999999	0.999989	0.999952	0.999833	0.999442	0.998194	0.994117	0.981041	0.937757	0.839886	0.741494	0.661701	0.59526
1	0.999999	0.999989	0.999952	0.999833	0.999445	0.998203	0.994145	0.981134	0.938063	0.840528	0.742285	0.662545	0.596122
1	0.999999	0.999989	0.999952	0.999834	0.999447	0.998211	0.994174	0.981226	0.938367	0.841168	0.743074	0.663388	0.596982
1	0.999999	0.999989	0.999953	0.999835	0.99945	0.99822	0.994203	0.981319	0.93867	0.841806	0.743861	0.664228	0.597841
1	0.999999	0.999989	0.999953	0.999836	0.999453	0.998229	0.994231	0.98141	0.938971	0.842442	0.744646	0.665068	0.598699
1	0.999999	0.999989	0.999953	0.999837	0.999456	0.998238	0.994259	0.981501	0.939271	0.843076	0.74543	0.665906	0.599555
1	0.999999	0.999989	0.999953	0.999837	0.999458	0.998246	0.994287	0.981592	0.93957	0.843708	0.746211	0.666742	0.600411
1	0.999999	0.999989	0.999954	0.999838	0.999461	0.998255	0.994315	0.981682	0.939867	0.844337	0.746991	0.667577	0.601265
1	0.999999	0.999989	0.999954	0.999839	0.999464	0.998263	0.994343	0.981772	0.940163	0.844965	0.747769	0.668411	0.602118
1	0.999999	0.99999	0.999954	0.99984	0.999466	0.998272	0.994371	0.981862	0.940457	0.84559	0.748545	0.669243	0.602969
1	0.999999	0.99999	0.999954	0.999841	0.999469	0.99828	0.994399	0.981951	0.940749	0.846213	0.74932	0.670074	0.60382
1	0.999999	0.99999	0.999955	0.999842	0.999471	0.998289	0.994426	0.982039	0.941041	0.846834	0.750092	0.670903	0.604669
1	0.999999	0.99999	0.999955	0.999842	0.999474	0.998297	0.994453	0.982127	0.94133	0.847453	0.750863	0.67173	0.605517
1	0.999999	0.99999	0.999955	0.999843	0.999477	0.998306	0.99448	0.982215	0.941619	0.848069	0.751632	0.672557	0.606364
1	0.999999	0.99999	0.999955	0.999844	0.999479	0.998314	0.994508	0.982302	0.941906	0.848684	0.752399	0.673381	0.607209
1	0.999999	0.99999	0.999956	0.999845	0.999482	0.998322	0.994534	0.982389	0.942191	0.849297	0.753165	0.674204	0.608053
1	0.999999	0.99999	0.999956	0.999845	0.999484	0.99833	0.994561	0.982475	0.942476	0.849907	0.753928	0.675026	0.608896
1	0.999999	0.99999	0.999956	0.999846	0.999487	0.998339	0.994588	0.982561	0.942758	0.850515	0.75469	0.675846	0.609738
1	0.999999	0.99999	0.999956	0.999847	0.999489	0.998347	0.994614	0.982647	0.94304	0.851121	0.75545	0.676665	0.610578
1	0.999999	0.99999	0.999957	0.999848	0.999492	0.998355	0.994641	0.982732	0.94332	0.851726	0.756209	0.677482	0.611418
1	0.999999	0.99999	0.999957	0.999849	0.999494	0.998363	0.994667	0.982817	0.943598	0.852328	0.756965	0.678298	0.612256
1	0.999999	0.99999	0.999957	0.999849	0.999497	0.998371	0.994693	0.982901	0.943876	0.852928	0.75772	0.679113	0.613093
1	0.999999	0.99999	0.999957	0.99985	0.999499	0.998379	0.994719	0.982985	0.944152	0.853526	0.758473	0.679926	0.613928
1	0.999999	0.99999	0.999958	0.999851	0.999502	0.998387	0.994745	0.983068	0.944426	0.854121	0.759224	0.680737	0.614762
1	0.999999	0.99999	0.999958	0.999852	0.999504	0.998395	0.994771	0.983151	0.944699	0.854715	0.759973	0.681547	0.615595
1	0.999999	0.999991	0.999958	0.999852	0.999507	0.998403	0.994796	0.983234	0.944971	0.855307	0.760721	0.682355	0.616427
1	0.999999	0.999991	0.999958	0.999853	0.999509	0.998411	0.994822	0.983316	0.945242	0.855897	0.761466	0.683162	0.617258
1	0.999999	0.999991	0.999958	0.999854	0.999512	0.998418	0.994847	0.983398	0.945511	0.856484	0.76221	0.683968	0.618087
1	0.999999	0.999991	0.999959	0.999855	0.999514	0.998426	0.994872	0.983479	0.945779	0.85707	0.762953	0.684772	0.618915
1	0.999999	0.999991	0.999959	0.999855	0.999516	0.998434	0.994898	0.98356	0.946045	0.857653	0.763693	0.685574	0.619742
1	0.999999	0.999991	0.999959	0.999856	0.999519	0.998442	0.994923	0.983641	0.946311	0.858235	0.764432	0.686376	0.620568
1	0.999999	0.999991	0.999959	0.999857	0.999521	0.998449	0.994947	0.983721	0.946575	0.858815	0.765169	0.687175	0.621392
1	0.999999	0.999991	0.999959	0.999857	0.999524	0.998457	0.994972	0.983801	0.946837	0.859392	0.765904	0.687973	0.622215
1	0.999999	0.999991	0.99996	0.999858	0.999526	0.998464	0.994997	0.983881	0.947099	0.859968	0.766637	0.68877	0.623037
1	0.999999	0.999991	0.99996	0.999859	0.999528	0.998472	0.995021	0.98396	0.947359	0.860541	0.767369	0.689566	0.623858
1	0.999999	0.999991	0.99996	0.99986	0.999531	0.998479	0.995046	0.984038	0.947617	0.861112	0.768099	0.690359	0.624677
1	0.999999	0.999991	0.99996	0.99986	0.999533	0.998487	0.99507	0.984117	0.947875	0.861682	0.768827	0.691152	0.625496
1	0.999999	0.999991	0.999961	0.999861	0.999535	0.998494	0.995094	0.984194	0.948131	0.862249	0.769553	0.691943	0.626313
1	0.999999	0.999991	0.999961	0.999862	0.999538	0.998502	0.995118	0.984272	0.948386	0.862815	0.770278	0.692732	0.627128
1	0.999999	0.999991	0.999961	0.999862	0.99954	0.998509	0.995142	0.984349	0.94864	0.863378	0.771001	0.69352	0.627943
1	0.999999	0.999991	0.999961	0.999863	0.999542	0.998516	0.995166	0.984426	0.948892	0.86394	0.771722	0.694306	0.628756
1	0.999999	0.999991	0.999961	0.999864	0.999544	0.998524	0.99519	0.984502	0.949144	0.864499	0.772441	0.695092	0.629568
1	0.999999	0.999991	0.999962	0.999864	0.999547	0.998531	0.995213	0.984578	0.949394	0.865057	0.773159	0.695875	0.630379
1	0.999999	0.999992	0.999962	0.999865	0.999549	0.998538	0.995237	0.984654	0.949642	0.865612	0.773875	0.696657	0.631189
1	0.999999	0.999992	0.999962	0.999866	0.999551	0.998545	0.99526	0.984729	0.94989	0.866166	0.774589	0.697438	0.631997
1	0.999999	0.999992	0.999962	0.999867	0.999553	0.998552	0.995283	0.984804	0.950136	0.866718	0.775301	0.698217	0.632804
1	0.999999	0.999992	0.999962	0.999867	0.999556	0.99856	0.995306	0.984879	0.950381	0.867267	0.776012	0.698995	0.63361
1	0.999999	0.999992	0.999963	0.999868	0.999558	0.998567	0.995329	0.984953	0.950625	0.867815	0.776721	0.699771	0.634415
1	0.999999	0.999992	0.999963	0.999869	0.99956	0.998574	0.995352	0.985027	0.950868	0.868361	0.777428	0.700546	0.635218
1	0.999999	0.999992	0.999963	0.999869	0.999562	0.998581	0.995375	0.9851	0.95111	0.868905	0.778134	0.70132	0.63602
1	0.999999	0.999992	0.999963	0.99987	0.999564	0.998588	0.995397	0.985173	0.95135	0.869447	0.778837	0.702092	0.636821
1	0.999999	0.999992	0.999963	0.99987	0.999566	0.998595	0.99542	0.985246	0.951589	0.869987	0.77954	0.702862	0.637621
1	0.999999	0.999992	0.999964	0.999871	0.999569	0.998601	0.995442	0.985318	0.951827	0.870525	0.78024	0.703631	0.63842
1	0.999999	0.999992	0.999964	0.999872	0.999571	0.998608	0.995465	0.98539	0.952064	0.871061	0.780938	0.704399	0.639217
1	0.999999	0.999992	0.999964	0.999872	0.999573	0.998615	0.995487	0.985462	0.9523	0.871595	0.781635	0.705165	0.640013
1	0.999999	0.999992	0.999964	0.999873	0.999575	0.998622	0.995509	0.985533	0.952534	0.872128	0.78233	0.70593	0.640808
1	0.999999	0.999992	0.999964	0.999874	0.999577	0.998629	0.995531	0.985604	0.952767	0.872658	0.783024	0.706693	0.641601
1	0.999999	0.999992	0.999965	0.999874	0.999579	0.998635	0.995553	0.985675	0.953	0.873187	0.783716	0.707455	0.642394
1	0.999999	0.999992	0.999965	0.999875	0.999581	0.998642	0.995575	0.985745	0.953231	0.873713	0.784406	0.708215	0.643185
1	0.999999	0.999992	0.999965	0.999876	0.999583	0.998649	0.995596	0.985815	0.953461	0.874238	0.785094	0.708974	0.643975
1	0.999999	0.999992	0.999965	0.999876	0.999585	0.998655	0.995618	0.985884	0.953689	0.874761	0.785781	0.709732	0.644764
1	0.999999	0.999992	0.999965	0.999877	0.999587	0.998662	0.99564	0.985953	0.953917	0.875282	0.786465	0.710488	0.645551
1	0.999999	0.999992	0.999965	0.999877	0.999589	0.998669	0.995661	0.986022	0.954144	0.875801	0.787149	0.711243	0.646337
1	0.999999	0.999993	0.999966	0.999878	0.999591	0.998675	0.995682	0.986091	0.954369	0.876318	0.78783	0.711996	0.647122
1	0.999999	0.999993	0.999966	0.999879	0.999593	0.998682	0.995703	0.986159	0.954593	0.876834	0.78851	0.712748	0.647906
1	0.999999	0.999993	0.999966	0.999879	0.999595	0.998688	0.995724	0.986227	0.954817	0.877347	0.789188	0.713498	0.648689
1	0.999999	0.999993	0.999966	0.99988	0.999597	0.998695	0.995745	0.986295	0.955039	0.877859	0.789864	0.714247	0.64947
1	0.999999	0.999993	0.999966	0.999881	0.999599	0.998701	0.995766	0.986362	0.95526	0.878369	0.790539	0.714995	0.65025
1	0.999999	0.999993	0.999967	0.999881	0.999601	0.998707	0.995787	0.986429	0.95548	0.878877	0.791212	0.715741	0.651029
1	0.999999	0.999993	0.999967	0.999882	0.999603	0.998714	0.995808	0.986495	0.955699	0.879383	0.791884	0.716485	0.651807
1	0.999999	0.999993	0.999967	0.999882	0.999605	0.99872	0.995828	0.986561	0.955916	0.879887	0.792553	0.717228	0.652583
1	0.999999	0.999993	0.999967	0.999883	0.999607	0.998726	0.995848	0.986627	0.956133	0.88039	0.793221	0.71797	0.653359
1	0.999999	0.999993	0.999967	0.999884	0.999609	0.998733	0.995869	0.986693	0.956349	0.88089	0.793888	0.718711	0.654133
1	1	0.999993	0.999967	0.999884	0.999611	0.998739	0.995889	0.986758	0.956563	0.881389	0.794552	0.719449	0.654905
1	1	0.999993	0.999968	0.999885	0.999613	0.998745	0.995909	0.986823	0.956777	0.881886	0.795215	0.720187	0.655677
1	1	0.999993	0.999968	0.999885	0.999615	0.998751	0.995929	0.986888	0.956989	0.882381	0.795876	0.720923	0.656447
1	1	0.999993	0.999968	0.999886	0.999617	0.998757	0.995949	0.986952	0.957201	0.882875	0.796536	0.721658	0.657217
1	1	0.999993	0.999968	0.999886	0.999619	0.998763	0.995969	0.987016	0.957411	0.883366	0.797194	0.722391	0.657984
1	1	0.999993	0.999968	0.999887	0.999621	0.998769	0.995989	0.98708	0.957621	0.883856	0.79785	0.723123	0.658751
1	1	0.999993	0.999969	0.999888	0.999623	0.998775	0.996008	0.987143	0.957829	0.884344	0.798505	0.723853	0.659517
1	1	0.999993	0.999969	0.999888	0.999624	0.998781	0.996028	0.987206	0.958036	0.88483	0.799158	0.724582	0.660281
1	1	0.999993	0.999969	0.999889	0.999626	0.998787	0.996047	0.987269	0.958242	0.885315	0.799809	0.72531	0.661044
1	1	0.999993	0.999969	0.999889	0.999628	0.998793	0.996067	0.987331	0.958448	0.885798	0.800459	0.726036	0.661806
1	1	0.999993	0.999969	0.99989	0.99963	0.998799	0.996086	0.987393	0.958652	0.886278	0.801107	0.72676	0.662566
1	1	0.999993	0.999969	0.99989	0.999632	0.998805	0.996105	0.987455	0.958855	0.886757	0.801753	0.727484	0.663326
1	1	0.999993	0.99997	0.999891	0.999634	0.998811	0.996124	0.987517	0.959058	0.887235	0.802398	0.728205	0.664084
1	1	0.999994	0.99997	0.999892	0.999635	0.998817	0.996143	0.987578	0.959259	0.88771	0.803041	0.728926	0.664841
1	1	0.999994	0.99997	0.999892	0.999637	0.998823	0.996162	0.987639	0.959459	0.888184	0.803682	0.729645	0.665597
1	1	0.999994	0.99997	0.999893	0.999639	0.998829	0.996181	0.987699	0.959658	0.888656	0.804322	0.730363	0.666351
1	1	0.999994	0.99997	0.999893	0.999641	0.998834	0.9962	0.98776	0.959857	0.889127	0.80496	0.731079	0.667105
1	1	0.999994	0.99997	0.999894	0.999643	0.99884	0.996218	0.98782	0.960054	0.889595	0.805596	0.731794	0.667857
1	1	0.999994	0.99997	0.999894	0.999644	0.998846	0.996237	0.987879	0.96025	0.890062	0.806231	0.732507	0.668608
1	1	0.999994	0.999971	0.999895	0.999646	0.998851	0.996255	0.987939	0.960446	0.890527	0.806864	0.733219	0.669357
1	1	0.999994	0.999971	0.999895	0.999648	0.998857	0.996274	0.987998	0.96064	0.890991	0.807496	0.73393	0.670106
1	1	0.999994	0.999971	0.999896	0.99965	0.998863	0.996292	0.988057	0.960834	0.891452	0.808126	0.734639	0.670853
1	1	0.999994	0.999971	0.999896	0.999651	0.998868	0.99631	0.988115	0.961026	0.891912	0.808754	0.735347	0.671599
1	1	0.999994	0.999971	0.999897	0.999653	0.998874	0.996328	0.988174	0.961218	0.892371	0.809381	0.736053	0.672344
1	1	0.999994	0.999971	0.999897	0.999655	0.998879	0.996346	0.988232	0.961408	0.892827	0.810006	0.736758	0.673088
1	1	0.999994	0.999972	0.999898	0.999657	0.998885	0.996364	0.988289	0.961598	0.893282	0.810629	0.737461	0.67383
1	1	0.999994	0.999972	0.999898	0.999658	0.99889	0.996382	0.988347	0.961787	0.893735	0.811251	0.738164	0.674572
1	1	0.999994	0.999972	0.999899	0.99966	0.998896	0.9964	0.988404	0.961975	0.894187	0.811871	0.738864	0.675312
1	1	0.999994	0.999972	0.999899	0.999662	0.998901	0.996417	0.988461	0.962162	0.894636	0.81249	0.739564	0.67605
1	1	0.999994	0.999972	0.9999	0.999663	0.998907	0.996435	0.988517	0.962348	0.895084	0.813107	0.740262	0.676788
1	1	0.999994	0.999972	0.9999	0.999665	0.998912	0.996452	0.988573	0.962533	0.895531	0.813722	0.740958	0.677524
1	1	0.999994	0.999972	0.999901	0.999667	0.998917	0.99647	0.98863	0.962717	0.895976	0.814336	0.741654	0.67826
1	1	0.999994	0.999973	0.999901	0.999668	0.998923	0.996487	0.988685	0.9629	0.896419	0.814948	0.742347	0.678994
1	1	0.999994	0.999973	0.999902	0.99967	0.998928	0.996504	0.988741	0.963083	0.89686	0.815558	0.74304	0.679727
1	1	0.999994	0.999973	0.999902	0.999672	0.998933	0.996521	0.988796	0.963264	0.8973	0.816167	0.743731	0.680458
1	1	0.999994	0.999973	0.999903	0.999673	0.998938	0.996538	0.988851	0.963445	0.897738	0.816775	0.74442	0.681189
1	1	0.999994	0.999973	0.999903	0.999675	0.998944	0.996555	0.988906	0.963624	0.898174	0.81738	0.745109	0.681918
1	1	0.999994	0.999973	0.999904	0.999676	0.998949	0.996572	0.98896	0.963803	0.898609	0.817984	0.745796	0.682646
1	1	0.999994	0.999973	0.999904	0.999678	0.998954	0.996589	0.989014	0.963981	0.899042	0.818587	0.746481	0.683373
1	1	0.999995	0.999974	0.999905	0.99968	0.998959	0.996606	0.989068	0.964158	0.899474	0.819188	0.747165	0.684098
1	1	0.999995	0.999974	0.999905	0.999681	0.998964	0.996622	0.989121	0.964334	0.899904	0.819787	0.747848	0.684822
1	1	0.999995	0.999974	0.999906	0.999683	0.998969	0.996639	0.989175	0.96451	0.900332	0.820385	0.748529	0.685546
1	1	0.999995	0.999974	0.999906	0.999684	0.998974	0.996655	0.989228	0.964684	0.900759	0.820981	0.749209	0.686268
1	1	0.999995	0.999974	0.999907	0.999686	0.998979	0.996672	0.989281	0.964858	0.901184	0.821576	0.749888	0.686988
1	1	0.999995	0.999974	0.999907	0.999687	0.998984	0.996688	0.989333	0.96503	0.901607	0.822169	0.750565	0.687708
1	1	0.999995	0.999974	0.999908	0.999689	0.998989	0.996704	0.989386	0.965202	0.902029	0.822761	0.751241	0.688426
1	1	0.999995	0.999975	0.999908	0.999691	0.998994	0.99672	0.989438	0.965373	0.902449	0.823351	0.751915	0.689144
1	1	0.999995	0.999975	0.999909	0.999692	0.998999	0.996736	0.989489	0.965543	0.902868	0.823939	0.752588	0.68986
1	1	0.999995	0.999975	0.999909	0.999694	0.999004	0.996752	0.989541	0.965713	0.903285	0.824526	0.75326	0.690575
1	1	0.999995	0.999975	0.99991	0.999695	0.999009	0.996768	0.989592	0.965881	0.9037	0.825111	0.75393	0.691288
1	1	0.999995	0.999975	0.99991	0.999697	0.999014	0.996784	0.989643	0.966049	0.904114	0.825695	0.754599	0.692001
1	1	0.999995	0.999975	0.999911	0.999698	0.999019	0.9968	0.989694	0.966216	0.904527	0.826277	0.755266	0.692712
1	1	0.999995	0.999975	0.999911	0.9997	0.999024	0.996816	0.989744	0.966382	0.904937	0.826857	0.755933	0.693422
1	1	0.999995	0.999976	0.999911	0.999701	0.999028	0.996831	0.989795	0.966547	0.905346	0.827436	0.756598	0.694131
1	1	0.999995	0.999976	0.999912	0.999703	0.999033	0.996847	0.989845	0.966712	0.905754	0.828014	0.757261	0.694838
1	1	0.999995	0.999976	0.999912	0.999704	0.999038	0.996862	0.989895	0.966875	0.90616	0.82859	0.757923	0.695545
1	1	0.999995	0.999976	0.999913	0.999706	0.999043	0.996878	0.989944	0.967038	0.906564	0.829164	0.758584	0.69625
1	1	0.999995	0.999976	0.999913	0.999707	0.999047	0.996893	0.989993	0.9672	0.906967	0.829737	0.759243	0.696954
1	1	0.999995	0.999976	0.999914	0.999708	0.999052	0.996908	0.990042	0.967361	0.907369	0.830308	0.759901	0.697657
1	1	0.999995	0.999976	0.999914	0.99971	0.999057	0.996923	0.990091	0.967522	0.907769	0.830878	0.760558	0.698359
1	1	0.999995	0.999976	0.999915	0.999711	0.999061	0.996938	0.99014	0.967681	0.908167	0.831446	0.761213	0.699059
1	1	0.999995	0.999977	0.999915	0.999713	0.999066	0.996953	0.990188	0.96784	0.908564	0.832013	0.761867	0.699759
1	1	0.999995	0.999977	0.999915	0.999714	0.999071	0.996968	0.990236	0.967998	0.908959	0.832578	0.76252	0.700457
1	1	0.999995	0.999977	0.999916	0.999716	0.999075	0.996983	0.990284	0.968155	0.909353	0.833141	0.763171	0.701154
1	1	0.999995	0.999977	0.999916	0.999717	0.99908	0.996998	0.990332	0.968312	0.909745	0.833703	0.763821	0.70185
1	1	0.999995	0.999977	0.999917	0.999718	0.999084	0.997013	0.990379	0.968468	0.910135	0.834264	0.764469	0.702544
1	1	0.999995	0.999977	0.999917	0.99972	0.999089	0.997027	0.990426	0.968623	0.910525	0.834823	0.765116	0.703238
1	1	0.999995	0.999977	0.999918	0.999721	0.999093	0.997042	0.990473	0.968777	0.910912	0.83538	0.765762	0.70393
1	1	0.999995	0.999977	0.999918	0.999723	0.999098	0.997056	0.99052	0.96893	0.911298	0.835936	0.766407	0.704621
1	1	0.999995	0.999978	0.999918	0.999724	0.999102	0.997071	0.990566	0.969083	0.911683	0.836491	0.76705	0.705311
1	1	0.999996	0.999978	0.999919	0.999725	0.999107	0.997085	0.990613	0.969235	0.912066	0.837044	0.767691	0.705999
1	1	0.999996	0.999978	0.999919	0.999727	0.999111	0.997099	0.990659	0.969386	0.912448	0.837595	0.768332	0.706687
1	1	0.999996	0.999978	0.99992	0.999728	0.999115	0.997114	0.990704	0.969537	0.912828	0.838145	0.768971	0.707373
1	1	0.999996	0.999978	0.99992	0.999729	0.99912	0.997128	0.99075	0.969686	0.913207	0.838694	0.769609	0.708058
1	1	0.999996	0.999978	0.99992	0.999731	0.999124	0.997142	0.990795	0.969835	0.913584	0.83924	0.770245	0.708742
1	1	0.999996	0.999978	0.999921	0.999732	0.999128	0.997156	0.99084	0.969984	0.91396	0.839786	0.77088	0.709425
1	1	0.999996	0.999978	0.999921	0.999733	0.999133	0.99717	0.990885	0.970131	0.914334	0.84033	0.771514	0.710107
1	1	0.999996	0.999979	0.999922	0.999735	0.999137	0.997184	0.99093	0.970278	0.914707	0.840872	0.772146	0.710787
1	1	0.999996	0.999979	0.999922	0.999736	0.999141	0.997197	0.990974	0.970424	0.915078	0.841413	0.772777	0.711467
1	1	0.999996	0.999979	0.999922	0.999737	0.999145	0.997211	0.991019	0.970569	0.915448	0.841953	0.773407	0.712145
1	1	0.999996	0.999979	0.999923	0.999739	0.999149	0.997225	0.991063	0.970714	0.915817	0.842491	0.774035	0.712822
1	1	0.999996	0.999979	0.999923	0.99974	0.999154	0.997238	0.991107	0.970858	0.916184	0.843027	0.774662	0.713497
1	1	0.999996	0.999979	0.999924	0.999741	0.999158	0.997252	0.99115	0.971001	0.91655	0.843562	0.775288	0.714172
1	1	0.999996	0.999979	0.999924	0.999742	0.999162	0.997265	0.991193	0.971144	0.916914	0.844096	0.775913	0.714845
1	1	0.999996	0.999979	0.999924	0.999744	0.999166	0.997279	0.991237	0.971285	0.917277	0.844628	0.776536	0.715518
1	1	0.999996	0.999979	0.999925	0.999745	0.99917	0.997292	0.99128	0.971426	0.917638	0.845158	0.777157	0.716189
1	1	0.999996	0.99998	0.999925	0.999746	0.999174	0.997305	0.991322	0.971567	0.917998	0.845687	0.777778	0.716858
1	1	0.999996	0.99998	0.999926	0.999748	0.999178	0.997319	0.991365	0.971707	0.918356	0.846215	0.778397	0.717527
1	1	0.999996	0.99998	0.999926	0.999749	0.999182	0.997332	0.991407	0.971846	0.918713	0.846741	0.779015	0.718195
1	1	0.999996	0.99998	0.999926	0.99975	0.999186	0.997345	0.991449	0.971984	0.919069	0.847266	0.779631	0.718861
1	1	0.999996	0.99998	0.999927	0.999751	0.99919	0.997358	0.991491	0.972122	0.919423	0.847789	0.780246	0.719526
1	1	0.999996	0.99998	0.999927	0.999753	0.999194	0.997371	0.991533	0.972259	0.919776	0.848311	0.78086	0.72019
1	1	0.999996	0.99998	0.999927	0.999754	0.999198	0.997384	0.991574	0.972395	0.920128	0.848831	0.781472	0.720853
1	1	0.999996	0.99998	0.999928	0.999755	0.999202	0.997396	0.991616	0.972531	0.920478	0.84935	0.782084	0.721515
1	1	0.999996	0.99998	0.999928	0.999756	0.999206	0.997409	0.991657	0.972666	0.920827	0.849868	0.782694	0.722176
1	1	0.999996	0.999981	0.999929	0.999757	0.99921	0.997422	0.991698	0.9728	0.921174	0.850384	0.783302	0.722835
1	1	0.999996	0.999981	0.999929	0.999759	0.999214	0.997435	0.991738	0.972934	0.92152	0.850898	0.783909	0.723493
1	1	0.999996	0.999981	0.999929	0.99976	0.999218	0.997447	0.991779	0.973067	0.921865	0.851411	0.784515	0.72415
1	1	0.999996	0.999981	0.99993	0.999761	0.999222	0.99746	0.991819	0.973199	0.922208	0.851923	0.78512	0.724806
1	1	0.999996	0.999981	0.99993	0.999762	0.999225	0.997472	0.991859	0.973331	0.92255	0.852433	0.785723	0.725461
1	1	0.999996	0.999981	0.99993	0.999763	0.999229	0.997485	0.991899	0.973462	0.92289	0.852942	0.786325	0.726115
1	1	0.999996	0.999981	0.999931	0.999765	0.999233	0.997497	0.991939	0.973592	0.923229	0.853449	0.786926	0.726767
1	1	0.999996	0.999981	0.999931	0.999766	0.999237	0.997509	0.991978	0.973722	0.923567	0.853955	0.787525	0.727418
1	1	0.999996	0.999981	0.999931	0.999767	0.999241	0.997521	0.992018	0.973851	0.923904	0.854459	0.788123	0.728068
1	1	0.999996	0.999982	0.999932	0.999768	0.999244	0.997533	0.992057	0.973979	0.924239	0.854963	0.78872	0.728717
1	1	0.999996	0.999982	0.999932	0.999769	0.999248	0.997546	0.992096	0.974107	0.924573	0.855464	0.789316	0.729365
1	1	0.999996	0.999982	0.999932	0.99977	0.999252	0.997558	0.992134	0.974235	0.924905	0.855964	0.78991	0.730012
1	1	0.999996	0.999982	0.999933	0.999771	0.999255	0.99757	0.992173	0.974361	0.925236	0.856463	0.790503	0.730657
1	1	0.999997	0.999982	0.999933	0.999773	0.999259	0.997581	0.992211	0.974487	0.925566	0.85696	0.791094	0.731302
1	1	0.999997	0.999982	0.999933	0.999774	0.999263	0.997593	0.99225	0.974612	0.925895	0.857456	0.791685	0.731945
1	1	0.999997	0.999982	0.999934	0.999775	0.999266	0.997605	0.992288	0.974737	0.926222	0.857951	0.792274	0.732587
1	1	0.999997	0.999982	0.999934	0.999776	0.99927	0.997617	0.992325	0.974861	0.926548	0.858444	0.792861	0.733228
1	1	0.999997	0.999982	0.999934	0.999777	0.999274	0.997629	0.992363	0.974985	0.926872	0.858936	0.793448	0.733868
1	1	0.999997	0.999982	0.999935	0.999778	0.999277	0.99764	0.9924	0.975108	0.927195	0.859426	0.794033	0.734506
1	1	0.999997	0.999983	0.999935	0.999779	0.999281	0.997652	0.992438	0.97523	0.927517	0.859915	0.794617	0.735144
1	1	0.999997	0.999983	0.999935	0.99978	0.999284	0.997663	0.992475	0.975352	0.927838	0.860403	0.7952	0.73578
1	1	0.999997	0.999983	0.999936	0.999781	0.999288	0.997675	0.992512	0.975473	0.928157	0.860889	0.795781	0.736415
1	1	0.999997	0.999983	0.999936	0.999783	0.999291	0.997686	0.992548	0.975593	0.928476	0.861374	0.796361	0.737049
1	1	0.999997	0.999983	0.999936	0.999784	0.999295	0.997697	0.992585	0.975713	0.928792	0.861857	0.79694	0.737682
1	1	0.999997	0.999983	0.999937	0.999785	0.999298	0.997709	0.992621	0.975833	0.929108	0.862339	0.797517	0.738314
1	1	0.999997	0.999983	0.999937	0.999786	0.999302	0.99772	0.992657	0.975951	0.929422	0.862819	0.798093	0.738944
1	1	0.999997	0.999983	0.999937	0.999787	0.999305	0.997731	0.992693	0.97607	0.929735	0.863299	0.798668	0.739574
1	1	0.999997	0.999983	0.999938	0.999788	0.999308	0.997742	0.992729	0.976187	0.930047	0.863776	0.799242	0.740202
1	1	0.999997	0.999983	0.999938	0.999789	0.999312	0.997753	0.992765	0.976304	0.930357	0.864253	0.799814	0.740829
1	1	0.999997	0.999983	0.999938	0.99979	0.999315	0.997764	0.9928	0.97642	0.930667	0.864728	0.800385	0.741455
1	1	0.999997	0.999984	0.999939	0.999791	0.999319	0.997775	0.992835	0.976536	0.930975	0.865202	0.800955	0.74208
1	1	0.999997	0.999984	0.999939	0.999792	0.999322	0.997786	0.992871	0.976652	0.931281	0.865674	0.801524	0.742704
1	1	0.999997	0.999984	0.999939	0.999793	0.999325	0.997797	0.992905	0.976766	0.931587	0.866145	0.802091	0.743326
1	1	0.999997	0.999984	0.99994	0.999794	0.999329	0.997808	0.99294	0.97688	0.931891	0.866615	0.802657	0.743948
1	1	0.999997	0.999984	0.99994	0.999795	0.999332	0.997819	0.992975	0.976994	0.932194	0.867083	0.803222	0.744568
1	1	0.999997	0.999984	0.99994	0.999796	0.999335	0.997829	0.993009	0.977107	0.932496	0.86755	0.803785	0.745187
1	1	0.999997	0.999984	0.999941	0.999797	0.999339	0.99784	0.993043	0.97722	0.932797	0.868015	0.804348	0.745805
1	1	0.999997	0.999984	0.999941	0.999798	0.999342	0.99785	0.993078	0.977331	0.933096	0.868479	0.804909	0.746422
1	1	0.999997	0.999984	0.999941	0.999799	0.999345	0.997861	0.993111	0.977443	0.933394	0.868942	0.805468	0.747038
1	1	0.999997	0.999984	0.999941	0.9998	0.999348	0.997871	0.993145	0.977554	0.933691	0.869404	0.806027	0.747653
1	1	0.999997	0.999984	0.999942	0.999801	0.999351	0.997882	0.993179	0.977664	0.933987	0.869864	0.806584	0.748266
1	1	0.999997	0.999985	0.999942	0.999802	0.999355	0.997892	0.993212	0.977774	0.934281	0.870322	0.80714	0.748879
1	1	0.999997	0.999985	0.999942	0.999803	0.999358	0.997903	0.993246	0.977883	0.934574	0.87078	0.807695	0.74949
1	1	0.999997	0.999985	0.999943	0.999804	0.999361	0.997913	0.993279	0.977991	0.934867	0.871236	0.808248	0.7501
1	1	0.999997	0.999985	0.999943	0.999805	0.999364	0.997923	0.993312	0.9781	0.935157	0.871691	0.8088	0.750709
1	1	0.999997	0.999985	0.999943	0.999806	0.999367	0.997933	0.993344	0.978207	0.935447	0.872144	0.809351	0.751317
1	1	0.999997	0.999985	0.999944	0.999807	0.99937	0.997943	0.993377	0.978314	0.935736	0.872596	0.809901	0.751924
1	1	0.999997	0.999985	0.999944	0.999808	0.999373	0.997954	0.993409	0.978421	0.936023	0.873047	0.810449	0.752529
1	1	0.999997	0.999985	0.999944	0.999809	0.999377	0.997964	0.993442	0.978527	0.936309	0.873497	0.810997	0.753134
1	1	0.999997	0.999985	0.999944	0.99981	0.99938	0.997974	0.993474	0.978632	0.936594	0.873945	0.811543	0.753737
1	1	0.999997	0.999985	0.999945	0.999811	0.999383	0.997983	0.993506	0.978737	0.936878	0.874391	0.812087	0.75434
1	1	0.999997	0.999985	0.999945	0.999812	0.999386	0.997993	0.993538	0.978842	0.937161	0.874837	0.812631	0.754941
1	1	0.999997	0.999985	0.999945	0.999813	0.999389	0.998003	0.993569	0.978946	0.937442	0.875281	0.813173	0.755541
1	1	0.999997	0.999986	0.999946	0.999814	0.999392	0.998013	0.993601	0.979049	0.937723	0.875724	0.813714	0.75614
1	1	0.999997	0.999986	0.999946	0.999815	0.999395	0.998023	0.993632	0.979152	0.938002	0.876166	0.814254	0.756738
1	1	0.999997	0.999986	0.999946	0.999816	0.999398	0.998032	0.993663	0.979254	0.93828	0.876606	0.814793	0.757334
1	1	0.999997	0.999986	0.999946	0.999816	0.999401	0.998042	0.993694	0.979356	0.938557	0.877045	0.81533	0.75793
1	1	0.999997	0.999986	0.999947	0.999817	0.999404	0.998052	0.993725	0.979458	0.938832	0.877482	0.815866	0.758524
1	1	0.999997	0.999986	0.999947	0.999818	0.999407	0.998061	0.993756	0.979558	0.939107	0.877919	0.816401	0.759118
1	1	0.999997	0.999986	0.999947	0.999819	0.999409	0.998071	0.993787	0.979659	0.939381	0.878354	0.816935	0.75971
1	1	0.999997	0.999986	0.999947	0.99982	0.999412	0.99808	0.993817	0.979759	0.939653	0.878787	0.817467	0.760301
1	1	0.999997	0.999986	0.999948	0.999821	0.999415	0.99809	0.993847	0.979858	0.939924	0.87922	0.817998	0.760891
1	1	0.999997	0.999986	0.999948	0.999822	0.999418	0.998099	0.993877	0.979957	0.940194	0.879651	0.818528	0.76148
1	1	0.999998	0.999986	0.999948	0.999823	0.999421	0.998108	0.993907	0.980056	0.940463	0.880081	0.819057	0.762068
1	1	0.999998	0.999986	0.999949	0.999824	0.999424	0.998117	0.993937	0.980154	0.940731	0.88051	0.819585	0.762654
1	1	0.999998	0.999986	0.999949	0.999824	0.999427	0.998127	0.993967	0.980251	0.940998	0.880937	0.820111	0.76324
1	1	0.999998	0.999987	0.999949	0.999825	0.999429	0.998136	0.993997	0.980348	0.941264	0.881363	0.820636	0.763824
1	1	0.999998	0.999987	0.999949	0.999826	0.999432	0.998145	0.994026	0.980445	0.941528	0.881788	0.82116	0.764408
1	1	0.999998	0.999987	0.99995	0.999827	0.999435	0.998154	0.994055	0.980541	0.941792	0.882211	0.821683	0.76499
1	1	0.999998	0.999987	0.99995	0.999828	0.999438	0.998163	0.994084	0.980636	0.942054	0.882633	0.822204	0.765571
1	1	0.999998	0.999987	0.99995	0.999829	0.999441	0.998172	0.994113	0.980731	0.942315	0.883054	0.822725	0.766151
1	1	0.999998	0.999987	0.99995	0.99983	0.999443	0.998181	0.994142	0.980826	0.942575	0.883474	0.823244	0.76673
1	1	0.999998	0.999987	0.999951	0.999831	0.999446	0.99819	0.994171	0.98092	0.942834	0.883893	0.823761	0.767308
1	1	0.999998	0.999987	0.999951	0.999831	0.999449	0.998199	0.994199	0.981014	0.943092	0.88431	0.824278	0.767884
1	1	0.999998	0.999987	0.999951	0.999832	0.999452	0.998208	0.994228	0.981107	0.943349	0.884726	0.824794	0.76846
1	1	0.999998	0.999987	0.999951	0.999833	0.999454	0.998217	0.994256	0.9812	0.943605	0.88514	0.825308	0.769035
1	1	0.999998	0.999987	0.999952	0.999834	0.999457	0.998225	0.994284	0.981292	0.94386	0.885554	0.825821	0.769608
1	1	0.999998	0.999987	0.999952	0.999835	0.99946	0.998234	0.994312	0.981384	0.944114	0.885966	0.826333	0.77018
1	1	0.999998	0.999987	0.999952	0.999836	0.999462	0.998243	0.99434	0.981475	0.944367	0.886377	0.826843	0.770751
1	1	0.999998	0.999987	0.999952	0.999836	0.999465	0.998251	0.994368	0.981566	0.944618	0.886786	0.827353	0.771322
1	1	0.999998	0.999988	0.999953	0.999837	0.999468	0.99826	0.994396	0.981657	0.944869	0.887195	0.827861	0.771891
1	1	0.999998	0.999988	0.999953	0.999838	0.99947	0.998268	0.994423	0.981747	0.945118	0.887602	0.828368	0.772459
1	1	0.999998	0.999988	0.999953	0.999839	0.999473	0.998277	0.99445	0.981837	0.945367	0.888008	0.828874	0.773025
1	1	0.999998	0.999988	0.999953	0.99984	0.999475	0.998285	0.994477	0.981926	0.945614	0.888413	0.829379	0.773591
1	1	0.999998	0.999988	0.999954	0.99984	0.999478	0.998294	0.994505	0.982015	0.945861	0.888816	0.829882	0.774156
1	1	0.999998	0.999988	0.999954	0.999841	0.999481	0.998302	0.994531	0.982103	0.946106	0.889218	0.830385	0.774719
1	1	0.999998	0.999988	0.999954	0.999842	0.999483	0.99831	0.994558	0.982191	0.94635	0.889619	0.830886	0.775282
1	1	0.999998	0.999988	0.999954	0.999843	0.999486	0.998319	0.994585	0.982278	0.946594	0.890019	0.831386	0.775843
1	1	0.999998	0.999988	0.999955	0.999844	0.999488	0.998327	0.994611	0.982365	0.946836	0.890418	0.831885	0.776404
1	1	0.999998	0.999988	0.999955	0.999844	0.999491	0.998335	0.994638	0.982452	0.947077	0.890815	0.832382	0.776963
1	1	0.999998	0.999988	0.999955	0.999845	0.999493	0.998343	0.994664	0.982538	0.947317	0.891211	0.832879	0.777521
1	1	0.999998	0.999988	0.999955	0.999846	0.999496	0.998351	0.99469	0.982624	0.947557	0.891606	0.833374	0.778078
1	1	0.999998	0.999988	0.999955	0.999847	0.999498	0.998359	0.994716	0.982709	0.947795	0.892	0.833868	0.778634
1	1	0.999998	0.999988	0.999956	0.999847	0.999501	0.998367	0.994742	0.982794	0.948032	0.892393	0.834361	0.779189
1	1	0.999998	0.999988	0.999956	0.999848	0.999503	0.998376	0.994768	0.982878	0.948268	0.892784	0.834853	0.779743
1	1	0.999998	0.999989	0.999956	0.999849	0.999506	0.998383	0.994794	0.982962	0.948504	0.893174	0.835343	0.780296
1	1	0.999998	0.999989	0.999956	0.99985	0.999508	0.998391	0.994819	0.983046	0.948738	0.893563	0.835833	0.780847
1	1	0.999998	0.999989	0.999957	0.99985	0.99951	0.998399	0.994844	0.983129	0.948971	0.893951	0.836321	0.781398
1	1	0.999998	0.999989	0.999957	0.999851	0.999513	0.998407	0.99487	0.983212	0.949203	0.894337	0.836808	0.781947
1	1	0.999998	0.999989	0.999957	0.999852	0.999515	0.998415	0.994895	0.983295	0.949435	0.894722	0.837294	0.782496
1	1	0.999998	0.999989	0.999957	0.999853	0.999518	0.998423	0.99492	0.983377	0.949665	0.895107	0.837779	0.783043
1	1	0.999998	0.999989	0.999957	0.999853	0.99952	0.99843	0.994945	0.983458	0.949894	0.89549	0.838262	0.783589
1	1	0.999998	0.999989	0.999958	0.999854	0.999522	0.998438	0.994969	0.983539	0.950123	0.895871	0.838745	0.784134
1	1	0.999998	0.999989	0.999958	0.999855	0.999525	0.998446	0.994994	0.98362	0.95035	0.896252	0.839226	0.784679
1	1	0.999998	0.999989	0.999958	0.999856	0.999527	0.998453	0.995019	0.983701	0.950576	0.896631	0.839706	0.785222
1	1	0.999998	0.999989	0.999958	0.999856	0.999529	0.998461	0.995043	0.983781	0.950802	0.897009	0.840185	0.785764
1	1	0.999998	0.999989	0.999959	0.999857	0.999532	0.998469	0.995067	0.98386	0.951026	0.897387	0.840663	0.786305
1	1	0.999998	0.999989	0.999959	0.999858	0.999534	0.998476	0.995091	0.98394	0.95125	0.897762	0.84114	0.786844
1	1	0.999998	0.999989	0.999959	0.999858	0.999536	0.998483	0.995115	0.984018	0.951472	0.898137	0.841615	0.787383
1	1	0.999998	0.999989	0.999959	0.999859	0.999539	0.998491	0.995139	0.984097	0.951694	0.898511	0.84209	0.787921
1	1	0.999998	0.999989	0.999959	0.99986	0.999541	0.998498	0.995163	0.984175	0.951915	0.898883	0.842563	0.788458
1	1	0.999998	0.99999	0.99996	0.999861	0.999543	0.998506	0.995187	0.984253	0.952134	0.899254	0.843035	0.788993
1	1	0.999998	0.99999	0.99996	0.999861	0.999545	0.998513	0.99521	0.98433	0.952353	0.899624	0.843506	0.789528
1	1	0.999998	0.99999	0.99996	0.999862	0.999548	0.99852	0.995234	0.984407	0.952571	0.899993	0.843976	0.790061
1	1	0.999998	0.99999	0.99996	0.999863	0.99955	0.998528	0.995257	0.984483	0.952788	0.900361	0.844445	0.790594
1	1	0.999998	0.99999	0.99996	0.999863	0.999552	0.998535	0.99528	0.98456	0.953004	0.900728	0.844912	0.791125
1	1	0.999998	0.99999	0.999961	0.999864	0.999554	0.998542	0.995304	0.984635	0.953219	0.901093	0.845379	0.791655
1	1	0.999998	0.99999	0.999961	0.999865	0.999556	0.998549	0.995327	0.984711	0.953433	0.901457	0.845844	0.792184
1	1	0.999998	0.99999	0.999961	0.999865	0.999559	0.998556	0.995349	0.984786	0.953647	0.901821	0.846308	0.792713
1	1	0.999998	0.99999	0.999961	0.999866	0.999561	0.998563	0.995372	0.984861	0.953859	0.902183	0.846771	0.79324
1	1	0.999998	0.99999	0.999961	0.999867	0.999563	0.99857	0.995395	0.984935	0.95407	0.902543	0.847233	0.793766
1	1	0.999998	0.99999	0.999962	0.999867	0.999565	0.998577	0.995417	0.985009	0.954281	0.902903	0.847694	0.794291
1	1	0.999998	0.99999	0.999962	0.999868	0.999567	0.998584	0.99544	0.985082	0.954491	0.903262	0.848153	0.794815
1	1	0.999998	0.99999	0.999962	0.999869	0.999569	0.998591	0.995462	0.985156	0.954699	0.903619	0.848612	0.795338
1	1	0.999998	0.99999	0.999962	0.999869	0.999571	0.998598	0.995484	0.985228	0.954907	0.903976	0.849069	0.795859
1	1	0.999998	0.99999	0.999962	0.99987	0.999574	0.998605	0.995507	0.985301	0.955114	0.904331	0.849525	0.79638
1	1	0.999998	0.99999	0.999963	0.999871	0.999576	0.998612	0.995529	0.985373	0.95532	0.904685	0.849981	0.7969
1	1	0.999998	0.99999	0.999963	0.999871	0.999578	0.998619	0.995551	0.985445	0.955525	0.905038	0.850435	0.797419
1	1	0.999998	0.99999	0.999963	0.999872	0.99958	0.998625	0.995572	0.985516	0.95573	0.90539	0.850888	0.797936
1	1	0.999998	0.999991	0.999963	0.999873	0.999582	0.998632	0.995594	0.985587	0.955933	0.905741	0.851339	0.798453
1	1	0.999998	0.999991	0.999963	0.999873	0.999584	0.998639	0.995616	0.985658	0.956136	0.90609	0.85179	0.798969
1	1	0.999998	0.999991	0.999964	0.999874	0.999586	0.998646	0.995637	0.985729	0.956337	0.906439	0.85224	0.799483
1	1	0.999998	0.999991	0.999964	0.999874	0.999588	0.998652	0.995658	0.985799	0.956538	0.906786	0.852688	0.799997
1	1	0.999998	0.999991	0.999964	0.999875	0.99959	0.998659	0.99568	0.985868	0.956738	0.907133	0.853135	0.800509
1	1	0.999998	0.999991	0.999964	0.999876	0.999592	0.998665	0.995701	0.985938	0.956937	0.907478	0.853582	0.80102
1	1	0.999998	0.999991	0.999964	0.999876	0.999594	0.998672	0.995722	0.986007	0.957135	0.907822	0.854027	0.801531
1	1	0.999998	0.999991	0.999965	0.999877	0.999596	0.998678	0.995743	0.986075	0.957332	0.908165	0.854471	0.80204
1	1	0.999999	0.999991	0.999965	0.999878	0.999598	0.998685	0.995764	0.986144	0.957529	0.908507	0.854914	0.802548
1	1	0.999999	0.999991	0.999965	0.999878	0.9996	0.998691	0.995784	0.986212	0.957725	0.908848	0.855356	0.803056
1	1	0.999999	0.999991	0.999965	0.999879	0.999602	0.998698	0.995805	0.986279	0.957919	0.909188	0.855797	0.803562
1	1	0.999999	0.999991	0.999965	0.999879	0.999604	0.998704	0.995826	0.986347	0.958113	0.909526	0.856236	0.804067
1	1	0.999999	0.999991	0.999965	0.99988	0.999606	0.998711	0.995846	0.986414	0.958306	0.909864	0.856675	0.804571
1	1	0.999999	0.999991	0.999966	0.999881	0.999608	0.998717	0.995866	0.98648	0.958499	0.9102	0.857112	0.805074
1	1	0.999999	0.999991	0.999966	0.999881	0.99961	0.998723	0.995887	0.986547	0.95869	0.910536	0.857549	0.805576
1	1	0.999999	0.999991	0.999966	0.999882	0.999612	0.998729	0.995907	0.986613	0.958881	0.91087	0.857984	0.806077
1	1	0.999999	0.999991	0.999966	0.999882	0.999614	0.998736	0.995927	0.986678	0.95907	0.911203	0.858418	0.806577
1	1	0.999999	0.999991	0.999966	0.999883	0.999616	0.998742	0.995947	0.986744	0.959259	0.911536	0.858851	0.807076
1	1	0.999999	0.999991	0.999966	0.999884	0.999617	0.998748	0.995967	0.986809	0.959448	0.911867	0.859283	0.807574
1	1	0.999999	0.999992	0.999967	0.999884	0.999619	0.998754	0.995986	0.986874	0.959635	0.912197	0.859714	0.808071
1	1	0.999999	0.999992	0.999967	0.999885	0.999621	0.99876	0.996006	0.986938	0.959821	0.912526	0.860144	0.808567
1	1	0.999999	0.999992	0.999967	0.999885	0.999623	0.998766	0.996026	0.987002	0.960007	0.912854	0.860573	0.809062
1	1	0.999999	0.999992	0.999967	0.999886	0.999625	0.998772	0.996045	0.987066	0.960192	0.913181	0.861001	0.809556
1	1	0.999999	0.999992	0.999967	0.999886	0.999627	0.998778	0.996064	0.987129	0.960376	0.913506	0.861427	0.810049
1	1	0.999999	0.999992	0.999968	0.999887	0.999629	0.998784	0.996084	0.987192	0.960559	0.913831	0.861853	0.810541
1	1	0.999999	0.999992	0.999968	0.999888	0.99963	0.99879	0.996103	0.987255	0.960742	0.914155	0.862278	0.811031
1	1	0.999999	0.999992	0.999968	0.999888	0.999632	0.998796	0.996122	0.987318	0.960923	0.914478	0.862701	0.811521
1	1	0.999999	0.999992	0.999968	0.999889	0.999634	0.998802	0.996141	0.98738	0.961104	0.914799	0.863123	0.81201
1	1	0.999999	0.999992	0.999968	0.999889	0.999636	0.998808	0.99616	0.987442	0.961284	0.91512	0.863545	0.812498
1	1	0.999999	0.999992	0.999968	0.99989	0.999638	0.998814	0.996179	0.987504	0.961463	0.915439	0.863965	0.812984
1	1	0.999999	0.999992	0.999969	0.99989	0.999639	0.99882	0.996197	0.987565	0.961642	0.915758	0.864384	0.81347
1	1	0.999999	0.999992	0.999969	0.999891	0.999641	0.998825	0.996216	0.987626	0.96182	0.916075	0.864802	0.813955
1	1	0.999999	0.999992	0.999969	0.999891	0.999643	0.998831	0.996234	0.987687	0.961997	0.916392	0.865219	0.814438
1	1	0.999999	0.999992	0.999969	0.999892	0.999645	0.998837	0.996253	0.987747	0.962173	0.916707	0.865635	0.814921
1	1	0.999999	0.999992	0.999969	0.999892	0.999647	0.998843	0.996271	0.987807	0.962348	0.917021	0.86605	0.815403
1	1	0.999999	0.999992	0.999969	0.999893	0.999648	0.998848	0.996289	0.987867	0.962523	0.917335	0.866464	0.815884
1	1	0.999999	0.999992	0.999969	0.999894	0.99965	0.998854	0.996308	0.987926	0.962697	0.917647	0.866877	0.816363
1	1	0.999999	0.999992	0.99997	0.999894	0.999652	0.99886	0.996326	0.987986	0.96287	0.917958	0.867289	0.816842
1	1	0.999999	0.999992	0.99997	0.999895	0.999653	0.998865	0.996344	0.988045	0.963042	0.918269	0.867699	0.817319
1	1	0.999999	0.999992	0.99997	0.999895	0.999655	0.998871	0.996362	0.988103	0.963214	0.918578	0.868109	0.817796
1	1	0.999999	0.999992	0.99997	0.999896	0.999657	0.998876	0.996379	0.988162	0.963385	0.918886	0.868518	0.818272
1	1	0.999999	0.999993	0.99997	0.999896	0.999659	0.998882	0.996397	0.98822	0.963555	0.919193	0.868925	0.818746
1	1	0.999999	0.999993	0.99997	0.999897	0.99966	0.998887	0.996415	0.988277	0.963724	0.9195	0.869332	0.81922
1	1	0.999999	0.999993	0.999971	0.999897	0.999662	0.998893	0.996432	0.988335	0.963892	0.919805	0.869737	0.819693
1	1	0.999999	0.999993	0.999971	0.999898	0.999664	0.998898	0.99645	0.988392	0.96406	0.920109	0.870142	0.820164
1	1	0.999999	0.999993	0.999971	0.999898	0.999665	0.998904	0.996467	0.988449	0.964227	0.920412	0.870545	0.820635
1	1	0.999999	0.999993	0.999971	0.999899	0.999667	0.998909	0.996484	0.988506	0.964394	0.920714	0.870948	0.821105
1	1	0.999999	0.999993	0.999971	0.999899	0.999669	0.998914	0.996502	0.988562	0.964559	0.921016	0.871349	0.821573
1	1	0.999999	0.999993	0.999971	0.9999	0.99967	0.99892	0.996519	0.988618	0.964724	0.921316	0.871749	0.822041
1	1	0.999999	0.999993	0.999971	0.9999	0.999672	0.998925	0.996536	0.988674	0.964888	0.921615	0.872149	0.822508
1	1	0.999999	0.999993	0.999972	0.999901	0.999673	0.99893	0.996553	0.98873	0.965052	0.921913	0.872547	0.822973
1	1	0.999999	0.999993	0.999972	0.999901	0.999675	0.998935	0.99657	0.988785	0.965215	0.922211	0.872944	0.823438
1	1	0.999999	0.999993	0.999972	0.999902	0.999677	0.998941	0.996586	0.98884	0.965377	0.922507	0.87334	0.823902
1	1	0.999999	0.999993	0.999972	0.999902	0.999678	0.998946	0.996603	0.988895	0.965538	0.922802	0.873736	0.824364
1	1	0.999999	0.999993	0.999972	0.999903	0.99968	0.998951	0.99662	0.988949	0.965698	0.923096	0.87413	0.824826
1	1	0.999999	0.999993	0.999972	0.999903	0.999681	0.998956	0.996636	0.989003	0.965858	0.92339	0.874523	0.825287
1	1	0.999999	0.999993	0.999973	0.999904	0.999683	0.998961	0.996653	0.989057	0.966017	0.923682	0.874915	0.825746
1	1	0.999999	0.999993	0.999973	0.999904	0.999685	0.998966	0.996669	0.989111	0.966176	0.923974	0.875306	0.826205
1	1	0.999999	0.999993	0.999973	0.999905	0.999686	0.998971	0.996685	0.989164	0.966334	0.924264	0.875696	0.826663
1	1	0.999999	0.999993	0.999973	0.999905	0.999688	0.998976	0.996702	0.989217	0.966491	0.924553	0.876085	0.82712
1	1	0.999999	0.999993	0.999973	0.999906	0.999689	0.998981	0.996718	0.98927	0.966647	0.924842	0.876473	0.827576
1	1	0.999999	0.999993	0.999973	0.999906	0.999691	0.998986	0.996734	0.989323	0.966803	0.925129	0.876861	0.82803
1	1	0.999999	0.999993	0.999973	0.999907	0.999692	0.998991	0.99675	0.989375	0.966958	0.925416	0.877247	0.828484
1	1	0.999999	0.999993	0.999973	0.999907	0.999694	0.998996	0.996766	0.989427	0.967112	0.925702	0.877632	0.828937
1	1	0.999999	0.999993	0.999974	0.999907	0.999695	0.999001	0.996782	0.989479	0.967265	0.925986	0.878016	0.829389
1	1	0.999999	0.999993	0.999974	0.999908	0.999697	0.999006	0.996797	0.989531	0.967418	0.92627	0.878399	0.82984
1	1	0.999999	0.999994	0.999974	0.999908	0.999698	0.999011	0.996813	0.989582	0.967571	0.926553	0.878781	0.83029
1	1	0.999999	0.999994	0.999974	0.999909	0.9997	0.999016	0.996829	0.989633	0.967722	0.926834	0.879162	0.830739
1	1	0.999999	0.999994	0.999974	0.999909	0.999701	0.999021	0.996844	0.989684	0.967873	0.927115	0.879542	0.831187
1	1	0.999999	0.999994	0.999974	0.99991	0.999703	0.999025	0.99686	0.989734	0.968023	0.927395	0.879921	0.831634
1	1	0.999999	0.999994	0.999974	0.99991	0.999704	0.99903	0.996875	0.989785	0.968173	0.927674	0.880299	0.83208
1	1	0.999999	0.999994	0.999975	0.999911	0.999706	0.999035	0.99689	0.989835	0.968321	0.927952	0.880676	0.832525
1	1	0.999999	0.999994	0.999975	0.999911	0.999707	0.99904	0.996905	0.989885	0.96847	0.928229	0.881052	0.832969
1	1	0.999999	0.999994	0.999975	0.999912	0.999708	0.999044	0.996921	0.989934	0.968617	0.928505	0.881427	0.833412
1	1	0.999999	0.999994	0.999975	0.999912	0.99971	0.999049	0.996936	0.989984	0.968764	0.928781	0.881801	0.833854
1	1	0.999999	0.999994	0.999975	0.999912	0.999711	0.999054	0.996951	0.990033	0.96891	0.929055	0.882174	0.834296
1	1	0.999999	0.999994	0.999975	0.999913	0.999713	0.999058	0.996966	0.990082	0.969056	0.929328	0.882546	0.834736
1	1	0.999999	0.999994	0.999975	0.999913	0.999714	0.999063	0.99698	0.99013	0.969201	0.929601	0.882917	0.835175
1	1	0.999999	0.999994	0.999975	0.999914	0.999716	0.999068	0.996995	0.990179	0.969345	0.929872	0.883287	0.835614
1	1	0.999999	0.999994	0.999976	0.999914	0.999717	0.999072	0.99701	0.990227	0.969489	0.930143	0.883657	0.836051
1	1	0.999999	0.999994	0.999976	0.999915	0.999718	0.999077	0.997025	0.990275	0.969632	0.930413	0.884025	0.836487
1	1	0.999999	0.999994	0.999976	0.999915	0.99972	0.999081	0.997039	0.990322	0.969774	0.930681	0.884392	0.836923
1	1	0.999999	0.999994	0.999976	0.999915	0.999721	0.999086	0.997054	0.99037	0.969916	0.930949	0.884758	0.837357
1	1	0.999999	0.999994	0.999976	0.999916	0.999723	0.99909	0.997068	0.990417	0.970057	0.931216	0.885123	0.837791
1	1	0.999999	0.999994	0.999976	0.999916	0.999724	0.999095	0.997082	0.990464	0.970197	0.931482	0.885488	0.838223
1	1	0.999999	0.999994	0.999976	0.999917	0.999725	0.999099	0.997097	0.990511	0.970337	0.931747	0.885851	0.838655
1	1	0.999999	0.999994	0.999976	0.999917	0.999727	0.999104	0.997111	0.990557	0.970476	0.932012	0.886213	0.839086
1	1	0.999999	0.999994	0.999977	0.999918	0.999728	0.999108	0.997125	0.990603	0.970614	0.932275	0.886575	0.839515
1	1	0.999999	0.999994	0.999977	0.999918	0.999729	0.999112	0.997139	0.990649	0.970752	0.932537	0.886935	0.839944
1	1	0.999999	0.999994	0.999977	0.999918	0.999731	0.999117	0.997153	0.990695	0.97089	0.932799	0.887295	0.840372
1	1	0.999999	0.999994	0.999977	0.999919	0.999732	0.999121	0.997167	0.990741	0.971026	0.93306	0.887653	0.840799
1	1	0.999999	0.999994	0.999977	0.999919	0.999733	0.999125	0.997181	0.990786	0.971162	0.933319	0.888011	0.841225
1	1	0.999999	0.999994	0.999977	0.99992	0.999735	0.99913	0.997195	0.990831	0.971298	0.933578	0.888367	0.84165
1	1	0.999999	0.999994	0.999977	0.99992	0.999736	0.999134	0.997208	0.990876	0.971433	0.933836	0.888723	0.842074
1	1	0.999999	0.999994	0.999977	0.99992	0.999737	0.999138	0.997222	0.990921	0.971567	0.934093	0.889077	0.842497
1	1	0.999999	0.999995	0.999978	0.999921	0.999739	0.999142	0.997236	0.990965	0.9717	0.93435	0.889431	0.842919
1	1	0.999999	0.999995	0.999978	0.999921	0.99974	0.999147	0.997249	0.99101	0.971834	0.934605	0.889784	0.84334
1	1	0.999999	0.999995	0.999978	0.999922	0.999741	0.999151	0.997263	0.991054	0.971966	0.934859	0.890136	0.843761
1	1	0.999999	0.999995	0.999978	0.999922	0.999742	0.999155	0.997276	0.991098	0.972098	0.935113	0.890486	0.84418
1	1	0.999999	0.999995	0.999978	0.999922	0.999744	0.999159	0.997289	0.991141	0.972229	0.935366	0.890836	0.844598
1	1	0.999999	0.999995	0.999978	0.999923	0.999745	0.999163	0.997302	0.991185	0.97236	0.935618	0.891185	0.845016
1	1	0.999999	0.999995	0.999978	0.999923	0.999746	0.999167	0.997316	0.991228	0.97249	0.935868	0.891533	0.845432
1	1	0.999999	0.999995	0.999978	0.999924	0.999747	0.999171	0.997329	0.991271	0.972619	0.936119	0.89188	0.845848
1	1	0.999999	0.999995	0.999979	0.999924	0.999749	0.999175	0.997342	0.991314	0.972748	0.936368	0.892226	0.846263
1	1	0.999999	0.999995	0.999979	0.999924	0.99975	0.999179	0.997355	0.991356	0.972876	0.936616	0.892572	0.846676
1	1	0.999999	0.999995	0.999979	0.999925	0.999751	0.999183	0.997368	0.991398	0.973004	0.936864	0.892916	0.847089
1	1	0.999999	0.999995	0.999979	0.999925	0.999752	0.999187	0.997381	0.991441	0.973131	0.93711	0.893259	0.847501
1	1	0.999999	0.999995	0.999979	0.999925	0.999754	0.999191	0.997393	0.991482	0.973258	0.937356	0.893602	0.847912
1	1	0.999999	0.999995	0.999979	0.999926	0.999755	0.999195	0.997406	0.991524	0.973384	0.937601	0.893943	0.848322
1	1	0.999999	0.999995	0.999979	0.999926	0.999756	0.999199	0.997419	0.991566	0.973509	0.937845	0.894284	0.848731
1	1	0.999999	0.999995	0.999979	0.999927	0.999757	0.999203	0.997432	0.991607	0.973634	0.938089	0.894623	0.849139
1	1	0.999999	0.999995	0.999979	0.999927	0.999758	0.999207	0.997444	0.991648	0.973758	0.938331	0.894962	0.849547
1	1	0.999999	0.999995	0.99998	0.999927	0.99976	0.999211	0.997457	0.991689	0.973882	0.938573	0.8953	0.849953
1	1	0.999999	0.999995	0.99998	0.999928	0.999761	0.999215	0.997469	0.99173	0.974005	0.938813	0.895636	0.850358
1	1	0.999999	0.999995	0.99998	0.999928	0.999762	0.999219	0.997481	0.99177	0.974127	0.939053	0.895972	0.850763
1	1	0.999999	0.999995	0.99998	0.999928	0.999763	0.999223	0.997494	0.991811	0.974249	0.939292	0.896307	0.851166
1	1	0.999999	0.999995	0.99998	0.999929	0.999764	0.999226	0.997506	0.991851	0.974371	0.939531	0.896641	0.851569
1	1	0.999999	0.999995	0.99998	0.999929	0.999765	0.99923	0.997518	0.991891	0.974492	0.939768	0.896974	0.851971
1	1	0.999999	0.999995	0.99998	0.999929	0.999767	0.999234	0.99753	0.99193	0.974612	0.940005	0.897307	0.852372
1	1	0.999999	0.999995	0.99998	0.99993	0.999768	0.999238	0.997542	0.99197	0.974732	0.94024	0.897638	0.852771
1	1	0.999999	0.999995	0.99998	0.99993	0.999769	0.999241	0.997554	0.992009	0.974851	0.940475	0.897968	0.85317
1	1	0.999999	0.999995	0.99998	0.999931	0.99977	0.999245	0.997566	0.992048	0.97497	0.940709	0.898298	0.853569
1	1	0.999999	0.999995	0.999981	0.999931	0.999771	0.999249	0.997578	0.992087	0.975088	0.940943	0.898626	0.853966
1	1	0.999999	0.999995	0.999981	0.999931	0.999772	0.999253	0.99759	0.992126	0.975206	0.941175	0.898954	0.854362
1	1	0.999999	0.999995	0.999981	0.999932	0.999773	0.999256	0.997602	0.992164	0.975323	0.941407	0.899281	0.854757
1	1	0.999999	0.999995	0.999981	0.999932	0.999775	0.99926	0.997614	0.992203	0.97544	0.941638	0.899607	0.855152
1	1	0.999999	0.999995	0.999981	0.999932	0.999776	0.999263	0.997625	0.992241	0.975556	0.941868	0.899932	0.855545
1	1	0.999999	0.999995	0.999981	0.999933	0.999777	0.999267	0.997637	0.992279	0.975671	0.942097	0.900256	0.855938
1	1	0.999999	0.999995	0.999981	0.999933	0.999778	0.999271	0.997648	0.992317	0.975786	0.942325	0.900579	0.85633
1	1	0.999999	0.999996	0.999981	0.999933	0.999779	0.999274	0.99766	0.992354	0.975901	0.942553	0.900901	0.85672
1	1	0.999999	0.999996	0.999981	0.999934	0.99978	0.999278	0.997671	0.992392	0.976014	0.94278	0.901223	0.85711
1	1	0.999999	0.999996	0.999981	0.999934	0.999781	0.999281	0.997683	0.992429	0.976128	0.943006	0.901543	0.857499
1	1	0.999999	0.999996	0.999982	0.999934	0.999782	0.999285	0.997694	0.992466	0.976241	0.943231	0.901863	0.857887
1	1	0.999999	0.999996	0.999982	0.999935	0.999783	0.999288	0.997705	0.992503	0.976353	0.943456	0.902181	0.858275
1	1	0.999999	0.999996	0.999982	0.999935	0.999784	0.999292	0.997717	0.99254	0.976465	0.943679	0.902499	0.858661
1	1	0.999999	0.999996	0.999982	0.999935	0.999785	0.999295	0.997728	0.992576	0.976576	0.943902	0.902816	0.859046
1	1	0.999999	0.999996	0.999982	0.999936	0.999787	0.999299	0.997739	0.992612	0.976687	0.944124	0.903132	0.859431
1	1	0.999999	0.999996	0.999982	0.999936	0.999788	0.999302	0.99775	0.992649	0.976797	0.944345	0.903447	0.859815
1	1	0.999999	0.999996	0.999982	0.999936	0.999789	0.999306	0.997761	0.992685	0.976907	0.944566	0.903762	0.860197
1	1	0.999999	0.999996	0.999982	0.999937	0.99979	0.999309	0.997772	0.99272	0.977017	0.944785	0.904075	0.860579
1	1	0.999999	0.999996	0.999982	0.999937	0.999791	0.999312	0.997783	0.992756	0.977125	0.945004	0.904388	0.86096
1	1	0.999999	0.999996	0.999982	0.999937	0.999792	0.999316	0.997793	0.992791	0.977234	0.945223	0.904699	0.86134
1	1	0.999999	0.999996	0.999983	0.999938	0.999793	0.999319	0.997804	0.992827	0.977342	0.94544	0.90501	0.861719
1	1	0.999999	0.999996	0.999983	0.999938	0.999794	0.999322	0.997815	0.992862	0.977449	0.945656	0.90532	0.862098
1	1	0.999999	0.999996	0.999983	0.999938	0.999795	0.999326	0.997826	0.992897	0.977556	0.945872	0.905629	0.862475
1	1	0.999999	0.999996	0.999983	0.999938	0.999796	0.999329	0.997836	0.992931	0.977662	0.946087	0.905937	0.862852
1	1	0.999999	0.999996	0.999983	0.999939	0.999797	0.999332	0.997847	0.992966	0.977768	0.946302	0.906244	0.863227
1	1	0.999999	0.999996	0.999983	0.999939	0.999798	0.999336	0.997857	0.993	0.977873	0.946515	0.906551	0.863602
1	1	0.999999	0.999996	0.999983	0.999939	0.999799	0.999339	0.997868	0.993035	0.977978	0.946728	0.906856	0.863976
1	1	0.999999	0.999996	0.999983	0.99994	0.9998	0.999342	0.997878	0.993069	0.978083	0.94694	0.907161	0.864349
1	1	0.999999	0.999996	0.999983	0.99994	0.999801	0.999345	0.997889	0.993103	0.978186	0.947151	0.907465	0.864721
1	1	0.999999	0.999996	0.999983	0.99994	0.999802	0.999349	0.997899	0.993136	0.97829	0.947362	0.907768	0.865092
1	1	0.999999	0.999996	0.999983	0.999941	0.999803	0.999352	0.997909	0.99317	0.978393	0.947571	0.90807	0.865463
1	1	0.999999	0.999996	0.999983	0.999941	0.999804	0.999355	0.997919	0.993203	0.978495	0.94778	0.908371	0.865832
1	1	0.999999	0.999996	0.999984	0.999941	0.999805	0.999358	0.99793	0.993237	0.978597	0.947989	0.908672	0.866201
1	1	0.999999	0.999996	0.999984	0.999941	0.999806	0.999361	0.99794	0.99327	0.978699	0.948196	0.908971	0.866568
1	1	0.999999	0.999996	0.999984	0.999942	0.999807	0.999364	0.99795	0.993303	0.9788	0.948403	0.90927	0.866935
1	1	0.999999	0.999996	0.999984	0.999942	0.999808	0.999367	0.99796	0.993335	0.978901	0.948609	0.909568	0.867301
1	1	1	0.999996	0.999984	0.999942	0.999809	0.999371	0.99797	0.993368	0.979001	0.948814	0.909865	0.867666
1	1	1	0.999996	0.999984	0.999943	0.999809	0.999374	0.99798	0.9934	0.9791	0.949019	0.910161	0.868031
1	1	1	0.999996	0.999984	0.999943	0.99981	0.999377	0.997989	0.993433	0.9792	0.949222	0.910456	0.868394
1	1	1	0.999996	0.999984	0.999943	0.999811	0.99938	0.997999	0.993465	0.979298	0.949425	0.910751	0.868757
1	1	1	0.999996	0.999984	0.999944	0.999812	0.999383	0.998009	0.993497	0.979397	0.949628	0.911044	0.869118
1	1	1	0.999996	0.999984	0.999944	0.999813	0.999386	0.998019	0.993528	0.979494	0.949829	0.911337	0.869479
1	1	1	0.999996	0.999984	0.999944	0.999814	0.999389	0.998028	0.99356	0.979592	0.95003	0.911629	0.869839
1	1	1	0.999996	0.999985	0.999944	0.999815	0.999392	0.998038	0.993591	0.979689	0.95023	0.91192	0.870198
1	1	1	0.999996	0.999985	0.999945	0.999816	0.999395	0.998048	0.993623	0.979785	0.95043	0.91221	0.870556
1	1	1	0.999996	0.999985	0.999945	0.999817	0.999398	0.998057	0.993654	0.979881	0.950628	0.9125	0.870914
1	1	1	0.999996	0.999985	0.999945	0.999818	0.999401	0.998067	0.993685	0.979977	0.950826	0.912788	0.87127
1	1	1	0.999996	0.999985	0.999945	0.999819	0.999404	0.998076	0.993716	0.980072	0.951023	0.913076	0.871626
1	1	1	0.999996	0.999985	0.999946	0.99982	0.999407	0.998085	0.993747	0.980167	0.95122	0.913363	0.87198
1	1	1	0.999996	0.999985	0.999946	0.99982	0.999409	0.998095	0.993777	0.980261	0.951416	0.913649	0.872334
1	1	1	0.999997	0.999985	0.999946	0.999821	0.999412	0.998104	0.993808	0.980355	0.951611	0.913935	0.872687
1	1	1	0.999997	0.999985	0.999947	0.999822	0.999415	0.998113	0.993838	0.980448	0.951805	0.914219	0.87304
1	1	1	0.999997	0.999985	0.999947	0.999823	0.999418	0.998123	0.993868	0.980541	0.951999	0.914503	0.873391
1	1	1	0.999997	0.999985	0.999947	0.999824	0.999421	0.998132	0.993898	0.980634	0.952192	0.914786	0.873742
1	1	1	0.999997	0.999985	0.999947	0.999825	0.999424	0.998141	0.993928	0.980726	0.952384	0.915068	0.874091
1	1	1	0.999997	0.999985	0.999948	0.999826	0.999427	0.99815	0.993957	0.980817	0.952576	0.915349	0.87444
1	1	1	0.999997	0.999986	0.999948	0.999827	0.999429	0.998159	0.993987	0.980909	0.952767	0.915629	0.874788
1	1	1	0.999997	0.999986	0.999948	0.999827	0.999432	0.998168	0.994016	0.981	0.952957	0.915909	0.875135
1	1	1	0.999997	0.999986	0.999948	0.999828	0.999435	0.998177	0.994045	0.98109	0.953146	0.916187	0.875481
1	1	1	0.999997	0.999986	0.999949	0.999829	0.999438	0.998186	0.994074	0.98118	0.953335	0.916465	0.875827
1	1	1	0.999997	0.999986	0.999949	0.99983	0.99944	0.998195	0.994103	0.981269	0.953523	0.916743	0.876172
1	1	1	0.999997	0.999986	0.999949	0.999831	0.999443	0.998203	0.994132	0.981359	0.953711	0.917019	0.876515
1	1	1	0.999997	0.999986	0.999949	0.999832	0.999446	0.998212	0.994161	0.981447	0.953897	0.917294	0.876858
1	1	1	0.999997	0.999986	0.99995	0.999832	0.999449	0.998221	0.994189	0.981536	0.954083	0.917569	0.8772
1	1	1	0.999997	0.999986	0.99995	0.999833	0.999451	0.99823	0.994218	0.981624	0.954269	0.917843	0.877542
1	1	1	0.999997	0.999986	0.99995	0.999834	0.999454	0.998238	0.994246	0.981711	0.954453	0.918116	0.877882
1	1	1	0.999997	0.999986	0.99995	0.999835	0.999457	0.998247	0.994274	0.981798	0.954637	0.918388	0.878222
1	1	1	0.999997	0.999986	0.999951	0.999836	0.999459	0.998255	0.994302	0.981885	0.954821	0.91866	0.87856
1	1	1	0.999997	0.999986	0.999951	0.999837	0.999462	0.998264	0.99433	0.981971	0.955003	0.918931	0.878898
1	1	1	0.999997	0.999987	0.999951	0.999837	0.999465	0.998272	0.994358	0.982057	0.955185	0.919201	0.879235
1	1	1	0.999997	0.999987	0.999951	0.999838	0.999467	0.998281	0.994385	0.982142	0.955366	0.91947	0.879571
1	1	1	0.999997	0.999987	0.999952	0.999839	0.99947	0.998289	0.994412	0.982227	0.955547	0.919738	0.879907
1	1	1	0.999997	0.999987	0.999952	0.99984	0.999472	0.998297	0.99444	0.982312	0.955727	0.920006	0.880241
1	1	1	0.999997	0.999987	0.999952	0.999841	0.999475	0.998306	0.994467	0.982396	0.955906	0.920272	0.880575
1	1	1	0.999997	0.999987	0.999952	0.999841	0.999478	0.998314	0.994494	0.98248	0.956085	0.920538	0.880908
1	1	1	0.999997	0.999987	0.999953	0.999842	0.99948	0.998322	0.994521	0.982564	0.956263	0.920804	0.88124
1	1	1	0.999997	0.999987	0.999953	0.999843	0.999483	0.99833	0.994547	0.982647	0.95644	0.921068	0.881572
1	1	1	0.999997	0.999987	0.999953	0.999844	0.999485	0.998339	0.994574	0.982729	0.956617	0.921332	0.881902
1	1	1	0.999997	0.999987	0.999953	0.999844	0.999488	0.998347	0.994601	0.982812	0.956793	0.921594	0.882232
1	1	1	0.999997	0.999987	0.999954	0.999845	0.99949	0.998355	0.994627	0.982894	0.956968	0.921856	0.882561
1	1	1	0.999997	0.999987	0.999954	0.999846	0.999493	0.998363	0.994653	0.982975	0.957143	0.922118	0.882889
1	1	1	0.999997	0.999987	0.999954	0.999847	0.999495	0.998371	0.994679	0.983056	0.957317	0.922378	0.883216
1	1	1	0.999997	0.999987	0.999954	0.999847	0.999498	0.998379	0.994705	0.983137	0.95749	0.922638	0.883542
1	1	1	0.999997	0.999987	0.999955	0.999848	0.9995	0.998387	0.994731	0.983218	0.957663	0.922897	0.883868
1	1	1	0.999997	0.999988	0.999955	0.999849	0.999503	0.998394	0.994757	0.983298	0.957835	0.923155	0.884192
1	1	1	0.999997	0.999988	0.999955	0.99985	0.999505	0.998402	0.994782	0.983377	0.958006	0.923413	0.884516
1	1	1	0.999997	0.999988	0.999955	0.99985	0.999507	0.99841	0.994808	0.983456	0.958177	0.923669	0.884839
1	1	1	0.999997	0.999988	0.999955	0.999851	0.99951	0.998418	0.994833	0.983535	0.958347	0.923925	0.885162
1	1	1	0.999997	0.999988	0.999956	0.999852	0.999512	0.998425	0.994858	0.983614	0.958517	0.92418	0.885483
1	1	1	0.999997	0.999988	0.999956	0.999853	0.999515	0.998433	0.994883	0.983692	0.958686	0.924435	0.885804
1	1	1	0.999997	0.999988	0.999956	0.999853	0.999517	0.998441	0.994908	0.98377	0.958854	0.924688	0.886124
1	1	1	0.999997	0.999988	0.999956	0.999854	0.999519	0.998448	0.994933	0.983847	0.959022	0.924941	0.886443
1	1	1	0.999997	0.999988	0.999957	0.999855	0.999522	0.998456	0.994958	0.983924	0.959189	0.925193	0.886761
1	1	1	0.999997	0.999988	0.999957	0.999856	0.999524	0.998463	0.994982	0.984001	0.959355	0.925444	0.887079
1	1	1	0.999997	0.999988	0.999957	0.999856	0.999526	0.998471	0.995007	0.984077	0.959521	0.925695	0.887395
1	1	1	0.999997	0.999988	0.999957	0.999857	0.999529	0.998478	0.995031	0.984153	0.959686	0.925945	0.887711
1	1	1	0.999997	0.999988	0.999957	0.999858	0.999531	0.998486	0.995055	0.984229	0.959851	0.926194	0.888026
1	1	1	0.999997	0.999988	0.999958	0.999858	0.999533	0.998493	0.995079	0.984304	0.960014	0.926442	0.88834
1	1	1	0.999997	0.999988	0.999958	0.999859	0.999535	0.9985	0.995103	0.984379	0.960178	0.92669	0.888654
1	1	1	0.999997	0.999989	0.999958	0.99986	0.999538	0.998508	0.995127	0.984454	0.96034	0.926937	0.888966
1	1	1	0.999997	0.999989	0.999958	0.99986	0.99954	0.998515	0.995151	0.984528	0.960502	0.927183	0.889278
1	1	1	0.999997	0.999989	0.999958	0.999861	0.999542	0.998522	0.995174	0.984602	0.960664	0.927428	0.889589
1	1	1	0.999997	0.999989	0.999959	0.999862	0.999544	0.998529	0.995198	0.984675	0.960825	0.927673	0.8899
1	1	1	0.999997	0.999989	0.999959	0.999863	0.999547	0.998537	0.995221	0.984748	0.960985	0.927916	0.890209
1	1	1	0.999997	0.999989	0.999959	0.999863	0.999549	0.998544	0.995245	0.984821	0.961145	0.92816	0.890518
1	1	1	0.999997	0.999989	0.999959	0.999864	0.999551	0.998551	0.995268	0.984893	0.961304	0.928402	0.890826
1	1	1	0.999998	0.999989	0.99996	0.999865	0.999553	0.998558	0.995291	0.984966	0.961462	0.928644	0.891133
1	1	1	0.999998	0.999989	0.99996	0.999865	0.999555	0.998565	0.995314	0.985037	0.96162	0.928884	0.891439
1	1	1	0.999998	0.999989	0.99996	0.999866	0.999558	0.998572	0.995337	0.985109	0.961777	0.929125	0.891745
1	1	1	0.999998	0.999989	0.99996	0.999867	0.99956	0.998579	0.995359	0.98518	0.961934	0.929364	0.892049
1	1	1	0.999998	0.999989	0.99996	0.999867	0.999562	0.998586	0.995382	0.985251	0.96209	0.929603	0.892353
1	1	1	0.999998	0.999989	0.999961	0.999868	0.999564	0.998593	0.995404	0.985321	0.962245	0.929841	0.892657
1	1	1	0.999998	0.999989	0.999961	0.999868	0.999566	0.998599	0.995427	0.985391	0.9624	0.930078	0.892959
1	1	1	0.999998	0.999989	0.999961	0.999869	0.999568	0.998606	0.995449	0.985461	0.962554	0.930315	0.893261
1	1	1	0.999998	0.999989	0.999961	0.99987	0.99957	0.998613	0.995471	0.98553	0.962708	0.93055	0.893562
1	1	1	0.999998	0.999989	0.999961	0.99987	0.999573	0.99862	0.995493	0.985599	0.962861	0.930785	0.893862
1	1	1	0.999998	0.99999	0.999962	0.999871	0.999575	0.998626	0.995515	0.985668	0.963013	0.93102	0.894161
1	1	1	0.999998	0.99999	0.999962	0.999872	0.999577	0.998633	0.995537	0.985737	0.963165	0.931253	0.894459
1	1	1	0.999998	0.99999	0.999962	0.999872	0.999579	0.99864	0.995559	0.985805	0.963317	0.931486	0.894757
1	1	1	0.999998	0.99999	0.999962	0.999873	0.999581	0.998646	0.99558	0.985872	0.963467	0.931718	0.895054
1	1	1	0.999998	0.99999	0.999962	0.999874	0.999583	0.998653	0.995602	0.98594	0.963617	0.93195	0.89535
1	1	1	0.999998	0.99999	0.999962	0.999874	0.999585	0.99866	0.995623	0.986007	0.963767	0.932181	0.895646
1	1	1	0.999998	0.99999	0.999963	0.999875	0.999587	0.998666	0.995644	0.986074	0.963916	0.932411	0.89594
1	1	1	0.999998	0.99999	0.999963	0.999875	0.999589	0.998673	0.995665	0.98614	0.964064	0.93264	0.896234
1	1	1	0.999998	0.99999	0.999963	0.999876	0.999591	0.998679	0.995687	0.986207	0.964212	0.932869	0.896527
1	1	1	0.999998	0.99999	0.999963	0.999877	0.999593	0.998685	0.995708	0.986272	0.96436	0.933097	0.89682
1	1	1	0.999998	0.99999	0.999963	0.999877	0.999595	0.998692	0.995728	0.986338	0.964506	0.933324	0.897111
1	1	1	0.999998	0.99999	0.999964	0.999878	0.999597	0.998698	0.995749	0.986403	0.964653	0.93355	0.897402
1	1	1	0.999998	0.99999	0.999964	0.999878	0.999599	0.998704	0.99577	0.986468	0.964798	0.933776	0.897692
1	1	1	0.999998	0.99999	0.999964	0.999879	0.999601	0.998711	0.99579	0.986533	0.964943	0.934001	0.897981
1	1	1	0.999998	0.99999	0.999964	0.99988	0.999603	0.998717	0.995811	0.986597	0.965088	0.934226	0.89827
1	1	1	0.999998	0.99999	0.999964	0.99988	0.999605	0.998723	0.995831	0.986661	0.965232	0.93445	0.898557
1	1	1	0.999998	0.99999	0.999965	0.999881	0.999607	0.998729	0.995851	0.986725	0.965375	0.934673	0.898844
1	1	1	0.999998	0.99999	0.999965	0.999881	0.999609	0.998736	0.995872	0.986788	0.965518	0.934895	0.899131
1	1	1	0.999998	0.99999	0.999965	0.999882	0.99961	0.998742	0.995892	0.986851	0.96566	0.935117	0.899416
1	1	1	0.999998	0.999991	0.999965	0.999883	0.999612	0.998748	0.995912	0.986914	0.965802	0.935337	0.899701
1	1	1	0.999998	0.999991	0.999965	0.999883	0.999614	0.998754	0.995931	0.986977	0.965943	0.935558	0.899985
1	1	1	0.999998	0.999991	0.999965	0.999884	0.999616	0.99876	0.995951	0.987039	0.966084	0.935777	0.900268
1	1	1	0.999998	0.999991	0.999966	0.999884	0.999618	0.998766	0.995971	0.987101	0.966224	0.935996	0.90055
1	1	1	0.999998	0.999991	0.999966	0.999885	0.99962	0.998772	0.99599	0.987162	0.966363	0.936214	0.900832
1	1	1	0.999998	0.999991	0.999966	0.999885	0.999622	0.998778	0.99601	0.987224	0.966502	0.936432	0.901113
1	1	1	0.999998	0.999991	0.999966	0.999886	0.999624	0.998784	0.996029	0.987285	0.966641	0.936649	0.901393
1	1	1	0.999998	0.999991	0.999966	0.999887	0.999625	0.99879	0.996048	0.987345	0.966779	0.936865	0.901673
1	1	1	0.999998	0.999991	0.999966	0.999887	0.999627	0.998796	0.996068	0.987406	0.966916	0.93708	0.901951
1	1	1	0.999998	0.999991	0.999967	0.999888	0.999629	0.998801	0.996087	0.987466	0.967053	0.937295	0.902229
1	1	1	0.999998	0.999991	0.999967	0.999888	0.999631	0.998807	0.996106	0.987526	0.967189	0.937509	0.902507
1	1	1	0.999998	0.999991	0.999967	0.999889	0.999633	0.998813	0.996124	0.987585	0.967325	0.937723	0.902783
1	1	1	0.999998	0.999991	0.999967	0.999889	0.999634	0.998819	0.996143	0.987645	0.96746	0.937935	0.903059
1	1	1	0.999998	0.999991	0.999967	0.99989	0.999636	0.998825	0.996162	0.987704	0.967595	0.938147	0.903334
1	1	1	0.999998	0.999991	0.999967	0.99989	0.999638	0.99883	0.996181	0.987762	0.967729	0.938359	0.903608
1	1	1	0.999998	0.999991	0.999968	0.999891	0.99964	0.998836	0.996199	0.987821	0.967863	0.938569	0.903881
1	1	1	0.999998	0.999991	0.999968	0.999892	0.999641	0.998842	0.996218	0.987879	0.967996	0.93878	0.904154
1	1	1	0.999998	0.999991	0.999968	0.999892	0.999643	0.998847	0.996236	0.987937	0.968129	0.938989	0.904426
1	1	1	0.999998	0.999991	0.999968	0.999893	0.999645	0.998853	0.996254	0.987994	0.968261	0.939198	0.904698
1	1	1	0.999998	0.999991	0.999968	0.999893	0.999647	0.998858	0.996272	0.988052	0.968392	0.939406	0.904968
1	1	1	0.999998	0.999991	0.999968	0.999894	0.999648	0.998864	0.99629	0.988109	0.968523	0.939613	0.905238
1	1	1	0.999998	0.999992	0.999969	0.999894	0.99965	0.998869	0.996308	0.988166	0.968654	0.93982	0.905507
1	1	1	0.999998	0.999992	0.999969	0.999895	0.999652	0.998875	0.996326	0.988222	0.968784	0.940026	0.905775
1	1	1	0.999998	0.999992	0.999969	0.999895	0.999653	0.99888	0.996344	0.988278	0.968913	0.940231	0.906043
1	1	1	0.999998	0.999992	0.999969	0.999896	0.999655	0.998886	0.996362	0.988334	0.969042	0.940436	0.90631
1	1	1	0.999998	0.999992	0.999969	0.999896	0.999657	0.998891	0.996379	0.98839	0.969171	0.94064	0.906576
1	1	1	0.999998	0.999992	0.999969	0.999897	0.999659	0.998896	0.996397	0.988445	0.969299	0.940844	0.906841
1	1	1	0.999998	0.999992	0.99997	0.999897	0.99966	0.998902	0.996414	0.988501	0.969426	0.941046	0.907106
1	1	1	0.999998	0.999992	0.99997	0.999898	0.999662	0.998907	0.996432	0.988555	0.969553	0.941249	0.90737
1	1	1	0.999998	0.999992	0.99997	0.999898	0.999663	0.998912	0.996449	0.98861	0.96968	0.94145	0.907633
1	1	1	0.999998	0.999992	0.99997	0.999899	0.999665	0.998918	0.996466	0.988664	0.969806	0.941651	0.907896
1	1	1	0.999998	0.999992	0.99997	0.999899	0.999667	0.998923	0.996483	0.988719	0.969931	0.941851	0.908158
1	1	1	0.999998	0.999992	0.99997	0.9999	0.999668	0.998928	0.9965	0.988772	0.970056	0.942051	0.908419
1	1	1	0.999998	0.999992	0.99997	0.9999	0.99967	0.998933	0.996517	0.988826	0.970181	0.94225	0.908679
1	1	1	0.999998	0.999992	0.999971	0.999901	0.999672	0.998938	0.996534	0.988879	0.970305	0.942448	0.908939
1	1	1	0.999998	0.999992	0.999971	0.999901	0.999673	0.998944	0.996551	0.988932	0.970428	0.942646	0.909198
1	1	1	0.999998	0.999992	0.999971	0.999902	0.999675	0.998949	0.996567	0.988985	0.970551	0.942843	0.909456
1	1	1	0.999998	0.999992	0.999971	0.999902	0.999676	0.998954	0.996584	0.989038	0.970674	0.943039	0.909713
1	1	1	0.999998	0.999992	0.999971	0.999903	0.999678	0.998959	0.9966	0.98909	0.970796	0.943235	0.90997
1	1	1	0.999998	0.999992	0.999971	0.999903	0.999679	0.998964	0.996617	0.989142	0.970918	0.94343	0.910226
1	1	1	0.999998	0.999992	0.999971	0.999904	0.999681	0.998969	0.996633	0.989194	0.971039	0.943624	0.910481
1	1	1	0.999998	0.999992	0.999972	0.999904	0.999683	0.998974	0.996649	0.989245	0.971159	0.943818	0.910736
1	1	1	0.999998	0.999992	0.999972	0.999905	0.999684	0.998979	0.996666	0.989297	0.971279	0.944011	0.91099
1	1	1	0.999998	0.999992	0.999972	0.999905	0.999686	0.998984	0.996682	0.989348	0.971399	0.944204	0.911243
1	1	1	0.999998	0.999993	0.999972	0.999905	0.999687	0.998989	0.996698	0.989398	0.971518	0.944396	0.911496
1	1	1	0.999998	0.999993	0.999972	0.999906	0.999689	0.998993	0.996714	0.989449	0.971637	0.944587	0.911748
1	1	1	0.999998	0.999993	0.999972	0.999906	0.99969	0.998998	0.996729	0.989499	0.971755	0.944778	0.911999
1	1	1	0.999998	0.999993	0.999972	0.999907	0.999692	0.999003	0.996745	0.989549	0.971873	0.944968	0.912249
1	1	1	0.999998	0.999993	0.999973	0.999907	0.999693	0.999008	0.996761	0.989599	0.97199	0.945157	0.912499
1	1	1	0.999998	0.999993	0.999973	0.999908	0.999695	0.999013	0.996777	0.989649	0.972107	0.945346	0.912748
1	1	1	0.999998	0.999993	0.999973	0.999908	0.999696	0.999017	0.996792	0.989698	0.972223	0.945534	0.912996
1	1	1	0.999998	0.999993	0.999973	0.999909	0.999698	0.999022	0.996808	0.989747	0.972339	0.945722	0.913244
1	1	1	0.999998	0.999993	0.999973	0.999909	0.999699	0.999027	0.996823	0.989796	0.972454	0.945909	0.91349
1	1	1	0.999998	0.999993	0.999973	0.99991	0.999701	0.999032	0.996838	0.989845	0.972569	0.946095	0.913737
1	1	1	0.999999	0.999993	0.999973	0.99991	0.999702	0.999036	0.996853	0.989893	0.972684	0.946281	0.913982
1	1	1	0.999999	0.999993	0.999974	0.99991	0.999703	0.999041	0.996869	0.989941	0.972798	0.946466	0.914227
1	1	1	0.999999	0.999993	0.999974	0.999911	0.999705	0.999046	0.996884	0.989989	0.972911	0.94665	0.914471
1	1	1	0.999999	0.999993	0.999974	0.999911	0.999706	0.99905	0.996899	0.990037	0.973024	0.946834	0.914714
1	1	1	0.999999	0.999993	0.999974	0.999912	0.999708	0.999055	0.996914	0.990084	0.973137	0.947017	0.914957
1	1	1	0.999999	0.999993	0.999974	0.999912	0.999709	0.999059	0.996929	0.990131	0.973249	0.9472	0.915199
1	1	1	0.999999	0.999993	0.999974	0.999913	0.999711	0.999064	0.996943	0.990178	0.973361	0.947382	0.91544
1	1	1	0.999999	0.999993	0.999974	0.999913	0.999712	0.999068	0.996958	0.990225	0.973472	0.947563	0.915681
1	1	1	0.999999	0.999993	0.999974	0.999913	0.999713	0.999073	0.996973	0.990271	0.973583	0.947744	0.915921
1	1	1	0.999999	0.999993	0.999975	0.999914	0.999715	0.999077	0.996987	0.990318	0.973693	0.947924	0.91616
1	1	1	0.999999	0.999993	0.999975	0.999914	0.999716	0.999082	0.997002	0.990364	0.973803	0.948104	0.916399
1	1	1	0.999999	0.999993	0.999975	0.999915	0.999717	0.999086	0.997016	0.99041	0.973912	0.948283	0.916637
1	1	1	0.999999	0.999993	0.999975	0.999915	0.999719	0.99909	0.99703	0.990455	0.974021	0.948462	0.916874
1	1	1	0.999999	0.999993	0.999975	0.999916	0.99972	0.999095	0.997045	0.990501	0.97413	0.948639	0.91711
1	1	1	0.999999	0.999993	0.999975	0.999916	0.999722	0.999099	0.997059	0.990546	0.974238	0.948817	0.917346
1	1	1	0.999999	0.999993	0.999975	0.999916	0.999723	0.999104	0.997073	0.990591	0.974346	0.948993	0.917581
1	1	1	0.999999	0.999994	0.999975	0.999917	0.999724	0.999108	0.997087	0.990636	0.974453	0.949169	0.917816
1	1	1	0.999999	0.999994	0.999976	0.999917	0.999726	0.999112	0.997101	0.99068	0.97456	0.949345	0.918049
1	1	1	0.999999	0.999994	0.999976	0.999918	0.999727	0.999116	0.997115	0.990724	0.974666	0.94952	0.918283
1	1	1	0.999999	0.999994	0.999976	0.999918	0.999728	0.999121	0.997129	0.990768	0.974772	0.949694	0.918515
1	1	1	0.999999	0.999994	0.999976	0.999918	0.999729	0.999125	0.997143	0.990812	0.974878	0.949868	0.918747
1	1	1	0.999999	0.999994	0.999976	0.999919	0.999731	0.999129	0.997156	0.990856	0.974983	0.950041	0.918978
1	1	1	0.999999	0.999994	0.999976	0.999919	0.999732	0.999133	0.99717	0.990899	0.975087	0.950213	0.919208
1	1	1	0.999999	0.999994	0.999976	0.99992	0.999733	0.999137	0.997184	0.990943	0.975192	0.950385	0.919438
1	1	1	0.999999	0.999994	0.999976	0.99992	0.999735	0.999142	0.997197	0.990986	0.975295	0.950557	0.919667
1	1	1	0.999999	0.999994	0.999977	0.99992	0.999736	0.999146	0.997211	0.991028	0.975399	0.950727	0.919895
1	1	1	0.999999	0.999994	0.999977	0.999921	0.999737	0.99915	0.997224	0.991071	0.975502	0.950898	0.920123
1	1	1	0.999999	0.999994	0.999977	0.999921	0.999738	0.999154	0.997237	0.991113	0.975604	0.951067	0.92035
1	1	1	0.999999	0.999994	0.999977	0.999922	0.99974	0.999158	0.99725	0.991156	0.975706	0.951236	0.920576
1	1	1	0.999999	0.999994	0.999977	0.999922	0.999741	0.999162	0.997264	0.991198	0.975808	0.951405	0.920802
1	1	1	0.999999	0.999994	0.999977	0.999922	0.999742	0.999166	0.997277	0.991239	0.975909	0.951573	0.921027
1	1	1	0.999999	0.999994	0.999977	0.999923	0.999743	0.99917	0.99729	0.991281	0.97601	0.95174	0.921251
1	1	1	0.999999	0.999994	0.999977	0.999923	0.999745	0.999174	0.997303	0.991322	0.97611	0.951907	0.921475
1	1	1	0.999999	0.999994	0.999978	0.999923	0.999746	0.999178	0.997316	0.991363	0.97621	0.952073	0.921698
1	1	1	0.999999	0.999994	0.999978	0.999924	0.999747	0.999182	0.997328	0.991404	0.97631	0.952238	0.921921
1	1	1	0.999999	0.999994	0.999978	0.999924	0.999748	0.999186	0.997341	0.991445	0.976409	0.952404	0.922142
1	1	1	0.999999	0.999994	0.999978	0.999925	0.99975	0.99919	0.997354	0.991486	0.976508	0.952568	0.922363
1	1	1	0.999999	0.999994	0.999978	0.999925	0.999751	0.999193	0.997367	0.991526	0.976606	0.952732	0.922584
1	1	1	0.999999	0.999994	0.999978	0.999925	0.999752	0.999197	0.997379	0.991566	0.976704	0.952895	0.922803
1	1	1	0.999999	0.999994	0.999978	0.999926	0.999753	0.999201	0.997392	0.991606	0.976802	0.953058	0.923022
1	1	1	0.999999	0.999994	0.999978	0.999926	0.999754	0.999205	0.997404	0.991646	0.976899	0.95322	0.923241
1	1	1	0.999999	0.999994	0.999978	0.999926	0.999756	0.999209	0.997417	0.991685	0.976995	0.953382	0.923459
1	1	1	0.999999	0.999994	0.999979	0.999927	0.999757	0.999213	0.997429	0.991725	0.977092	0.953543	0.923676
1	1	1	0.999999	0.999994	0.999979	0.999927	0.999758	0.999216	0.997441	0.991764	0.977188	0.953704	0.923892
1	1	1	0.999999	0.999994	0.999979	0.999927	0.999759	0.99922	0.997453	0.991803	0.977283	0.953864	0.924108
1	1	1	0.999999	0.999994	0.999979	0.999928	0.99976	0.999224	0.997465	0.991842	0.977378	0.954023	0.924323
1	1	1	0.999999	0.999994	0.999979	0.999928	0.999761	0.999227	0.997478	0.99188	0.977473	0.954182	0.924538
1	1	1	0.999999	0.999995	0.999979	0.999929	0.999763	0.999231	0.99749	0.991919	0.977567	0.95434	0.924751
1	1	1	0.999999	0.999995	0.999979	0.999929	0.999764	0.999235	0.997502	0.991957	0.977661	0.954498	0.924965
1	1	1	0.999999	0.999995	0.999979	0.999929	0.999765	0.999238	0.997513	0.991995	0.977755	0.954655	0.925177
1	1	1	0.999999	0.999995	0.999979	0.99993	0.999766	0.999242	0.997525	0.992033	0.977848	0.954812	0.925389
1	1	1	0.999999	0.999995	0.999979	0.99993	0.999767	0.999246	0.997537	0.99207	0.97794	0.954968	0.9256
1	1	1	0.999999	0.999995	0.99998	0.99993	0.999768	0.999249	0.997549	0.992108	0.978033	0.955123	0.925811
1	1	1	0.999999	0.999995	0.99998	0.999931	0.999769	0.999253	0.99756	0.992145	0.978125	0.955278	0.926021
1	1	1	0.999999	0.999995	0.99998	0.999931	0.99977	0.999256	0.997572	0.992182	0.978216	0.955433	0.92623
1	1	1	0.999999	0.999995	0.99998	0.999931	0.999771	0.99926	0.997584	0.992219	0.978308	0.955587	0.926439
1	1	1	0.999999	0.999995	0.99998	0.999932	0.999773	0.999263	0.997595	0.992256	0.978398	0.95574	0.926647
1	1	1	0.999999	0.999995	0.99998	0.999932	0.999774	0.999267	0.997607	0.992292	0.978489	0.955893	0.926854
1	1	1	0.999999	0.999995	0.99998	0.999932	0.999775	0.99927	0.997618	0.992328	0.978579	0.956046	0.927061
1	1	1	0.999999	0.999995	0.99998	0.999933	0.999776	0.999274	0.997629	0.992365	0.978668	0.956197	0.927267
1	1	1	0.999999	0.999995	0.99998	0.999933	0.999777	0.999277	0.99764	0.992401	0.978758	0.956349	0.927473
1	1	1	0.999999	0.999995	0.99998	0.999933	0.999778	0.999281	0.997652	0.992436	0.978847	0.956499	0.927678
1	1	1	0.999999	0.999995	0.999981	0.999934	0.999779	0.999284	0.997663	0.992472	0.978935	0.956649	0.927882
1	1	1	0.999999	0.999995	0.999981	0.999934	0.99978	0.999288	0.997674	0.992507	0.979023	0.956799	0.928085
1	1	1	0.999999	0.999995	0.999981	0.999934	0.999781	0.999291	0.997685	0.992543	0.979111	0.956948	0.928288
1	1	1	0.999999	0.999995	0.999981	0.999935	0.999782	0.999294	0.997696	0.992578	0.979198	0.957097	0.928491
1	1	1	0.999999	0.999995	0.999981	0.999935	0.999783	0.999298	0.997707	0.992613	0.979285	0.957245	0.928692
1	1	1	0.999999	0.999995	0.999981	0.999935	0.999784	0.999301	0.997718	0.992648	0.979372	0.957392	0.928893
1	1	1	0.999999	0.999995	0.999981	0.999935	0.999785	0.999304	0.997728	0.992682	0.979458	0.957539	0.929094
1	1	1	0.999999	0.999995	0.999981	0.999936	0.999786	0.999308	0.997739	0.992716	0.979544	0.957686	0.929294
1	1	1	0.999999	0.999995	0.999981	0.999936	0.999787	0.999311	0.99775	0.992751	0.97963	0.957832	0.929493
1	1	1	0.999999	0.999995	0.999981	0.999936	0.999788	0.999314	0.997761	0.992785	0.979715	0.957977	0.929691
1	1	1	0.999999	0.999995	0.999982	0.999937	0.999789	0.999317	0.997771	0.992819	0.9798	0.958122	0.929889
1	1	1	0.999999	0.999995	0.999982	0.999937	0.99979	0.999321	0.997782	0.992852	0.979884	0.958266	0.930087
1	1	1	0.999999	0.999995	0.999982	0.999937	0.999791	0.999324	0.997792	0.992886	0.979968	0.95841	0.930283
1	1	1	0.999999	0.999995	0.999982	0.999938	0.999792	0.999327	0.997803	0.992919	0.980052	0.958554	0.930479
1	1	1	0.999999	0.999995	0.999982	0.999938	0.999793	0.99933	0.997813	0.992953	0.980135	0.958696	0.930675
1	1	1	0.999999	0.999995	0.999982	0.999938	0.999794	0.999333	0.997823	0.992986	0.980218	0.958839	0.93087
1	1	1	0.999999	0.999995	0.999982	0.999939	0.999795	0.999337	0.997834	0.993018	0.980301	0.958981	0.931064
1	1	1	0.999999	0.999995	0.999982	0.999939	0.999796	0.99934	0.997844	0.993051	0.980383	0.959122	0.931257
1	1	1	0.999999	0.999995	0.999982	0.999939	0.999797	0.999343	0.997854	0.993084	0.980465	0.959263	0.93145
1	1	1	0.999999	0.999995	0.999982	0.999939	0.999798	0.999346	0.997864	0.993116	0.980547	0.959403	0.931643
1	1	1	0.999999	0.999995	0.999982	0.99994	0.999799	0.999349	0.997874	0.993148	0.980628	0.959543	0.931834
1	1	1	0.999999	0.999995	0.999983	0.99994	0.9998	0.999352	0.997884	0.99318	0.980709	0.959682	0.932025
1	1	1	0.999999	0.999996	0.999983	0.99994	0.999801	0.999355	0.997894	0.993212	0.98079	0.959821	0.932216
1	1	1	0.999999	0.999996	0.999983	0.999941	0.999802	0.999358	0.997904	0.993244	0.98087	0.959959	0.932406
1	1	1	0.999999	0.999996	0.999983	0.999941	0.999803	0.999361	0.997914	0.993276	0.98095	0.960097	0.932595
1	1	1	0.999999	0.999996	0.999983	0.999941	0.999804	0.999364	0.997924	0.993307	0.981029	0.960234	0.932784
1	1	1	0.999999	0.999996	0.999983	0.999941	0.999805	0.999367	0.997933	0.993338	0.981108	0.96037	0.932972
1	1	1	0.999999	0.999996	0.999983	0.999942	0.999806	0.99937	0.997943	0.993369	0.981187	0.960507	0.933159
1	1	1	0.999999	0.999996	0.999983	0.999942	0.999807	0.999373	0.997953	0.9934	0.981265	0.960642	0.933346
1	1	1	0.999999	0.999996	0.999983	0.999942	0.999808	0.999376	0.997962	0.993431	0.981344	0.960778	0.933532
1	1	1	0.999999	0.999996	0.999983	0.999943	0.999808	0.999379	0.997972	0.993462	0.981421	0.960912	0.933718
1	1	1	0.999999	0.999996	0.999983	0.999943	0.999809	0.999382	0.997981	0.993492	0.981499	0.961046	0.933903
1	1	1	0.999999	0.999996	0.999983	0.999943	0.99981	0.999385	0.997991	0.993523	0.981576	0.96118	0.934087
1	1	1	0.999999	0.999996	0.999984	0.999943	0.999811	0.999388	0.998	0.993553	0.981653	0.961313	0.934271
1	1	1	0.999999	0.999996	0.999984	0.999944	0.999812	0.999391	0.99801	0.993583	0.981729	0.961446	0.934454
1	1	1	0.999999	0.999996	0.999984	0.999944	0.999813	0.999393	0.998019	0.993613	0.981805	0.961578	0.934637
1	1	1	0.999999	0.999996	0.999984	0.999944	0.999814	0.999396	0.998028	0.993642	0.981881	0.96171	0.934819
1	1	1	0.999999	0.999996	0.999984	0.999944	0.999815	0.999399	0.998037	0.993672	0.981956	0.961841	0.935
1	1	1	0.999999	0.999996	0.999984	0.999945	0.999816	0.999402	0.998047	0.993701	0.982031	0.961972	0.935181
1	1	1	0.999999	0.999996	0.999984	0.999945	0.999816	0.999405	0.998056	0.993731	0.982106	0.962102	0.935361
1	1	1	0.999999	0.999996	0.999984	0.999945	0.999817	0.999407	0.998065	0.99376	0.982181	0.962232	0.935541
1	1	1	0.999999	0.999996	0.999984	0.999945	0.999818	0.99941	0.998074	0.993789	0.982255	0.962361	0.93572
1	1	1	0.999999	0.999996	0.999984	0.999946	0.999819	0.999413	0.998083	0.993817	0.982328	0.96249	0.935898
1	1	1	0.999999	0.999996	0.999984	0.999946	0.99982	0.999416	0.998092	0.993846	0.982402	0.962619	0.936076
1	1	1	0.999999	0.999996	0.999984	0.999946	0.999821	0.999418	0.998101	0.993875	0.982475	0.962746	0.936253
1	1	1	0.999999	0.999996	0.999984	0.999947	0.999822	0.999421	0.99811	0.993903	0.982548	0.962874	0.93643
1	1	1	0.999999	0.999996	0.999985	0.999947	0.999822	0.999424	0.998118	0.993931	0.98262	0.963001	0.936606
1	1	1	0.999999	0.999996	0.999985	0.999947	0.999823	0.999427	0.998127	0.993959	0.982692	0.963127	0.936782
1	1	1	0.999999	0.999996	0.999985	0.999947	0.999824	0.999429	0.998136	0.993987	0.982764	0.963253	0.936956
1	1	1	0.999999	0.999996	0.999985	0.999948	0.999825	0.999432	0.998144	0.994015	0.982836	0.963378	0.937131
1	1	1	0.999999	0.999996	0.999985	0.999948	0.999826	0.999435	0.998153	0.994043	0.982907	0.963503	0.937304
1	1	1	0.999999	0.999996	0.999985	0.999948	0.999826	0.999437	0.998162	0.99407	0.982978	0.963628	0.937477
1	1	1	0.999999	0.999996	0.999985	0.999948	0.999827	0.99944	0.99817	0.994098	0.983048	0.963752	0.93765
1	1	1	0.999999	0.999996	0.999985	0.999949	0.999828	0.999442	0.998179	0.994125	0.983118	0.963875	0.937822
1	1	1	0.999999	0.999996	0.999985	0.999949	0.999829	0.999445	0.998187	0.994152	0.983188	0.963999	0.937993
1	1	1	0.999999	0.999996	0.999985	0.999949	0.99983	0.999448	0.998195	0.994179	0.983258	0.964121	0.938164
1	1	1	0.999999	0.999996	0.999985	0.999949	0.99983	0.99945	0.998204	0.994206	0.983327	0.964243	0.938334
1	1	1	0.999999	0.999996	0.999985	0.99995	0.999831	0.999453	0.998212	0.994232	0.983396	0.964365	0.938504
1	1	1	0.999999	0.999996	0.999985	0.99995	0.999832	0.999455	0.99822	0.994259	0.983465	0.964486	0.938673
1	1	1	0.999999	0.999996	0.999986	0.99995	0.999833	0.999458	0.998229	0.994285	0.983533	0.964607	0.938841
1	1	1	0.999999	0.999996	0.999986	0.99995	0.999834	0.99946	0.998237	0.994312	0.983601	0.964727	0.939009
1	1	1	0.999999	0.999996	0.999986	0.99995	0.999834	0.999463	0.998245	0.994338	0.983669	0.964847	0.939176
1	1	1	0.999999	0.999996	0.999986	0.999951	0.999835	0.999465	0.998253	0.994364	0.983737	0.964966	0.939343
1	1	1	0.999999	0.999996	0.999986	0.999951	0.999836	0.999468	0.998261	0.99439	0.983804	0.965085	0.939509
1	1	1	0.999999	0.999996	0.999986	0.999951	0.999837	0.99947	0.998269	0.994415	0.983871	0.965204	0.939675
1	1	1	0.999999	0.999996	0.999986	0.999951	0.999837	0.999473	0.998277	0.994441	0.983937	0.965321	0.939839
1	1	1	0.999999	0.999996	0.999986	0.999952	0.999838	0.999475	0.998285	0.994466	0.984003	0.965439	0.940004
1	1	1	0.999999	0.999996	0.999986	0.999952	0.999839	0.999477	0.998293	0.994492	0.984069	0.965556	0.940168
1	1	1	0.999999	0.999997	0.999986	0.999952	0.99984	0.99948	0.998301	0.994517	0.984135	0.965673	0.940331
1	1	1	0.999999	0.999997	0.999986	0.999952	0.99984	0.999482	0.998309	0.994542	0.9842	0.965789	0.940494
1	1	1	0.999999	0.999997	0.999986	0.999953	0.999841	0.999485	0.998316	0.994567	0.984265	0.965904	0.940656
1	1	1	0.999999	0.999997	0.999986	0.999953	0.999842	0.999487	0.998324	0.994592	0.98433	0.96602	0.940817
1	1	1	0.999999	0.999997	0.999986	0.999953	0.999843	0.999489	0.998332	0.994617	0.984394	0.966134	0.940978
1	1	1	0.999999	0.999997	0.999987	0.999953	0.999843	0.999492	0.998339	0.994641	0.984458	0.966249	0.941139
1	1	1	0.999999	0.999997	0.999987	0.999953	0.999844	0.999494	0.998347	0.994666	0.984522	0.966362	0.941298
1	1	1	0.999999	0.999997	0.999987	0.999954	0.999845	0.999496	0.998355	0.99469	0.984586	0.966476	0.941458
1	1	1	0.999999	0.999997	0.999987	0.999954	0.999846	0.999499	0.998362	0.994714	0.984649	0.966589	0.941616
1	1	1	0.999999	0.999997	0.999987	0.999954	0.999846	0.999501	0.99837	0.994738	0.984712	0.966701	0.941774
1	1	1	0.999999	0.999997	0.999987	0.999954	0.999847	0.999503	0.998377	0.994762	0.984775	0.966813	0.941932
1	1	1	0.999999	0.999997	0.999987	0.999954	0.999848	0.999505	0.998384	0.994786	0.984837	0.966925	0.942089
1	1	1	0.999999	0.999997	0.999987	0.999955	0.999848	0.999508	0.998392	0.994809	0.984899	0.967036	0.942245
1	1	1	0.999999	0.999997	0.999987	0.999955	0.999849	0.99951	0.998399	0.994833	0.984961	0.967147	0.942401
1	1	1	0.999999	0.999997	0.999987	0.999955	0.99985	0.999512	0.998406	0.994856	0.985023	0.967257	0.942557
1	1	1	0.999999	0.999997	0.999987	0.999955	0.99985	0.999514	0.998414	0.99488	0.985084	0.967367	0.942711
1	1	1	0.999999	0.999997	0.999987	0.999956	0.999851	0.999517	0.998421	0.994903	0.985145	0.967476	0.942865
1	1	1	0.999999	0.999997	0.999987	0.999956	0.999852	0.999519	0.998428	0.994926	0.985206	0.967585	0.943019
1	1	1	0.999999	0.999997	0.999987	0.999956	0.999853	0.999521	0.998435	0.994949	0.985266	0.967694	0.943172
1	1	1	0.999999	0.999997	0.999987	0.999956	0.999853	0.999523	0.998442	0.994972	0.985326	0.967802	0.943325
1	1	1	0.999999	0.999997	0.999987	0.999956	0.999854	0.999525	0.998449	0.994994	0.985386	0.96791	0.943477
1	1	1	0.999999	0.999997	0.999988	0.999957	0.999855	0.999527	0.998456	0.995017	0.985445	0.968017	0.943628
1	1	1	0.999999	0.999997	0.999988	0.999957	0.999855	0.99953	0.998463	0.99504	0.985505	0.968124	0.943779
1	1	1	0.999999	0.999997	0.999988	0.999957	0.999856	0.999532	0.99847	0.995062	0.985564	0.96823	0.943929
1	1	1	0.999999	0.999997	0.999988	0.999957	0.999857	0.999534	0.998477	0.995084	0.985622	0.968336	0.944079
1	1	1	0.999999	0.999997	0.999988	0.999957	0.999857	0.999536	0.998484	0.995106	0.985681	0.968441	0.944228
1	1	1	0.999999	0.999997	0.999988	0.999958	0.999858	0.999538	0.998491	0.995128	0.985739	0.968546	0.944377
1	1	1	0.999999	0.999997	0.999988	0.999958	0.999858	0.99954	0.998498	0.99515	0.985797	0.968651	0.944525
1	1	1	0.999999	0.999997	0.999988	0.999958	0.999859	0.999542	0.998504	0.995172	0.985854	0.968755	0.944672
1	1	1	0.999999	0.999997	0.999988	0.999958	0.99986	0.999544	0.998511	0.995193	0.985912	0.968859	0.944819
1	1	1	0.999999	0.999997	0.999988	0.999958	0.99986	0.999546	0.998518	0.995215	0.985969	0.968962	0.944966
1	1	1	0.999999	0.999997	0.999988	0.999959	0.999861	0.999548	0.998524	0.995236	0.986026	0.969065	0.945112
1	1	1	0.999999	0.999997	0.999988	0.999959	0.999862	0.99955	0.998531	0.995258	0.986082	0.969168	0.945257
1	1	1	0.999999	0.999997	0.999988	0.999959	0.999862	0.999552	0.998538	0.995279	0.986139	0.96927	0.945402
1	1	1	0.999999	0.999997	0.999988	0.999959	0.999863	0.999554	0.998544	0.9953	0.986195	0.969371	0.945546
1	1	1	0.999999	0.999997	0.999988	0.999959	0.999864	0.999556	0.998551	0.995321	0.98625	0.969473	0.94569
1	1	1	0.999999	0.999997	0.999988	0.99996	0.999864	0.999558	0.998557	0.995342	0.986306	0.969573	0.945833
1	1	1	0.999999	0.999997	0.999988	0.99996	0.999865	0.99956	0.998564	0.995362	0.986361	0.969674	0.945976
1	1	1	0.999999	0.999997	0.999989	0.99996	0.999865	0.999562	0.99857	0.995383	0.986416	0.969774	0.946118
1	1	1	0.999999	0.999997	0.999989	0.99996	0.999866	0.999564	0.998576	0.995404	0.986471	0.969873	0.946259
1	1	1	0.999999	0.999997	0.999989	0.99996	0.999867	0.999566	0.998583	0.995424	0.986525	0.969972	0.9464
1	1	1	0.999999	0.999997	0.999989	0.99996	0.999867	0.999568	0.998589	0.995444	0.986579	0.970071	0.946541
1	1	1	0.999999	0.999997	0.999989	0.999961	0.999868	0.99957	0.998595	0.995465	0.986633	0.970169	0.946681
1	1	1	1	0.999997	0.999989	0.999961	0.999868	0.999572	0.998602	0.995485	0.986687	0.970267	0.94682
1	1	1	1	0.999997	0.999989	0.999961	0.999869	0.999574	0.998608	0.995505	0.98674	0.970365	0.946959
1	1	1	1	0.999997	0.999989	0.999961	0.99987	0.999576	0.998614	0.995524	0.986793	0.970462	0.947097
1	1	1	1	0.999997	0.999989	0.999961	0.99987	0.999578	0.99862	0.995544	0.986846	0.970558	0.947235
1	1	1	1	0.999997	0.999989	0.999962	0.999871	0.99958	0.998626	0.995564	0.986899	0.970654	0.947372
1	1	1	1	0.999997	0.999989	0.999962	0.999871	0.999581	0.998632	0.995583	0.986951	0.97075	0.947509
1	1	1	1	0.999997	0.999989	0.999962	0.999872	0.999583	0.998638	0.995603	0.987003	0.970846	0.947645
1	1	1	1	0.999997	0.999989	0.999962	0.999872	0.999585	0.998644	0.995622	0.987055	0.970941	0.947781
1	1	1	1	0.999997	0.999989	0.999962	0.999873	0.999587	0.99865	0.995641	0.987106	0.971035	0.947916
1	1	1	1	0.999997	0.999989	0.999962	0.999874	0.999589	0.998656	0.995661	0.987158	0.971129	0.94805
1	1	1	1	0.999997	0.999989	0.999963	0.999874	0.999591	0.998662	0.99568	0.987209	0.971223	0.948185
1	1	1	1	0.999997	0.999989	0.999963	0.999875	0.999592	0.998668	0.995698	0.98726	0.971316	0.948318
1	1	1	1	0.999997	0.999989	0.999963	0.999875	0.999594	0.998674	0.995717	0.98731	0.971409	0.948451
1	1	1	1	0.999997	0.999989	0.999963	0.999876	0.999596	0.99868	0.995736	0.987361	0.971502	0.948583
1	1	1	1	0.999997	0.99999	0.999963	0.999876	0.999598	0.998685	0.995755	0.987411	0.971594	0.948715
1	1	1	1	0.999997	0.99999	0.999963	0.999877	0.9996	0.998691	0.995773	0.98746	0.971686	0.948847
1	1	1	1	0.999997	0.99999	0.999964	0.999877	0.999601	0.998697	0.995791	0.98751	0.971777	0.948978
1	1	1	1	0.999997	0.99999	0.999964	0.999878	0.999603	0.998703	0.99581	0.987559	0.971868	0.949108
1	1	1	1	0.999997	0.99999	0.999964	0.999879	0.999605	0.998708	0.995828	0.987608	0.971959	0.949238
1	1	1	1	0.999997	0.99999	0.999964	0.999879	0.999606	0.998714	0.995846	0.987657	0.972049	0.949367
1	1	1	1	0.999998	0.99999	0.999964	0.99988	0.999608	0.998719	0.995864	0.987706	0.972139	0.949496
1	1	1	1	0.999998	0.99999	0.999964	0.99988	0.99961	0.998725	0.995882	0.987754	0.972228	0.949624
1	1	1	1	0.999998	0.99999	0.999965	0.999881	0.999612	0.99873	0.9959	0.987802	0.972317	0.949752
1	1	1	1	0.999998	0.99999	0.999965	0.999881	0.999613	0.998736	0.995917	0.98785	0.972405	0.949879
1	1	1	1	0.999998	0.99999	0.999965	0.999882	0.999615	0.998741	0.995935	0.987898	0.972494	0.950006
1	1	1	1	0.999998	0.99999	0.999965	0.999882	0.999617	0.998747	0.995953	0.987945	0.972581	0.950132
1	1	1	1	0.999998	0.99999	0.999965	0.999883	0.999618	0.998752	0.99597	0.987993	0.972669	0.950258
1	1	1	1	0.999998	0.99999	0.999965	0.999883	0.99962	0.998758	0.995987	0.988039	0.972756	0.950383
1	1	1	1	0.999998	0.99999	0.999965	0.999884	0.999622	0.998763	0.996005	0.988086	0.972842	0.950508
1	1	1	1	0.999998	0.99999	0.999966	0.999884	0.999623	0.998768	0.996022	0.988133	0.972929	0.950632
1	1	1	1	0.999998	0.99999	0.999966	0.999885	0.999625	0.998774	0.996039	0.988179	0.973014	0.950755
1	1	1	1	0.999998	0.99999	0.999966	0.999885	0.999626	0.998779	0.996056	0.988225	0.9731	0.950878
1	1	1	1	0.999998	0.99999	0.999966	0.999886	0.999628	0.998784	0.996072	0.988271	0.973185	0.951001
1	1	1	1	0.999998	0.99999	0.999966	0.999886	0.99963	0.998789	0.996089	0.988316	0.973269	0.951123
1	1	1	1	0.999998	0.99999	0.999966	0.999887	0.999631	0.998794	0.996106	0.988361	0.973354	0.951244
1	1	1	1	0.999998	0.999991	0.999967	0.999887	0.999633	0.9988	0.996122	0.988406	0.973438	0.951365
1	1	1	1	0.999998	0.999991	0.999967	0.999888	0.999634	0.998805	0.996139	0.988451	0.973521	0.951486
1	1	1	1	0.999998	0.999991	0.999967	0.999888	0.999636	0.99881	0.996155	0.988496	0.973604	0.951606
1	1	1	1	0.999998	0.999991	0.999967	0.999889	0.999637	0.998815	0.996172	0.98854	0.973687	0.951725
1	1	1	1	0.999998	0.999991	0.999967	0.999889	0.999639	0.99882	0.996188	0.988584	0.973769	0.951844
1	1	1	1	0.999998	0.999991	0.999967	0.99989	0.999641	0.998825	0.996204	0.988628	0.973851	0.951963
1	1	1	1	0.999998	0.999991	0.999967	0.99989	0.999642	0.99883	0.99622	0.988672	0.973933	0.952081
1	1	1	1	0.999998	0.999991	0.999968	0.999891	0.999644	0.998835	0.996236	0.988715	0.974014	0.952198
1	1	1	1	0.999998	0.999991	0.999968	0.999891	0.999645	0.99884	0.996252	0.988759	0.974095	0.952315
1	1	1	1	0.999998	0.999991	0.999968	0.999891	0.999647	0.998844	0.996267	0.988802	0.974175	0.952432
1	1	1	1	0.999998	0.999991	0.999968	0.999892	0.999648	0.998849	0.996283	0.988844	0.974255	0.952548
1	1	1	1	0.999998	0.999991	0.999968	0.999892	0.99965	0.998854	0.996299	0.988887	0.974335	0.952663
1	1	1	1	0.999998	0.999991	0.999968	0.999893	0.999651	0.998859	0.996314	0.988929	0.974415	0.952778
1	1	1	1	0.999998	0.999991	0.999968	0.999893	0.999652	0.998864	0.996329	0.988971	0.974493	0.952892
1	1	1	1	0.999998	0.999991	0.999969	0.999894	0.999654	0.998868	0.996345	0.989013	0.974572	0.953006
1	1	1	1	0.999998	0.999991	0.999969	0.999894	0.999655	0.998873	0.99636	0.989055	0.97465	0.95312
1	1	1	1	0.999998	0.999991	0.999969	0.999895	0.999657	0.998878	0.996375	0.989096	0.974728	0.953233
1	1	1	1	0.999998	0.999991	0.999969	0.999895	0.999658	0.998883	0.99639	0.989137	0.974806	0.953345
1	1	1	1	0.999998	0.999991	0.999969	0.999896	0.99966	0.998887	0.996405	0.989178	0.974883	0.953457
1	1	1	1	0.999998	0.999991	0.999969	0.999896	0.999661	0.998892	0.99642	0.989219	0.974959	0.953568
1	1	1	1	0.999998	0.999991	0.999969	0.999896	0.999662	0.998896	0.996435	0.98926	0.975036	0.953679
1	1	1	1	0.999998	0.999991	0.999969	0.999897	0.999664	0.998901	0.996449	0.9893	0.975112	0.95379
1	1	1	1	0.999998	0.999991	0.99997	0.999897	0.999665	0.998905	0.996464	0.98934	0.975187	0.9539
1	1	1	1	0.999998	0.999991	0.99997	0.999898	0.999667	0.99891	0.996478	0.98938	0.975263	0.954009
1	1	1	1	0.999998	0.999992	0.99997	0.999898	0.999668	0.998914	0.996493	0.98942	0.975337	0.954118
1	1	1	1	0.999998	0.999992	0.99997	0.999899	0.999669	0.998919	0.996507	0.989459	0.975412	0.954227
1	1	1	1	0.999998	0.999992	0.99997	0.999899	0.999671	0.998923	0.996521	0.989499	0.975486	0.954334
1	1	1	1	0.999998	0.999992	0.99997	0.999899	0.999672	0.998928	0.996536	0.989538	0.97556	0.954442
1	1	1	1	0.999998	0.999992	0.99997	0.9999	0.999673	0.998932	0.99655	0.989577	0.975633	0.954549
1	1	1	1	0.999998	0.999992	0.99997	0.9999	0.999675	0.998936	0.996564	0.989615	0.975706	0.954655
1	1	1	1	0.999998	0.999992	0.999971	0.999901	0.999676	0.998941	0.996578	0.989654	0.975779	0.954761
1	1	1	1	0.999998	0.999992	0.999971	0.999901	0.999677	0.998945	0.996591	0.989692	0.975851	0.954867
1	1	1	1	0.999998	0.999992	0.999971	0.999901	0.999679	0.998949	0.996605	0.98973	0.975923	0.954972
1	1	1	1	0.999998	0.999992	0.999971	0.999902	0.99968	0.998953	0.996619	0.989768	0.975995	0.955076
1	1	1	1	0.999998	0.999992	0.999971	0.999902	0.999681	0.998958	0.996632	0.989805	0.976066	0.95518
1	1	1	1	0.999998	0.999992	0.999971	0.999903	0.999683	0.998962	0.996646	0.989843	0.976137	0.955284
1	1	1	1	0.999998	0.999992	0.999971	0.999903	0.999684	0.998966	0.996659	0.98988	0.976208	0.955387
1	1	1	1	0.999998	0.999992	0.999971	0.999903	0.999685	0.99897	0.996673	0.989917	0.976278	0.955489
1	1	1	1	0.999998	0.999992	0.999972	0.999904	0.999686	0.998974	0.996686	0.989954	0.976348	0.955591
1	1	1	1	0.999998	0.999992	0.999972	0.999904	0.999688	0.998978	0.996699	0.98999	0.976417	0.955693
1	1	1	1	0.999998	0.999992	0.999972	0.999905	0.999689	0.998982	0.996712	0.990026	0.976486	0.955794
1	1	1	1	0.999998	0.999992	0.999972	0.999905	0.99969	0.998986	0.996725	0.990063	0.976555	0.955894
1	1	1	1	0.999998	0.999992	0.999972	0.999905	0.999691	0.998991	0.996738	0.990099	0.976624	0.955994
1	1	1	1	0.999998	0.999992	0.999972	0.999906	0.999693	0.998995	0.996751	0.990134	0.976692	0.956094
1	1	1	1	0.999998	0.999992	0.999972	0.999906	0.999694	0.998998	0.996764	0.99017	0.976759	0.956193
1	1	1	1	0.999998	0.999992	0.999972	0.999907	0.999695	0.999002	0.996777	0.990205	0.976827	0.956292
1	1	1	1	0.999998	0.999992	0.999973	0.999907	0.999696	0.999006	0.996789	0.99024	0.976894	0.95639
1	1	1	1	0.999998	0.999992	0.999973	0.999907	0.999697	0.99901	0.996802	0.990275	0.97696	0.956488
1	1	1	1	0.999998	0.999992	0.999973	0.999908	0.999699	0.999014	0.996814	0.99031	0.977027	0.956585
1	1	1	1	0.999998	0.999992	0.999973	0.999908	0.9997	0.999018	0.996827	0.990345	0.977093	0.956682
1	1	1	1	0.999998	0.999992	0.999973	0.999908	0.999701	0.999022	0.996839	0.990379	0.977158	0.956778
1	1	1	1	0.999998	0.999992	0.999973	0.999909	0.999702	0.999026	0.996851	0.990413	0.977224	0.956874
1	1	1	1	0.999998	0.999993	0.999973	0.999909	0.999703	0.999029	0.996864	0.990447	0.977289	0.956969
1	1	1	1	0.999998	0.999993	0.999973	0.999909	0.999704	0.999033	0.996876	0.990481	0.977353	0.957064
1	1	1	1	0.999998	0.999993	0.999973	0.99991	0.999706	0.999037	0.996888	0.990514	0.977417	0.957158
1	1	1	1	0.999998	0.999993	0.999974	0.99991	0.999707	0.999041	0.9969	0.990548	0.977481	0.957252
1	1	1	1	0.999998	0.999993	0.999974	0.99991	0.999708	0.999044	0.996912	0.990581	0.977545	0.957345
1	1	1	1	0.999998	0.999993	0.999974	0.999911	0.999709	0.999048	0.996923	0.990614	0.977608	0.957438
1	1	1	1	0.999998	0.999993	0.999974	0.999911	0.99971	0.999052	0.996935	0.990646	0.977671	0.95753
1	1	1	1	0.999998	0.999993	0.999974	0.999912	0.999711	0.999055	0.996947	0.990679	0.977733	0.957622
1	1	1	1	0.999998	0.999993	0.999974	0.999912	0.999712	0.999059	0.996958	0.990711	0.977795	0.957714
1	1	1	1	0.999998	0.999993	0.999974	0.999912	0.999713	0.999062	0.99697	0.990744	0.977857	0.957805
1	1	1	1	0.999998	0.999993	0.999974	0.999913	0.999714	0.999066	0.996981	0.990776	0.977919	0.957895
1	1	1	1	0.999998	0.999993	0.999974	0.999913	0.999716	0.999069	0.996993	0.990807	0.97798	0.957985
1	1	1	1	0.999998	0.999993	0.999974	0.999913	0.999717	0.999073	0.997004	0.990839	0.978041	0.958075
1	1	1	1	0.999998	0.999993	0.999975	0.999914	0.999718	0.999076	0.997015	0.990871	0.978101	0.958164
1	1	1	1	0.999998	0.999993	0.999975	0.999914	0.999719	0.99908	0.997026	0.990902	0.978161	0.958252
1	1	1	1	0.999998	0.999993	0.999975	0.999914	0.99972	0.999083	0.997038	0.990933	0.978221	0.958341
1	1	1	1	0.999998	0.999993	0.999975	0.999915	0.999721	0.999087	0.997049	0.990964	0.978281	0.958428
1	1	1	1	0.999998	0.999993	0.999975	0.999915	0.999722	0.99909	0.997059	0.990994	0.97834	0.958515
1	1	1	1	0.999998	0.999993	0.999975	0.999915	0.999723	0.999093	0.99707	0.991025	0.978399	0.958602
1	1	1	1	0.999998	0.999993	0.999975	0.999915	0.999724	0.999097	0.997081	0.991055	0.978457	0.958688
1	1	1	1	0.999998	0.999993	0.999975	0.999916	0.999725	0.9991	0.997092	0.991085	0.978515	0.958774
1	1	1	1	0.999998	0.999993	0.999975	0.999916	0.999726	0.999103	0.997103	0.991115	0.978573	0.95886
1	1	1	1	0.999998	0.999993	0.999975	0.999916	0.999727	0.999107	0.997113	0.991145	0.97863	0.958944
1	1	1	1	0.999998	0.999993	0.999976	0.999917	0.999728	0.99911	0.997124	0.991174	0.978688	0.959029
1	1	1	1	0.999998	0.999993	0.999976	0.999917	0.999729	0.999113	0.997134	0.991204	0.978744	0.959113
1	1	1	1	0.999998	0.999993	0.999976	0.999917	0.99973	0.999116	0.997144	0.991233	0.978801	0.959196
1	1	1	1	0.999998	0.999993	0.999976	0.999918	0.999731	0.99912	0.997155	0.991262	0.978857	0.959279
1	1	1	1	0.999998	0.999993	0.999976	0.999918	0.999732	0.999123	0.997165	0.991291	0.978913	0.959362
1	1	1	1	0.999998	0.999993	0.999976	0.999918	0.999733	0.999126	0.997175	0.99132	0.978968	0.959444
1	1	1	1	0.999998	0.999993	0.999976	0.999919	0.999734	0.999129	0.997185	0.991348	0.979023	0.959525
1	1	1	1	0.999998	0.999993	0.999976	0.999919	0.999735	0.999132	0.997195	0.991376	0.979078	0.959606
1	1	1	1	0.999998	0.999993	0.999976	0.999919	0.999736	0.999135	0.997205	0.991404	0.979133	0.959687
1	1	1	1	0.999998	0.999993	0.999976	0.999919	0.999737	0.999138	0.997215	0.991432	0.979187	0.959767
1	1	1	1	0.999998	0.999993	0.999976	0.99992	0.999738	0.999141	0.997225	0.99146	0.979241	0.959847
1	1	1	1	0.999999	0.999993	0.999977	0.99992	0.999739	0.999144	0.997235	0.991488	0.979294	0.959926
1	1	1	1	0.999999	0.999994	0.999977	0.99992	0.999739	0.999147	0.997244	0.991515	0.979347	0.960005
1	1	1	1	0.999999	0.999994	0.999977	0.999921	0.99974	0.99915	0.997254	0.991542	0.9794	0.960083
1	1	1	1	0.999999	0.999994	0.999977	0.999921	0.999741	0.999153	0.997264	0.991569	0.979453	0.960161
1	1	1	1	0.999999	0.999994	0.999977	0.999921	0.999742	0.999156	0.997273	0.991596	0.979505	0.960239
1	1	1	1	0.999999	0.999994	0.999977	0.999921	0.999743	0.999159	0.997283	0.991623	0.979557	0.960316
1	1	1	1	0.999999	0.999994	0.999977	0.999922	0.999744	0.999162	0.997292	0.991649	0.979608	0.960392
1	1	1	1	0.999999	0.999994	0.999977	0.999922	0.999745	0.999165	0.997301	0.991675	0.97966	0.960468
1	1	1	1	0.999999	0.999994	0.999977	0.999922	0.999746	0.999168	0.997311	0.991702	0.979711	0.960544
1	1	1	1	0.999999	0.999994	0.999977	0.999923	0.999747	0.999171	0.99732	0.991728	0.979761	0.960619
1	1	1	1	0.999999	0.999994	0.999977	0.999923	0.999747	0.999173	0.997329	0.991753	0.979811	0.960694
1	1	1	1	0.999999	0.999994	0.999977	0.999923	0.999748	0.999176	0.997338	0.991779	0.979861	0.960768
1	1	1	1	0.999999	0.999994	0.999978	0.999923	0.999749	0.999179	0.997347	0.991804	0.979911	0.960842
1	1	1	1	0.999999	0.999994	0.999978	0.999924	0.99975	0.999182	0.997356	0.99183	0.97996	0.960915
1	1	1	1	0.999999	0.999994	0.999978	0.999924	0.999751	0.999185	0.997365	0.991855	0.980009	0.960988
1	1	1	1	0.999999	0.999994	0.999978	0.999924	0.999752	0.999187	0.997373	0.99188	0.980058	0.96106
1	1	1	1	0.999999	0.999994	0.999978	0.999924	0.999753	0.99919	0.997382	0.991904	0.980106	0.961132
1	1	1	1	0.999999	0.999994	0.999978	0.999925	0.999753	0.999193	0.997391	0.991929	0.980154	0.961204
1	1	1	1	0.999999	0.999994	0.999978	0.999925	0.999754	0.999195	0.997399	0.991953	0.980202	0.961275
1	1	1	1	0.999999	0.999994	0.999978	0.999925	0.999755	0.999198	0.997408	0.991978	0.98025	0.961345
1	1	1	1	0.999999	0.999994	0.999978	0.999925	0.999756	0.999201	0.997416	0.992002	0.980297	0.961415
1	1	1	1	0.999999	0.999994	0.999978	0.999926	0.999757	0.999203	0.997425	0.992026	0.980344	0.961485
1	1	1	1	0.999999	0.999994	0.999978	0.999926	0.999757	0.999206	0.997433	0.992049	0.98039	0.961554
1	1	1	1	0.999999	0.999994	0.999978	0.999926	0.999758	0.999208	0.997442	0.992073	0.980436	0.961623
1	1	1	1	0.999999	0.999994	0.999978	0.999926	0.999759	0.999211	0.99745	0.992096	0.980482	0.961691
1	1	1	1	0.999999	0.999994	0.999979	0.999927	0.99976	0.999213	0.997458	0.99212	0.980528	0.961759
1	1	1	1	0.999999	0.999994	0.999979	0.999927	0.999761	0.999216	0.997466	0.992143	0.980573	0.961827
1	1	1	1	0.999999	0.999994	0.999979	0.999927	0.999761	0.999218	0.997474	0.992166	0.980618	0.961894
1	1	1	1	0.999999	0.999994	0.999979	0.999927	0.999762	0.999221	0.997482	0.992188	0.980662	0.96196
1	1	1	1	0.999999	0.999994	0.999979	0.999928	0.999763	0.999223	0.99749	0.992211	0.980707	0.962026
1	1	1	1	0.999999	0.999994	0.999979	0.999928	0.999764	0.999226	0.997498	0.992233	0.980751	0.962092
1	1	1	1	0.999999	0.999994	0.999979	0.999928	0.999764	0.999228	0.997506	0.992255	0.980794	0.962157
1	1	1	1	0.999999	0.999994	0.999979	0.999928	0.999765	0.999231	0.997513	0.992278	0.980838	0.962222
1	1	1	1	0.999999	0.999994	0.999979	0.999928	0.999766	0.999233	0.997521	0.992299	0.980881	0.962286
1	1	1	1	0.999999	0.999994	0.999979	0.999929	0.999766	0.999235	0.997529	0.992321	0.980923	0.96235
1	1	1	1	0.999999	0.999994	0.999979	0.999929	0.999767	0.999238	0.997536	0.992343	0.980966	0.962413
1	1	1	1	0.999999	0.999994	0.999979	0.999929	0.999768	0.99924	0.997544	0.992364	0.981008	0.962476
1	1	1	1	0.999999	0.999994	0.999979	0.999929	0.999769	0.999242	0.997551	0.992385	0.98105	0.962539
1	1	1	1	0.999999	0.999994	0.999979	0.99993	0.999769	0.999245	0.997559	0.992406	0.981091	0.962601
1	1	1	1	0.999999	0.999994	0.999979	0.99993	0.99977	0.999247	0.997566	0.992427	0.981132	0.962662
1	1	1	1	0.999999	0.999994	0.99998	0.99993	0.999771	0.999249	0.997573	0.992448	0.981173	0.962723
1	1	1	1	0.999999	0.999994	0.99998	0.99993	0.999771	0.999251	0.99758	0.992469	0.981214	0.962784
1	1	1	1	0.999999	0.999994	0.99998	0.99993	0.999772	0.999254	0.997588	0.992489	0.981254	0.962844
1	1	1	1	0.999999	0.999994	0.99998	0.999931	0.999773	0.999256	0.997595	0.992509	0.981294	0.962904
1	1	1	1	0.999999	0.999994	0.99998	0.999931	0.999773	0.999258	0.997602	0.992529	0.981334	0.962964
1	1	1	1	0.999999	0.999994	0.99998	0.999931	0.999774	0.99926	0.997609	0.992549	0.981373	0.963023
1	1	1	1	0.999999	0.999995	0.99998	0.999931	0.999775	0.999262	0.997616	0.992569	0.981412	0.963081
1	1	1	1	0.999999	0.999995	0.99998	0.999931	0.999775	0.999264	0.997622	0.992589	0.981451	0.963139
1	1	1	1	0.999999	0.999995	0.99998	0.999932	0.999776	0.999266	0.997629	0.992608	0.98149	0.963197
1	1	1	1	0.999999	0.999995	0.99998	0.999932	0.999777	0.999269	0.997636	0.992628	0.981528	0.963254
1	1	1	1	0.999999	0.999995	0.99998	0.999932	0.999777	0.999271	0.997643	0.992647	0.981566	0.963311
1	1	1	1	0.999999	0.999995	0.99998	0.999932	0.999778	0.999273	0.997649	0.992666	0.981603	0.963367
1	1	1	1	0.999999	0.999995	0.99998	0.999932	0.999779	0.999275	0.997656	0.992685	0.98164	0.963423
1	1	1	1	0.999999	0.999995	0.99998	0.999933	0.999779	0.999277	0.997662	0.992703	0.981677	0.963478
1	1	1	1	0.999999	0.999995	0.99998	0.999933	0.99978	0.999279	0.997669	0.992722	0.981714	0.963533
1	1	1	1	0.999999	0.999995	0.99998	0.999933	0.99978	0.999281	0.997675	0.99274	0.98175	0.963588
1	1	1	1	0.999999	0.999995	0.999981	0.999933	0.999781	0.999283	0.997682	0.992758	0.981786	0.963642
1	1	1	1	0.999999	0.999995	0.999981	0.999933	0.999782	0.999285	0.997688	0.992776	0.981822	0.963695
1	1	1	1	0.999999	0.999995	0.999981	0.999934	0.999782	0.999287	0.997694	0.992794	0.981858	0.963749
1	1	1	1	0.999999	0.999995	0.999981	0.999934	0.999783	0.999288	0.9977	0.992812	0.981893	0.963801
1	1	1	1	0.999999	0.999995	0.999981	0.999934	0.999783	0.99929	0.997706	0.99283	0.981928	0.963854
1	1	1	1	0.999999	0.999995	0.999981	0.999934	0.999784	0.999292	0.997712	0.992847	0.981962	0.963906
1	1	1	1	0.999999	0.999995	0.999981	0.999934	0.999785	0.999294	0.997718	0.992864	0.981997	0.963957
1	1	1	1	0.999999	0.999995	0.999981	0.999934	0.999785	0.999296	0.997724	0.992881	0.982031	0.964008
1	1	1	1	0.999999	0.999995	0.999981	0.999935	0.999786	0.999298	0.99773	0.992898	0.982064	0.964059
1	1	1	1	0.999999	0.999995	0.999981	0.999935	0.999786	0.9993	0.997736	0.992915	0.982098	0.964109
1	1	1	1	0.999999	0.999995	0.999981	0.999935	0.999787	0.999301	0.997742	0.992932	0.982131	0.964159
1	1	1	1	0.999999	0.999995	0.999981	0.999935	0.999787	0.999303	0.997748	0.992948	0.982163	0.964208
1	1	1	1	0.999999	0.999995	0.999981	0.999935	0.999788	0.999305	0.997753	0.992965	0.982196	0.964257
1	1	1	1	0.999999	0.999995	0.999981	0.999935	0.999788	0.999307	0.997759	0.992981	0.982228	0.964305
1	1	1	1	0.999999	0.999995	0.999981	0.999936	0.999789	0.999308	0.997765	0.992997	0.98226	0.964353
1	1	1	1	0.999999	0.999995	0.999981	0.999936	0.999789	0.99931	0.99777	0.993013	0.982292	0.964401
1	1	1	1	0.999999	0.999995	0.999981	0.999936	0.99979	0.999312	0.997776	0.993029	0.982323	0.964448
1	1	1	1	0.999999	0.999995	0.999981	0.999936	0.99979	0.999313	0.997781	0.993044	0.982354	0.964495
1	1	1	1	0.999999	0.999995	0.999981	0.999936	0.999791	0.999315	0.997786	0.99306	0.982385	0.964541
1	1	1	1	0.999999	0.999995	0.999981	0.999936	0.999791	0.999317	0.997792	0.993075	0.982415	0.964587
1	1	1	1	0.999999	0.999995	0.999982	0.999937	0.999792	0.999318	0.997797	0.99309	0.982445	0.964632
1	1	1	1	0.999999	0.999995	0.999982	0.999937	0.999792	0.99932	0.997802	0.993105	0.982475	0.964677
1	1	1	1	0.999999	0.999995	0.999982	0.999937	0.999793	0.999322	0.997807	0.99312	0.982505	0.964721
1	1	1	1	0.999999	0.999995	0.999982	0.999937	0.999793	0.999323	0.997812	0.993134	0.982534	0.964766
1	1	1	1	0.999999	0.999995	0.999982	0.999937	0.999794	0.999325	0.997817	0.993149	0.982563	0.964809
1	1	1	1	0.999999	0.999995	0.999982	0.999937	0.999794	0.999326	0.997822	0.993163	0.982592	0.964852
1	1	1	1	0.999999	0.999995	0.999982	0.999937	0.999795	0.999328	0.997827	0.993178	0.98262	0.964895
1	1	1	1	0.999999	0.999995	0.999982	0.999938	0.999795	0.999329	0.997832	0.993192	0.982648	0.964938
1	1	1	1	0.999999	0.999995	0.999982	0.999938	0.999796	0.999331	0.997837	0.993206	0.982676	0.96498
1	1	1	1	0.999999	0.999995	0.999982	0.999938	0.999796	0.999332	0.997842	0.993219	0.982704	0.965021
1	1	1	1	0.999999	0.999995	0.999982	0.999938	0.999797	0.999334	0.997847	0.993233	0.982731	0.965062
1	1	1	1	0.999999	0.999995	0.999982	0.999938	0.999797	0.999335	0.997851	0.993247	0.982758	0.965103
1	1	1	1	0.999999	0.999995	0.999982	0.999938	0.999798	0.999337	0.997856	0.99326	0.982784	0.965143
1	1	1	1	0.999999	0.999995	0.999982	0.999938	0.999798	0.999338	0.99786	0.993273	0.982811	0.965183
1	1	1	1	0.999999	0.999995	0.999982	0.999939	0.999798	0.999339	0.997865	0.993286	0.982837	0.965222
1	1	1	1	0.999999	0.999995	0.999982	0.999939	0.999799	0.999341	0.997869	0.993299	0.982863	0.965261
1	1	1	1	0.999999	0.999995	0.999982	0.999939	0.999799	0.999342	0.997874	0.993312	0.982888	0.9653
1	1	1	1	0.999999	0.999995	0.999982	0.999939	0.9998	0.999344	0.997878	0.993324	0.982913	0.965338
1	1	1	1	0.999999	0.999995	0.999982	0.999939	0.9998	0.999345	0.997883	0.993337	0.982938	0.965375
1	1	1	1	0.999999	0.999995	0.999982	0.999939	0.999801	0.999346	0.997887	0.993349	0.982963	0.965412
1	1	1	1	0.999999	0.999995	0.999982	0.999939	0.999801	0.999347	0.997891	0.993361	0.982987	0.965449
1	1	1	1	0.999999	0.999995	0.999982	0.999939	0.999801	0.999349	0.997895	0.993373	0.983011	0.965486
1	1	1	1	0.999999	0.999995	0.999982	0.99994	0.999802	0.99935	0.997899	0.993385	0.983035	0.965522
1	1	1	1	0.999999	0.999995	0.999982	0.99994	0.999802	0.999351	0.997903	0.993397	0.983059	0.965557
1	1	1	1	0.999999	0.999995	0.999983	0.99994	0.999802	0.999353	0.997907	0.993409	0.983082	0.965592
1	1	1	1	0.999999	0.999995	0.999983	0.99994	0.999803	0.999354	0.997911	0.99342	0.983105	0.965627
1	1	1	1	0.999999	0.999995	0.999983	0.99994	0.999803	0.999355	0.997915	0.993431	0.983128	0.965661
1	1	1	1	0.999999	0.999995	0.999983	0.99994	0.999804	0.999356	0.997919	0.993443	0.98315	0.965695
1	1	1	1	0.999999	0.999995	0.999983	0.99994	0.999804	0.999357	0.997923	0.993454	0.983172	0.965728
1	1	1	1	0.999999	0.999995	0.999983	0.99994	0.999804	0.999358	0.997927	0.993464	0.983194	0.965761
1	1	1	1	0.999999	0.999995	0.999983	0.999941	0.999805	0.99936	0.99793	0.993475	0.983215	0.965794
1	1	1	1	0.999999	0.999995	0.999983	0.999941	0.999805	0.999361	0.997934	0.993486	0.983237	0.965826
1	1	1	1	0.999999	0.999995	0.999983	0.999941	0.999805	0.999362	0.997938	0.993496	0.983257	0.965857
1	1	1	1	0.999999	0.999995	0.999983	0.999941	0.999806	0.999363	0.997941	0.993507	0.983278	0.965889
1	1	1	1	0.999999	0.999995	0.999983	0.999941	0.999806	0.999364	0.997945	0.993517	0.983299	0.96592
1	1	1	1	0.999999	0.999995	0.999983	0.999941	0.999806	0.999365	0.997948	0.993527	0.983319	0.96595
1	1	1	1	0.999999	0.999995	0.999983	0.999941	0.999807	0.999366	0.997952	0.993537	0.983338	0.96598
1	1	1	1	0.999999	0.999995	0.999983	0.999941	0.999807	0.999367	0.997955	0.993546	0.983358	0.966009
1	1	1	1	0.999999	0.999995	0.999983	0.999941	0.999807	0.999368	0.997958	0.993556	0.983377	0.966039
1	1	1	1	0.999999	0.999995	0.999983	0.999941	0.999808	0.999369	0.997961	0.993565	0.983396	0.966067
1	1	1	1	0.999999	0.999995	0.999983	0.999942	0.999808	0.99937	0.997965	0.993575	0.983415	0.966096
1	1	1	1	0.999999	0.999995	0.999983	0.999942	0.999808	0.999371	0.997968	0.993584	0.983433	0.966123
1	1	1	1	0.999999	0.999995	0.999983	0.999942	0.999808	0.999372	0.997971	0.993593	0.983451	0.966151
1	1	1	1	0.999999	0.999995	0.999983	0.999942	0.999809	0.999373	0.997974	0.993602	0.983469	0.966178
1	1	1	1	0.999999	0.999995	0.999983	0.999942	0.999809	0.999374	0.997977	0.99361	0.983487	0.966204
1	1	1	1	0.999999	0.999995	0.999983	0.999942	0.999809	0.999375	0.99798	0.993619	0.983504	0.966231
1	1	1	1	0.999999	0.999995	0.999983	0.999942	0.99981	0.999376	0.997983	0.993628	0.983521	0.966256
1	1	1	1	0.999999	0.999995	0.999983	0.999942	0.99981	0.999377	0.997986	0.993636	0.983538	0.966282
1	1	1	1	0.999999	0.999995	0.999983	0.999942	0.99981	0.999378	0.997989	0.993644	0.983554	0.966307
1	1	1	1	0.999999	0.999996	0.999983	0.999942	0.99981	0.999379	0.997991	0.993652	0.98357	0.966331
1	1	1	1	0.999999	0.999996	0.999983	0.999942	0.999811	0.999379	0.997994	0.99366	0.983586	0.966355
1	1	1	1	0.999999	0.999996	0.999983	0.999942	0.999811	0.99938	0.997997	0.993668	0.983602	0.966379
1	1	1	1	0.999999	0.999996	0.999983	0.999943	0.999811	0.999381	0.997999	0.993675	0.983617	0.966402
1	1	1	1	0.999999	0.999996	0.999983	0.999943	0.999811	0.999382	0.998002	0.993683	0.983632	0.966425
1	1	1	1	0.999999	0.999996	0.999983	0.999943	0.999812	0.999383	0.998004	0.99369	0.983647	0.966447
1	1	1	1	0.999999	0.999996	0.999983	0.999943	0.999812	0.999383	0.998007	0.993697	0.983662	0.966469
1	1	1	1	0.999999	0.999996	0.999983	0.999943	0.999812	0.999384	0.998009	0.993704	0.983676	0.966491
1	1	1	1	0.999999	0.999996	0.999983	0.999943	0.999812	0.999385	0.998012	0.993711	0.98369	0.966512
1	1	1	1	0.999999	0.999996	0.999983	0.999943	0.999813	0.999386	0.998014	0.993718	0.983703	0.966533
1	1	1	1	0.999999	0.999996	0.999983	0.999943	0.999813	0.999386	0.998016	0.993725	0.983717	0.966553
1	1	1	1	0.999999	0.999996	0.999984	0.999943	0.999813	0.999387	0.998019	0.993731	0.98373	0.966573
1	1	1	1	0.999999	0.999996	0.999984	0.999943	0.999813	0.999388	0.998021	0.993738	0.983743	0.966592
1	1	1	1	0.999999	0.999996	0.999984	0.999943	0.999813	0.999388	0.998023	0.993744	0.983755	0.966611
1	1	1	1	0.999999	0.999996	0.999984	0.999943	0.999814	0.999389	0.998025	0.99375	0.983768	0.96663
1	1	1	1	0.999999	0.999996	0.999984	0.999943	0.999814	0.99939	0.998027	0.993756	0.98378	0.966648
1	1	1	1	0.999999	0.999996	0.999984	0.999943	0.999814	0.99939	0.998029	0.993762	0.983791	0.966666
1	1	1	1	0.999999	0.999996	0.999984	0.999943	0.999814	0.999391	0.998031	0.993767	0.983803	0.966683
1	1	1	1	0.999999	0.999996	0.999984	0.999944	0.999814	0.999391	0.998033	0.993773	0.983814	0.9667
1	1	1	1	0.999999	0.999996	0.999984	0.999944	0.999815	0.999392	0.998035	0.993778	0.983825	0.966716
1	1	1	1	0.999999	0.999996	0.999984	0.999944	0.999815	0.999393	0.998037	0.993784	0.983835	0.966732
1	1	1	1	0.999999	0.999996	0.999984	0.999944	0.999815	0.999393	0.998038	0.993789	0.983846	0.966748
1	1	1	1	0.999999	0.999996	0.999984	0.999944	0.999815	0.999394	0.99804	0.993794	0.983856	0.966763
1	1	1	1	0.999999	0.999996	0.999984	0.999944	0.999815	0.999394	0.998042	0.993798	0.983865	0.966778
1	1	1	1	0.999999	0.999996	0.999984	0.999944	0.999815	0.999395	0.998043	0.993803	0.983875	0.966793
1	1	1	1	0.999999	0.999996	0.999984	0.999944	0.999816	0.999395	0.998045	0.993808	0.983884	0.966807
1	1	1	1	0.999999	0.999996	0.999984	0.999944	0.999816	0.999396	0.998046	0.993812	0.983893	0.96682
1	1	1	1	0.999999	0.999996	0.999984	0.999944	0.999816	0.999396	0.998048	0.993816	0.983902	0.966833
1	1	1	1	0.999999	0.999996	0.999984	0.999944	0.999816	0.999396	0.998049	0.993821	0.98391	0.966846
1	1	1	1	0.999999	0.999996	0.999984	0.999944	0.999816	0.999397	0.998051	0.993825	0.983918	0.966858
1	1	1	1	0.999999	0.999996	0.999984	0.999944	0.999816	0.999397	0.998052	0.993829	0.983926	0.96687
1	1	1	1	0.999999	0.999996	0.999984	0.999944	0.999816	0.999398	0.998053	0.993832	0.983934	0.966882
1	1	1	1	0.999999	0.999996	0.999984	0.999944	0.999816	0.999398	0.998055	0.993836	0.983941	0.966893
1	1	1	1	0.999999	0.999996	0.999984	0.999944	0.999817	0.999398	0.998056	0.993839	0.983948	0.966903
1	1	1	1	0.999999	0.999996	0.999984	0.999944	0.999817	0.999399	0.998057	0.993843	0.983955	0.966914
1	1	1	1	0.999999	0.999996	0.999984	0.999944	0.999817	0.999399	0.998058	0.993846	0.983961	0.966923
1	1	1	1	0.999999	0.999996	0.999984	0.999944	0.999817	0.999399	0.998059	0.993849	0.983967	0.966933
1	1	1	1	0.999999	0.999996	0.999984	0.999944	0.999817	0.9994	0.99806	0.993852	0.983973	0.966942
1	1	1	1	0.999999	0.999996	0.999984	0.999944	0.999817	0.9994	0.998061	0.993855	0.983979	0.96695
1	1	1	1	0.999999	0.999996	0.999984	0.999944	0.999817	0.9994	0.998062	0.993857	0.983984	0.966958
1	1	1	1	0.999999	0.999996	0.999984	0.999944	0.999817	0.999401	0.998063	0.99386	0.983989	0.966966
1	1	1	1	0.999999	0.999996	0.999984	0.999944	0.999817	0.999401	0.998064	0.993862	0.983994	0.966974
1	1	1	1	0.999999	0.999996	0.999984	0.999944	0.999817	0.999401	0.998064	0.993864	0.983999	0.96698
1	1	1	1	0.999999	0.999996	0.999984	0.999944	0.999817	0.999401	0.998065	0.993867	0.984003	0.966987
1	1	1	1	0.999999	0.999996	0.999984	0.999944	0.999818	0.999402	0.998066	0.993869	0.984007	0.966993
1	1	1	1	0.999999	0.999996	0.999984	0.999945	0.999818	0.999402	0.998066	0.99387	0.984011	0.966999
1	1	1	1	0.999999	0.999996	0.999984	0.999945	0.999818	0.999402	0.998067	0.993872	0.984014	0.967004
1	1	1	1	0.999999	0.999996	0.999984	0.999945	0.999818	0.999402	0.998068	0.993874	0.984017	0.967009
1	1	1	1	0.999999	0.999996	0.999984	0.999945	0.999818	0.999402	0.998068	0.993875	0.98402	0.967013
1	1	1	1	0.999999	0.999996	0.999984	0.999945	0.999818	0.999402	0.998068	0.993876	0.984023	0.967017
1	1	1	1	0.999999	0.999996	0.999984	0.999945	0.999818	0.999403	0.998069	0.993878	0.984025	0.96702
1	1	1	1	0.999999	0.999996	0.999984	0.999945	0.999818	0.999403	0.998069	0.993879	0.984027	0.967024
1	1	1	1	0.999999	0.999996	0.999984	0.999945	0.999818	0.999403	0.99807	0.993879	0.984029	0.967026
1	1	1	1	0.999999	0.999996	0.999984	0.999945	0.999818	0.999403	0.99807	0.99388	0.98403	0.967029
1	1	1	1	0.999999	0.999996	0.999984	0.999945	0.999818	0.999403	0.99807	0.993881	0.984032	0.96703
1	1	1	1	0.999999	0.999996	0.999984	0.999945	0.999818	0.999403	0.99807	0.993881	0.984033	0.967032
1	1	1	1	0.999999	0.999996	0.999984	0.999945	0.999818	0.999403	0.99807	0.993882	0.984033	0.967033
1	1	1	1	0.999999	0.999996	0.999984	0.999945	0.999818	0.999403	0.99807	0.993882	0.984034	0.967034
1	1	1	1	0.999999	0.999996	0.999984	0.999945	0.999818	0.999403	0.99807	0.993882	0.984034	0.967034
