# Supplementary material for: Influence of confinement on the spreading of bacterial populations
Source: PLoS Comput Biol. 2022 May 9;18(5):e1010063. doi: 10.1371/journal.pcbi.1010063 (PMC9119553; doi:10.1371/journal.pcbi.1010063)
Supplement: S2 File — This zip file contains the raw data used to make all the Figures. (ZIP) [file pcbi.1010063.s009.zip › Fig4/mediumPores_lowSeed_normal.mat_time_seconds.xlsx]

## Sheet: Sheet1
data
0
6120
12180
18300
24360
30480
36540
42660
48720
54840
60900
67020
73080
79200
