# Supplementary material for: Influence of confinement on the spreading of bacterial populations
Source: PLoS Comput Biol. 2022 May 9;18(5):e1010063. doi: 10.1371/journal.pcbi.1010063 (PMC9119553; doi:10.1371/journal.pcbi.1010063)
Supplement: S2 File — This zip file contains the raw data used to make all the Figures. (ZIP) [file pcbi.1010063.s009.zip › Fig6/smallPores_highSeed_noTaxis.mat_Fig6_time_seconds.xlsx]

## Sheet: Sheet1
data
0
10800
21600
32400
43200
54000
64800
