# Supplementary material for: Influence of confinement on the spreading of bacterial populations
Source: PLoS Comput Biol. 2022 May 9;18(5):e1010063. doi: 10.1371/journal.pcbi.1010063 (PMC9119553; doi:10.1371/journal.pcbi.1010063)
Supplement: S2 File — This zip file contains the raw data used to make all the Figures. (ZIP) [file pcbi.1010063.s009.zip › Fig6/smallPores_highSeed_noTaxis.mat_Fig6_bacteria.xlsx]

## Sheet: Sheet1
data_1	data_2	data_3	data_4	data_5	data_6	data_7
1	1	1	1	1	1	1
0.972655	0.972655	0.972655	0.972655	0.972655	0.972655	0.972655
0.895025	0.895025	0.895025	0.895025	0.895025	0.895025	0.895025
0.779165	0.779165	0.779165	0.779165	0.779165	0.779165	0.779165
0.641713	0.641713	0.641713	0.641713	0.641713	0.641713	0.641713
0.5	0.5	0.5	0.5	0.5	0.5	0.5
0.368567	0.368567	0.368567	0.368567	0.368567	0.368567	0.368567
0.257028	0.257028	0.257028	0.257028	0.257028	0.257028	0.257028
0.169576	0.169576	0.169576	0.169576	0.169576	0.169576	0.169576
0.105843	0.105843	0.105843	0.105843	0.105843	0.105843	0.105843
0.0625	0.0625	0.0625	0.0625	0.0625	0.0625	0.0625
0.0349152	0.04	0.04	0.04	0.04	0.04	0.04
0.018453	0.04	0.04	0.04	0.04	0.04	0.04
0.00922651	0.04	0.04	0.04	0.04	0.04	0.04
0.0043644	0.04	0.04	0.04	0.04	0.04	0.04
0.00195313	0.04	0.04	0.04	0.04	0.04	0.04
0.0008269	0.04	0.04	0.04	0.04	0.04	0.04
0.000331202	0.04	0.04	0.04	0.04	0.04	0.04
0.000125502	0.04	0.04	0.04	0.04	0.04	0.04
4.49911e-05	0.04	0.04	0.04	0.04	0.04	0.04
1.52588e-05	0.04	0.04	0.04	0.04	0.04	0.04
4.89588e-06	0.04	0.04	0.04	0.04	0.04	0.04
1.48614e-06	0.04	0.04	0.04	0.04	0.04	0.04
4.26781e-07	0.04	0.04	0.04	0.04	0.04	0.04
1.1595e-07	0.04	0.04	0.04	0.04	0.04	0.04
2.98023e-08	0.04	0.04	0.04	0.04	0.04	0.04
7.24684e-09	0.04	0.04	0.04	0.04	0.04	0.04
1.66711e-09	0.04	0.04	0.04	0.04	0.04	0.04
3.62827e-10	0.04	0.04	0.04	0.04	0.04	0.04
7.47052e-11	0.04	0.04	0.04	0.04	0.04	0.04
1.45519e-11	0.04	0.04	0.04	0.04	0.04	0.04
2.68168e-12	0.04	0.04	0.04	0.04	0.04	0.04
4.67532e-13	0.04	0.04	0.04	0.04	0.04	0.04
7.7114e-14	0.04	0.04	0.04	0.04	0.04	0.04
1.2033e-14	0.04	0.04	0.04	0.04	0.04	0.04
1.77636e-15	0.04	0.04	0.04	0.04	0.04	0.04
2.48088e-16	0.04	0.04	0.04	0.04	0.04	0.04
3.27791e-17	0.04	0.04	0.04	0.04	0.04	0.04
4.09739e-18	0.04	0.04	0.04	0.04	0.04	0.04
4.84546e-19	0.04	0.04	0.04	0.04	0.04	0.04
5.42101e-20	0.04	0.04	0.04	0.04	0.04	0.04
5.73777e-21	0.04	0.04	0.04	0.04	0.04	0.04
5.74544e-22	0.04	0.04	0.04	0.04	0.04	0.04
5.44279e-23	0.04	0.04	0.04	0.04	0.04	0.04
4.87795e-24	0.04	0.04	0.04	0.04	0.04	0.04
4.1359e-25	0.04	0.04	0.04	0.04	0.04	0.04
3.31758e-26	0.04	0.04	0.04	0.04	0.04	0.04
2.51762e-27	0.04	0.04	0.04	0.04	0.04	0.04
1.80749e-28	0.04	0.04	0.04	0.04	0.04	0.04
1.22766e-29	0.04	0.04	0.04	0.04	0.04	0.04
7.88861e-31	0.04	0.04	0.04	0.04	0.04	0.04
4.79556e-32	0.04	0.04	0.04	0.04	0.04	0.04
2.75801e-33	0.04	0.04	0.04	0.04	0.04	0.04
1.50062e-34	0.04	0.04	0.04	0.04	0.04	0.04
7.72434e-36	0.04	0.04	0.04	0.04	0.04	0.04
3.76158e-37	0.04	0.04	0.04	0.04	0.04	0.04
1.733e-38	0.04	0.04	0.04	0.04	0.04	0.04
7.55339e-40	0.04	0.04	0.04	0.04	0.04	0.04
3.11461e-41	0.04	0.04	0.04	0.04	0.04	0.04
1.21502e-42	0.04	0.04	0.04	0.04	0.04	0.04
4.48416e-44	0.04	0.04	0.04	0.04	0.04	0.04
1.56565e-45	0.04	0.04	0.04	0.04	0.04	0.04
5.17164e-47	0.04	0.04	0.04	0.04	0.04	0.04
1.61614e-48	0.04	0.04	0.04	0.04	0.04	0.04
4.77799e-50	0.04	0.04	0.04	0.04	0.04	0.04
1.33638e-51	0.04	0.04	0.04	0.04	0.04	0.04
3.53617e-53	0.04	0.04	0.04	0.04	0.04	0.04
8.85226e-55	0.04	0.04	0.04	0.04	0.04	0.04
2.09649e-56	0.04	0.04	0.04	0.04	0.04	0.04
4.69729e-58	0.04	0.04	0.04	0.04	0.04	0.04
9.95682e-60	0.04	0.04	0.04	0.04	0.04	0.04
1.99669e-61	0.04	0.04	0.04	0.04	0.04	0.04
3.78809e-63	0.04	0.04	0.04	0.04	0.04	0.04
6.79902e-65	0.04	0.04	0.04	0.04	0.04	0.04
1.15449e-66	0.04	0.04	0.04	0.04	0.04	0.04
1.8546e-68	0.04	0.04	0.04	0.04	0.04	0.04
2.81858e-70	0.04	0.04	0.04	0.04	0.04	0.04
4.05253e-72	0.04	0.04	0.04	0.04	0.04	0.04
5.51239e-74	0.04	0.04	0.04	0.04	0.04	0.04
7.09368e-76	0.04	0.04	0.04	0.04	0.04	0.04
8.63617e-78	0.0214899	0.04	0.04	0.04	0.04	0.04
9.9469e-80	0.00401559	0.04	0.04	0.04	0.04	0.04
1.08386e-81	0.00160965	0.04	0.04	0.04	0.04	0.04
1.11731e-83	0.000759023	0.04	0.04	0.04	0.04	0.04
1.08967e-85	0.000356504	0.04	0.04	0.04	0.04	0.04
1.00538e-87	0.000165701	0.04	0.04	0.04	0.04	0.04
8.77579e-90	7.62192e-05	0.04	0.04	0.04	0.04	0.04
7.247e-92	3.4723e-05	0.04	0.04	0.04	0.04	0.04
5.66172e-94	1.56716e-05	0.04	0.04	0.04	0.04	0.04
4.18462e-96	7.00805e-06	0.04	0.04	0.04	0.04	0.04
2.92605e-98	3.10526e-06	0.04	0.04	0.04	0.04	0.04
1.93564e-100	1.3635e-06	0.04	0.04	0.04	0.04	0.04
1.21139e-102	5.93346e-07	0.04	0.04	0.04	0.04	0.04
7.17237e-105	2.55914e-07	0.04	0.04	0.04	0.04	0.04
4.01752e-107	1.09409e-07	0.04	0.04	0.04	0.04	0.04
2.12898e-109	4.6368e-08	0.04	0.04	0.04	0.04	0.04
1.06734e-111	1.94817e-08	0.04	0.04	0.04	0.04	0.04
5.06233e-114	8.11544e-09	0.04	0.04	0.04	0.04	0.04
2.27152e-116	3.35203e-09	0.04	0.04	0.04	0.04	0.04
9.64274e-119	1.37292e-09	0.04	0.04	0.04	0.04	0.04
3.87259e-121	5.57648e-10	0.04	0.04	0.04	0.04	0.04
1.47137e-123	2.24636e-10	0.04	0.04	0.04	0.04	0.04
5.2888e-126	8.97502e-11	0.04	0.04	0.04	0.04	0.04
1.7985e-128	3.55678e-11	0.04	0.04	0.04	0.04	0.04
5.78606e-131	1.39821e-11	0.04	0.04	0.04	0.04	0.04
1.76105e-133	5.4527e-12	0.04	0.04	0.04	0.04	0.04
5.07083e-136	2.10961e-12	0.04	0.04	0.04	0.04	0.04
1.38135e-138	8.09786e-13	0.04	0.04	0.04	0.04	0.04
3.55996e-141	3.0842e-13	0.04	0.04	0.04	0.04	0.04
8.6797e-144	1.16559e-13	0.04	0.04	0.04	0.04	0.04
2.00208e-146	4.37127e-14	0.0386141	0.04	0.04	0.04	0.04
4.36895e-149	1.62686e-14	0.00749867	0.04	0.04	0.04	0.04
9.01964e-152	6.00896e-15	0.00311918	0.04	0.04	0.04	0.04
1.76165e-154	2.20282e-15	0.00170195	0.04	0.04	0.04	0.04
3.25512e-157	8.01519e-16	0.00101644	0.04	0.04	0.04	0.04
5.69026e-160	2.89486e-16	0.000604377	0.04	0.04	0.04	0.04
9.41055e-163	1.03787e-16	0.000357509	0.04	0.04	0.04	0.04
1.47237e-165	3.69387e-17	0.000210219	0.04	0.04	0.04	0.04
2.17938e-168	1.30517e-17	0.000122843	0.04	0.04	0.04	0.04
3.05189e-171	4.5785e-18	7.13395e-05	0.04	0.04	0.04	0.04
4.04317e-174	1.59466e-18	4.11763e-05	0.04	0.04	0.04	0.04
5.0675e-177	5.51477e-19	2.36228e-05	0.04	0.04	0.04	0.04
6.00872e-180	1.89373e-19	1.34713e-05	0.04	0.04	0.04	0.04
6.74043e-183	6.45751e-20	7.63681e-06	0.04	0.04	0.04	0.04
7.15338e-186	2.18669e-20	4.30387e-06	0.04	0.04	0.04	0.04
7.18212e-189	7.35365e-21	2.41145e-06	0.04	0.04	0.04	0.04
6.822e-192	2.45603e-21	1.34336e-06	0.04	0.04	0.04	0.04
6.13039e-195	8.14706e-22	7.44087e-07	0.04	0.04	0.04	0.04
5.21173e-198	2.68425e-22	4.09824e-07	0.04	0.04	0.04	0.04
4.19173e-201	8.78452e-23	2.24457e-07	0.04	0.04	0.04	0.04
3.1895e-204	2.85566e-23	1.22251e-07	0.04	0.04	0.04	0.04
2.29599e-207	9.2216e-24	6.62181e-08	0.04	0.04	0.04	0.04
1.56363e-210	2.95826e-24	3.56718e-08	0.04	0.04	0.04	0.04
1.00743e-213	9.42792e-25	1.91124e-08	0.04	0.04	0.04	0.04
6.14067e-217	2.98512e-25	1.01852e-08	0.0295297	0.04	0.04	0.04
3.54106e-220	9.39058e-26	5.39885e-09	0.00665883	0.04	0.04	0.04
1.93183e-223	2.93512e-26	2.84663e-09	0.00309673	0.04	0.04	0.04
9.97058e-227	9.11547e-27	1.49305e-09	0.00186814	0.04	0.04	0.04
4.86845e-230	2.813e-27	7.79018e-10	0.00123746	0.04	0.04	0.04
2.24894e-233	8.62609e-28	4.04358e-10	0.000832705	0.04	0.04	0.04
9.82841e-237	2.62863e-28	2.08808e-10	0.000557205	0.04	0.04	0.04
4.06356e-240	7.96038e-29	1.07276e-10	0.000370811	0.04	0.04	0.04
1.58945e-243	2.39575e-29	5.48341e-11	0.000245466	0.04	0.04	0.04
5.88173e-247	7.1659e-30	2.78871e-11	0.000161652	0.04	0.04	0.04
2.05911e-250	2.13028e-30	1.41115e-11	0.000105913	0.04	0.04	0.04
6.81983e-254	6.29441e-31	7.10523e-12	6.90434e-05	0.04	0.04	0.04
2.1369e-257	1.84859e-31	3.55981e-12	4.47845e-05	0.04	0.04	0.04
6.33451e-261	5.3965e-32	1.77473e-12	2.89065e-05	0.04	0.04	0.04
1.77647e-264	1.56597e-32	8.80462e-13	1.85674e-05	0.04	0.04	0.04
4.71327e-268	4.51718e-33	4.34681e-13	1.18693e-05	0.04	0.04	0.04
1.18305e-271	1.29533e-33	2.13562e-13	7.5516e-06	0.04	0.04	0.04
2.80933e-275	3.69266e-34	1.0442e-13	4.78212e-06	0.04	0.04	0.04
6.31131e-279	1.04654e-34	5.08117e-14	3.01435e-06	0.04	0.04	0.04
1.34138e-282	2.94882e-35	2.46077e-14	1.89138e-06	0.04	0.04	0.04
2.69715e-286	8.2609e-36	1.18609e-14	1.18142e-06	0.0324047	0.04	0.04
5.13067e-290	2.30096e-36	5.69002e-15	7.34656e-07	0.00766671	0.04	0.04
9.23339e-294	6.37243e-37	2.71688e-15	4.54824e-07	0.00369661	0.04	0.04
1.57205e-297	1.75482e-37	1.29122e-15	2.80351e-07	0.0023192	0.04	0.04
2.53214e-301	4.80509e-38	6.10814e-16	1.72059e-07	0.00161771	0.04	0.04
3.85858e-305	1.30836e-38	2.87614e-16	1.05145e-07	0.00117421	0.04	0.04
5.56268e-309	3.54263e-39	1.34807e-16	6.39809e-08	0.000855858	0.04	0.04
7.58681e-313	9.53907e-40	6.28959e-17	3.87689e-08	0.000620411	0.04	0.04
9.7893e-317	2.55436e-40	2.92115e-17	2.33939e-08	0.000447392	0.04	0.04
1.19416e-320	6.80249e-41	1.35056e-17	1.4058e-08	0.000320999	0.04	0.04
0	1.80167e-41	6.216e-18	8.41323e-09	0.000229178	0.04	0.04
0	4.74589e-42	2.8481e-18	5.01455e-09	0.00016283	0.04	0.04
0	1.24339e-42	1.29914e-18	2.97678e-09	0.000115141	0.04	0.04
0	3.24006e-43	5.89957e-19	1.76003e-09	8.10395e-05	0.04	0.04
0	8.39791e-44	2.66721e-19	1.03649e-09	5.67773e-05	0.04	0.04
0	2.16507e-44	1.20054e-19	6.07988e-10	3.96004e-05	0.04	0.04
0	5.55224e-45	5.38001e-20	3.5524e-10	2.74983e-05	0.04	0.04
0	1.41635e-45	2.40042e-20	2.06755e-10	1.9012e-05	0.04	0.04
0	3.5941e-46	1.06635e-20	1.19871e-10	1.30887e-05	0.0227816	0.04
0	9.07274e-47	4.71653e-21	6.92307e-11	8.97311e-06	0.00638945	0.04
0	2.27839e-47	2.07715e-21	3.98315e-11	6.12623e-06	0.00352379	0.04
0	5.69203e-48	9.10842e-22	2.28301e-11	4.16559e-06	0.00242008	0.04
0	1.41472e-48	3.97699e-22	1.30362e-11	2.8211e-06	0.00180143	0.04
0	3.49821e-49	1.72906e-22	7.41594e-12	1.90302e-06	0.00138572	0.04
0	8.60607e-50	7.48544e-23	4.20304e-12	1.27871e-06	0.00107752	0.04
0	2.10648e-50	3.22689e-23	2.37329e-12	8.55915e-07	0.000834528	0.04
0	5.12999e-51	1.38521e-23	1.33518e-12	5.7074e-07	0.000642654	0.04
0	1.24305e-51	5.92138e-24	7.48407e-13	3.79154e-07	0.000492197	0.04
0	2.99701e-52	2.52063e-24	4.17977e-13	2.50947e-07	0.000374968	0.04
0	7.18988e-53	1.06852e-24	2.32591e-13	1.65484e-07	0.000284192	0.04
0	1.71633e-53	4.51079e-25	1.28964e-13	1.08731e-07	0.000214318	0.04
0	4.07694e-54	1.89637e-25	7.12502e-14	7.11861e-08	0.000160843	0.04
0	9.63679e-55	7.93966e-26	3.92241e-14	4.64401e-08	0.000120143	0.04
0	2.26676e-55	3.31052e-26	2.15168e-14	3.01902e-08	8.93325e-05	0.04
0	5.30593e-56	1.37471e-26	1.17616e-14	1.95581e-08	6.61274e-05	0.017137
0	1.23598e-56	5.68532e-27	6.4066e-15	1.26267e-08	4.87377e-05	0.00592145
0	2.86526e-57	2.34171e-27	3.4775e-15	8.12398e-09	3.57689e-05	0.00370548
0	6.61041e-58	9.60623e-28	1.88102e-15	5.20928e-09	2.61423e-05	0.00273016
0	1.5178e-58	3.92482e-28	1.01394e-15	3.32911e-09	1.90292e-05	0.00214213
0	3.46839e-59	1.59713e-28	5.44667e-16	2.12048e-09	1.37966e-05	0.00172947
0	7.88826e-60	6.47326e-29	2.91578e-16	1.34619e-09	9.964e-06	0.00141373
0	1.78559e-60	2.61319e-29	1.55558e-16	8.51835e-10	7.16863e-06	0.00115917
0	4.02291e-61	1.05073e-29	8.27079e-17	5.37271e-10	5.13819e-06	0.000946952
0	9.02116e-62	4.20816e-30	4.38255e-17	3.37777e-10	3.66932e-06	0.000768364
0	2.01353e-62	1.67872e-30	2.31439e-17	2.11679e-10	2.61089e-06	0.000619485
0	4.47338e-63	6.67043e-31	1.2181e-17	1.32234e-10	1.85117e-06	0.000496447
0	9.89246e-64	2.64014e-31	6.38959e-18	8.23449e-11	1.30792e-06	0.000395571
0	2.17756e-64	1.04088e-31	3.34049e-18	5.11175e-11	9.20908e-07	0.000313472
0	4.77139e-65	4.08777e-32	1.74061e-18	3.16336e-11	6.4621e-07	0.000247115
0	1.04072e-65	1.59914e-32	9.03964e-19	1.95157e-11	4.51933e-07	0.000193828
0	2.25968e-66	6.23168e-33	4.67913e-19	1.20028e-11	3.1502e-07	0.000151298
0	4.88415e-67	2.41908e-33	2.41407e-19	7.3596e-12	2.18868e-07	0.000117551
0	1.05093e-67	9.35467e-34	1.24139e-19	4.4989e-12	1.51574e-07	9.09201e-05
0	2.25113e-68	3.60366e-34	6.36279e-20	2.74186e-12	1.04637e-07	7.00164e-05
0	4.80049e-69	1.38293e-34	3.25067e-20	1.66602e-12	7.20073e-08	5.36911e-05
0	1.01914e-69	5.28699e-35	1.65534e-20	1.0093e-12	4.93987e-08	4.10034e-05
0	2.15402e-70	2.01358e-35	8.40227e-21	6.0963e-13	3.37845e-08	3.1189e-05
0	4.53257e-71	7.63993e-36	4.25115e-21	3.67139e-13	2.30354e-08	2.36314e-05
0	9.49566e-72	2.88785e-36	2.14398e-21	2.20454e-13	1.5659e-08	1.78373e-05
0	1.98061e-72	1.08751e-36	1.07781e-21	1.31989e-13	1.06129e-08	1.3414e-05
0	4.11313e-73	4.08003e-37	5.40109e-22	7.87936e-14	7.17169e-09	1.0051e-05
0	8.50459e-74	1.52502e-37	2.69797e-22	4.69016e-14	4.83211e-09	7.50447e-06
0	1.75085e-74	5.67906e-38	1.34344e-22	2.78377e-14	3.24631e-09	5.58367e-06
0	3.58896e-75	2.10702e-38	6.66843e-23	1.64753e-14	2.17468e-09	4.14037e-06
0	7.32515e-76	7.78856e-39	3.29961e-23	9.72288e-15	1.45265e-09	3.05988e-06
0	1.48868e-76	2.86845e-39	1.62756e-23	5.72166e-15	9.67602e-10	2.25395e-06
0	3.01252e-77	1.05256e-39	8.003e-24	3.35753e-15	6.4271e-10	1.65493e-06
0	6.07028e-78	3.8482e-40	3.92295e-24	1.9647e-15	4.2572e-10	1.21126e-06
0	1.218e-78	1.4018e-40	1.917e-24	1.14645e-15	2.81211e-10	8.83764e-07
0	2.43359e-79	5.08788e-41	9.33866e-25	6.67113e-16	1.85247e-10	6.42834e-07
0	4.84196e-80	1.83999e-41	4.53528e-25	3.87112e-16	1.21699e-10	4.66171e-07
0	9.59341e-81	6.63021e-42	2.19576e-25	2.24012e-16	7.97352e-11	3.37049e-07
0	1.89282e-81	2.38054e-42	1.05981e-25	1.29274e-16	5.21011e-11	2.42974e-07
0	3.71912e-82	8.51663e-43	5.0997e-26	7.43968e-17	3.39536e-11	1.74648e-07
0	7.27726e-83	3.03604e-43	2.44643e-26	4.26983e-17	2.20686e-11	1.25176e-07
0	1.41808e-83	1.07845e-43	1.17003e-26	2.4439e-17	1.43061e-11	8.94637e-08
0	2.75199e-84	3.81723e-44	5.57881e-27	1.39501e-17	9.24977e-12	6.37609e-08
0	5.31878e-85	1.34635e-44	2.65199e-27	7.94137e-18	5.96503e-12	4.53168e-08
0	1.02377e-85	4.73191e-45	1.25687e-27	4.50862e-18	3.83683e-12	3.21199e-08
0	1.96256e-86	1.65724e-45	5.93881e-28	2.55285e-18	2.4616e-12	2.27046e-08
0	3.74699e-87	5.78378e-46	2.79772e-28	1.4416e-18	1.57526e-12	1.60062e-08
0	7.12504e-88	2.01149e-46	1.31404e-28	8.11906e-19	1.00551e-12	1.12541e-08
0	1.34941e-88	6.97126e-47	6.15341e-29	4.56051e-19	6.40211e-13	7.89206e-09
0	2.5454e-89	2.40765e-47	2.87296e-29	2.55488e-19	4.06601e-13	5.52002e-09
0	4.78226e-90	8.28651e-48	1.33738e-29	1.42752e-19	2.5759e-13	3.85099e-09
0	8.94912e-91	2.84216e-48	6.20712e-30	7.95517e-20	1.62784e-13	2.67975e-09
0	1.66803e-91	9.71473e-49	2.87239e-30	4.4216e-20	1.02617e-13	1.86001e-09
0	3.09678e-92	3.30919e-49	1.32531e-30	2.45117e-20	6.45293e-14	1.2878e-09
0	5.72672e-93	1.12338e-49	6.09699e-31	1.3553e-20	4.04792e-14	8.89404e-10
0	1.05486e-93	3.80055e-50	2.79666e-31	7.47432e-21	2.53308e-14	6.12742e-10
0	1.93548e-94	1.28142e-50	1.27907e-31	4.11134e-21	1.58129e-14	4.21107e-10
0	3.53743e-95	4.30586e-51	5.8329e-32	2.25566e-21	9.8475e-15	2.88704e-10
0	6.44022e-96	1.44199e-51	2.65223e-32	1.23437e-21	6.11781e-15	1.97453e-10
0	1.16797e-96	4.81281e-52	1.20248e-32	6.73758e-22	3.79164e-15	1.34721e-10
0	2.11005e-97	1.60094e-52	5.43609e-33	3.66819e-22	2.34436e-15	9.17011e-11
0	3.79737e-98	5.30757e-53	2.45044e-33	1.99201e-22	1.44607e-15	6.22714e-11
0	6.80788e-99	1.75374e-53	1.10141e-33	1.07901e-22	8.89874e-16	4.21875e-11
0	1.21586e-99	5.77548e-54	4.9364e-34	5.8299e-23	5.46319e-16	2.85146e-11
0	2.16326e-100	1.89569e-54	2.20611e-34	3.14194e-23	3.34615e-16	1.92286e-11
0	3.83432e-101	6.20166e-55	9.8311e-35	1.68904e-23	2.04471e-16	1.29368e-11
0	6.77065e-102	2.02216e-55	4.36858e-35	9.05709e-24	1.24654e-16	8.6839e-12
0	1.19108e-102	6.5719e-56	1.93573e-35	4.8445e-24	7.58188e-17	5.81589e-12
0	2.0875e-103	2.12883e-56	8.55296e-36	2.58478e-24	4.60092e-17	3.88631e-12
0	3.64496e-104	6.87338e-57	3.76843e-36	1.37567e-24	2.78557e-17	2.59109e-12
0	6.34083e-105	2.21198e-57	1.65569e-36	7.30343e-25	1.68263e-17	1.72369e-12
0	1.09899e-105	7.09544e-58	7.25397e-37	3.86777e-25	1.01408e-17	1.14412e-12
0	1.89775e-106	2.26865e-58	3.16923e-37	2.04324e-25	6.09771e-18	7.57751e-13
0	3.26506e-107	7.2302e-59	1.38075e-37	1.07673e-25	3.65829e-18	5.00757e-13
0	5.59699e-108	2.29685e-59	5.99876e-38	5.66014e-26	2.18982e-18	3.30201e-13
0	9.55954e-109	7.27305e-60	2.59895e-38	2.96811e-26	1.30786e-18	2.17264e-13
0	1.62684e-109	2.29566e-60	1.12287e-38	1.55264e-26	7.79361e-19	1.42645e-13
0	2.75856e-110	7.22288e-61	4.83785e-39	8.10211e-27	4.63389e-19	9.34525e-14
0	4.66079e-111	2.26531e-61	2.07862e-39	4.21763e-27	2.74907e-19	6.10936e-14
0	7.84658e-112	7.08213e-62	8.90635e-40	2.1902e-27	1.62727e-19	3.98543e-14
0	1.3163e-112	2.2071e-62	3.80564e-40	1.13461e-27	9.61108e-20	2.59438e-14
0	2.20032e-113	6.85658e-63	1.62167e-40	5.86349e-28	5.66403e-20	1.68529e-14
0	3.66507e-114	2.12336e-63	6.89137e-41	3.02287e-28	3.33061e-20	1.09246e-14
0	6.08349e-115	6.55502e-64	2.92053e-41	1.55467e-28	1.9542e-20	7.06682e-15
0	1.00624e-115	2.01726e-64	1.23433e-41	7.97651e-29	1.1441e-20	4.56183e-15
0	1.6586e-116	6.18862e-65	5.20261e-42	4.0827e-29	6.6836e-21	2.93869e-15
0	2.72444e-117	1.89265e-65	2.18691e-42	2.0847e-29	3.89595e-21	1.88917e-15
0	4.4598e-118	5.77029e-66	9.16776e-43	1.06195e-29	2.26607e-21	1.21197e-15
0	7.27557e-119	1.75379e-66	3.83285e-43	5.39674e-30	1.31521e-21	7.75938e-16
0	1.18288e-119	5.31392e-67	1.59812e-43	2.73608e-30	7.61696e-22	4.95762e-16
0	1.91664e-120	1.60514e-67	6.64549e-44	1.38387e-30	4.40183e-22	3.16109e-16
0	3.09516e-121	4.83368e-68	2.756e-44	6.98293e-31	2.53836e-22	2.01151e-16
0	4.98165e-122	1.45114e-68	1.1399e-44	3.51524e-31	1.46064e-22	1.27741e-16
0	7.9914e-123	4.34324e-69	4.70214e-45	1.76543e-31	8.38705e-23	8.09589e-17
0	1.27774e-123	1.29597e-69	1.93448e-45	8.8456e-32	4.80563e-23	5.12071e-17
0	2.0363e-124	3.85526e-70	7.93741e-46	4.42167e-32	2.7477e-23	3.23242e-17
0	3.23471e-125	1.1434e-70	3.24818e-46	2.20511e-32	1.56773e-23	2.0364e-17
0	5.12191e-126	3.38086e-71	1.32572e-46	1.09714e-32	8.92595e-24	1.28038e-17
0	8.08438e-127	9.96661e-72	5.39651e-47	5.44607e-33	5.07135e-24	8.03441e-18
0	1.27201e-127	2.92929e-72	2.19094e-47	2.69709e-33	2.87529e-24	5.03171e-18
0	1.99518e-128	8.58369e-73	8.87167e-48	1.3326e-33	1.62678e-24	3.14504e-18
0	3.11983e-129	2.50777e-73	3.58294e-48	6.56905e-34	9.18479e-25	1.96194e-18
0	4.86359e-130	7.30474e-74	1.44323e-48	3.23074e-34	5.17492e-25	1.22152e-18
0	7.55918e-131	2.12144e-74	5.79827e-49	1.58527e-34	2.90962e-25	7.59053e-19
0	1.17139e-131	6.14282e-75	2.32342e-49	7.76075e-35	1.63255e-25	4.70763e-19
0	1.80992e-132	1.77346e-75	9.28593e-50	3.79061e-35	9.14109e-26	2.91403e-19
0	2.78845e-133	5.10496e-76	3.70166e-50	1.84723e-35	5.10779e-26	1.80032e-19
0	4.28386e-134	1.46516e-76	1.47178e-50	8.98136e-36	2.84822e-26	1.11013e-19
0	6.56294e-135	4.1928e-77	5.83666e-51	4.35685e-36	1.58497e-26	6.83226e-20
0	1.00271e-135	1.19633e-77	2.30869e-51	2.1087e-36	8.80193e-27	4.19689e-20
0	1.52788e-136	3.40355e-78	9.10857e-52	1.01829e-36	4.87805e-27	2.57315e-20
0	2.32203e-137	9.65489e-79	3.58442e-52	4.90621e-37	2.69792e-27	1.57463e-20
0	3.51995e-138	2.73087e-79	1.40693e-52	2.35851e-37	1.48911e-27	9.61773e-21
0	5.32259e-139	7.70191e-80	5.50831e-53	1.13122e-37	8.20239e-28	5.86336e-21
0	8.0289e-140	2.16591e-80	2.15107e-53	5.41356e-38	4.50894e-28	3.56783e-21
0	1.20828e-140	6.07341e-81	8.37885e-54	2.58488e-38	2.4736e-28	2.16694e-21
0	1.81421e-141	1.69815e-81	3.25545e-54	1.23147e-38	1.35428e-28	1.31365e-21
0	2.718e-142	4.73452e-82	1.26164e-54	5.85377e-39	7.39963e-29	7.94875e-22
0	4.06337e-143	1.31624e-82	4.87709e-55	2.77637e-39	4.03496e-29	4.80078e-22
0	6.06225e-144	3.64883e-83	1.88057e-55	1.31386e-39	2.19583e-29	2.89414e-22
0	9.02665e-145	1.00865e-83	7.23311e-56	6.20378e-40	1.19258e-29	1.7415e-22
0	1.34153e-145	2.78031e-84	2.77503e-56	2.92279e-40	6.46409e-30	1.04598e-22
0	1.99017e-146	7.6422e-85	1.06199e-56	1.37397e-40	3.49673e-30	6.27084e-23
0	2.94737e-147	2.09469e-85	4.05402e-57	6.44457e-41	1.88779e-30	3.75258e-23
0	4.35781e-148	5.72529e-86	1.54371e-57	3.01615e-41	1.01714e-30	2.2415e-23
0	6.43317e-149	1.56047e-86	5.8636e-58	1.40849e-41	5.4695e-31	1.33645e-23
0	9.4829e-150	4.24131e-87	2.22168e-58	6.56296e-42	2.93532e-31	7.95384e-24
0	1.39588e-150	1.14956e-87	8.39691e-59	3.05135e-42	1.57219e-31	4.72509e-24
0	2.05202e-151	3.10708e-88	3.16579e-59	1.41557e-42	8.40429e-32	2.80191e-24
0	3.01277e-152	8.37467e-89	1.19061e-59	6.55271e-43	4.48375e-32	1.65849e-24
0	4.41806e-153	2.25102e-89	4.4667e-60	3.02665e-43	2.38743e-32	9.79914e-25
0	6.47148e-154	6.03379e-90	1.67161e-60	1.39494e-43	1.26872e-32	5.77935e-25
0	9.46898e-155	1.61289e-90	6.24042e-61	6.41513e-44	6.72908e-33	3.40244e-25
0	1.38404e-155	4.29956e-91	2.32396e-61	2.94382e-44	3.56202e-33	1.9995e-25
0	2.02095e-156	1.14302e-91	8.63338e-62	1.34796e-44	1.88188e-33	1.17294e-25
0	2.94806e-157	3.03035e-92	3.19943e-62	6.15888e-45	9.92297e-34	6.86837e-26
0	4.29633e-158	8.01211e-93	1.18278e-62	2.80794e-45	5.22215e-34	4.01475e-26
0	6.25524e-159	2.11261e-93	4.36196e-63	1.27743e-45	2.74293e-34	2.34256e-26
0	9.09861e-160	5.55536e-94	1.60474e-63	5.79901e-46	1.43794e-34	1.36443e-26
0	1.32217e-160	1.4569e-94	5.88945e-64	2.62686e-46	7.52368e-35	7.93311e-27
0	1.91943e-161	3.81041e-95	2.15623e-64	1.18738e-46	3.929e-35	4.60435e-27
0	2.78369e-162	9.93902e-96	7.87532e-65	5.35562e-47	2.04785e-35	2.66764e-27
0	4.03289e-163	2.58552e-96	2.86943e-65	2.41048e-47	1.06532e-35	1.54284e-27
0	5.83637e-164	6.70791e-97	1.04299e-65	1.08261e-47	5.53136e-36	8.90744e-28
0	8.43686e-165	1.73566e-97	3.782e-66	4.85191e-48	2.8665e-36	5.13362e-28
0	1.21817e-165	4.47901e-98	1.36812e-66	2.16986e-48	1.48267e-36	2.95348e-28
0	1.7567e-166	1.15277e-98	4.93732e-67	9.68344e-49	7.65431e-37	1.69624e-28
0	2.53002e-167	2.95905e-99	1.77755e-67	4.31229e-49	3.94405e-37	9.72485e-29
0	3.63884e-168	7.57546e-100	6.3844e-68	1.91632e-49	2.0284e-37	5.56575e-29
0	5.22617e-169	1.93428e-100	2.28764e-68	8.49787e-50	1.04122e-37	3.17988e-29
0	7.49477e-170	4.92586e-101	8.17759e-69	3.76044e-50	5.33469e-38	1.81362e-29
0	1.07314e-170	1.25113e-101	2.91633e-69	1.66055e-50	2.72806e-38	1.03259e-29
0	1.53409e-171	3.16946e-102	1.03759e-69	7.31737e-51	1.39245e-38	5.86901e-30
0	2.18932e-172	8.00811e-103	3.68288e-70	3.21772e-51	7.09397e-39	3.33005e-30
0	3.11893e-173	2.01809e-103	1.30416e-70	1.41199e-51	3.60729e-39	1.88621e-30
0	4.43519e-174	5.07246e-104	4.6074e-71	6.18312e-52	1.83087e-39	1.06656e-30
0	6.29508e-175	1.27165e-104	1.62392e-71	2.70196e-52	9.27514e-40	6.02056e-31
0	8.91758e-176	3.17975e-105	5.71028e-72	1.17827e-52	4.68998e-40	3.3927e-31
0	1.26074e-176	7.93035e-106	2.00327e-72	5.12754e-53	2.36707e-40	1.90859e-31
0	1.77873e-177	1.97275e-106	7.01147e-73	2.22675e-53	1.19245e-40	1.07186e-31
0	2.50427e-178	4.89477e-107	2.44834e-73	9.6502e-54	5.996e-41	6.00937e-32
0	3.51818e-179	1.21137e-107	8.52955e-74	4.17351e-54	3.00937e-41	3.36341e-32
0	4.93171e-180	2.99026e-108	2.96467e-74	1.80124e-54	1.50759e-41	1.8793e-32
0	6.89768e-181	7.36259e-109	1.02808e-74	7.75793e-55	7.53855e-42	1.04828e-32
0	9.62536e-182	1.80819e-109	3.55691e-75	3.33447e-55	3.7626e-42	5.83747e-33
0	1.34005e-182	4.42948e-110	1.22778e-75	1.43026e-55	1.87451e-42	3.24519e-33
0	1.86125e-183	1.08233e-110	4.22837e-76	6.12231e-56	9.32149e-43	1.80105e-33
0	2.579e-184	2.63793e-111	1.45288e-76	2.61532e-56	4.62684e-43	9.97885e-34
0	3.5649e-185	6.41314e-112	4.98075e-77	1.11493e-56	2.29237e-43	5.5196e-34
0	4.91566e-186	1.55519e-112	1.7036e-77	4.74334e-57	1.13368e-43	3.04794e-34
0	6.76153e-187	3.76187e-113	5.8137e-78	2.01389e-57	5.59625e-44	1.68028e-34
0	9.27741e-188	9.0768e-114	1.97948e-78	8.53307e-58	2.75747e-44	9.24761e-35
0	1.26975e-188	2.18462e-114	6.72454e-79	3.60822e-58	1.35622e-44	5.08107e-35
0	1.73345e-189	5.24483e-115	2.27925e-79	1.52265e-58	6.65826e-45	2.78714e-35
0	2.36048e-190	1.25605e-115	7.70796e-80	6.41252e-59	3.26286e-45	1.5263e-35
0	3.20611e-191	3.00054e-116	2.60081e-80	2.69514e-59	1.59606e-45	8.34453e-36
0	4.34349e-192	7.15016e-117	8.75586e-81	1.13046e-59	7.79307e-46	4.55455e-36
0	5.86918e-193	1.69964e-117	2.94113e-81	4.73215e-60	3.79824e-46	2.48182e-36
0	7.91026e-194	4.03017e-118	9.85723e-82	1.97691e-60	1.84787e-46	1.35014e-36
0	1.06334e-194	9.5328e-119	3.29628e-82	8.24222e-61	8.97374e-47	7.33285e-37
0	1.42569e-195	2.24931e-119	1.09983e-82	3.4295e-61	4.35004e-47	3.97605e-37
0	1.90651e-196	5.29435e-120	3.66147e-83	1.42413e-61	2.1049e-47	2.15237e-37
0	2.54282e-197	1.24312e-120	1.21624e-83	5.90203e-62	1.01669e-47	1.16324e-37
0	3.38262e-198	2.91172e-121	4.03107e-84	2.44111e-62	4.9019e-48	6.27645e-38
0	4.48797e-199	6.80346e-122	1.33309e-84	1.00765e-62	2.35919e-48	3.38101e-38
0	5.93887e-200	1.58582e-122	4.39881e-85	4.15113e-63	1.1334e-48	1.81832e-38
0	7.83818e-201	3.68742e-123	1.44828e-85	1.70672e-63	5.43535e-49	9.76308e-39
0	1.03177e-201	8.55341e-124	4.75788e-86	7.00324e-64	2.60193e-49	5.23355e-39
0	1.35459e-202	1.97928e-124	1.55962e-86	2.86798e-64	1.24334e-49	2.80092e-39
0	1.77373e-203	4.56907e-125	5.10119e-87	1.17219e-64	5.93079e-50	1.49658e-39
0	2.31646e-204	1.05221e-125	1.66484e-87	4.78146e-65	2.82399e-50	7.98355e-40
0	3.0173e-205	2.41734e-126	5.42153e-88	1.94657e-65	1.34228e-50	4.25196e-40
0	3.91986e-206	5.54026e-127	1.76167e-88	7.90908e-66	6.36872e-51	2.2609e-40
0	5.07903e-207	1.26673e-127	5.7119e-89	3.20723e-66	3.01643e-51	1.20025e-40
0	6.56374e-208	2.88937e-128	1.84796e-89	1.29802e-66	1.42616e-51	6.36159e-41
0	8.46023e-209	6.5749e-129	5.96568e-90	5.24309e-67	6.73093e-52	3.36635e-41
0	1.08762e-209	1.4926e-129	1.92171e-90	2.1137e-67	3.17116e-52	1.77851e-41
0	1.39454e-210	3.3804e-130	6.17698e-91	8.50457e-68	1.49141e-52	9.38115e-42
0	1.78342e-211	7.63775e-131	1.9812e-91	3.41521e-68	7.00185e-53	4.94039e-42
0	2.27479e-212	1.72162e-131	6.34078e-92	1.36879e-68	3.28146e-53	2.5976e-42
0	2.89399e-213	3.87158e-132	2.02499e-92	5.47539e-69	1.53518e-53	1.36361e-42
0	3.67217e-214	8.68598e-133	6.45317e-93	2.18601e-69	7.16958e-54	7.14683e-43
0	4.64752e-215	1.94415e-133	2.05207e-93	8.7106e-70	3.34248e-54	3.73979e-43
0	5.86668e-216	4.34136e-134	6.5115e-94	3.46422e-70	1.55556e-54	1.95385e-43
0	7.38652e-217	9.67181e-135	2.06179e-94	1.37508e-70	7.22683e-55	1.01916e-43
0	9.27609e-218	2.1497e-135	6.5145e-95	5.44767e-71	3.35161e-55	5.30773e-44
0	1.1619e-218	4.76692e-136	2.05398e-95	2.15408e-71	1.55169e-55	2.75985e-44
0	1.45163e-219	1.05461e-136	6.4623e-96	8.50115e-72	7.1714e-56	1.43277e-44
0	1.80895e-220	2.32775e-137	2.02889e-96	3.34859e-72	3.30865e-56	7.42647e-45
0	2.24845e-221	5.12603e-138	6.35642e-97	1.31648e-72	1.52386e-56	3.84329e-45
0	2.78759e-222	1.12622e-138	1.98723e-97	5.16583e-73	7.00634e-57	1.98582e-45
0	3.44719e-223	2.46869e-139	6.1997e-98	2.02319e-73	3.21579e-57	1.02446e-45
0	4.252e-224	5.39899e-140	1.9301e-98	7.9087e-74	1.47345e-57	5.27674e-46
0	5.23139e-225	1.17805e-140	5.99619e-99	3.08566e-74	6.73964e-58	2.71367e-46
0	6.42005e-226	2.56461e-141	1.85892e-99	1.20162e-74	3.07746e-58	1.39337e-46
0	7.85886e-227	5.57044e-142	5.75095e-100	4.67051e-75	1.40282e-58	7.1433e-47
0	9.59583e-228	1.20717e-142	1.77546e-100	1.81192e-75	6.38366e-59	3.65639e-47
0	1.16872e-228	2.61011e-143	5.46987e-101	7.01604e-76	2.89997e-59	1.86865e-47
0	1.41986e-229	5.63074e-144	1.68167e-101	2.7116e-76	1.31515e-59	9.53515e-48
0	1.72063e-230	1.21196e-144	5.15942e-102	1.04603e-76	5.95411e-60	4.85793e-48
0	2.0799e-231	2.60275e-145	1.57965e-102	4.02756e-77	2.69103e-60	2.47116e-48
0	2.5079e-232	5.57695e-146	4.82641e-103	1.54784e-77	1.21418e-60	1.25509e-48
0	3.01645e-233	1.1923e-146	1.4716e-103	5.9374e-78	5.46898e-61	6.36471e-49
0	3.61909e-234	2.54329e-147	4.47775e-104	2.27328e-78	2.45921e-61	3.22262e-49
0	4.33135e-235	5.41297e-148	1.35968e-104	8.68756e-79	1.10395e-61	1.62918e-49
0	5.17095e-236	1.14949e-148	4.12023e-105	3.31384e-79	4.94727e-62	8.22351e-50
0	6.15806e-237	2.43559e-149	1.24599e-105	1.2617e-79	2.21335e-62	4.14454e-50
0	7.31551e-238	5.14917e-150	3.76029e-106	4.79484e-80	9.88555e-63	2.08558e-50
0	8.66915e-239	1.08619e-150	1.1325e-106	1.8188e-80	4.40779e-63	1.04788e-50
0	1.0248e-239	2.28618e-151	3.40387e-107	6.88635e-81	1.96205e-63	5.25687e-51
0	1.20848e-240	4.80124e-152	1.02099e-107	2.60249e-81	8.71903e-64	2.63316e-51
0	1.4216e-241	1.00609e-152	3.05624e-108	9.81717e-82	3.86811e-64	1.31693e-51
0	1.66822e-242	2.1036e-153	9.13006e-109	3.69642e-82	1.71317e-64	6.57632e-52
0	1.95287e-243	4.3887e-154	2.72195e-109	1.38923e-82	7.57488e-65	3.27899e-52
0	2.28053e-244	9.13595e-155	8.09858e-110	5.21159e-83	3.34368e-65	1.63243e-52
0	2.65672e-245	1.89767e-155	2.4047e-110	1.95149e-83	1.4735e-65	8.11461e-53
0	3.08749e-246	3.93311e-156	7.1259e-111	7.294e-84	6.48261e-66	4.02753e-53
0	3.57945e-247	8.13402e-157	2.10739e-111	2.72125e-84	2.84726e-66	1.99596e-53
0	4.13981e-248	1.67852e-157	6.21983e-112	1.01339e-84	1.24848e-66	9.8765e-54
0	4.7764e-249	3.45626e-158	1.83207e-112	3.76697e-85	5.46534e-67	4.87974e-54
0	5.49768e-250	7.10137e-159	5.38565e-113	1.3977e-85	2.38853e-67	2.40731e-54
0	6.31276e-251	1.45592e-159	1.58004e-113	5.17662e-86	1.04214e-67	1.1858e-54
0	7.23139e-252	2.97849e-160	4.62626e-114	1.91376e-86	4.53944e-68	5.83223e-55
0	8.26399e-253	6.08017e-161	1.35185e-114	7.0622e-87	1.97407e-68	2.86419e-55
0	9.42161e-254	1.23852e-161	3.94246e-115	2.60139e-87	8.57046e-69	1.40448e-55
0	1.07159e-254	2.51741e-162	1.14748e-115	9.56496e-88	3.71477e-69	6.87661e-56
0	1.21593e-255	5.10594e-163	3.3332e-116	3.51056e-88	1.60747e-69	3.36187e-56
0	1.37644e-256	1.0334e-163	9.66322e-117	1.28613e-88	6.94454e-70	1.6411e-56
0	1.55449e-257	2.08704e-164	2.79593e-117	4.70339e-89	2.99523e-70	7.99905e-57
0	1.75143e-258	4.206e-165	8.07374e-118	1.71694e-89	1.28975e-70	3.89306e-57
0	1.96871e-259	8.45831e-166	2.32686e-118	6.25632e-90	5.54458e-71	1.89188e-57
0	2.20776e-260	1.69737e-166	6.69291e-119	2.27564e-90	2.3797e-71	9.1801e-58
0	2.47006e-261	3.39897e-167	1.92136e-119	8.26246e-91	1.01969e-71	4.44788e-58
0	2.7571e-262	6.79203e-168	5.50496e-120	2.99459e-91	4.36219e-72	2.15185e-58
0	3.07033e-263	1.35436e-168	1.57417e-120	1.0834e-91	1.86309e-72	1.0395e-58
0	3.41123e-264	2.69498e-169	4.49267e-121	3.91262e-92	7.94434e-73	5.01405e-59
0	3.78121e-265	5.35135e-170	1.27971e-121	1.4105e-92	3.38202e-73	2.41496e-59
0	4.18164e-266	1.06037e-170	3.63812e-122	5.07578e-93	1.43744e-73	1.16141e-59
0	4.61383e-267	2.09674e-171	1.03229e-122	1.82332e-93	6.09958e-74	5.57722e-60
0	5.07898e-268	4.13734e-172	2.92338e-123	6.53811e-94	2.58409e-74	2.67429e-60
0	5.5782e-269	8.1469e-173	8.26286e-124	2.34031e-94	1.09298e-74	1.28043e-60
0	6.11247e-270	1.60088e-173	2.33098e-124	8.36228e-95	4.6155e-75	6.12157e-61
0	6.68262e-271	3.13922e-174	6.56313e-125	2.9827e-95	1.94592e-75	2.92233e-61
0	7.28929e-272	6.14304e-175	1.84438e-125	1.06201e-95	8.19088e-76	1.39301e-61
0	7.93296e-273	1.19962e-175	5.17316e-126	3.77471e-96	3.44222e-76	6.63044e-62
0	8.61388e-274	2.33781e-176	1.4482e-126	1.33929e-96	1.44427e-76	3.15131e-62
0	9.33206e-275	4.5465e-177	4.04645e-127	4.74355e-97	6.05012e-77	1.49556e-62
0	1.00873e-275	8.8237e-178	1.12847e-127	1.67715e-97	2.53036e-77	7.08725e-63
0	1.0879e-276	1.70896e-178	3.14109e-128	5.9194e-98	1.05659e-77	3.35364e-63
0	1.17065e-277	3.30309e-179	8.72656e-129	2.08557e-98	4.40492e-78	1.5846e-63
0	1.25686e-278	6.37119e-180	2.41982e-129	7.33525e-99	1.83348e-78	7.47632e-64
0	1.3464e-279	1.2264e-180	6.69728e-130	2.57542e-99	7.61941e-79	3.52227e-64
0	1.4391e-280	2.35591e-181	1.85009e-130	9.02661e-100	3.16138e-79	1.65701e-64
0	1.53474e-281	4.51649e-182	5.10115e-131	3.15825e-100	1.30961e-79	7.78384e-65
0	1.63309e-282	8.64091e-183	1.40386e-131	1.1031e-100	5.41647e-80	3.65117e-65
0	1.73389e-283	1.64982e-183	3.85623e-132	3.84619e-101	2.23668e-80	1.71017e-65
0	1.83683e-284	3.14366e-184	1.05727e-132	1.33874e-101	9.22151e-81	7.99861e-66
0	1.94156e-285	5.97799e-185	2.8933e-133	4.65167e-102	3.7959e-81	3.73561e-66
0	2.04774e-286	1.13449e-185	7.90295e-134	1.61352e-102	1.56006e-81	1.74213e-66
0	2.15497e-287	2.14867e-186	2.15463e-134	5.58715e-103	6.40151e-82	8.11279e-67
0	2.26283e-288	4.0613e-187	5.86335e-135	1.93134e-103	2.62265e-82	3.77253e-67
0	2.37086e-289	7.66109e-188	1.59261e-135	6.66473e-104	1.07279e-82	1.75174e-67
0	2.47862e-290	1.44227e-188	4.31783e-136	2.29594e-104	4.38132e-83	8.1223e-68
0	2.58561e-291	2.70978e-189	1.16846e-136	7.89577e-105	1.78655e-83	3.76066e-68
0	2.69133e-292	5.08106e-190	3.15616e-137	2.71073e-105	7.27351e-84	1.7387e-68
0	2.79528e-293	9.50846e-191	8.50943e-138	9.29041e-106	2.9566e-84	8.02714e-69
0	2.89694e-294	1.77584e-191	2.29002e-138	3.17866e-106	1.19995e-84	3.70062e-69
0	2.99579e-295	3.31004e-192	6.15144e-139	1.08571e-106	4.86245e-85	1.70359e-69
0	3.09131e-296	6.1575e-193	1.64936e-139	3.70205e-107	1.96729e-85	7.83131e-70
0	3.18298e-297	1.14319e-193	4.41422e-140	1.26019e-107	7.94707e-86	3.59487e-70
0	3.27031e-298	2.11823e-194	1.17922e-140	4.28244e-108	3.2053e-86	1.64782e-70
0	3.35282e-299	3.91717e-195	3.14443e-141	1.45282e-108	1.29079e-86	7.54257e-71
0	3.43002e-300	7.22968e-196	8.3694e-142	4.92037e-109	5.19003e-87	3.44753e-71
0	3.50149e-301	1.33172e-196	2.22358e-142	1.66361e-109	2.08358e-87	1.57355e-71
0	3.56681e-302	2.44826e-197	5.89686e-143	5.61527e-110	8.35174e-88	7.17188e-72
0	3.6256e-303	4.49212e-198	1.56098e-143	1.89217e-110	3.34251e-88	3.26415e-72
0	3.67751e-304	8.22619e-199	4.12462e-144	6.36529e-111	1.33567e-88	1.48351e-72
0	3.72224e-305	1.50349e-199	1.08789e-144	2.1377e-111	5.3291e-89	6.73279e-73
0	3.75953e-306	2.74257e-200	2.86415e-145	7.16719e-112	2.12295e-89	3.0513e-73
0	3.78915e-307	4.99311e-201	7.52703e-146	2.39896e-112	8.44419e-90	1.3809e-73
0	3.81094e-308	9.07287e-202	1.97454e-146	8.01623e-113	3.35358e-90	6.24055e-74
0	3.82478e-309	1.64542e-202	5.17043e-147	2.67419e-113	1.32982e-90	2.81626e-74
0	3.8306e-310	2.97833e-203	1.35147e-147	8.90618e-114	5.26514e-91	1.26914e-74
0	3.82837e-311	5.38062e-204	3.52617e-148	2.96119e-114	2.08144e-91	5.71131e-75
0	3.81812e-312	9.70189e-205	9.18382e-149	9.82924e-115	8.21584e-92	2.56656e-75
0	3.79994e-313	1.74601e-205	2.38762e-149	3.25726e-115	3.238e-92	1.15174e-75
0	3.77395e-314	3.13621e-206	6.19626e-150	1.07762e-115	1.27421e-92	5.16121e-76
0	3.74033e-315	5.62255e-207	1.60516e-150	3.55924e-116	5.00658e-93	2.30961e-76
0	3.69924e-316	1.00608e-207	4.15083e-151	1.17363e-116	1.96418e-93	1.03209e-76
0	3.65037e-317	1.79682e-208	1.07146e-151	3.86359e-117	7.69416e-94	4.60562e-77
0	3.58734e-318	3.20296e-209	2.76089e-152	1.26979e-117	3.00941e-94	2.05235e-77
0	3.44245e-319	5.69868e-210	7.1015e-153	4.16639e-118	1.17529e-94	9.13294e-78
0	1.99306e-320	1.01199e-210	1.8234e-153	1.36481e-118	4.58298e-95	4.05848e-78
0	0	1.79371e-211	4.67354e-154	4.46347e-119	1.78441e-95	1.80099e-78
0	0	3.17331e-212	1.19576e-154	1.45734e-119	6.93722e-96	7.98095e-79
0	0	5.60343e-213	3.05405e-155	4.75047e-120	2.69291e-96	3.53179e-79
0	0	9.87595e-214	7.78652e-156	1.54598e-120	1.04376e-96	1.56074e-79
0	0	1.73736e-214	1.98175e-156	5.02297e-121	4.03952e-97	6.88758e-80
0	0	3.0506e-215	5.0349e-157	1.62934e-121	1.561e-97	3.03529e-80
0	0	5.34652e-216	1.27695e-157	5.27658e-122	6.02318e-98	1.33577e-80
0	0	9.35289e-217	3.23293e-158	1.70604e-122	2.32058e-98	5.87035e-81
0	0	1.6331e-217	8.17073e-159	5.50707e-123	8.92721e-99	2.5763e-81
0	0	2.84624e-218	2.06143e-159	1.77479e-123	3.42914e-99	1.12909e-81
0	0	4.95136e-219	5.19183e-160	5.71046e-124	1.31524e-99	4.94157e-82
0	0	8.59754e-220	1.30532e-160	1.83439e-124	5.03708e-100	2.15974e-82
0	0	1.49012e-220	3.27614e-161	5.88319e-125	1.92621e-100	9.42632e-83
0	0	2.57791e-221	8.20831e-162	1.88379e-125	7.35499e-101	4.10852e-83
0	0	4.45159e-222	2.05303e-162	6.02217e-126	2.80423e-101	1.78827e-83
0	0	7.67299e-223	5.12608e-163	1.9221e-126	1.06758e-101	7.77296e-84
0	0	1.32013e-223	1.27769e-163	6.12492e-127	4.05829e-102	3.374e-84
0	0	2.26713e-224	3.17922e-164	1.94863e-127	1.54043e-102	1.46254e-84
0	0	3.88636e-225	7.89713e-165	6.18958e-128	5.83845e-103	6.33111e-85
0	0	6.64995e-226	1.95827e-165	1.96291e-128	2.20959e-103	2.73689e-85
0	0	1.1358e-226	4.84764e-166	6.21505e-129	8.34994e-104	1.18153e-85
0	0	1.93642e-227	1.19797e-166	1.9647e-129	3.15076e-104	5.09376e-86
0	0	3.29542e-228	2.95542e-167	6.20093e-130	1.18715e-104	2.19302e-86
0	0	5.59806e-229	7.27868e-168	1.95401e-130	4.46641e-105	9.42881e-87
0	0	9.4925e-230	1.78956e-168	6.14761e-131	1.67793e-105	4.04838e-87
0	0	1.60673e-230	4.3924e-169	1.93107e-131	6.29433e-106	1.73587e-87
0	0	2.71471e-231	1.07627e-169	6.0562e-132	2.3577e-106	7.43299e-88
0	0	4.57855e-232	2.6327e-170	1.89634e-132	8.81846e-107	3.1785e-88
0	0	7.70824e-233	6.42907e-171	5.92852e-133	3.29352e-107	1.35736e-88
0	0	1.29541e-233	1.56733e-171	1.85051e-133	1.22827e-107	5.7887e-89
0	0	2.17314e-234	3.81453e-172	5.76703e-134	4.57398e-108	2.46536e-89
0	0	3.63912e-235	9.26807e-173	1.79444e-134	1.70083e-108	1.04857e-89
0	0	6.08326e-236	2.24806e-173	5.57474e-135	6.31532e-109	4.45375e-90
0	0	1.0151e-236	5.44372e-174	1.72917e-135	2.34152e-109	1.88917e-90
0	0	1.69088e-237	1.316e-174	5.35515e-136	8.66901e-110	8.00266e-91
0	0	2.81161e-238	3.17606e-175	1.65587e-136	3.20488e-110	3.38544e-91
0	0	4.66697e-239	7.65236e-176	5.11211e-137	1.18311e-110	1.43025e-91
0	0	7.73312e-240	1.84068e-176	1.57579e-137	4.36121e-111	6.03432e-92
0	0	1.27913e-240	4.42013e-177	4.84974e-138	1.60532e-111	2.54252e-92
0	0	2.11213e-241	1.05967e-177	1.49026e-138	5.90054e-112	1.06984e-92
0	0	3.48153e-242	2.5362e-178	4.57227e-139	2.16568e-112	4.49566e-93
0	0	5.72885e-243	6.06004e-179	1.40064e-139	7.93725e-113	1.88664e-93
0	0	9.41052e-244	1.4456e-179	4.284e-140	2.90483e-113	7.90692e-94
0	0	1.54316e-244	3.44273e-180	1.30828e-140	1.06157e-113	3.30938e-94
0	0	2.52617e-245	8.1854e-181	3.98913e-141	3.87393e-114	1.38328e-94
0	0	4.12828e-246	1.94294e-181	1.21447e-141	1.41167e-114	5.77423e-95
0	0	6.73494e-247	4.60432e-182	3.69168e-142	5.13679e-115	2.40715e-95
0	0	1.09688e-247	1.08932e-182	1.12045e-142	1.8665e-115	1.00216e-95
0	0	1.78338e-248	2.57297e-183	3.39544e-143	6.77245e-116	4.16673e-96
0	0	2.89463e-249	6.06736e-184	1.02738e-143	2.45382e-116	1.73013e-96
0	0	4.69039e-250	1.42842e-184	3.10385e-144	8.87811e-117	7.17447e-97
0	0	7.58741e-251	3.35737e-185	9.36277e-145	3.2076e-117	2.97117e-97
0	0	1.22532e-251	7.87834e-186	2.81997e-145	1.15723e-117	1.22883e-97
0	0	1.9755e-252	1.84571e-186	8.48047e-146	4.16913e-118	5.07556e-98
0	0	3.17967e-253	4.31701e-187	2.54644e-146	1.49987e-118	2.09366e-98
0	0	5.10934e-254	1.00809e-187	7.6346e-147	5.38823e-119	8.62493e-99
0	0	8.19649e-255	2.35022e-188	2.28548e-147	1.93296e-119	3.54842e-99
0	0	1.31273e-255	5.47034e-189	6.83139e-148	6.92448e-120	1.45796e-99
0	0	2.09897e-256	1.27121e-189	2.03883e-148	2.47706e-120	5.98256e-100
0	0	3.35063e-257	2.9493e-190	6.0757e-149	8.8486e-121	2.45166e-100
0	0	5.33997e-258	6.83157e-191	1.80781e-149	3.15646e-121	1.00338e-100
0	0	8.49658e-259	1.57987e-191	5.37099e-150	1.12438e-121	4.10111e-101
0	0	1.34973e-259	3.64775e-192	1.59331e-150	3.9996e-122	1.67406e-101
0	0	2.14067e-260	8.40871e-193	4.71944e-151	1.42073e-122	6.82459e-102
0	0	3.38964e-261	1.93525e-193	1.39581e-151	5.03958e-123	2.77853e-102
0	0	5.35876e-262	4.44683e-194	4.12203e-152	1.78513e-123	1.12977e-102
0	0	8.4583e-263	1.02016e-194	1.21547e-152	6.31447e-124	4.58773e-103
0	0	1.33295e-263	2.33665e-195	3.57869e-153	2.23048e-124	1.86056e-103
0	0	2.0973e-264	5.34349e-196	1.05209e-153	7.86777e-125	7.53572e-104
0	0	3.29477e-265	1.22002e-196	3.08841e-154	2.77141e-125	3.0482e-104
0	0	5.16786e-266	2.78109e-197	9.05247e-155	9.74862e-126	1.23141e-104
0	0	8.09324e-267	6.32958e-198	2.64942e-155	3.42438e-126	4.96817e-105
0	0	1.2655e-267	1.43829e-198	7.74264e-156	1.20121e-126	2.00185e-105
0	0	1.97576e-268	3.2631e-199	2.25933e-156	4.20775e-127	8.05572e-106
0	0	3.07995e-269	7.3914e-200	6.58303e-157	1.4719e-127	3.23756e-106
0	0	4.79393e-270	1.67162e-200	1.91526e-157	5.14171e-128	1.29949e-106
0	0	7.45047e-271	3.77455e-201	5.56398e-158	1.79364e-128	5.20917e-107
0	0	1.15617e-271	8.50957e-202	1.61399e-158	6.24831e-129	2.08548e-107
0	0	1.79149e-272	1.91544e-202	4.67492e-159	2.17365e-129	8.33845e-108
0	0	2.77179e-273	4.30473e-203	1.35209e-159	7.55125e-130	3.32972e-108
0	0	4.28219e-274	9.65925e-204	3.90479e-160	2.61969e-130	1.32793e-108
0	0	6.60595e-275	2.16402e-204	1.12603e-160	9.07575e-131	5.28913e-109
0	0	1.01759e-275	4.8406e-205	3.24238e-161	3.13992e-131	2.10397e-109
0	0	1.56525e-276	1.08109e-205	9.32267e-162	1.08482e-131	8.35869e-110
0	0	2.40421e-277	2.4107e-206	2.67657e-162	3.74286e-132	3.31653e-110
0	0	3.68758e-278	5.36725e-207	7.6733e-163	1.28959e-132	1.31424e-110
0	0	5.64803e-279	1.19312e-207	2.19659e-163	4.43719e-133	5.20132e-111
0	0	8.63859e-280	2.64815e-208	6.27889e-164	1.52465e-133	2.05589e-111
0	0	1.31943e-280	5.86851e-209	1.79218e-164	5.23167e-134	8.11584e-112
0	0	2.01246e-281	1.2985e-209	5.10798e-165	1.79274e-134	3.19975e-112
0	0	3.06532e-282	2.86868e-210	1.45373e-165	6.13484e-135	1.25993e-112
0	0	4.66267e-283	6.32781e-211	4.1313e-166	2.09652e-135	4.95481e-113
0	0	7.08285e-284	1.39366e-211	1.17236e-166	7.15489e-136	1.94607e-113
0	0	1.07449e-284	3.06471e-212	3.32202e-167	2.43848e-136	7.63378e-114
0	0	1.62788e-285	6.72906e-213	9.39976e-168	8.29937e-137	2.99069e-114
0	0	2.46305e-286	1.47521e-213	2.65585e-168	2.82087e-137	1.17019e-114
0	0	3.72185e-287	3.22914e-214	7.4931e-169	9.57491e-138	4.57291e-115
0	0	5.61677e-288	7.05758e-215	2.11103e-169	3.24563e-138	1.78477e-115
0	0	8.46564e-289	1.54014e-215	5.93884e-170	1.0987e-138	6.95705e-116
0	0	1.27434e-289	3.35585e-216	1.66834e-170	3.71424e-139	2.70846e-116
0	0	1.91587e-290	7.301e-217	4.67995e-171	1.25394e-139	1.05311e-116
0	0	2.87681e-291	1.58599e-217	1.31092e-171	4.22767e-140	4.08959e-117
0	0	4.31441e-292	3.44001e-218	3.66681e-172	1.42345e-140	1.58614e-117
0	0	6.46256e-293	7.45004e-219	1.02419e-172	4.78629e-141	6.14411e-118
0	0	9.66863e-294	1.61101e-219	2.8566e-173	1.60721e-141	2.37702e-118
0	0	1.4448e-294	3.47843e-220	7.95607e-174	5.38973e-142	9.1847e-119
0	0	2.15644e-295	7.49911e-221	2.21273e-174	1.80501e-142	3.54449e-119
0	0	3.21485e-296	1.61429e-221	6.14527e-175	6.03687e-143	1.36616e-119
0	0	4.7872e-297	3.46974e-222	1.70426e-175	2.01634e-143	5.25906e-120
0	0	7.12039e-298	7.44662e-223	4.71967e-176	6.72571e-144	2.02196e-120
0	0	1.05787e-298	1.59576e-223	1.30519e-176	2.24044e-144	7.76424e-121
0	0	1.5699e-299	3.41449e-224	3.60428e-177	7.45335e-145	2.97773e-121
0	0	2.32718e-300	7.29511e-225	9.93914e-178	2.47624e-145	1.14059e-121
0	0	3.44592e-301	1.55628e-225	2.73694e-178	8.21592e-146	4.36354e-122
0	0	5.09689e-302	3.31508e-226	7.52609e-179	2.72236e-146	1.66728e-122
0	0	7.53067e-303	7.051e-227	2.06662e-179	9.00862e-147	6.36271e-123
0	0	1.11146e-303	1.49748e-227	5.66684e-180	2.97713e-147	2.42514e-123
0	0	1.63866e-304	3.17559e-228	1.55171e-180	9.82567e-148	9.23201e-124
0	0	2.41336e-305	6.72421e-229	4.24296e-181	3.23857e-148	3.5101e-124
0	0	3.55058e-306	1.42172e-229	1.15856e-181	1.06604e-148	1.33293e-124
0	0	5.21819e-307	3.00152e-230	3.15907e-182	3.50445e-149	5.05545e-125
0	0	7.66105e-308	6.3274e-231	8.60186e-183	1.15053e-149	1.91504e-125
0	0	1.12359e-308	1.33189e-231	2.33894e-183	3.77226e-150	7.2454e-126
0	0	1.64618e-309	2.79942e-232	6.35095e-184	1.2352e-150	2.73788e-126
0	0	2.40937e-310	5.87526e-233	1.72208e-184	4.03927e-151	1.03331e-126
0	0	3.52277e-311	1.23125e-233	4.66297e-185	1.31917e-151	3.8951e-127
0	0	5.14545e-312	2.57649e-234	1.26086e-185	4.30258e-152	1.46647e-127
0	0	7.50794e-313	5.38357e-235	3.40464e-186	1.40149e-152	5.51437e-128
0	0	1.09441e-313	1.12325e-235	9.18059e-187	4.55916e-153	2.07104e-128
0	0	1.59366e-314	2.34015e-236	2.47212e-187	1.4812e-153	7.76874e-129
0	0	2.31833e-315	4.8683e-237	6.64761e-188	4.8059e-154	2.9106e-129
0	0	3.36908e-316	1.01129e-237	1.7851e-188	1.5573e-154	1.08915e-129
0	0	4.89072e-317	2.09768e-238	4.78696e-189	5.03971e-155	4.07062e-130
0	0	7.08761e-318	4.34481e-239	1.28191e-189	1.62882e-155	1.51952e-130
0	0	1.02026e-318	8.98608e-240	3.42814e-190	5.25751e-156	5.66535e-131
0	0	1.37479e-319	1.85583e-240	9.15505e-191	1.69482e-156	2.10969e-131
0	0	0	3.82714e-241	2.44156e-191	5.45639e-157	7.84663e-132
0	0	0	7.88101e-242	6.50246e-192	1.75439e-157	2.91489e-132
0	0	0	1.62054e-242	1.72939e-192	5.63358e-158	1.08152e-132
0	0	0	3.32744e-243	4.59318e-193	1.80669e-158	4.00797e-133
0	0	0	6.82234e-244	1.21826e-193	5.7866e-159	1.4835e-133
0	0	0	1.39678e-244	3.22681e-194	1.85099e-159	5.48438e-134
0	0	0	2.85562e-245	8.53524e-195	5.91326e-160	2.02509e-134
0	0	0	5.8297e-246	2.25458e-195	1.88665e-160	7.46856e-135
0	0	0	1.18842e-246	5.94737e-196	6.01173e-161	2.75111e-135
0	0	0	2.41917e-247	1.56673e-196	1.91316e-161	1.01218e-135
0	0	0	4.91749e-248	4.12168e-197	6.08059e-162	3.71949e-136
0	0	0	9.98157e-249	1.08284e-197	1.93013e-162	1.36518e-136
0	0	0	2.02317e-249	2.84098e-198	6.11887e-163	5.00466e-137
0	0	0	4.09494e-250	7.44361e-199	1.93733e-163	1.83248e-137
0	0	0	8.27642e-251	1.94766e-199	6.12605e-164	6.70171e-138
0	0	0	1.6704e-251	5.08928e-200	1.93466e-164	2.44801e-138
0	0	0	3.3665e-252	1.32805e-200	6.10209e-165	8.93143e-139
0	0	0	6.77519e-253	3.46089e-201	1.92221e-165	3.2547e-139
0	0	0	1.3616e-253	9.00696e-202	6.04742e-166	1.18463e-139
0	0	0	2.7325e-254	2.34091e-202	1.90016e-166	4.30665e-140
0	0	0	5.47593e-255	6.07589e-203	5.96292e-167	1.56379e-140
0	0	0	1.09583e-255	1.5749e-203	1.86887e-167	5.67155e-141
0	0	0	2.18984e-256	4.07676e-204	5.84994e-168	2.05451e-141
0	0	0	4.3699e-257	1.05389e-204	1.82884e-168	7.43364e-142
0	0	0	8.70803e-258	2.72081e-205	5.7102e-169	2.68645e-142
0	0	0	1.73284e-258	7.01491e-206	1.78066e-169	9.69713e-143
0	0	0	3.44339e-259	1.80621e-206	5.54579e-170	3.49618e-143
0	0	0	6.83291e-260	4.64446e-207	1.72504e-170	1.25901e-143
0	0	0	1.35399e-260	1.19269e-207	5.3591e-171	4.52851e-144
0	0	0	2.6793e-261	3.05873e-208	1.6628e-171	1.62692e-144
0	0	0	5.29443e-262	7.83393e-209	5.1528e-172	5.83806e-145
0	0	0	1.04475e-262	2.00375e-209	1.59479e-172	2.09246e-145
0	0	0	2.05872e-263	5.11841e-210	4.92969e-173	7.49095e-146
0	0	0	4.05118e-264	1.30573e-210	1.52193e-173	2.67859e-146
0	0	0	7.96088e-265	3.32657e-211	4.69276e-174	9.56676e-147
0	0	0	1.56221e-265	8.46386e-212	1.44517e-174	3.41283e-147
0	0	0	3.06135e-266	2.15065e-212	4.445e-175	1.21606e-147
0	0	0	5.99084e-267	5.45758e-213	1.36547e-175	4.32802e-148
0	0	0	1.17074e-267	1.38312e-213	4.18944e-176	1.53856e-148
0	0	0	2.28474e-268	3.50067e-214	1.28378e-176	5.46301e-149
0	0	0	4.45259e-269	8.84857e-215	3.92902e-177	1.93751e-149
0	0	0	8.66543e-270	2.23371e-215	1.201e-177	6.86354e-150
0	0	0	1.68411e-270	5.63137e-216	3.66659e-178	2.42855e-150
0	0	0	3.26855e-271	1.41786e-216	1.11801e-178	8.58303e-151
0	0	0	6.33495e-272	3.56524e-217	3.40482e-179	3.02991e-151
0	0	0	1.22613e-272	8.95318e-218	1.03564e-179	1.06835e-151
0	0	0	2.36993e-273	2.24544e-218	3.14619e-180	3.76266e-152
0	0	0	4.57447e-274	5.62421e-219	9.54617e-181	1.32365e-152
0	0	0	8.81767e-275	1.40688e-219	2.89294e-181	4.651e-153
0	0	0	1.69736e-275	3.51473e-220	8.75621e-182	1.63237e-153
0	0	0	3.26291e-276	8.76928e-221	2.64704e-182	5.72252e-154
0	0	0	6.26388e-277	2.18512e-221	7.99232e-183	2.0038e-154
0	0	0	1.20086e-277	5.43781e-222	2.4102e-183	7.00846e-155
0	0	0	2.29908e-278	1.35149e-222	7.25945e-184	2.44844e-155
0	0	0	4.39568e-279	3.35462e-223	2.18385e-184	8.54388e-156
0	0	0	8.39287e-280	8.31601e-224	6.56166e-185	2.97798e-156
0	0	0	1.60033e-280	2.05887e-224	1.96913e-185	1.03679e-156
0	0	0	3.04733e-281	5.09077e-225	5.90211e-186	3.60544e-157
0	0	0	5.79491e-282	1.25714e-225	1.7669e-186	1.25236e-157
0	0	0	1.1005e-282	3.10045e-226	5.28309e-187	4.34511e-158
0	0	0	2.08711e-283	7.6368e-227	1.57775e-187	1.50583e-158
0	0	0	3.95295e-284	1.87864e-227	4.7061e-188	5.21261e-159
0	0	0	7.47676e-285	4.61552e-228	1.40203e-188	1.80234e-159
0	0	0	1.41229e-285	1.13252e-228	4.17187e-189	6.22477e-160
0	0	0	2.66412e-286	2.77533e-229	1.23988e-189	2.14741e-160
0	0	0	5.01884e-287	6.79255e-230	3.68045e-190	7.39963e-161
0	0	0	9.44221e-288	1.66035e-230	1.09119e-190	2.5469e-161
0	0	0	1.77405e-288	4.05335e-231	3.2313e-191	8.75626e-162
0	0	0	3.32873e-289	9.88278e-232	9.55721e-192	3.00699e-162
0	0	0	6.23755e-290	2.40654e-232	2.82334e-192	1.03146e-162
0	0	0	1.16727e-290	5.85274e-233	8.33055e-193	3.53412e-163
0	0	0	2.18151e-291	1.4216e-233	2.45506e-193	1.20953e-163
0	0	0	4.07159e-292	3.44862e-234	7.22657e-194	4.13485e-164
0	0	0	7.58923e-293	8.35538e-235	2.12462e-194	1.41193e-164
0	0	0	1.41273e-293	2.02181e-235	6.23894e-195	4.81587e-165
0	0	0	2.6263e-294	4.88618e-236	1.82988e-195	1.64076e-165
0	0	0	4.87594e-295	1.17937e-236	5.36062e-196	5.58377e-166
0	0	0	9.04068e-296	2.84308e-237	1.56852e-196	1.8981e-166
0	0	0	1.67407e-296	6.84515e-238	4.58404e-197	6.44498e-167
0	0	0	3.09581e-297	1.64601e-238	1.3381e-197	2.18593e-167
0	0	0	5.7175e-298	3.95312e-239	3.90135e-198	7.40564e-168
0	0	0	1.05456e-298	9.48208e-240	1.13612e-198	2.50611e-168
0	0	0	1.94252e-299	2.27157e-240	3.3046e-199	8.47134e-169
0	0	0	3.57348e-300	5.43509e-241	9.60062e-200	2.86033e-169
0	0	0	6.56527e-301	1.29881e-241	2.7859e-200	9.64706e-170
0	0	0	1.20461e-301	3.0999e-242	8.07455e-201	3.25003e-170
0	0	0	2.20738e-302	7.38938e-243	2.33753e-201	1.09369e-170
0	0	0	4.03963e-303	1.75926e-243	6.75905e-202	3.67635e-171
0	0	0	7.38316e-304	4.18325e-244	1.9521e-202	1.23439e-171
0	0	0	1.34766e-304	9.93481e-245	5.63126e-203	4.14007e-172
0	0	0	2.45672e-305	2.35651e-245	1.62255e-203	1.387e-172
0	0	0	4.47269e-306	5.58266e-246	4.66963e-204	4.64156e-173
0	0	0	8.13243e-307	1.32092e-246	1.34232e-204	1.55156e-173
0	0	0	1.47677e-307	3.12161e-247	3.85407e-205	5.18071e-174
0	0	0	2.67821e-308	7.36793e-248	1.10529e-205	1.72794e-174
0	0	0	4.85084e-309	1.73691e-248	3.16608e-206	5.75688e-175
0	0	0	8.77467e-310	4.08956e-249	9.05862e-207	1.91586e-175
0	0	0	1.58521e-310	9.61708e-250	2.58878e-207	6.36886e-176
0	0	0	2.86014e-311	2.2588e-250	7.38959e-208	2.11484e-176
0	0	0	5.15383e-312	5.29882e-251	2.10688e-208	7.01481e-177
0	0	0	9.27509e-313	1.24151e-251	6.00004e-209	2.3242e-177
0	0	0	1.66706e-313	2.9053e-252	1.70672e-209	7.69224e-178
0	0	0	2.99247e-314	6.79048e-253	4.84917e-210	2.54304e-178
0	0	0	5.36482e-315	1.58519e-253	1.37616e-210	8.39802e-179
0	0	0	9.60577e-316	3.69602e-254	3.9009e-211	2.77027e-179
0	0	0	1.71781e-316	8.60712e-255	1.10448e-211	9.12833e-180
0	0	0	3.06879e-317	2.00196e-255	3.12356e-212	3.00458e-180
0	0	0	5.48088e-318	4.65076e-256	8.82346e-213	9.8787e-181
0	0	0	9.82099e-319	1.07911e-256	2.48958e-213	3.24444e-181
0	0	0	1.81851e-319	2.50083e-257	7.01638e-214	1.0644e-181
0	0	0	0	5.78862e-258	1.97515e-214	3.48815e-182
0	0	0	0	1.33826e-258	5.55374e-215	1.14186e-182
0	0	0	0	3.09018e-259	1.55981e-215	3.73382e-183
0	0	0	0	7.12694e-260	4.37582e-216	1.21961e-183
0	0	0	0	1.64172e-260	1.22617e-216	3.97939e-184
0	0	0	0	3.77722e-261	3.43194e-217	1.297e-184
0	0	0	0	8.68009e-262	9.59475e-218	4.22269e-185
0	0	0	0	1.9923e-262	2.67936e-218	1.37331e-185
0	0	0	0	4.56734e-263	7.47362e-219	4.46144e-186
0	0	0	0	1.04581e-263	2.08226e-219	1.44781e-186
0	0	0	0	2.39179e-264	5.79487e-220	4.69329e-187
0	0	0	0	5.46352e-265	1.61086e-220	1.51975e-187
0	0	0	0	1.24654e-265	4.47278e-221	4.91585e-188
0	0	0	0	2.84065e-266	1.24052e-221	1.58839e-188
0	0	0	0	6.46569e-267	3.43664e-222	5.12677e-189
0	0	0	0	1.46992e-267	9.50984e-223	1.65296e-189
0	0	0	0	3.33778e-268	2.62857e-223	5.32372e-190
0	0	0	0	7.57016e-269	7.25728e-224	1.71277e-190
0	0	0	0	1.71489e-269	2.00141e-224	5.50448e-191
0	0	0	0	3.88021e-270	5.51326e-225	1.76712e-191
0	0	0	0	8.76917e-271	1.51701e-225	5.66696e-192
0	0	0	0	1.97947e-271	4.16947e-226	1.81538e-192
0	0	0	0	4.46299e-272	1.14467e-226	5.80926e-193
0	0	0	0	1.00506e-272	3.13902e-227	1.85699e-193
0	0	0	0	2.2607e-273	8.59841e-228	5.92969e-194
0	0	0	0	5.07907e-274	2.35263e-228	1.89143e-194
0	0	0	0	1.13976e-274	6.42986e-229	6.02679e-195
0	0	0	0	2.55467e-275	1.75535e-229	1.9183e-195
0	0	0	0	5.71933e-276	4.78671e-230	6.09939e-196
0	0	0	0	1.27893e-276	1.30384e-230	1.93728e-196
0	0	0	0	2.85653e-277	3.54754e-231	6.14663e-197
0	0	0	0	6.3727e-278	9.64149e-232	1.94814e-197
0	0	0	0	1.42004e-278	2.61744e-232	6.16795e-198
0	0	0	0	3.1606e-279	7.09781e-233	1.95075e-198
0	0	0	0	7.02641e-280	1.9226e-233	6.16313e-199
0	0	0	0	1.56024e-280	5.20199e-234	1.9451e-199
0	0	0	0	3.46053e-281	1.40594e-234	6.13228e-200
0	0	0	0	7.66637e-282	3.79562e-235	1.93127e-200
0	0	0	0	1.69642e-282	1.02357e-235	6.07583e-201
0	0	0	0	3.74948e-283	2.75721e-236	1.90946e-201
0	0	0	0	8.27764e-284	7.41892e-237	5.99454e-202
0	0	0	0	1.82532e-284	1.99403e-237	1.87994e-202
0	0	0	0	4.0204e-285	5.35356e-238	5.88946e-203
0	0	0	0	8.84501e-286	1.43573e-238	1.84311e-203
0	0	0	0	1.94368e-286	3.84615e-239	5.76194e-204
0	0	0	0	4.26631e-287	1.0292e-239	1.79941e-204
0	0	0	0	9.35361e-288	2.75103e-240	5.61355e-205
0	0	0	0	2.04836e-288	7.34536e-241	1.7494e-205
0	0	0	0	4.48058e-289	1.95909e-241	5.44611e-206
0	0	0	0	9.78957e-290	5.21936e-242	1.69367e-206
0	0	0	0	2.13646e-290	1.38901e-242	5.2616e-207
0	0	0	0	4.65724e-291	3.69247e-243	1.63287e-207
0	0	0	0	1.01406e-291	9.80513e-244	5.06215e-208
0	0	0	0	2.20549e-292	2.60085e-244	1.5677e-208
0	0	0	0	4.79125e-293	6.89131e-245	4.85e-209
0	0	0	0	1.03968e-293	1.82396e-245	1.49888e-209
0	0	0	0	2.25347e-294	4.82231e-246	4.62743e-210
0	0	0	0	4.87877e-295	1.27357e-246	1.42713e-210
0	0	0	0	1.05506e-295	3.35981e-247	4.39678e-211
0	0	0	0	2.27901e-296	8.85395e-248	1.35318e-211
0	0	0	0	4.91729e-297	2.3307e-248	4.16033e-212
0	0	0	0	1.05977e-297	6.12867e-249	1.27776e-212
0	0	0	0	2.28143e-298	1.60981e-249	3.92033e-213
0	0	0	0	4.90579e-299	4.22388e-250	1.20157e-213
0	0	0	0	1.05371e-299	1.10708e-250	3.67895e-214
0	0	0	0	2.2607e-300	2.89853e-251	1.12526e-214
0	0	0	0	4.84478e-301	7.58067e-252	3.43821e-215
0	0	0	0	1.03709e-301	1.98047e-252	1.04946e-215
0	0	0	0	2.21753e-302	5.16846e-253	3.20002e-216
0	0	0	0	4.73625e-303	1.34737e-253	9.74748e-217
0	0	0	0	1.01044e-303	3.50869e-254	2.96611e-217
0	0	0	0	2.15328e-304	9.12717e-255	9.01645e-218
0	0	0	0	4.58357e-305	2.37171e-255	2.73804e-218
0	0	0	0	9.74586e-306	6.15631e-256	8.30611e-219
0	0	0	0	2.0699e-306	1.5963e-256	2.51717e-219
0	0	0	0	4.39132e-307	4.13469e-257	7.62048e-220
0	0	0	0	9.30583e-308	1.06981e-257	2.30467e-220
0	0	0	0	1.96984e-308	2.76508e-258	6.96294e-221
0	0	0	0	4.16507e-309	7.13911e-259	2.10152e-221
0	0	0	0	8.7969e-310	1.84127e-259	6.33624e-222
0	0	0	0	1.8559e-310	4.74382e-260	1.90848e-222
0	0	0	0	3.91109e-311	1.22089e-260	5.74252e-223
0	0	0	0	8.233e-312	3.1388e-261	1.72614e-223
0	0	0	0	1.73116e-312	8.061e-262	5.18332e-224
0	0	0	0	3.63609e-313	2.06801e-262	1.55489e-224
0	0	0	0	7.62873e-314	5.29976e-263	4.65962e-225
0	0	0	0	1.59879e-314	1.35675e-263	1.39496e-225
0	0	0	0	3.34696e-315	3.46963e-264	4.17191e-226
0	0	0	0	6.99911e-316	8.86356e-265	1.24643e-226
0	0	0	0	1.46217e-316	2.2619e-265	3.72017e-227
0	0	0	0	3.05259e-317	5.76609e-266	1.10922e-227
0	0	0	0	6.37746e-318	1.46835e-266	3.30399e-228
0	0	0	0	1.34249e-318	3.73527e-267	9.83149e-229
0	0	0	0	2.87541e-319	9.49199e-268	2.92256e-229
0	0	0	0	2.21835e-320	2.40955e-268	8.67902e-230
0	0	0	0	0	6.11022e-269	2.57479e-230
0	0	0	0	0	1.54783e-269	7.63092e-231
0	0	0	0	0	3.91682e-270	2.25931e-231
0	0	0	0	0	9.90124e-271	6.68252e-232
0	0	0	0	0	2.50029e-271	1.97456e-232
0	0	0	0	0	6.30721e-272	5.82861e-233
0	0	0	0	0	1.58939e-272	1.7188e-233
0	0	0	0	0	4.00102e-273	5.06352e-234
0	0	0	0	0	1.00614e-273	1.49021e-234
0	0	0	0	0	2.52751e-274	4.38134e-235
0	0	0	0	0	6.34273e-275	1.28687e-235
0	0	0	0	0	1.59004e-275	3.77599e-236
0	0	0	0	0	3.98187e-276	1.10687e-236
0	0	0	0	0	9.96132e-277	3.24137e-237
0	0	0	0	0	2.48941e-277	9.48265e-238
0	0	0	0	0	6.21477e-278	2.77141e-238
0	0	0	0	0	1.5499e-278	8.09172e-239
0	0	0	0	0	3.86131e-279	2.36021e-239
0	0	0	0	0	9.60986e-280	6.87752e-240
0	0	0	0	0	2.38919e-280	2.00209e-240
0	0	0	0	0	5.93385e-281	5.82245e-241
0	0	0	0	0	1.47223e-281	1.69161e-241
0	0	0	0	0	3.64894e-282	4.90983e-242
0	0	0	0	0	9.03466e-283	1.42365e-242
0	0	0	0	0	2.23465e-283	4.12396e-243
0	0	0	0	0	5.52158e-284	1.19343e-243
0	0	0	0	0	1.36292e-284	3.45029e-244
0	0	0	0	0	3.36073e-285	9.9652e-245
0	0	0	0	0	8.2785e-286	2.87535e-245
0	0	0	0	0	2.03716e-286	8.28837e-246
0	0	0	0	0	5.0079e-287	2.38684e-246
0	0	0	0	0	1.22982e-287	6.86676e-247
0	0	0	0	0	3.01708e-288	1.97359e-247
0	0	0	0	0	7.39415e-289	5.66678e-248
0	0	0	0	0	1.81029e-289	1.62552e-248
0	0	0	0	0	4.42757e-290	4.65828e-249
0	0	0	0	0	1.08179e-290	1.33363e-249
0	0	0	0	0	2.64045e-291	3.81436e-250
0	0	0	0	0	6.43832e-292	1.0899e-250
0	0	0	0	0	1.56829e-292	3.11121e-251
0	0	0	0	0	3.8163e-293	8.87258e-252
0	0	0	0	0	9.27723e-294	2.52784e-252
0	0	0	0	0	2.25297e-294	7.19495e-253
0	0	0	0	0	5.4658e-295	2.04591e-253
0	0	0	0	0	1.32469e-295	5.81198e-254
0	0	0	0	0	3.20728e-296	1.64946e-254
0	0	0	0	0	7.75751e-297	4.67671e-255
0	0	0	0	0	1.87444e-297	1.32471e-255
0	0	0	0	0	4.52463e-298	3.74869e-256
0	0	0	0	0	1.09109e-298	1.05979e-256
0	0	0	0	0	2.62844e-299	2.99327e-257
0	0	0	0	0	6.32563e-300	8.446e-258
0	0	0	0	0	1.5208e-300	2.38089e-258
0	0	0	0	0	3.65266e-301	6.70519e-259
0	0	0	0	0	8.76415e-302	1.88654e-259
0	0	0	0	0	2.10076e-302	5.30279e-260
0	0	0	0	0	5.0305e-303	1.48911e-260
0	0	0	0	0	1.20341e-303	4.17766e-261
0	0	0	0	0	2.87594e-304	1.17091e-261
0	0	0	0	0	6.8662e-305	3.27869e-262
0	0	0	0	0	1.63765e-305	9.17197e-263
0	0	0	0	0	3.90205e-306	2.56336e-263
0	0	0	0	0	9.28827e-307	7.1572e-264
0	0	0	0	0	2.20875e-307	1.99647e-264
0	0	0	0	0	5.24719e-308	5.56378e-265
0	0	0	0	0	1.24531e-308	1.54904e-265
0	0	0	0	0	2.95256e-309	4.30868e-266
0	0	0	0	0	6.99344e-310	1.19733e-266
0	0	0	0	0	1.65483e-310	3.32407e-267
0	0	0	0	0	3.91191e-311	9.21968e-268
0	0	0	0	0	9.23838e-312	2.55476e-268
0	0	0	0	0	2.17959e-312	7.07251e-269
0	0	0	0	0	5.13721e-313	1.95608e-269
0	0	0	0	0	1.20963e-313	5.40491e-270
0	0	0	0	0	2.84546e-314	1.49204e-270
0	0	0	0	0	6.68693e-315	4.11495e-271
0	0	0	0	0	1.56994e-315	1.13381e-271
0	0	0	0	0	3.68247e-316	3.12108e-272
0	0	0	0	0	8.63135e-317	8.58344e-273
0	0	0	0	0	2.02313e-317	2.35836e-273
0	0	0	0	0	4.7548e-318	6.47367e-274
0	0	0	0	0	1.13415e-318	1.77535e-274
0	0	0	0	0	2.86484e-319	4.86419e-275
0	0	0	0	0	2.16697e-320	1.33147e-275
0	0	0	0	0	0	3.64119e-276
0	0	0	0	0	0	9.94832e-277
0	0	0	0	0	0	2.71551e-277
0	0	0	0	0	0	7.40536e-278
0	0	0	0	0	0	2.01761e-278
0	0	0	0	0	0	5.49189e-279
0	0	0	0	0	0	1.49349e-279
0	0	0	0	0	0	4.0577e-280
0	0	0	0	0	0	1.10142e-280
0	0	0	0	0	0	2.98692e-281
0	0	0	0	0	0	8.09263e-282
0	0	0	0	0	0	2.19055e-282
0	0	0	0	0	0	5.92399e-283
0	0	0	0	0	0	1.60057e-283
0	0	0	0	0	0	4.32047e-284
0	0	0	0	0	0	1.16516e-284
0	0	0	0	0	0	3.13936e-285
0	0	0	0	0	0	8.45074e-286
0	0	0	0	0	0	2.27273e-286
0	0	0	0	0	0	6.10662e-287
0	0	0	0	0	0	1.63928e-287
0	0	0	0	0	0	4.3965e-288
0	0	0	0	0	0	1.17804e-288
0	0	0	0	0	0	3.15367e-289
0	0	0	0	0	0	8.43478e-290
0	0	0	0	0	0	2.25389e-290
0	0	0	0	0	0	6.01717e-291
0	0	0	0	0	0	1.60493e-291
0	0	0	0	0	0	4.27682e-292
0	0	0	0	0	0	1.13865e-292
0	0	0	0	0	0	3.02874e-293
0	0	0	0	0	0	8.04892e-294
0	0	0	0	0	0	2.13706e-294
0	0	0	0	0	0	5.66893e-295
0	0	0	0	0	0	1.50241e-295
0	0	0	0	0	0	3.97817e-296
0	0	0	0	0	0	1.0524e-296
0	0	0	0	0	0	2.78155e-297
0	0	0	0	0	0	7.34508e-298
0	0	0	0	0	0	1.93782e-298
0	0	0	0	0	0	5.10782e-299
0	0	0	0	0	0	1.34513e-299
0	0	0	0	0	0	3.53918e-300
0	0	0	0	0	0	9.30351e-301
0	0	0	0	0	0	2.44343e-301
0	0	0	0	0	0	6.4115e-302
0	0	0	0	0	0	1.68085e-302
0	0	0	0	0	0	4.40256e-303
0	0	0	0	0	0	1.1521e-303
0	0	0	0	0	0	3.01223e-304
0	0	0	0	0	0	7.86852e-305
0	0	0	0	0	0	2.05357e-305
0	0	0	0	0	0	5.35469e-306
0	0	0	0	0	0	1.39499e-306
0	0	0	0	0	0	3.63093e-307
0	0	0	0	0	0	9.44226e-308
0	0	0	0	0	0	2.45327e-308
0	0	0	0	0	0	6.36836e-309
0	0	0	0	0	0	1.65166e-309
0	0	0	0	0	0	4.27984e-310
0	0	0	0	0	0	1.10802e-310
0	0	0	0	0	0	2.86602e-311
0	0	0	0	0	0	7.40669e-312
0	0	0	0	0	0	1.91242e-312
0	0	0	0	0	0	4.93352e-313
0	0	0	0	0	0	1.27158e-313
0	0	0	0	0	0	3.27451e-314
0	0	0	0	0	0	8.42492e-315
0	0	0	0	0	0	2.16574e-315
0	0	0	0	0	0	5.56268e-316
0	0	0	0	0	0	1.42778e-316
0	0	0	0	0	0	3.66407e-317
0	0	0	0	0	0	9.41907e-318
0	0	0	0	0	0	2.44123e-318
0	0	0	0	0	0	6.49316e-319
0	0	0	0	0	0	1.92528e-319
0	0	0	0	0	0	0
0	0	0	0	0	0	0
0	0	0	0	0	0	0
0	0	0	0	0	0	0
0	0	0	0	0	0	0
0	0	0	0	0	0	0
0	0	0	0	0	0	0
0	0	0	0	0	0	0
0	0	0	0	0	0	0
0	0	0	0	0	0	0
0	0	0	0	0	0	0
0	0	0	0	0	0	0
0	0	0	0	0	0	0
0	0	0	0	0	0	0
0	0	0	0	0	0	0
0	0	0	0	0	0	0
0	0	0	0	0	0	0
0	0	0	0	0	0	0
0	0	0	0	0	0	0
0	0	0	0	0	0	0
0	0	0	0	0	0	0
0	0	0	0	0	0	0
0	0	0	0	0	0	0
0	0	0	0	0	0	0
0	0	0	0	0	0	0
0	0	0	0	0	0	0
0	0	0	0	0	0	0
0	0	0	0	0	0	0
0	0	0	0	0	0	0
0	0	0	0	0	0	0
0	0	0	0	0	0	0
0	0	0	0	0	0	0
0	0	0	0	0	0	0
0	0	0	0	0	0	0
0	0	0	0	0	0	0
0	0	0	0	0	0	0
0	0	0	0	0	0	0
0	0	0	0	0	0	0
0	0	0	0	0	0	0
0	0	0	0	0	0	0
0	0	0	0	0	0	0
0	0	0	0	0	0	0
0	0	0	0	0	0	0
0	0	0	0	0	0	0
0	0	0	0	0	0	0
0	0	0	0	0	0	0
0	0	0	0	0	0	0
0	0	0	0	0	0	0
0	0	0	0	0	0	0
0	0	0	0	0	0	0
0	0	0	0	0	0	0
0	0	0	0	0	0	0
0	0	0	0	0	0	0
0	0	0	0	0	0	0
0	0	0	0	0	0	0
0	0	0	0	0	0	0
0	0	0	0	0	0	0
0	0	0	0	0	0	0
0	0	0	0	0	0	0
0	0	0	0	0	0	0
0	0	0	0	0	0	0
0	0	0	0	0	0	0
0	0	0	0	0	0	0
0	0	0	0	0	0	0
0	0	0	0	0	0	0
0	0	0	0	0	0	0
0	0	0	0	0	0	0
0	0	0	0	0	0	0
0	0	0	0	0	0	0
0	0	0	0	0	0	0
0	0	0	0	0	0	0
0	0	0	0	0	0	0
0	0	0	0	0	0	0
0	0	0	0	0	0	0
0	0	0	0	0	0	0
0	0	0	0	0	0	0
0	0	0	0	0	0	0
0	0	0	0	0	0	0
0	0	0	0	0	0	0
0	0	0	0	0	0	0
0	0	0	0	0	0	0
0	0	0	0	0	0	0
0	0	0	0	0	0	0
0	0	0	0	0	0	0
0	0	0	0	0	0	0
0	0	0	0	0	0	0
0	0	0	0	0	0	0
0	0	0	0	0	0	0
0	0	0	0	0	0	0
0	0	0	0	0	0	0
0	0	0	0	0	0	0
0	0	0	0	0	0	0
0	0	0	0	0	0	0
0	0	0	0	0	0	0
0	0	0	0	0	0	0
0	0	0	0	0	0	0
0	0	0	0	0	0	0
0	0	0	0	0	0	0
0	0	0	0	0	0	0
0	0	0	0	0	0	0
0	0	0	0	0	0	0
0	0	0	0	0	0	0
0	0	0	0	0	0	0
0	0	0	0	0	0	0
0	0	0	0	0	0	0
0	0	0	0	0	0	0
0	0	0	0	0	0	0
0	0	0	0	0	0	0
0	0	0	0	0	0	0
0	0	0	0	0	0	0
0	0	0	0	0	0	0
0	0	0	0	0	0	0
0	0	0	0	0	0	0
0	0	0	0	0	0	0
0	0	0	0	0	0	0
0	0	0	0	0	0	0
0	0	0	0	0	0	0
0	0	0	0	0	0	0
0	0	0	0	0	0	0
0	0	0	0	0	0	0
0	0	0	0	0	0	0
0	0	0	0	0	0	0
0	0	0	0	0	0	0
0	0	0	0	0	0	0
0	0	0	0	0	0	0
0	0	0	0	0	0	0
0	0	0	0	0	0	0
0	0	0	0	0	0	0
0	0	0	0	0	0	0
0	0	0	0	0	0	0
0	0	0	0	0	0	0
0	0	0	0	0	0	0
0	0	0	0	0	0	0
0	0	0	0	0	0	0
0	0	0	0	0	0	0
0	0	0	0	0	0	0
0	0	0	0	0	0	0
0	0	0	0	0	0	0
0	0	0	0	0	0	0
0	0	0	0	0	0	0
0	0	0	0	0	0	0
0	0	0	0	0	0	0
0	0	0	0	0	0	0
0	0	0	0	0	0	0
0	0	0	0	0	0	0
0	0	0	0	0	0	0
0	0	0	0	0	0	0
0	0	0	0	0	0	0
0	0	0	0	0	0	0
0	0	0	0	0	0	0
0	0	0	0	0	0	0
0	0	0	0	0	0	0
0	0	0	0	0	0	0
0	0	0	0	0	0	0
0	0	0	0	0	0	0
0	0	0	0	0	0	0
0	0	0	0	0	0	0
0	0	0	0	0	0	0
0	0	0	0	0	0	0
0	0	0	0	0	0	0
0	0	0	0	0	0	0
0	0	0	0	0	0	0
0	0	0	0	0	0	0
0	0	0	0	0	0	0
0	0	0	0	0	0	0
0	0	0	0	0	0	0
0	0	0	0	0	0	0
0	0	0	0	0	0	0
0	0	0	0	0	0	0
0	0	0	0	0	0	0
0	0	0	0	0	0	0
0	0	0	0	0	0	0
0	0	0	0	0	0	0
0	0	0	0	0	0	0
0	0	0	0	0	0	0
0	0	0	0	0	0	0
0	0	0	0	0	0	0
0	0	0	0	0	0	0
0	0	0	0	0	0	0
0	0	0	0	0	0	0
0	0	0	0	0	0	0
0	0	0	0	0	0	0
0	0	0	0	0	0	0
0	0	0	0	0	0	0
0	0	0	0	0	0	0
0	0	0	0	0	0	0
0	0	0	0	0	0	0
0	0	0	0	0	0	0
0	0	0	0	0	0	0
0	0	0	0	0	0	0
0	0	0	0	0	0	0
0	0	0	0	0	0	0
0	0	0	0	0	0	0
0	0	0	0	0	0	0
0	0	0	0	0	0	0
0	0	0	0	0	0	0
0	0	0	0	0	0	0
0	0	0	0	0	0	0
0	0	0	0	0	0	0
0	0	0	0	0	0	0
0	0	0	0	0	0	0
0	0	0	0	0	0	0
0	0	0	0	0	0	0
0	0	0	0	0	0	0
0	0	0	0	0	0	0
0	0	0	0	0	0	0
0	0	0	0	0	0	0
0	0	0	0	0	0	0
0	0	0	0	0	0	0
0	0	0	0	0	0	0
0	0	0	0	0	0	0
0	0	0	0	0	0	0
0	0	0	0	0	0	0
0	0	0	0	0	0	0
0	0	0	0	0	0	0
0	0	0	0	0	0	0
0	0	0	0	0	0	0
0	0	0	0	0	0	0
0	0	0	0	0	0	0
0	0	0	0	0	0	0
0	0	0	0	0	0	0
0	0	0	0	0	0	0
0	0	0	0	0	0	0
0	0	0	0	0	0	0
0	0	0	0	0	0	0
0	0	0	0	0	0	0
0	0	0	0	0	0	0
0	0	0	0	0	0	0
0	0	0	0	0	0	0
0	0	0	0	0	0	0
0	0	0	0	0	0	0
0	0	0	0	0	0	0
0	0	0	0	0	0	0
0	0	0	0	0	0	0
0	0	0	0	0	0	0
0	0	0	0	0	0	0
0	0	0	0	0	0	0
0	0	0	0	0	0	0
0	0	0	0	0	0	0
0	0	0	0	0	0	0
0	0	0	0	0	0	0
0	0	0	0	0	0	0
0	0	0	0	0	0	0
0	0	0	0	0	0	0
0	0	0	0	0	0	0
0	0	0	0	0	0	0
0	0	0	0	0	0	0
0	0	0	0	0	0	0
0	0	0	0	0	0	0
0	0	0	0	0	0	0
0	0	0	0	0	0	0
0	0	0	0	0	0	0
0	0	0	0	0	0	0
0	0	0	0	0	0	0
0	0	0	0	0	0	0
0	0	0	0	0	0	0
0	0	0	0	0	0	0
0	0	0	0	0	0	0
0	0	0	0	0	0	0
0	0	0	0	0	0	0
0	0	0	0	0	0	0
0	0	0	0	0	0	0
0	0	0	0	0	0	0
0	0	0	0	0	0	0
0	0	0	0	0	0	0
0	0	0	0	0	0	0
0	0	0	0	0	0	0
0	0	0	0	0	0	0
0	0	0	0	0	0	0
0	0	0	0	0	0	0
0	0	0	0	0	0	0
0	0	0	0	0	0	0
0	0	0	0	0	0	0
0	0	0	0	0	0	0
0	0	0	0	0	0	0
0	0	0	0	0	0	0
0	0	0	0	0	0	0
0	0	0	0	0	0	0
0	0	0	0	0	0	0
0	0	0	0	0	0	0
0	0	0	0	0	0	0
0	0	0	0	0	0	0
0	0	0	0	0	0	0
0	0	0	0	0	0	0
0	0	0	0	0	0	0
0	0	0	0	0	0	0
0	0	0	0	0	0	0
0	0	0	0	0	0	0
0	0	0	0	0	0	0
0	0	0	0	0	0	0
0	0	0	0	0	0	0
0	0	0	0	0	0	0
0	0	0	0	0	0	0
0	0	0	0	0	0	0
0	0	0	0	0	0	0
0	0	0	0	0	0	0
0	0	0	0	0	0	0
0	0	0	0	0	0	0
0	0	0	0	0	0	0
0	0	0	0	0	0	0
0	0	0	0	0	0	0
0	0	0	0	0	0	0
0	0	0	0	0	0	0
0	0	0	0	0	0	0
0	0	0	0	0	0	0
0	0	0	0	0	0	0
0	0	0	0	0	0	0
0	0	0	0	0	0	0
0	0	0	0	0	0	0
0	0	0	0	0	0	0
0	0	0	0	0	0	0
0	0	0	0	0	0	0
0	0	0	0	0	0	0
0	0	0	0	0	0	0
0	0	0	0	0	0	0
0	0	0	0	0	0	0
0	0	0	0	0	0	0
0	0	0	0	0	0	0
0	0	0	0	0	0	0
0	0	0	0	0	0	0
0	0	0	0	0	0	0
0	0	0	0	0	0	0
0	0	0	0	0	0	0
0	0	0	0	0	0	0
0	0	0	0	0	0	0
0	0	0	0	0	0	0
0	0	0	0	0	0	0
0	0	0	0	0	0	0
0	0	0	0	0	0	0
0	0	0	0	0	0	0
0	0	0	0	0	0	0
0	0	0	0	0	0	0
0	0	0	0	0	0	0
0	0	0	0	0	0	0
0	0	0	0	0	0	0
0	0	0	0	0	0	0
0	0	0	0	0	0	0
0	0	0	0	0	0	0
0	0	0	0	0	0	0
0	0	0	0	0	0	0
0	0	0	0	0	0	0
0	0	0	0	0	0	0
0	0	0	0	0	0	0
0	0	0	0	0	0	0
0	0	0	0	0	0	0
0	0	0	0	0	0	0
0	0	0	0	0	0	0
0	0	0	0	0	0	0
0	0	0	0	0	0	0
0	0	0	0	0	0	0
0	0	0	0	0	0	0
0	0	0	0	0	0	0
0	0	0	0	0	0	0
0	0	0	0	0	0	0
0	0	0	0	0	0	0
0	0	0	0	0	0	0
0	0	0	0	0	0	0
0	0	0	0	0	0	0
0	0	0	0	0	0	0
0	0	0	0	0	0	0
0	0	0	0	0	0	0
0	0	0	0	0	0	0
0	0	0	0	0	0	0
0	0	0	0	0	0	0
0	0	0	0	0	0	0
0	0	0	0	0	0	0
0	0	0	0	0	0	0
0	0	0	0	0	0	0
0	0	0	0	0	0	0
0	0	0	0	0	0	0
0	0	0	0	0	0	0
0	0	0	0	0	0	0
0	0	0	0	0	0	0
0	0	0	0	0	0	0
0	0	0	0	0	0	0
0	0	0	0	0	0	0
0	0	0	0	0	0	0
0	0	0	0	0	0	0
0	0	0	0	0	0	0
0	0	0	0	0	0	0
0	0	0	0	0	0	0
0	0	0	0	0	0	0
0	0	0	0	0	0	0
0	0	0	0	0	0	0
0	0	0	0	0	0	0
0	0	0	0	0	0	0
0	0	0	0	0	0	0
0	0	0	0	0	0	0
0	0	0	0	0	0	0
0	0	0	0	0	0	0
0	0	0	0	0	0	0
0	0	0	0	0	0	0
0	0	0	0	0	0	0
0	0	0	0	0	0	0
0	0	0	0	0	0	0
0	0	0	0	0	0	0
0	0	0	0	0	0	0
0	0	0	0	0	0	0
0	0	0	0	0	0	0
0	0	0	0	0	0	0
0	0	0	0	0	0	0
0	0	0	0	0	0	0
0	0	0	0	0	0	0
0	0	0	0	0	0	0
0	0	0	0	0	0	0
0	0	0	0	0	0	0
0	0	0	0	0	0	0
0	0	0	0	0	0	0
0	0	0	0	0	0	0
0	0	0	0	0	0	0
0	0	0	0	0	0	0
0	0	0	0	0	0	0
0	0	0	0	0	0	0
0	0	0	0	0	0	0
0	0	0	0	0	0	0
0	0	0	0	0	0	0
0	0	0	0	0	0	0
0	0	0	0	0	0	0
0	0	0	0	0	0	0
0	0	0	0	0	0	0
0	0	0	0	0	0	0
0	0	0	0	0	0	0
0	0	0	0	0	0	0
0	0	0	0	0	0	0
0	0	0	0	0	0	0
0	0	0	0	0	0	0
0	0	0	0	0	0	0
0	0	0	0	0	0	0
0	0	0	0	0	0	0
0	0	0	0	0	0	0
0	0	0	0	0	0	0
0	0	0	0	0	0	0
0	0	0	0	0	0	0
0	0	0	0	0	0	0
0	0	0	0	0	0	0
0	0	0	0	0	0	0
0	0	0	0	0	0	0
0	0	0	0	0	0	0
0	0	0	0	0	0	0
0	0	0	0	0	0	0
0	0	0	0	0	0	0
0	0	0	0	0	0	0
0	0	0	0	0	0	0
0	0	0	0	0	0	0
0	0	0	0	0	0	0
0	0	0	0	0	0	0
0	0	0	0	0	0	0
0	0	0	0	0	0	0
0	0	0	0	0	0	0
0	0	0	0	0	0	0
0	0	0	0	0	0	0
0	0	0	0	0	0	0
0	0	0	0	0	0	0
0	0	0	0	0	0	0
0	0	0	0	0	0	0
0	0	0	0	0	0	0
0	0	0	0	0	0	0
0	0	0	0	0	0	0
0	0	0	0	0	0	0
0	0	0	0	0	0	0
0	0	0	0	0	0	0
0	0	0	0	0	0	0
0	0	0	0	0	0	0
0	0	0	0	0	0	0
0	0	0	0	0	0	0
0	0	0	0	0	0	0
0	0	0	0	0	0	0
0	0	0	0	0	0	0
0	0	0	0	0	0	0
0	0	0	0	0	0	0
0	0	0	0	0	0	0
0	0	0	0	0	0	0
0	0	0	0	0	0	0
0	0	0	0	0	0	0
0	0	0	0	0	0	0
0	0	0	0	0	0	0
0	0	0	0	0	0	0
0	0	0	0	0	0	0
0	0	0	0	0	0	0
0	0	0	0	0	0	0
0	0	0	0	0	0	0
0	0	0	0	0	0	0
0	0	0	0	0	0	0
0	0	0	0	0	0	0
0	0	0	0	0	0	0
0	0	0	0	0	0	0
0	0	0	0	0	0	0
0	0	0	0	0	0	0
0	0	0	0	0	0	0
0	0	0	0	0	0	0
0	0	0	0	0	0	0
0	0	0	0	0	0	0
0	0	0	0	0	0	0
0	0	0	0	0	0	0
0	0	0	0	0	0	0
0	0	0	0	0	0	0
0	0	0	0	0	0	0
0	0	0	0	0	0	0
0	0	0	0	0	0	0
0	0	0	0	0	0	0
0	0	0	0	0	0	0
0	0	0	0	0	0	0
0	0	0	0	0	0	0
0	0	0	0	0	0	0
0	0	0	0	0	0	0
0	0	0	0	0	0	0
0	0	0	0	0	0	0
0	0	0	0	0	0	0
0	0	0	0	0	0	0
0	0	0	0	0	0	0
0	0	0	0	0	0	0
0	0	0	0	0	0	0
0	0	0	0	0	0	0
0	0	0	0	0	0	0
0	0	0	0	0	0	0
0	0	0	0	0	0	0
0	0	0	0	0	0	0
0	0	0	0	0	0	0
0	0	0	0	0	0	0
0	0	0	0	0	0	0
0	0	0	0	0	0	0
0	0	0	0	0	0	0
0	0	0	0	0	0	0
0	0	0	0	0	0	0
0	0	0	0	0	0	0
0	0	0	0	0	0	0
0	0	0	0	0	0	0
0	0	0	0	0	0	0
0	0	0	0	0	0	0
0	0	0	0	0	0	0
0	0	0	0	0	0	0
0	0	0	0	0	0	0
0	0	0	0	0	0	0
0	0	0	0	0	0	0
0	0	0	0	0	0	0
0	0	0	0	0	0	0
0	0	0	0	0	0	0
0	0	0	0	0	0	0
0	0	0	0	0	0	0
0	0	0	0	0	0	0
0	0	0	0	0	0	0
0	0	0	0	0	0	0
0	0	0	0	0	0	0
0	0	0	0	0	0	0
0	0	0	0	0	0	0
0	0	0	0	0	0	0
0	0	0	0	0	0	0
0	0	0	0	0	0	0
0	0	0	0	0	0	0
0	0	0	0	0	0	0
0	0	0	0	0	0	0
0	0	0	0	0	0	0
0	0	0	0	0	0	0
0	0	0	0	0	0	0
0	0	0	0	0	0	0
0	0	0	0	0	0	0
0	0	0	0	0	0	0
0	0	0	0	0	0	0
0	0	0	0	0	0	0
0	0	0	0	0	0	0
0	0	0	0	0	0	0
0	0	0	0	0	0	0
0	0	0	0	0	0	0
0	0	0	0	0	0	0
0	0	0	0	0	0	0
0	0	0	0	0	0	0
0	0	0	0	0	0	0
0	0	0	0	0	0	0
0	0	0	0	0	0	0
0	0	0	0	0	0	0
0	0	0	0	0	0	0
0	0	0	0	0	0	0
0	0	0	0	0	0	0
0	0	0	0	0	0	0
0	0	0	0	0	0	0
0	0	0	0	0	0	0
0	0	0	0	0	0	0
0	0	0	0	0	0	0
0	0	0	0	0	0	0
0	0	0	0	0	0	0
0	0	0	0	0	0	0
0	0	0	0	0	0	0
0	0	0	0	0	0	0
0	0	0	0	0	0	0
0	0	0	0	0	0	0
0	0	0	0	0	0	0
0	0	0	0	0	0	0
0	0	0	0	0	0	0
0	0	0	0	0	0	0
0	0	0	0	0	0	0
0	0	0	0	0	0	0
0	0	0	0	0	0	0
0	0	0	0	0	0	0
0	0	0	0	0	0	0
0	0	0	0	0	0	0
0	0	0	0	0	0	0
0	0	0	0	0	0	0
0	0	0	0	0	0	0
0	0	0	0	0	0	0
0	0	0	0	0	0	0
0	0	0	0	0	0	0
0	0	0	0	0	0	0
0	0	0	0	0	0	0
0	0	0	0	0	0	0
0	0	0	0	0	0	0
0	0	0	0	0	0	0
0	0	0	0	0	0	0
0	0	0	0	0	0	0
0	0	0	0	0	0	0
0	0	0	0	0	0	0
0	0	0	0	0	0	0
0	0	0	0	0	0	0
0	0	0	0	0	0	0
0	0	0	0	0	0	0
0	0	0	0	0	0	0
0	0	0	0	0	0	0
0	0	0	0	0	0	0
0	0	0	0	0	0	0
0	0	0	0	0	0	0
0	0	0	0	0	0	0
0	0	0	0	0	0	0
0	0	0	0	0	0	0
0	0	0	0	0	0	0
0	0	0	0	0	0	0
0	0	0	0	0	0	0
0	0	0	0	0	0	0
0	0	0	0	0	0	0
0	0	0	0	0	0	0
0	0	0	0	0	0	0
0	0	0	0	0	0	0
0	0	0	0	0	0	0
0	0	0	0	0	0	0
0	0	0	0	0	0	0
0	0	0	0	0	0	0
0	0	0	0	0	0	0
0	0	0	0	0	0	0
0	0	0	0	0	0	0
0	0	0	0	0	0	0
0	0	0	0	0	0	0
0	0	0	0	0	0	0
0	0	0	0	0	0	0
0	0	0	0	0	0	0
0	0	0	0	0	0	0
0	0	0	0	0	0	0
0	0	0	0	0	0	0
0	0	0	0	0	0	0
0	0	0	0	0	0	0
0	0	0	0	0	0	0
0	0	0	0	0	0	0
0	0	0	0	0	0	0
0	0	0	0	0	0	0
0	0	0	0	0	0	0
0	0	0	0	0	0	0
0	0	0	0	0	0	0
0	0	0	0	0	0	0
0	0	0	0	0	0	0
0	0	0	0	0	0	0
0	0	0	0	0	0	0
0	0	0	0	0	0	0
0	0	0	0	0	0	0
0	0	0	0	0	0	0
0	0	0	0	0	0	0
0	0	0	0	0	0	0
0	0	0	0	0	0	0
0	0	0	0	0	0	0
0	0	0	0	0	0	0
0	0	0	0	0	0	0
0	0	0	0	0	0	0
0	0	0	0	0	0	0
0	0	0	0	0	0	0
0	0	0	0	0	0	0
0	0	0	0	0	0	0
0	0	0	0	0	0	0
0	0	0	0	0	0	0
0	0	0	0	0	0	0
0	0	0	0	0	0	0
0	0	0	0	0	0	0
0	0	0	0	0	0	0
0	0	0	0	0	0	0
0	0	0	0	0	0	0
0	0	0	0	0	0	0
0	0	0	0	0	0	0
0	0	0	0	0	0	0
0	0	0	0	0	0	0
0	0	0	0	0	0	0
0	0	0	0	0	0	0
0	0	0	0	0	0	0
0	0	0	0	0	0	0
0	0	0	0	0	0	0
0	0	0	0	0	0	0
0	0	0	0	0	0	0
0	0	0	0	0	0	0
0	0	0	0	0	0	0
0	0	0	0	0	0	0
0	0	0	0	0	0	0
0	0	0	0	0	0	0
0	0	0	0	0	0	0
0	0	0	0	0	0	0
0	0	0	0	0	0	0
0	0	0	0	0	0	0
0	0	0	0	0	0	0
0	0	0	0	0	0	0
0	0	0	0	0	0	0
0	0	0	0	0	0	0
0	0	0	0	0	0	0
0	0	0	0	0	0	0
0	0	0	0	0	0	0
0	0	0	0	0	0	0
0	0	0	0	0	0	0
0	0	0	0	0	0	0
0	0	0	0	0	0	0
0	0	0	0	0	0	0
0	0	0	0	0	0	0
0	0	0	0	0	0	0
0	0	0	0	0	0	0
0	0	0	0	0	0	0
0	0	0	0	0	0	0
0	0	0	0	0	0	0
0	0	0	0	0	0	0
0	0	0	0	0	0	0
0	0	0	0	0	0	0
0	0	0	0	0	0	0
0	0	0	0	0	0	0
0	0	0	0	0	0	0
0	0	0	0	0	0	0
0	0	0	0	0	0	0
0	0	0	0	0	0	0
0	0	0	0	0	0	0
0	0	0	0	0	0	0
0	0	0	0	0	0	0
0	0	0	0	0	0	0
0	0	0	0	0	0	0
0	0	0	0	0	0	0
0	0	0	0	0	0	0
0	0	0	0	0	0	0
0	0	0	0	0	0	0
0	0	0	0	0	0	0
0	0	0	0	0	0	0
0	0	0	0	0	0	0
0	0	0	0	0	0	0
0	0	0	0	0	0	0
0	0	0	0	0	0	0
0	0	0	0	0	0	0
0	0	0	0	0	0	0
0	0	0	0	0	0	0
0	0	0	0	0	0	0
0	0	0	0	0	0	0
0	0	0	0	0	0	0
