# Supplementary material for: Influence of confinement on the spreading of bacterial populations
Source: PLoS Comput Biol. 2022 May 9;18(5):e1010063. doi: 10.1371/journal.pcbi.1010063 (PMC9119553; doi:10.1371/journal.pcbi.1010063)
Supplement: S2 File — This zip file contains the raw data used to make all the Figures. (ZIP) [file pcbi.1010063.s009.zip › Fig6/mediumPores_highSeed_noGrowth.mat_Fig6_bacteria.xlsx]

## Sheet: Sheet1
data_1	data_2	data_3	data_4	data_5	data_6	data_7
1	1	1	1	1	1	1
0.972655	0.972655	0.972655	0.972655	0.972655	0.972655	0.972655
0.895025	0.895025	0.895025	0.895025	0.895025	0.895025	0.895025
0.779165	0.779165	0.779165	0.779165	0.779165	0.779165	0.779165
0.641713	0.641713	0.641713	0.641713	0.641713	0.641713	0.641713
0.5	0.5	0.499715	0.498146	0.498126	0.498125	0.498125
0.368567	0.368567	0.145525	0.135766	0.144062	0.148956	0.152188
0.257028	0.188235	0.0655218	0.0772744	0.0904008	0.0983029	0.103812
0.169576	0.107131	0.052819	0.0521367	0.064609	0.072696	0.0785439
0.105843	0.0896528	0.052763	0.0388761	0.0494091	0.0568977	0.0625057
0.0625	0.0754414	0.0560376	0.0311794	0.0395614	0.046228	0.0513989
0.0349152	0.0629338	0.0604589	0.0264597	0.0328051	0.0386208	0.0432979
0.018453	0.0521598	0.0648654	0.0234662	0.0279827	0.0329924	0.0371771
0.00922651	0.0431076	0.0683315	0.0215356	0.0244365	0.0287123	0.0324308
0.0043644	0.0356383	0.0702241	0.0203006	0.0217653	0.0253868	0.0286753
0.00195313	0.0295412	0.0702396	0.0195589	0.0197115	0.0227572	0.0256549
0.0008269	0.024589	0.068355	0.0192068	0.0181032	0.0206465	0.0231925
0.000331202	0.0205701	0.064773	0.0192036	0.0168225	0.01893	0.0211616
0.000125502	0.017302	0.0598824	0.0195532	0.015787	0.0175174	0.0194694
4.49911e-05	0.014634	0.0541871	0.0202958	0.014938	0.016342	0.0180467
1.52588e-05	0.0124449	0.0481975	0.0215045	0.0142337	0.0153538	0.0168404
4.89588e-06	0.010638	0.042333	0.0232831	0.013644	0.0145149	0.0158099
1.48614e-06	0.0091374	0.0368751	0.0257562	0.0131473	0.0137959	0.014923
4.26781e-07	0.00788306	0.031972	0.0290382	0.0127283	0.013174	0.0141545
1.1595e-07	0.00682775	0.0276711	0.0331707	0.0123764	0.0126315	0.0134842
2.98023e-08	0.00593412	0.0239556	0.0380355	0.0120846	0.0121544	0.0128958
7.24684e-09	0.00517254	0.0207748	0.0432915	0.0118488	0.0117316	0.0123761
1.66711e-09	0.00451936	0.0180645	0.0483971	0.0116673	0.0113543	0.0119143
3.62827e-10	0.00395567	0.0157584	0.0527349	0.0115406	0.0110155	0.0115015
7.47052e-11	0.00346631	0.0137953	0.0557776	0.0114712	0.0107097	0.0111306
1.45519e-11	0.00303914	0.0121205	0.0572006	0.0114643	0.0104323	0.0107955
2.68168e-12	0.00266424	0.0106873	0.0569074	0.0115275	0.0101797	0.0104912
4.67532e-13	0.00231668	0.00945644	0.0550044	0.0116716	0.0099491	0.0102136
7.7114e-14	0.00198502	0.00839499	0.0517655	0.0119121	0.00973813	0.00995909
1.2033e-14	0.00167784	0.00747574	0.0475822	0.0122698	0.009545	0.00972486
1.77636e-15	0.00140036	0.00667615	0.0428879	0.0127733	0.00936828	0.00950843
2.48088e-16	0.00115502	0.00597757	0.0380763	0.0134614	0.00920691	0.00930773
3.27791e-17	0.000942071	0.0053646	0.0334454	0.0143869	0.00906013	0.009121
4.09739e-18	0.000760274	0.00482441	0.0291816	0.0156207	0.00892743	0.00894675
4.84546e-19	0.00060737	0.00434635	0.0253745	0.0172546	0.0088086	0.0087837
5.42101e-20	0.000480519	0.00392151	0.0220445	0.0194003	0.00870366	0.00863076
5.73777e-21	0.000376609	0.00354244	0.0191696	0.0221755	0.0086129	0.00848701
5.74544e-22	0.000292499	0.00320294	0.0167063	0.025667	0.00853691	0.00835163
5.44279e-23	0.000225176	0.00289789	0.0146035	0.0298672	0.00847657	0.00822395
4.87795e-24	0.000171864	0.00262288	0.01281	0.0346052	0.00843313	0.00810336
4.1359e-25	0.000130076	0.00236021	0.0112786	0.0395168	0.00840824	0.00798935
3.31758e-26	9.76401e-05	0.00209907	0.00996777	0.0440958	0.00840406	0.0078815
2.51762e-27	7.27023e-05	0.0018472	0.00884203	0.047816	0.00842336	0.00777942
1.80749e-28	5.37048e-05	0.00161009	0.00787143	0.0502617	0.00846968	0.00768281
1.22766e-29	3.93617e-05	0.00139126	0.00703102	0.0512033	0.00854751	0.00759141
7.88861e-31	2.8627e-05	0.00119261	0.00630007	0.0506089	0.0086626	0.00750502
4.79556e-32	2.06613e-05	0.00101481	0.00566142	0.0486212	0.00882229	0.00742347
2.75801e-33	1.47998e-05	0.000857614	0.00510086	0.0455209	0.00903612	0.00734668
1.50062e-34	1.05222e-05	0.000720123	0.0046066	0.0416734	0.00931646	0.00727457
7.72434e-36	7.4256e-06	0.000601027	0.00416885	0.0374577	0.00967959	0.00720715
3.76158e-37	5.20192e-06	0.000498764	0.00377944	0.0332015	0.0101471	0.00714446
1.733e-38	3.61763e-06	0.000411652	0.0034315	0.0291434	0.0107478	0.00708661
7.55339e-40	2.49768e-06	0.00033799	0.00311933	0.0254273	0.0115206	0.00703377
3.11461e-41	1.71207e-06	0.000276126	0.0028384	0.0221186	0.0125172	0.00698618
1.21502e-42	1.16519e-06	0.000224501	0.00258505	0.0192276	0.0138065	0.00694415
4.48416e-44	7.8737e-07	0.000181679	0.00233529	0.0167317	0.015476	0.0069081
1.56565e-45	5.28307e-07	0.00014636	0.00208244	0.014592	0.0176296	0.00687853
5.17164e-47	3.51993e-07	0.000117389	0.00183608	0.0127637	0.0203713	0.00685608
1.61614e-48	2.32882e-07	9.37473e-05	0.00160289	0.0112026	0.0237691	0.00684153
4.77799e-50	1.53005e-07	7.45516e-05	0.00138711	0.00986816	0.0277963	0.00683582
1.33638e-51	9.98291e-08	5.90413e-05	0.00119108	0.00872474	0.0322745	0.00684013
3.53617e-53	6.46848e-08	4.65676e-05	0.00101564	0.00774174	0.0368558	0.00685584
8.85226e-55	4.16248e-08	3.6582e-05	0.000860645	0.00689337	0.0410765	0.00688467
2.09649e-56	2.66024e-08	2.86238e-05	0.000725181	0.00615808	0.044466	0.00692873
4.69729e-58	1.68856e-08	2.23092e-05	0.000607901	0.00551794	0.0466582	0.00699058
9.95682e-60	1.06452e-08	1.73202e-05	0.000507196	0.00495809	0.047456	0.0070734
1.99669e-61	6.66557e-09	1.33953e-05	0.000421347	0.00446619	0.0468417	0.00718113
3.78809e-63	4.14556e-09	1.03203e-05	0.000348631	0.00403201	0.0449565	0.0073187
6.79902e-65	2.56094e-09	7.92111e-06	0.000287394	0.00364706	0.0420653	0.00749235
1.15449e-66	1.57143e-09	6.05679e-06	0.00023609	0.00330428	0.0385043	0.00771001
1.8546e-68	9.57815e-10	4.61394e-06	0.000193311	0.00299759	0.0346171	0.00798191
2.81858e-70	5.7992e-10	3.50172e-06	0.000157795	0.00272114	0.0306981	0.00832132
4.05253e-72	3.4879e-10	2.64775e-06	0.000128425	0.00246858	0.0269613	0.0087457
5.51239e-74	2.08391e-10	1.99465e-06	0.000104227	0.00220245	0.0235358	0.00927818
7.09368e-76	1.23686e-10	1.49712e-06	8.43605e-05	0.00193655	0.0204813	0.00994962
8.63617e-78	7.29292e-11	1.11957e-06	6.81024e-05	0.00168128	0.0178078	0.0108013
9.9469e-80	4.27198e-11	8.34165e-07	5.48384e-05	0.00144363	0.0154958	0.011888
1.08386e-81	2.48607e-11	6.19252e-07	4.4049e-05	0.00122772	0.0135107	0.0132809
1.11731e-83	1.43735e-11	4.58035e-07	3.52971e-05	0.00103539	0.0118121	0.015068
1.08967e-85	8.25634e-12	3.37559e-07	2.82173e-05	0.000866809	0.0103602	0.0173471
1.00538e-87	4.7119e-12	2.4787e-07	2.25051e-05	0.000721023	0.00911796	0.0202042
8.77579e-90	2.67176e-12	1.81352e-07	1.7908e-05	0.000596373	0.00805275	0.0236716
7.247e-92	1.50523e-12	1.32206e-07	1.42177e-05	0.000490818	0.00713648	0.0276728
5.66172e-94	8.42596e-13	9.60302e-08	1.12625e-05	0.000402167	0.0063454	0.0319808
4.18462e-96	4.68659e-13	6.95022e-08	8.9016e-06	0.000328244	0.00565958	0.0362265
2.92605e-98	2.59015e-13	5.01215e-08	7.01999e-06	0.000266979	0.0050624	0.0399681
1.93564e-100	1.42244e-13	3.60152e-08	5.52388e-06	0.000216477	0.00454007	0.042796
1.21139e-102	7.7623e-14	2.57862e-08	4.33704e-06	0.000175042	0.0040811	0.0444215
7.17237e-105	4.20926e-14	1.83962e-08	3.3977e-06	0.000141186	0.00367598	0.0447189
4.01752e-107	2.26824e-14	1.30771e-08	2.65596e-06	0.000113622	0.00331688	0.0437251
2.12898e-109	1.21464e-14	9.26271e-09	2.07158e-06	9.12533e-05	0.00299722	0.0416157
1.06734e-111	6.46389e-15	6.53747e-09	1.61223e-06	7.31517e-05	0.0027107	0.0386658
5.06233e-114	3.4185e-15	4.59757e-09	1.25197e-06	5.85407e-05	0.00244419	0.0351962
2.27152e-116	1.79673e-15	3.22178e-09	9.70074e-07	4.67739e-05	0.00215963	0.0315149
9.64274e-119	9.38522e-16	2.24964e-09	7.49989e-07	3.73173e-05	0.00187485	0.0278723
3.87259e-121	4.87226e-16	1.56524e-09	5.78553e-07	2.97314e-05	0.00160299	0.0244417
1.47137e-123	2.51391e-16	1.08518e-09	4.45316e-07	2.36566e-05	0.00135262	0.0213217
5.2888e-126	1.28917e-16	7.49681e-10	3.42001e-07	1.87996e-05	0.00112843	0.0185528
1.7985e-128	6.5709e-17	5.16067e-10	2.6207e-07	1.49219e-05	0.000932151	0.0161354
5.78606e-131	3.3289e-17	3.53992e-10	2.00373e-07	1.18303e-05	0.000763427	0.0140469
1.76105e-133	1.67628e-17	2.41957e-10	1.52857e-07	9.36867e-06	0.000620591	0.0122535
5.07083e-136	8.39027e-18	1.64795e-10	1.16348e-07	7.41101e-06	0.000501209	0.0107179
1.38135e-138	4.1744e-18	1.11843e-10	8.8359e-08	5.85601e-06	0.000402506	0.00940374
3.55996e-141	2.06449e-18	7.56376e-11	6.69521e-08	4.62225e-06	0.000321652	0.00827776
8.6797e-144	1.01494e-18	5.09718e-11	5.06168e-08	3.64448e-06	0.000255939	0.00731076
2.00208e-146	4.96005e-19	3.42285e-11	3.81804e-08	2.87043e-06	0.000202894	0.00647765
4.36895e-149	2.40969e-19	2.2904e-11	2.87341e-08	2.25831e-06	0.000160325	0.00575722
9.01964e-152	1.16379e-19	1.52723e-11	2.15757e-08	1.77478e-06	0.000126334	0.00513167
1.76165e-154	5.58771e-20	1.01477e-11	1.61637e-08	1.39324e-06	9.93095e-05	0.00458614
3.25512e-157	2.66717e-20	6.71894e-12	1.20815e-08	1.09249e-06	7.79045e-05	0.00410827
5.69026e-160	1.26571e-20	4.43309e-12	9.0096e-09	8.55691e-07	6.10048e-05	0.00368777
9.41055e-163	5.97164e-21	2.91465e-12	6.70334e-09	6.69448e-07	4.76989e-05	0.00331619
1.47237e-165	2.80117e-21	1.9096e-12	4.97596e-09	5.23129e-07	3.72474e-05	0.0029867
2.17938e-168	1.30641e-21	1.24674e-12	3.68519e-09	4.08306e-07	2.90545e-05	0.002693
3.05189e-171	6.05791e-22	8.11127e-13	2.72294e-09	3.18302e-07	2.26431e-05	0.00241254
4.04317e-174	2.79307e-22	5.25873e-13	2.0073e-09	2.47835e-07	1.76332e-05	0.00211075
5.0675e-177	1.28045e-22	3.39747e-13	1.47631e-09	1.92728e-07	1.37232e-05	0.00180932
6.00872e-180	5.83683e-23	2.18733e-13	1.08326e-09	1.49685e-07	1.06747e-05	0.00152386
6.74043e-183	2.64566e-23	1.40332e-13	7.9301e-10	1.16107e-07	8.29995e-06	0.00126409
7.15338e-186	1.19245e-23	8.97197e-14	5.79178e-10	8.99438e-08	6.45131e-06	0.00103491
7.18212e-189	5.34455e-24	5.71619e-14	4.22019e-10	6.95844e-08	5.01305e-06	0.000837665
6.822e-192	2.38205e-24	3.62924e-14	3.06788e-10	5.37616e-08	3.89457e-06	0.000671302
6.13039e-195	1.05577e-24	2.29624e-14	2.22499e-10	4.14805e-08	3.02509e-06	0.000533334
5.21173e-198	4.65347e-25	1.44781e-14	1.60991e-10	3.19609e-08	2.34938e-06	0.000420524
4.19173e-201	2.03978e-25	9.0971e-15	1.16213e-10	2.45918e-08	1.82436e-06	0.00032939
3.1895e-204	8.89194e-26	5.69627e-15	8.36933e-11	1.88952e-08	1.41651e-06	0.000256519
2.29599e-207	3.85502e-26	3.55449e-15	6.01321e-11	1.44975e-08	1.09971e-06	0.000198764
1.56363e-210	1.6622e-26	2.21037e-15	4.31024e-11	1.11073e-08	8.53671e-07	0.000153338
1.00743e-213	7.12809e-27	1.36979e-15	3.0823e-11	8.49756e-09	6.62599e-07	0.000117842
6.14067e-217	3.04024e-27	8.45958e-16	2.199e-11	6.49145e-09	5.14225e-07	9.02637e-05
3.54106e-220	1.28972e-27	5.20654e-16	1.56514e-11	4.95158e-09	3.99018e-07	6.89424e-05
1.93183e-223	5.44185e-28	3.19344e-16	1.11136e-11	3.77135e-09	3.0957e-07	5.25287e-05
9.97058e-227	2.28385e-28	1.95199e-16	7.87292e-12	2.86809e-09	2.40127e-07	3.99394e-05
4.86845e-230	9.53389e-29	1.18907e-16	5.56404e-12	2.17785e-09	1.86222e-07	3.0314e-05
2.24894e-233	3.95878e-29	7.2186e-17	3.92301e-12	1.65118e-09	1.44382e-07	2.29747e-05
9.82841e-237	1.63512e-29	4.3673e-17	2.75945e-12	1.24994e-09	1.11911e-07	1.73916e-05
4.06356e-240	6.7181e-30	2.63325e-17	1.93642e-12	9.44733e-10	8.67167e-08	1.31526e-05
1.58945e-243	2.74573e-30	1.5823e-17	1.35566e-12	7.12928e-10	6.71712e-08	9.93954e-06
5.88173e-247	1.11633e-30	9.47565e-18	9.46832e-13	5.37151e-10	5.20118e-08	7.50731e-06
2.05911e-250	4.51507e-31	5.65525e-18	6.59734e-13	4.0407e-10	4.02571e-08	5.66818e-06
6.81983e-254	1.81667e-31	3.36373e-18	4.58604e-13	3.03474e-10	3.11453e-08	4.27872e-06
2.1369e-257	7.27174e-32	1.99396e-18	3.18038e-13	2.27556e-10	2.40844e-08	3.22965e-06
6.33451e-261	2.89574e-32	1.178e-18	2.20035e-13	1.70354e-10	1.86147e-08	2.43795e-06
1.77647e-264	1.14723e-32	6.93588e-19	1.51872e-13	1.27324e-10	1.43794e-08	1.84064e-06
4.71327e-268	4.52184e-33	4.06999e-19	1.04577e-13	9.5008e-11	1.11014e-08	1.39006e-06
1.18305e-271	1.77323e-33	2.38024e-19	7.18396e-14	7.07776e-11	8.56539e-09	1.05016e-06
2.80933e-275	6.91846e-34	1.38735e-19	4.9234e-14	5.264e-11	6.60448e-09	7.93722e-07
6.31131e-279	2.68569e-34	8.05922e-20	3.36618e-14	3.90856e-11	5.08906e-09	6.00203e-07
1.34138e-282	1.03732e-34	4.66596e-20	2.29606e-14	2.89731e-11	3.91861e-09	4.54117e-07
2.69715e-286	3.98644e-35	2.69236e-20	1.56243e-14	2.14412e-11	3.01514e-09	3.43793e-07
5.13067e-290	1.52435e-35	1.54836e-20	1.06069e-14	1.58407e-11	2.31821e-09	2.60435e-07
9.23339e-294	5.7999e-36	8.87483e-21	7.18374e-15	1.16835e-11	1.78096e-09	1.97418e-07
1.57205e-297	2.19583e-36	5.06989e-21	4.85383e-15	8.60271e-12	1.36711e-09	1.49749e-07
2.53214e-301	8.27233e-37	2.88662e-21	3.27183e-15	6.3236e-12	1.04854e-09	1.13668e-07
3.85858e-305	3.1011e-37	1.63808e-21	2.20024e-15	4.64041e-12	8.03506e-10	8.63389e-08
5.56268e-309	1.15684e-37	9.26489e-22	1.47612e-15	3.39946e-12	6.15187e-10	6.56248e-08
7.58681e-313	4.2944e-38	5.22281e-22	9.87981e-16	2.48612e-12	4.70573e-10	4.99134e-08
9.7893e-317	1.58641e-38	2.93447e-22	6.59702e-16	1.81506e-12	3.59617e-10	3.7988e-08
1.19416e-320	5.83204e-39	1.64331e-22	4.39462e-16	1.32287e-12	2.7456e-10	2.89299e-08
0	2.13365e-39	9.17222e-23	2.92057e-16	9.62485e-13	2.09415e-10	2.20447e-08
0	7.76843e-40	5.10268e-23	1.93638e-16	6.99075e-13	1.59568e-10	1.68077e-08
0	2.81486e-40	2.82939e-23	1.28082e-16	5.06879e-13	1.21462e-10	1.28215e-08
0	1.01509e-40	1.56373e-23	8.45199e-17	3.66888e-13	9.23602e-11	9.78559e-09
0	3.64316e-41	8.614e-24	5.56425e-17	2.651e-13	7.01571e-11	7.47187e-09
0	1.30134e-41	4.72962e-24	3.65452e-17	1.91219e-13	5.32345e-11	5.70754e-09
0	4.62644e-42	2.58837e-24	2.39459e-17	1.37689e-13	4.03499e-11	4.36141e-09
0	1.63703e-42	1.41192e-24	1.56534e-17	9.89713e-14	3.05502e-11	3.33384e-09
0	5.76533e-43	7.67675e-25	1.02085e-17	7.1017e-14	2.31046e-11	2.54906e-09
0	2.02097e-43	4.16037e-25	6.64195e-18	5.08694e-14	1.7454e-11	1.94946e-09
0	7.0513e-44	2.24738e-25	4.31128e-18	3.63739e-14	1.31702e-11	1.49116e-09
0	2.44884e-44	1.21007e-25	2.79188e-18	2.59635e-14	9.92627e-12	1.14076e-09
0	8.46526e-45	6.49441e-26	1.80371e-18	1.85001e-14	7.47262e-12	8.72769e-10
0	2.91284e-45	3.47428e-26	1.16256e-18	1.3159e-14	5.61884e-12	6.67762e-10
0	9.97691e-46	1.85263e-26	7.47559e-19	9.34349e-15	4.21991e-12	5.10905e-10
0	3.40162e-46	9.84722e-27	4.79575e-19	6.62263e-15	3.16545e-12	3.90873e-10
0	1.1545e-46	5.21725e-27	3.06937e-19	4.68583e-15	2.3716e-12	2.99012e-10
0	3.90053e-47	2.75534e-27	1.95986e-19	3.3096e-15	1.77467e-12	2.28707e-10
0	1.31186e-47	1.4505e-27	1.24849e-19	2.33346e-15	1.32634e-12	1.749e-10
0	4.39226e-48	7.61148e-28	7.93461e-20	1.64231e-15	9.90047e-13	1.33723e-10
0	1.46398e-48	3.98138e-28	5.03097e-20	1.15384e-15	7.38095e-13	1.02212e-10
0	4.85772e-49	2.07594e-28	3.18246e-20	8.09218e-16	5.49569e-13	7.81036e-11
0	1.60469e-49	1.07898e-28	2.00844e-20	5.66523e-16	4.08679e-13	5.96609e-11
0	5.27731e-50	5.59023e-29	1.26457e-20	3.95913e-16	3.03521e-13	4.55559e-11
0	1.72786e-50	2.88715e-29	7.94349e-21	2.76193e-16	2.25133e-13	3.47713e-11
0	5.63225e-51	1.4864e-29	4.97816e-21	1.92333e-16	1.66774e-13	2.6528e-11
0	1.82786e-51	7.62829e-30	3.11253e-21	1.33699e-16	1.23383e-13	2.02292e-11
0	5.90601e-52	3.90256e-30	1.94155e-21	9.27743e-17	9.11631e-14	1.54182e-11
0	1.89996e-52	1.99023e-30	1.20829e-21	6.42625e-17	6.72689e-14	1.1745e-11
0	6.08557e-53	1.01179e-30	7.50218e-22	4.4434e-17	4.95723e-14	8.94184e-12
0	1.94075e-53	5.12764e-31	4.64722e-22	3.06692e-17	3.6483e-14	6.80366e-12
0	6.16248e-54	2.59049e-31	2.87205e-22	2.11308e-17	2.68144e-14	5.17355e-12
0	1.94835e-54	1.30463e-31	1.77085e-22	1.45331e-17	1.96819e-14	3.93146e-12
0	6.13349e-55	6.54998e-32	1.08935e-22	9.97763e-18	1.44274e-14	2.98558e-12
0	1.92259e-55	3.27822e-32	6.68566e-23	6.83792e-18	1.05615e-14	2.2657e-12
0	6.0008e-56	1.63563e-32	4.09372e-23	4.67786e-18	7.72115e-15	1.71817e-12
0	1.86501e-56	8.13548e-33	2.50085e-23	3.19447e-18	5.63706e-15	1.30199e-12
0	5.77177e-57	4.034e-33	1.52424e-23	2.17759e-18	4.10994e-15	9.85881e-13
0	1.77869e-57	1.99409e-33	9.26865e-24	1.48177e-18	2.99248e-15	7.4594e-13
0	5.4583e-58	9.82681e-34	5.62313e-24	1.00649e-18	2.17588e-15	5.63947e-13
0	1.66798e-58	4.82772e-34	3.4036e-24	6.82444e-19	1.57997e-15	4.26011e-13
0	5.07578e-59	2.36448e-34	2.05542e-24	4.61903e-19	1.14569e-15	3.21547e-13
0	1.53816e-59	1.1545e-34	1.2384e-24	3.12076e-19	8.29647e-16	2.42494e-13
0	4.64188e-60	5.61984e-35	7.44431e-25	2.10474e-19	5.9996e-16	1.8272e-13
0	1.39503e-60	2.72724e-35	4.46468e-25	1.41697e-19	4.33265e-16	1.37559e-13
0	4.17521e-61	1.31946e-35	2.67152e-25	9.52247e-20	3.12454e-16	1.03469e-13
0	1.24446e-61	6.36425e-36	1.5949e-25	6.38801e-20	2.25019e-16	7.77569e-14
0	3.69404e-62	3.06038e-36	9.49972e-26	4.27768e-20	1.61827e-16	5.8381e-14
0	1.09205e-62	1.46719e-36	5.64541e-26	2.85941e-20	1.1622e-16	4.37928e-14
0	3.21523e-63	7.01259e-37	3.34724e-26	1.90797e-20	8.33504e-17	3.28191e-14
0	9.42789e-64	3.34163e-37	1.98009e-26	1.27085e-20	5.9694e-17	2.45719e-14
0	2.75331e-64	1.58754e-37	1.16867e-26	8.44976e-21	4.26922e-17	1.83796e-14
0	8.00832e-65	7.51943e-38	6.88193e-27	5.60816e-21	3.04902e-17	1.37345e-14
0	2.31994e-65	3.55089e-38	4.04332e-27	3.71555e-21	2.17453e-17	1.02533e-14
0	6.69374e-66	1.6718e-38	2.37016e-27	2.45728e-21	1.54868e-17	7.64689e-15
0	1.92363e-66	7.84751e-39	1.38621e-27	1.62223e-21	1.10141e-17	5.69738e-15
0	5.50607e-67	3.67265e-39	8.08898e-28	1.06905e-21	7.8222e-18	4.24061e-15
0	1.56976e-67	1.71368e-39	4.70948e-28	7.03251e-22	5.54751e-18	3.15313e-15
0	4.45763e-68	7.97235e-40	2.73569e-28	4.61797e-22	3.92877e-18	2.34214e-15
0	1.26083e-68	3.69787e-40	1.58554e-28	3.02705e-22	2.77846e-18	1.73795e-15
0	3.55222e-69	1.71012e-40	9.16862e-29	1.98069e-22	1.96218e-18	1.28829e-15
0	9.96863e-70	7.88525e-41	5.28992e-29	1.29373e-22	1.38376e-18	9.53972e-16
0	2.78658e-70	3.6251e-41	3.04518e-29	8.43524e-23	9.74474e-19	7.05672e-16
0	7.75911e-71	1.66166e-41	1.74903e-29	5.49011e-23	6.85276e-19	5.2145e-16
0	2.1521e-71	7.59425e-42	1.00231e-29	3.56692e-23	4.81224e-19	3.84912e-16
0	5.94606e-72	3.4606e-42	5.73097e-30	2.31332e-23	3.37453e-19	2.83823e-16
0	1.6365e-72	1.57232e-42	3.26947e-30	1.49764e-23	2.36301e-19	2.09059e-16
0	4.48672e-73	7.12297e-43	1.86102e-30	9.6785e-24	1.65234e-19	1.53823e-16
0	1.22538e-73	3.21744e-43	1.05694e-30	6.24367e-24	1.15377e-19	1.13059e-16
0	3.3339e-74	1.44908e-43	5.98926e-31	4.0207e-24	8.04494e-20	8.30072e-17
0	9.03594e-75	6.50744e-44	3.38628e-31	2.58461e-24	5.60156e-20	6.08769e-17
0	2.43973e-75	2.91384e-44	1.9103e-31	1.65851e-24	3.89473e-20	4.45979e-17
0	6.56237e-76	1.30095e-44	1.07525e-31	1.06237e-24	2.70414e-20	3.2636e-17
0	1.75848e-76	5.7916e-45	6.03873e-32	6.793e-25	1.87483e-20	2.38562e-17
0	4.69433e-77	2.57088e-45	3.38386e-32	4.33592e-25	1.29801e-20	1.7419e-17
0	1.24847e-77	1.13792e-45	1.89196e-32	2.76269e-25	8.97374e-21	1.27047e-17
0	3.30791e-78	5.02217e-46	1.05547e-32	1.75718e-25	6.19514e-21	9.2559e-18
0	8.73184e-79	2.21016e-46	5.87502e-33	1.11566e-25	4.27081e-21	6.73578e-18
0	2.29636e-79	9.69862e-47	3.26295e-33	7.07105e-26	2.94002e-21	4.89631e-18
0	6.01672e-80	4.24379e-47	1.8082e-33	4.47371e-26	2.02102e-21	3.55518e-18
0	1.57062e-80	1.85164e-47	9.99816e-34	2.82544e-26	1.3873e-21	2.57848e-18
0	4.08487e-81	8.05606e-48	5.51609e-34	1.78131e-26	9.50935e-22	1.86799e-18
0	1.05849e-81	3.49504e-48	3.03656e-34	1.12105e-26	6.50896e-22	1.35174e-18
0	2.73275e-82	1.51199e-48	1.66791e-34	7.04286e-27	4.44889e-22	9.77053e-19
0	7.02951e-83	6.52249e-49	9.14118e-35	4.41679e-27	3.03649e-22	7.05419e-19
0	1.80162e-83	2.80576e-49	4.99891e-35	2.76504e-27	2.06953e-22	5.08722e-19
0	4.6007e-84	1.20354e-49	2.72767e-35	1.72795e-27	1.40848e-22	3.66451e-19
0	1.1706e-84	5.14812e-50	1.48509e-35	1.07795e-27	9.57214e-23	2.63666e-19
0	2.96771e-85	2.19591e-50	8.06784e-36	6.71278e-28	6.49601e-23	1.89492e-19
0	7.49668e-86	9.34031e-51	4.3733e-36	4.17296e-28	4.40213e-23	1.36028e-19
0	1.88693e-86	3.96179e-51	2.36542e-36	2.58955e-28	2.97892e-23	9.75364e-20
0	4.73243e-87	1.67574e-51	1.2766e-36	1.60414e-28	2.01295e-23	6.98557e-20
0	1.18266e-87	7.06825e-52	6.87468e-37	9.91969e-29	1.35827e-23	4.99729e-20
0	2.94504e-88	2.97308e-52	3.69402e-37	6.12342e-29	9.15208e-24	3.57078e-20
0	7.30764e-89	1.24708e-52	1.98061e-37	3.77337e-29	6.15788e-24	2.54852e-20
0	1.80686e-89	5.21648e-53	1.05962e-37	2.32116e-29	4.13734e-24	1.8168e-20
0	4.45183e-90	2.176e-53	5.65659e-38	1.42535e-29	2.77581e-24	1.29366e-20
0	1.09301e-90	9.05189e-54	3.0131e-38	8.7373e-30	1.85968e-24	9.20084e-21
0	2.67412e-91	3.75511e-54	1.60151e-38	5.34657e-30	1.24413e-24	6.53623e-21
0	6.51957e-92	1.5535e-54	8.4938e-39	3.26599e-30	8.31133e-25	4.63788e-21
0	1.58395e-92	6.40922e-55	4.49503e-39	1.99158e-30	5.54441e-25	3.28703e-21
0	3.83487e-93	2.63699e-55	2.37368e-39	1.21233e-30	3.69334e-25	2.3269e-21
0	9.25237e-94	1.08199e-55	1.25075e-39	7.36699e-31	2.45675e-25	1.64529e-21
0	2.2246e-94	4.42746e-56	6.57631e-40	4.46891e-31	1.63186e-25	1.16198e-21
0	5.3303e-95	1.80676e-56	3.45029e-40	2.70619e-31	1.08239e-25	8.19679e-22
0	1.27279e-95	7.35302e-57	1.80631e-40	1.6359e-31	7.16906e-26	5.77534e-22
0	3.02881e-96	2.98436e-57	9.4361e-41	9.87196e-32	4.74156e-26	4.06443e-22
0	7.18292e-97	1.20798e-57	4.9188e-41	5.94695e-32	3.13155e-26	2.857e-22
0	1.69765e-97	4.87634e-58	2.55854e-41	3.57628e-32	2.06527e-26	2.00589e-22
0	3.99869e-98	1.96316e-58	1.32798e-41	2.14691e-32	1.36011e-26	1.40667e-22
0	9.38672e-99	7.88223e-59	6.878e-42	1.2866e-32	8.94436e-27	9.85292e-23
0	2.19604e-99	3.15627e-59	3.55469e-42	7.69703e-33	5.87361e-27	6.89324e-23
0	5.12038e-100	1.26047e-59	1.83321e-42	4.59673e-33	3.8516e-27	4.8169e-23
0	1.18988e-100	5.0203e-60	9.43397e-43	2.74046e-33	2.52207e-27	3.362e-23
0	2.7558e-101	1.99418e-60	4.84452e-43	1.63097e-33	1.64912e-27	2.34376e-23
0	6.36119e-102	7.90027e-61	2.48245e-43	9.6899e-34	1.07678e-27	1.63198e-23
0	1.46346e-102	3.1215e-61	1.26936e-43	5.74701e-34	7.02075e-28	1.13501e-23
0	3.35567e-103	1.23007e-61	6.47691e-44	3.40263e-34	4.57109e-28	7.88442e-24
0	7.66896e-104	4.83442e-62	3.29783e-44	2.01113e-34	2.97191e-28	5.47046e-24
0	1.74686e-104	1.895e-62	1.67558e-44	1.18663e-34	1.92945e-28	3.79107e-24
0	3.96593e-105	7.40847e-63	8.49541e-45	6.98944e-35	1.25087e-28	2.62412e-24
0	8.9744e-106	2.88869e-63	4.29817e-45	4.10982e-35	8.09787e-29	1.81422e-24
0	2.02414e-106	1.12339e-63	2.17002e-45	2.41244e-35	5.23493e-29	1.25279e-24
0	4.55046e-107	4.35734e-64	1.09327e-45	1.41365e-35	3.37935e-29	8.6407e-25
0	1.01965e-107	1.68567e-64	5.49639e-46	8.26959e-36	2.17839e-29	5.95255e-25
0	2.27739e-108	6.50412e-65	2.75747e-46	4.82925e-36	1.40223e-29	4.09581e-25
0	5.07007e-109	2.50305e-65	1.38048e-46	2.81534e-36	9.01336e-30	2.81488e-25
0	1.12508e-109	9.60769e-66	6.89667e-47	1.63847e-36	5.78543e-30	1.93224e-25
0	2.4886e-110	3.67823e-66	3.43824e-47	9.51919e-37	3.70823e-30	1.32478e-25
0	5.4869e-111	1.40453e-66	1.7105e-47	5.52102e-37	2.37345e-30	9.07216e-26
0	1.20589e-111	5.34932e-67	8.49181e-48	3.19666e-37	1.51696e-30	6.20524e-26
0	2.64177e-112	2.03209e-67	4.20697e-48	1.8477e-37	9.68174e-31	4.23924e-26
0	5.76898e-113	7.69956e-68	2.07985e-48	1.06617e-37	6.17043e-31	2.89267e-26
0	1.2558e-113	2.90985e-68	1.0261e-48	6.14153e-38	3.92699e-31	1.97147e-26
0	2.72497e-114	1.09688e-68	5.05174e-49	3.53174e-38	2.49567e-31	1.34204e-26
0	5.89427e-115	4.12413e-69	2.48193e-49	2.0275e-38	1.5838e-31	9.12473e-27
0	1.27095e-115	1.54666e-69	1.21685e-49	1.16196e-38	1.00368e-31	6.19664e-27
0	2.73185e-116	5.78556e-70	5.95362e-50	6.64792e-39	6.35148e-32	4.20314e-27
0	5.8536e-117	2.15868e-70	2.90687e-50	3.79701e-39	4.01365e-32	2.84756e-27
0	1.25034e-117	8.0339e-71	1.41635e-50	2.165e-39	2.53272e-32	1.92687e-27
0	2.66243e-118	2.98236e-71	6.88684e-51	1.23236e-39	1.59596e-32	1.3023e-27
0	5.65165e-119	1.10431e-71	3.34173e-51	7.00298e-40	1.00425e-32	8.7913e-28
0	1.19598e-119	4.07873e-72	1.61818e-51	3.97275e-40	6.3102e-33	5.92755e-28
0	2.52305e-120	1.50266e-72	7.81965e-52	2.2499e-40	3.95943e-33	3.99188e-28
0	5.30623e-121	5.52206e-73	3.77098e-52	1.27204e-40	2.48089e-33	2.6851e-28
0	1.11252e-121	2.02417e-73	1.8148e-52	7.17966e-41	1.55227e-33	1.80395e-28
0	2.32539e-122	7.40123e-74	8.71593e-53	4.04551e-41	9.69874e-34	1.21051e-28
0	4.84565e-123	2.69942e-74	4.17742e-53	2.27567e-41	6.0513e-34	8.11327e-29
0	1.00665e-123	9.82089e-75	1.99808e-53	1.27795e-41	3.77024e-34	5.43128e-29
0	2.0849e-124	3.56407e-75	9.53739e-54	7.16448e-42	2.34572e-34	3.63152e-29
0	4.30494e-125	1.2902e-75	4.54318e-54	4.00982e-42	1.45738e-34	2.42525e-29
0	8.86203e-126	4.65898e-76	2.15975e-54	2.24044e-42	9.04177e-35	1.61772e-29
0	1.8188e-126	1.6782e-76	1.02462e-54	1.24972e-42	5.60175e-35	1.07779e-29
0	3.72158e-127	6.03004e-77	4.85111e-55	6.95925e-43	3.46563e-35	7.17205e-30
0	7.59209e-128	2.16134e-77	2.29211e-55	3.86886e-43	2.14106e-35	4.76687e-30
0	1.54416e-128	7.72773e-78	1.08081e-55	2.14721e-43	1.32088e-35	3.1645e-30
0	3.13129e-129	2.7562e-78	5.08607e-56	1.1897e-43	8.13743e-36	2.09825e-30
0	6.33078e-130	9.80621e-79	2.38857e-56	6.58073e-44	5.00611e-36	1.3896e-30
0	1.27614e-130	3.48037e-79	1.11947e-56	3.63399e-44	3.07541e-36	9.19186e-31
0	2.56476e-131	1.23221e-79	5.23617e-57	2.0034e-44	1.88667e-36	6.07293e-31
0	5.13938e-132	4.35194e-80	2.44421e-57	1.10262e-44	1.15579e-36	4.0075e-31
0	1.02681e-132	1.53327e-80	1.13865e-57	6.0584e-45	7.07051e-37	2.64138e-31
0	2.04546e-133	5.38887e-81	5.29377e-58	3.32328e-45	4.31931e-37	1.73888e-31
0	4.06268e-134	1.88938e-81	2.45623e-58	1.81991e-45	2.63493e-37	1.14337e-31
0	8.04566e-135	6.60827e-82	1.13737e-58	9.94976e-46	1.60514e-37	7.50909e-32
0	1.58869e-135	2.3057e-82	5.25614e-59	5.43064e-46	9.76453e-38	4.92571e-32
0	3.12789e-136	8.02542e-83	2.42416e-59	2.95916e-46	5.93171e-38	3.22725e-32
0	6.14042e-137	2.78666e-83	1.1158e-59	1.60977e-46	3.59833e-38	2.11191e-32
0	1.20195e-137	9.65281e-84	5.12564e-60	8.74255e-47	2.17979e-38	1.38039e-32
0	2.34592e-138	3.33564e-84	2.34987e-60	4.74016e-47	1.31862e-38	9.01176e-33
0	4.5655e-139	1.1499e-84	1.07516e-60	2.56583e-47	7.96563e-39	5.87623e-33
0	8.85955e-140	3.95461e-85	4.90954e-61	1.38658e-47	4.80521e-39	3.8271e-33
0	1.7143e-140	1.35677e-85	2.23741e-61	7.48068e-48	2.89467e-39	2.48956e-33
0	3.30763e-141	4.6438e-86	1.01763e-61	4.02922e-48	1.74132e-39	1.61755e-33
0	6.36363e-142	1.58564e-86	4.61927e-62	2.16662e-48	1.04605e-39	1.04972e-33
0	1.22083e-142	5.40137e-87	2.09266e-62	1.16313e-48	6.27512e-40	6.80416e-34
0	2.33544e-143	1.83557e-87	9.46162e-63	6.23389e-49	3.75912e-40	4.40511e-34
0	4.45503e-144	6.22314e-88	4.26949e-63	3.3356e-49	2.24877e-40	2.84853e-34
0	8.47428e-145	2.10485e-88	1.92279e-63	1.78186e-49	1.34338e-40	1.83979e-34
0	1.60742e-145	7.10243e-89	8.64236e-64	9.50296e-50	8.01402e-41	1.18685e-34
0	3.0404e-146	2.39095e-89	3.87686e-64	5.05978e-50	4.77416e-41	7.64731e-35
0	5.73472e-147	8.02992e-90	1.7357e-64	2.68962e-50	2.84015e-41	4.92157e-35
0	1.07864e-147	2.6905e-90	7.75567e-65	1.42737e-50	1.68726e-41	3.1636e-35
0	2.02315e-148	8.99366e-91	3.45871e-65	7.56264e-51	1.00096e-41	2.03116e-35
0	3.78413e-149	2.99933e-91	1.53943e-65	4.00035e-51	5.92998e-42	1.30253e-35
0	7.05825e-150	9.97926e-92	6.83843e-66	2.11257e-51	3.50821e-42	8.34288e-36
0	1.31287e-150	3.31253e-92	3.03185e-66	1.11382e-51	2.07261e-42	5.33738e-36
0	2.43526e-151	1.09701e-92	1.34157e-66	5.86287e-52	1.22277e-42	3.41054e-36
0	4.50472e-152	3.62456e-93	5.9248e-67	3.08104e-52	7.20401e-43	2.17672e-36
0	8.30988e-153	1.19479e-93	2.61151e-67	1.6165e-52	4.2384e-43	1.3876e-36
0	1.52872e-153	3.92937e-94	1.14886e-67	8.46733e-53	2.49017e-43	8.83513e-37
0	2.80459e-154	1.28929e-94	5.0443e-68	4.42803e-53	1.46102e-43	5.61882e-37
0	5.13126e-155	4.22066e-95	2.21052e-68	2.3119e-53	8.56018e-44	3.56912e-37
0	9.36253e-156	1.37851e-95	9.66829e-69	1.2051e-53	5.00853e-44	2.26445e-37
0	1.70365e-156	4.492e-96	4.22053e-69	6.27147e-54	2.92644e-44	1.43499e-37
0	3.09164e-157	1.46041e-96	1.83885e-69	3.25847e-54	1.70753e-44	9.08276e-38
0	5.59525e-158	4.73715e-97	7.99635e-70	1.69026e-54	9.94948e-45	5.74214e-38
0	1.0099e-158	1.53309e-97	3.47058e-70	8.75368e-55	5.7894e-45	3.62589e-38
0	1.81788e-159	4.95024e-98	1.50341e-70	4.52611e-55	3.3641e-45	2.28686e-38
0	3.2635e-160	1.59477e-98	6.50014e-71	2.33646e-55	1.95213e-45	1.44063e-38
0	5.84301e-161	5.12604e-99	2.80502e-71	1.20418e-55	1.13122e-45	9.06462e-39
0	1.04334e-161	1.64393e-99	1.20814e-71	6.19615e-56	6.54627e-46	5.69683e-39
0	1.85806e-162	5.26016e-100	5.19363e-72	3.18312e-56	3.78305e-46	3.57604e-39
0	3.30015e-163	1.67932e-100	2.22842e-72	1.63262e-56	2.1832e-46	2.24212e-39
0	5.84593e-164	5.34922e-101	9.54322e-73	8.36026e-57	1.2582e-46	1.40411e-39
0	1.03281e-164	1.70008e-101	4.07913e-73	4.27421e-57	7.24123e-47	8.78273e-40
0	1.81988e-165	5.39101e-102	1.74026e-73	2.1817e-57	4.16178e-47	5.48713e-40
0	3.19828e-166	1.70568e-102	7.41035e-74	1.11183e-57	2.38864e-47	3.42411e-40
0	5.60592e-167	5.3846e-103	3.14949e-74	5.65695e-58	1.36908e-47	2.13421e-40
0	9.80024e-168	1.69605e-103	1.33604e-74	2.87364e-58	7.83635e-48	1.32866e-40
0	1.70879e-168	5.33033e-104	5.65691e-75	1.45743e-58	4.47924e-48	8.26188e-41
0	2.9717e-169	1.67148e-104	2.39066e-75	7.37989e-59	2.55683e-48	5.13134e-41
0	5.15452e-170	5.2298e-105	1.00842e-75	3.73094e-59	1.4575e-48	3.18325e-41
0	8.91748e-171	1.63269e-105	4.24565e-76	1.88318e-59	8.29698e-49	1.97242e-41
0	1.53875e-171	5.08581e-106	1.78415e-76	9.4902e-60	4.71673e-49	1.22072e-41
0	2.64832e-172	1.58073e-106	7.4835e-77	4.77493e-60	2.67775e-49	7.54606e-42
0	4.54621e-173	4.90224e-107	3.13302e-77	2.39865e-60	1.51812e-49	4.65923e-42
0	7.7841e-174	1.51696e-107	1.30921e-77	1.20303e-60	8.59517e-50	2.8734e-42
0	1.32939e-174	4.68382e-108	5.46063e-78	6.02416e-61	4.85972e-50	1.76998e-42
0	2.26454e-175	1.44302e-108	2.27335e-78	3.01181e-61	2.74396e-50	1.089e-42
0	3.84765e-176	4.436e-109	9.44667e-79	1.50338e-61	1.54723e-50	6.69235e-43
0	6.52082e-177	1.36069e-109	3.91817e-79	7.49246e-62	8.71247e-51	4.10788e-43
0	1.10231e-177	4.16468e-110	1.62211e-79	3.72814e-62	4.89936e-51	2.51853e-43
0	1.85865e-178	1.27191e-110	6.70301e-80	1.85214e-62	2.75137e-51	1.54229e-43
0	3.12602e-179	3.876e-111	2.76474e-80	9.18687e-63	1.54302e-51	9.43359e-44
0	5.24428e-180	1.17861e-111	1.13824e-80	4.54964e-63	8.64179e-52	5.76338e-44
0	8.77574e-181	3.57612e-112	4.67747e-81	2.24958e-63	4.83337e-52	3.51697e-44
0	1.46483e-181	1.08272e-112	1.9186e-81	1.11056e-63	2.69966e-52	2.14363e-44
0	2.43893e-182	3.27099e-113	7.85522e-82	5.47395e-64	1.50585e-52	1.30504e-44
0	4.05062e-183	9.86065e-114	3.21019e-82	2.69386e-64	8.38815e-53	7.93574e-45
0	6.71054e-184	2.96618e-114	1.3095e-82	1.32363e-64	4.66623e-53	4.81996e-45
0	1.10894e-184	8.90339e-115	5.33188e-83	6.49351e-65	2.59227e-53	2.92409e-45
0	1.82801e-185	2.66674e-115	2.167e-83	3.18061e-65	1.43816e-53	1.77186e-45
0	3.00585e-186	7.97033e-116	8.79104e-84	1.55546e-65	7.96806e-54	1.07241e-45
0	4.93037e-187	2.37708e-116	3.55981e-84	7.59505e-66	4.40871e-54	6.48314e-46
0	8.06709e-188	7.07428e-117	1.43887e-84	3.70273e-66	2.43606e-54	3.91473e-46
0	1.31669e-188	2.10085e-117	5.80525e-85	1.80234e-66	1.34425e-54	2.36108e-46
0	2.14377e-189	6.22566e-118	2.33792e-85	8.75934e-67	7.40776e-55	1.42237e-46
0	3.48181e-190	1.84099e-118	9.39824e-86	4.2504e-67	4.07674e-55	8.55873e-47
0	5.64116e-191	5.43249e-119	3.77115e-86	2.05927e-67	2.24055e-55	5.14397e-47
0	9.11734e-192	1.59965e-119	1.51047e-86	9.96138e-68	1.22975e-55	3.08803e-47
0	1.46997e-192	4.7004e-120	6.03898e-87	4.81117e-68	6.74054e-56	1.85165e-47
0	2.36422e-193	1.37825e-120	2.41006e-87	2.32011e-68	3.68971e-56	1.10899e-47
0	3.79327e-194	4.0328e-121	9.60079e-88	1.1171e-68	2.01701e-56	6.63428e-48
0	6.07135e-195	1.17753e-121	3.81769e-88	5.37033e-69	1.10115e-56	3.96418e-48
0	9.69406e-196	3.43105e-122	1.51535e-88	2.57774e-69	6.00344e-57	2.36596e-48
0	1.54411e-196	9.97634e-123	6.00398e-89	1.23539e-69	3.26871e-57	1.41045e-48
0	2.45359e-197	2.89473e-123	2.37457e-89	5.91152e-70	1.77735e-57	8.39852e-49
0	3.8894e-198	8.38179e-124	9.37457e-90	2.82438e-70	9.65139e-58	4.99509e-49
0	6.15066e-199	2.42193e-124	3.69435e-90	1.34734e-70	5.23393e-58	2.96742e-49
0	9.70332e-200	6.98364e-125	1.45327e-90	6.41742e-71	2.83458e-58	1.76081e-49
0	1.52715e-200	2.00956e-125	5.70658e-91	3.05194e-71	1.5331e-58	1.04361e-49
0	2.39777e-201	5.77057e-126	2.23681e-91	1.44919e-71	8.28087e-59	6.17824e-50
0	3.75579e-202	1.65363e-126	8.75201e-92	6.87075e-72	4.46687e-59	3.65331e-50
0	5.86898e-203	4.72889e-127	3.41831e-92	3.2525e-72	2.40633e-59	2.15777e-50
0	9.14948e-204	1.34954e-127	1.33273e-92	1.53732e-72	1.29458e-59	1.27298e-50
0	1.423e-204	3.84341e-128	5.18682e-93	7.25514e-73	6.9555e-60	7.50124e-51
0	2.20794e-205	1.09233e-128	2.01506e-93	3.41871e-73	3.73209e-60	4.41513e-51
0	3.41781e-206	3.09814e-129	7.81455e-94	1.60848e-73	1.99986e-60	2.59568e-51
0	5.27824e-207	8.76917e-130	3.02518e-94	7.55621e-74	1.07022e-60	1.52426e-51
0	8.13229e-208	2.47701e-130	1.16904e-94	3.54429e-74	5.71969e-61	8.94052e-52
0	1.25003e-208	6.98246e-131	4.50963e-95	1.65994e-74	3.0528e-61	5.23801e-52
0	1.91697e-209	1.96429e-131	1.73655e-95	7.76238e-75	1.62723e-61	3.06527e-52
0	2.93292e-210	5.51464e-132	6.67522e-96	3.6244e-75	8.6622e-62	1.79172e-52
0	4.47687e-211	1.54507e-132	2.56142e-96	1.68973e-75	4.60505e-62	1.04609e-52
0	6.81777e-212	4.32012e-133	9.81145e-97	7.86569e-76	2.44494e-62	6.10057e-53
0	1.03587e-212	1.20549e-133	3.75165e-97	3.65593e-76	1.29637e-62	3.55362e-53
0	1.57024e-213	3.35704e-134	1.43203e-97	1.69668e-76	6.86466e-63	2.06762e-53
0	2.37479e-214	9.32978e-135	5.45656e-98	7.86223e-77	3.63026e-63	1.20163e-53
0	3.58333e-215	2.58768e-135	2.07552e-98	3.63775e-77	1.91728e-63	6.97544e-54
0	5.39452e-216	7.1627e-136	7.88093e-99	1.6806e-77	1.01126e-63	4.04458e-54
0	8.10259e-217	1.97866e-136	2.98724e-99	7.75245e-78	5.32686e-64	2.34248e-54
0	1.21423e-217	5.45499e-137	1.13033e-99	3.57074e-78	2.80227e-64	1.35513e-54
0	1.81548e-218	1.50089e-137	4.2696e-100	1.64219e-78	1.47224e-64	7.83043e-55
0	2.70827e-219	4.1213e-138	1.60996e-100	7.5411e-79	7.72465e-65	4.51952e-55
0	4.03095e-220	1.12941e-138	6.0602e-101	3.45774e-79	4.04772e-65	2.60557e-55
0	5.98602e-221	3.08893e-139	2.27723e-101	1.58306e-79	2.11824e-65	1.50042e-55
0	8.86925e-222	8.43139e-140	8.54233e-102	7.23684e-80	1.10706e-65	8.63034e-56
0	1.31116e-222	2.29683e-140	3.19886e-102	3.30331e-80	5.77831e-66	4.95844e-56
0	1.93396e-223	6.24449e-141	1.19581e-102	1.50557e-80	3.01206e-66	2.84554e-56
0	2.84618e-224	1.69436e-141	4.46256e-103	6.85172e-81	1.56805e-66	1.63113e-56
0	4.17931e-225	4.58836e-142	1.66248e-103	3.1135e-81	8.15249e-67	9.33931e-57
0	6.12314e-226	1.24009e-142	6.18277e-104	1.4127e-81	4.23307e-67	5.34128e-57
0	8.95106e-227	3.34497e-143	2.29543e-104	6.40034e-82	2.1951e-67	3.05127e-57
0	1.30559e-227	9.00488e-144	8.50744e-105	2.89539e-82	1.13682e-67	1.74108e-57
0	1.90008e-228	2.41942e-144	3.14768e-105	1.30787e-82	5.87977e-68	9.92345e-58
0	2.75915e-229	6.48776e-145	1.16263e-105	5.89898e-83	3.03716e-68	5.64951e-58
0	3.99775e-230	1.73632e-145	4.28694e-106	2.6567e-83	1.56679e-68	3.21266e-58
0	5.77958e-231	4.63782e-146	1.57803e-106	1.19471e-83	8.07219e-69	1.82483e-58
0	8.33717e-232	1.23638e-146	5.79884e-107	5.36461e-84	4.15345e-69	1.03535e-58
0	1.20001e-232	3.28963e-147	2.1273e-107	2.4053e-84	2.13434e-69	5.86757e-59
0	1.72344e-233	8.73568e-148	7.79073e-108	1.07686e-84	1.09536e-69	3.3215e-59
0	2.46977e-234	2.31528e-148	2.84833e-108	4.81397e-85	5.61422e-70	1.87809e-59
0	3.53156e-235	6.12449e-149	1.0396e-108	2.14885e-85	2.87383e-70	1.06073e-59
0	5.03881e-236	1.61695e-149	3.78799e-109	9.57786e-86	1.46917e-70	5.98416e-60
0	7.17368e-237	4.26073e-150	1.3779e-109	4.26275e-86	7.50103e-71	3.37215e-60
0	1.01909e-237	1.12056e-150	5.00369e-110	1.8944e-86	3.82482e-71	1.89809e-60
0	1.44457e-238	2.94137e-151	1.81398e-110	8.40644e-87	1.94779e-71	1.06718e-60
0	2.04327e-239	7.70603e-152	6.56512e-111	3.7249e-87	9.90635e-72	5.99326e-61
0	2.88385e-240	2.01502e-152	2.37204e-111	1.64808e-87	5.03184e-72	3.362e-61
0	4.06147e-241	5.25889e-153	8.55605e-112	7.28124e-88	2.55259e-72	1.88383e-61
0	5.70767e-242	1.36987e-153	3.08102e-112	3.21214e-88	1.29324e-72	1.05437e-61
0	8.00388e-243	3.56153e-154	1.10762e-112	1.41497e-88	6.54363e-73	5.8946e-62
0	1.11998e-243	9.24199e-155	3.97518e-113	6.22393e-89	3.30675e-73	3.29174e-62
0	1.56384e-244	2.39369e-155	1.42429e-113	2.73367e-89	1.66889e-73	1.83614e-62
0	2.17893e-245	6.18794e-156	5.09468e-114	1.19893e-89	8.41198e-74	1.02304e-62
0	3.02949e-246	1.59661e-156	1.81932e-114	5.25058e-90	4.2346e-74	5.6937e-63
0	4.20313e-247	4.11179e-157	6.48605e-115	2.29608e-90	2.12898e-74	3.16522e-63
0	5.81905e-248	1.05692e-157	2.30849e-115	1.00262e-90	1.069e-74	1.75762e-63
0	8.03917e-249	2.71164e-158	8.20269e-116	4.3717e-91	5.36075e-75	9.74893e-64
0	1.10829e-249	6.94392e-159	2.9098e-116	1.90342e-91	2.68486e-75	5.40132e-64
0	1.52467e-250	1.77484e-159	1.03051e-116	8.27538e-92	1.34296e-75	2.98919e-64
0	2.09307e-251	4.52792e-160	3.64352e-117	3.59262e-92	6.7089e-76	1.65242e-64
0	2.86733e-252	1.15298e-160	1.28609e-117	1.55741e-92	3.34724e-76	9.12426e-65
0	3.91977e-253	2.93045e-161	4.53219e-118	6.74169e-93	1.6679e-76	5.03255e-65
0	5.34729e-254	7.4342e-162	1.59452e-118	2.9141e-93	8.30045e-77	2.77262e-65
0	7.27946e-255	1.88245e-162	5.60059e-119	1.2578e-93	4.12554e-77	1.52583e-65
0	9.88911e-256	4.75776e-163	1.96393e-119	5.42118e-94	2.0479e-77	8.38753e-66
0	1.34064e-256	1.20026e-163	6.8755e-120	2.33318e-94	1.01528e-77	4.60549e-66
0	1.81369e-257	3.0223e-164	2.4031e-120	1.00272e-94	5.02706e-78	2.52599e-66
0	2.44857e-258	7.59621e-165	8.38547e-121	4.3031e-95	2.48594e-78	1.38389e-66
0	3.29885e-259	1.90569e-165	2.92128e-121	1.844e-95	1.22777e-78	7.57327e-67
0	4.43522e-260	4.77203e-166	1.01604e-121	7.8907e-96	6.05615e-79	4.13982e-67
0	5.95075e-261	1.19276e-166	3.52807e-122	3.37169e-96	2.9835e-79	2.26044e-67
0	7.96771e-262	2.97579e-167	1.22309e-122	1.43865e-96	1.46794e-79	1.23288e-67
0	1.06464e-262	7.41058e-168	4.23324e-123	6.12975e-97	7.21341e-80	6.71681e-68
0	1.41965e-263	1.84206e-168	1.46279e-123	2.608e-97	3.54019e-80	3.65528e-68
0	1.88917e-264	4.57045e-169	5.04644e-124	1.10803e-97	1.73526e-80	1.98699e-68
0	2.50885e-265	1.13193e-169	1.73814e-124	4.70084e-98	8.49488e-81	1.07891e-68
0	3.32499e-266	2.79823e-170	5.97698e-125	1.9915e-98	4.15339e-81	5.85181e-69
0	4.39766e-267	6.90489e-171	2.052e-125	8.42491e-99	2.02816e-81	3.17039e-69
0	5.80459e-268	1.70074e-171	7.03348e-126	3.55903e-99	9.89138e-82	1.71574e-69
0	7.64611e-269	4.18145e-172	2.40693e-126	1.50135e-99	4.81799e-82	9.2749e-70
0	1.00515e-269	1.02619e-172	8.22352e-127	6.32429e-100	2.34386e-82	5.00822e-70
0	1.31869e-270	2.51386e-173	2.80513e-127	2.66028e-100	1.13881e-82	2.70131e-70
0	1.72655e-271	6.14704e-174	9.55325e-128	1.11744e-100	5.52621e-83	1.45541e-70
0	2.256e-272	1.5004e-174	3.24827e-128	4.68715e-101	2.67831e-83	7.83272e-71
0	2.94191e-273	3.65563e-175	1.1027e-128	1.96326e-101	1.29644e-83	4.21075e-71
0	3.82866e-274	8.89066e-176	3.73738e-129	8.21168e-102	6.26756e-84	2.26112e-71
0	4.97275e-275	2.15836e-176	1.26469e-129	3.42983e-102	3.02624e-84	1.21285e-71
0	6.44581e-276	5.23039e-177	4.27273e-130	1.43054e-102	1.45938e-84	6.49849e-72
0	8.33858e-277	1.26521e-177	1.44124e-130	5.95821e-103	7.02894e-85	3.47805e-72
0	1.07657e-277	3.05503e-178	4.85372e-131	2.4781e-103	3.3812e-85	1.85943e-72
0	1.38717e-278	7.36359e-179	1.63201e-131	1.02923e-103	1.62447e-85	9.92984e-73
0	1.78384e-279	1.77169e-179	5.47874e-132	4.26868e-104	7.79494e-86	5.29695e-73
0	2.28941e-280	4.25511e-180	1.83633e-132	1.76793e-104	3.73571e-86	2.82248e-73
0	2.93245e-281	1.02014e-180	6.14513e-133	7.31186e-105	1.78811e-86	1.5023e-73
0	3.74872e-282	2.44139e-181	2.05317e-133	3.01982e-105	8.54827e-87	7.98735e-74
0	4.78277e-283	5.83235e-182	6.84909e-134	1.24545e-105	4.08153e-87	4.24201e-74
0	6.09007e-284	1.39085e-182	2.28116e-134	5.12939e-106	1.94639e-87	2.25041e-74
0	7.73951e-285	3.3109e-183	7.58564e-135	2.10958e-106	9.27038e-88	1.19254e-74
0	9.81645e-286	7.86767e-184	2.51852e-135	8.66406e-107	4.4099e-88	6.31261e-75
0	1.24264e-286	1.86629e-184	8.34866e-136	3.55337e-107	2.09519e-88	3.33785e-75
0	1.56997e-287	4.41922e-185	2.76315e-136	1.45531e-107	9.94219e-89	1.76298e-75
0	1.97966e-288	1.0446e-185	9.13088e-137	5.95201e-108	4.71199e-89	9.30146e-76
0	2.49141e-289	2.46484e-186	3.01259e-137	2.43091e-108	2.23044e-89	4.90206e-76
0	3.12938e-290	5.80586e-187	9.924e-138	9.9145e-109	1.05449e-89	2.58065e-76
0	3.9231e-291	1.36516e-187	3.26404e-138	4.03804e-109	4.97919e-90	1.35708e-76
0	4.90863e-292	3.20436e-188	1.07188e-138	1.64236e-109	2.34823e-90	7.1286e-77
0	6.12991e-293	7.50827e-189	3.51447e-139	6.67057e-110	1.10609e-90	3.74049e-77
0	7.6403e-294	1.75623e-189	1.15053e-139	2.70556e-110	5.20361e-91	1.96055e-77
0	9.50457e-295	4.10078e-190	3.76062e-140	1.09585e-110	2.44504e-91	1.02649e-77
0	1.1801e-295	9.55866e-191	1.22729e-140	4.43247e-111	1.14746e-91	5.3685e-78
0	1.46243e-296	2.2242e-191	3.99909e-141	1.79036e-111	5.37839e-92	2.80465e-78
0	1.80885e-297	5.16651e-192	1.30107e-141	7.22168e-112	2.51789e-92	1.46363e-78
0	2.23305e-298	1.19803e-192	4.22641e-142	2.90895e-112	1.17731e-92	7.62972e-79
0	2.75148e-299	2.77326e-193	1.37078e-142	1.17014e-112	5.49811e-93	3.97296e-79
0	3.38384e-300	6.40859e-194	4.43912e-143	4.70048e-113	2.56451e-93	2.06655e-79
0	4.15362e-301	1.47838e-194	1.43534e-143	1.88561e-113	1.19472e-93	1.07375e-79
0	5.08887e-302	3.40457e-195	4.63387e-144	7.55377e-114	5.55902e-94	5.57303e-80
0	6.22292e-303	7.82696e-196	1.49371e-144	3.02191e-114	2.58345e-94	2.88939e-80
0	7.59533e-304	1.7963e-196	4.8075e-145	1.20727e-114	1.19915e-94	1.4964e-80
0	9.25295e-305	4.11548e-197	1.54493e-145	4.81652e-115	5.55928e-95	7.74138e-81
0	1.12511e-305	9.41281e-198	4.95713e-146	1.91898e-115	2.57416e-95	4.00053e-81
0	1.36551e-306	2.1492e-198	1.58814e-146	7.63507e-116	1.19048e-95	2.06512e-81
0	1.65417e-307	4.89884e-199	5.08022e-147	3.03364e-116	5.49902e-96	1.06489e-81
0	2.00011e-308	1.11473e-199	1.62261e-147	1.20372e-116	2.53699e-96	5.48518e-82
0	2.41387e-309	2.53227e-200	5.17467e-148	4.76972e-117	1.16903e-96	2.82233e-82
0	2.9078e-310	5.74264e-201	1.64775e-148	1.88743e-117	5.38033e-97	1.45062e-82
0	3.49627e-311	1.3001e-201	5.23886e-149	7.45865e-118	2.47323e-97	7.44786e-83
0	4.19604e-312	2.93838e-202	1.66312e-149	2.94347e-118	1.13552e-97	3.81979e-83
0	5.02651e-313	6.62986e-203	5.27173e-150	1.16003e-118	5.20717e-98	1.95694e-83
0	6.01021e-314	1.49337e-203	1.66849e-150	4.56555e-119	2.38497e-98	1.00149e-83
0	7.17314e-315	3.35815e-204	5.27273e-151	1.79444e-119	1.09104e-98	5.11975e-84
0	8.54527e-316	7.53878e-205	1.66377e-151	7.04333e-120	4.9851e-99	2.61446e-84
0	1.01608e-316	1.68956e-205	5.24195e-152	2.76083e-120	2.27501e-99	1.33367e-84
0	1.20562e-317	3.78021e-206	1.64907e-152	1.08073e-120	1.03698e-99	6.79586e-85
0	1.42452e-318	8.44366e-207	5.18e-153	4.22482e-121	4.72102e-100	3.45919e-85
0	1.64386e-319	1.88287e-207	1.62468e-153	1.64936e-121	2.14674e-100	1.75889e-85
0	1.27271e-320	4.19163e-208	5.08808e-154	6.43041e-122	9.74991e-101	8.93375e-86
0	0	9.31585e-209	1.59106e-154	2.50368e-122	4.42283e-101	4.53277e-86
0	0	2.06699e-209	4.96787e-155	9.73499e-123	2.00392e-101	2.29735e-86
0	0	4.57859e-210	1.54883e-155	3.78016e-123	9.06856e-102	1.16312e-86
0	0	1.01252e-210	4.82154e-156	1.4659e-123	4.09899e-102	5.88242e-87
0	0	2.23541e-211	1.49872e-156	5.67695e-124	1.85053e-102	2.97182e-87
0	0	4.92709e-212	4.65165e-157	2.19557e-124	8.34442e-103	1.49977e-87
0	0	1.08419e-212	1.44161e-157	8.48004e-125	3.75818e-103	7.56067e-88
0	0	2.38179e-213	4.46108e-158	3.27092e-125	1.6906e-103	3.80743e-88
0	0	5.22379e-214	1.37844e-158	1.25998e-125	7.59601e-104	1.91532e-88
0	0	1.14381e-214	4.25296e-159	4.84706e-126	3.40889e-104	9.62463e-89
0	0	2.50038e-215	1.31024e-159	1.86216e-126	1.528e-104	4.8313e-89
0	0	5.45692e-216	4.03057e-160	7.14458e-127	6.84095e-105	2.4226e-89
0	0	1.18898e-216	1.23806e-160	2.73754e-127	3.0591e-105	1.21349e-89
0	0	2.58639e-217	3.79728e-161	1.04754e-127	1.36633e-105	6.07192e-90
0	0	5.61697e-218	1.16296e-161	4.00314e-128	6.09537e-106	3.03497e-90
0	0	1.21787e-218	3.55643e-162	1.52777e-128	2.716e-106	1.51538e-90
0	0	2.63629e-219	1.08599e-162	5.82294e-129	1.20878e-106	7.55831e-91
0	0	5.69742e-220	3.31131e-163	2.21642e-129	5.37338e-107	3.76589e-91
0	0	1.2293e-220	1.00817e-163	8.42537e-130	2.3858e-107	1.87434e-91
0	0	2.64808e-221	3.06502e-164	3.19855e-130	1.05806e-107	9.31899e-92
0	0	5.69512e-222	9.30456e-165	1.21268e-130	4.68673e-108	4.62837e-92
0	0	1.22284e-222	2.82048e-165	4.59163e-131	2.07357e-108	2.29629e-92
0	0	2.62142e-223	8.53718e-166	1.73627e-131	9.16334e-109	1.13806e-92
0	0	5.61052e-224	2.58031e-166	6.55686e-132	4.04462e-109	5.63436e-93
0	0	1.19886e-224	7.78748e-167	2.4729e-132	1.78316e-109	2.78653e-93
0	0	2.55762e-225	2.34687e-167	9.31422e-133	7.85221e-110	1.37665e-93
0	0	5.44761e-226	7.06236e-168	3.50363e-133	3.45368e-110	6.79398e-94
0	0	1.15845e-226	2.12217e-168	1.3162e-133	1.51727e-110	3.3494e-94
0	0	2.45955e-227	6.36764e-169	4.93809e-134	6.65784e-111	1.64949e-94
0	0	5.21361e-228	1.90787e-169	1.85024e-134	2.91806e-111	8.11475e-95
0	0	1.10338e-228	5.70807e-170	6.9236e-135	1.27746e-111	3.98789e-95
0	0	2.33143e-229	1.70531e-170	2.58743e-135	5.58586e-112	1.95773e-95
0	0	4.91843e-230	5.08731e-171	9.65698e-136	2.43964e-112	9.60075e-96
0	0	1.03595e-230	1.51547e-171	3.59955e-136	1.06427e-112	4.70327e-96
0	0	2.17853e-231	4.50797e-172	1.33996e-136	4.63737e-113	2.30165e-96
0	0	4.57402e-232	1.33903e-172	4.98163e-137	2.0183e-113	1.12518e-96
0	0	9.58836e-233	3.97168e-173	1.84964e-137	8.77387e-114	5.49474e-97
0	0	2.0068e-233	1.17635e-173	6.85869e-138	3.8097e-114	2.68051e-97
0	0	4.19351e-234	3.47915e-174	2.54e-138	1.65228e-114	1.30627e-97
0	0	8.74915e-235	1.02752e-174	9.39429e-139	7.15769e-115	6.35903e-98
0	0	1.82251e-235	3.03028e-175	3.47003e-139	3.09711e-115	3.0924e-98
0	0	3.79046e-236	8.92394e-176	1.2801e-139	1.33855e-115	1.50226e-98
0	0	7.87102e-237	2.62428e-176	4.7162e-140	5.77843e-116	7.2902e-99
0	0	1.63188e-237	7.70629e-177	1.73533e-140	2.49161e-116	3.53411e-99
0	0	3.37805e-238	2.25976e-177	6.37697e-141	1.07312e-116	1.71146e-99
0	0	6.98176e-239	6.61699e-178	2.34039e-141	4.61649e-117	8.27944e-100
0	0	1.44074e-239	1.93483e-178	8.57835e-142	1.98369e-117	4.00111e-100
0	0	2.96844e-240	5.64947e-179	3.14024e-142	8.51398e-118	1.93156e-100
0	0	6.10652e-241	1.64724e-179	1.14806e-142	3.64997e-118	9.31499e-101
0	0	1.25425e-241	4.79615e-180	4.1919e-143	1.56295e-118	4.4875e-101
0	0	2.57217e-242	1.39448e-180	1.52863e-143	6.68499e-119	2.1596e-101
0	0	5.26675e-243	4.04875e-181	5.56721e-144	2.85598e-119	1.03823e-101
0	0	1.07674e-243	1.17386e-181	2.02497e-144	1.21873e-119	4.98607e-102
0	0	2.19791e-244	3.39859e-182	7.3561e-145	5.19472e-120	2.39207e-102
0	0	4.47957e-245	9.82586e-183	2.66884e-145	2.21165e-120	1.1464e-102
0	0	9.11576e-246	2.83682e-183	9.67039e-146	9.40529e-121	5.48846e-103
0	0	1.85217e-246	8.17868e-184	3.49956e-146	3.99511e-121	2.62491e-103
0	0	3.75751e-247	2.35464e-184	1.26483e-146	1.69507e-121	1.25408e-103
0	0	7.61119e-248	6.76954e-185	4.56561e-147	7.18369e-122	5.98535e-104
0	0	1.53935e-248	1.9435e-185	1.64594e-147	3.04096e-122	2.85366e-104
0	0	3.10856e-249	5.57192e-186	5.92627e-148	1.28581e-122	1.35915e-104
0	0	6.2678e-250	1.59521e-186	2.13107e-148	5.43058e-123	6.46669e-105
0	0	1.26185e-250	4.56063e-187	7.6536e-149	2.29097e-123	3.07361e-105
0	0	2.53652e-251	1.30205e-187	2.74527e-149	9.65374e-124	1.45938e-105
0	0	5.09103e-252	3.71215e-188	9.8346e-150	4.06328e-124	6.92208e-106
0	0	1.02026e-252	1.05687e-188	3.51869e-150	1.7083e-124	3.27989e-106
0	0	2.04155e-253	3.00477e-189	1.25736e-150	7.17389e-125	1.55251e-106
0	0	4.07895e-254	8.53103e-190	4.48734e-151	3.00921e-125	7.3411e-107
0	0	8.13726e-255	2.41874e-190	1.59946e-151	1.26083e-125	3.4677e-107
0	0	1.62088e-255	6.84822e-191	5.69395e-152	5.27673e-126	1.63635e-107
0	0	3.22379e-256	1.93627e-191	2.02446e-152	2.20588e-126	7.7137e-108
0	0	6.40218e-257	5.46706e-192	7.18886e-153	9.21097e-127	3.63248e-108
0	0	1.2695e-257	1.5415e-192	2.54957e-153	3.84182e-127	1.70883e-108
0	0	2.51355e-258	4.34045e-193	9.0309e-154	1.60057e-127	8.03062e-109
0	0	4.9692e-259	1.22048e-193	3.19486e-154	6.66076e-128	3.77011e-109
0	0	9.80921e-260	3.4271e-194	1.12884e-154	2.76873e-128	1.76813e-109
0	0	1.93344e-260	9.61013e-195	3.98354e-155	1.1496e-128	8.28378e-110
0	0	3.80519e-261	2.69114e-195	1.404e-155	4.76783e-129	3.87703e-110
0	0	7.4778e-262	7.52572e-196	4.94222e-156	1.97518e-129	1.8127e-110
0	0	1.46731e-262	2.10168e-196	1.73755e-156	8.17338e-130	8.46659e-111
0	0	2.8749e-263	5.86127e-197	6.10119e-157	3.37838e-130	3.95046e-111
0	0	5.62441e-264	1.63239e-197	2.1397e-157	1.39484e-130	1.84138e-111
0	0	1.09872e-264	4.5401e-198	7.49465e-158	5.75247e-131	8.57427e-112
0	0	2.14313e-265	1.261e-198	2.62188e-158	2.36971e-131	3.98848e-112
0	0	4.17415e-266	3.49763e-199	9.16086e-159	9.75098e-132	1.85343e-112
0	0	8.11789e-267	9.6882e-200	3.19686e-159	4.00787e-132	8.60402e-113
0	0	1.57644e-267	2.67993e-200	1.11423e-159	1.64548e-132	3.99012e-113
0	0	3.05681e-268	7.40313e-201	3.87872e-160	6.74816e-133	1.84854e-113
0	0	5.91861e-269	2.0423e-201	1.34855e-160	2.76434e-133	8.5552e-114
0	0	1.14428e-269	5.62647e-202	4.68286e-161	1.13113e-133	3.9554e-114
0	0	2.20903e-270	1.54798e-202	1.62413e-161	4.62324e-134	1.82688e-114
0	0	4.2583e-271	4.25315e-203	5.62597e-162	1.88754e-134	8.42927e-115
0	0	8.19659e-272	1.167e-203	1.94644e-162	7.69772e-135	3.88534e-115
0	0	1.57541e-272	3.19775e-204	6.7259e-163	3.13576e-135	1.78908e-115
0	0	3.02355e-273	8.75057e-205	2.32128e-163	1.27597e-135	8.2298e-116
0	0	5.79438e-274	2.39136e-205	8.00155e-164	5.18626e-136	3.7819e-116
0	0	1.10882e-274	6.52634e-206	2.75479e-164	2.10564e-136	1.73617e-116
0	0	2.11878e-275	1.77874e-206	9.47268e-165	8.53951e-137	7.96225e-117
0	0	4.04273e-276	4.84145e-207	3.25332e-165	3.45938e-137	3.64788e-117
0	0	7.70253e-277	1.316e-207	1.11596e-165	1.39985e-137	1.66958e-117
0	0	1.46542e-277	3.57239e-208	3.82336e-166	5.65828e-138	7.63373e-118
0	0	2.78394e-278	9.68461e-209	1.30831e-166	2.28458e-138	3.48681e-118
0	0	5.28115e-279	2.62196e-209	4.47145e-167	9.21396e-139	1.59105e-118
0	0	1.00039e-279	7.08912e-210	1.52636e-167	3.71198e-139	7.25271e-119
0	0	1.89227e-280	1.91417e-210	5.20404e-168	1.49378e-139	3.30279e-119
0	0	3.57413e-281	5.16171e-211	1.77214e-168	6.00463e-140	1.50254e-119
0	0	6.74111e-282	1.39005e-211	6.02735e-169	2.41106e-140	6.82864e-120
0	0	1.2696e-282	3.73845e-212	2.04753e-169	9.67051e-141	3.10032e-120
0	0	2.3877e-283	1.0041e-212	6.9472e-170	3.87448e-141	1.40619e-120
0	0	4.48403e-284	2.69333e-213	2.35431e-170	1.5506e-141	6.37157e-121
0	0	8.40883e-285	7.21487e-214	7.96881e-171	6.19879e-142	2.88412e-121
0	0	1.57464e-285	1.93016e-214	2.69401e-171	2.47535e-142	1.3042e-121
0	0	2.94445e-286	5.15689e-215	9.09667e-172	9.87395e-143	5.89174e-122
0	0	5.49804e-287	1.37598e-215	3.06791e-172	3.9343e-143	2.65893e-122
0	0	1.02516e-287	3.66659e-216	1.03343e-172	1.56592e-143	1.19877e-122
0	0	1.90879e-288	9.75761e-217	3.47693e-173	6.22577e-144	5.39926e-123
0	0	3.54901e-289	2.59331e-217	1.1684e-173	2.47254e-144	2.42939e-123
0	0	6.58929e-290	6.88332e-218	3.92162e-174	9.80883e-145	1.09201e-123
0	0	1.22167e-290	1.82462e-218	1.31468e-174	3.88702e-145	4.90372e-124
0	0	2.2618e-291	4.83035e-219	4.40204e-175	1.53866e-145	2.19984e-124
0	0	4.18158e-292	1.27708e-219	1.47221e-175	6.08406e-146	9.85881e-125
0	0	7.71991e-293	3.37203e-220	4.91773e-176	2.4031e-146	4.41394e-125
0	0	1.42322e-293	8.89199e-221	1.64075e-176	9.48148e-147	1.97422e-125
0	0	2.6201e-294	2.34175e-221	5.46767e-177	3.73687e-147	8.82134e-126
0	0	4.81674e-295	6.15912e-222	1.81989e-177	1.47119e-147	3.9377e-126
0	0	8.84257e-296	1.61783e-222	6.05021e-178	5.78568e-148	1.75598e-126
0	0	1.62104e-296	4.24407e-223	2.009e-178	2.27285e-148	7.82287e-127
0	0	2.96756e-297	1.11191e-223	6.66306e-179	8.91897e-149	3.48163e-127
0	0	5.42498e-298	2.90935e-224	2.20725e-179	3.49613e-149	1.548e-127
0	0	9.90349e-299	7.60255e-225	7.30324e-180	1.36896e-149	6.87586e-128
0	0	1.80539e-299	1.98409e-225	2.41359e-180	5.35456e-150	3.05109e-128
0	0	3.28662e-300	5.17137e-226	7.96708e-181	2.09212e-150	1.35255e-128
0	0	5.97479e-301	1.34613e-226	2.62676e-181	8.16544e-151	5.98996e-129
0	0	1.08465e-301	3.49956e-227	8.65027e-182	3.18349e-151	2.65012e-129
0	0	1.96633e-302	9.08613e-228	2.84529e-182	1.23982e-151	1.17133e-129
0	0	3.55973e-303	2.35606e-228	9.34782e-183	4.82333e-152	5.17209e-130
0	0	6.43543e-304	6.10152e-229	3.06749e-183	1.87442e-152	2.28152e-130
0	0	1.16181e-304	1.57809e-229	1.00541e-183	7.27642e-153	1.00544e-130
0	0	2.09456e-305	4.07634e-230	3.29151e-184	2.82164e-153	4.42649e-131
0	0	3.77096e-306	1.05161e-230	1.07631e-184	1.093e-153	1.94687e-131
0	0	6.7797e-307	2.70946e-231	3.51535e-185	4.22932e-154	8.55436e-132
0	0	1.21723e-307	6.97198e-232	1.14681e-185	1.63477e-154	3.75502e-132
0	0	2.1824e-308	1.79175e-232	3.73684e-186	6.31212e-155	1.64669e-132
0	0	3.90751e-309	4.5988e-233	1.21621e-186	2.43461e-155	7.21413e-133
0	0	6.98667e-310	1.17885e-233	3.95374e-187	9.38033e-156	3.15742e-133
0	0	1.24751e-310	3.01803e-234	1.2838e-187	3.61029e-156	1.38056e-133
0	0	2.22446e-311	7.71678e-235	4.16373e-188	1.38804e-156	6.0305e-134
0	0	3.96106e-312	1.9706e-235	1.34884e-188	5.33087e-157	2.63164e-134
0	0	7.04377e-313	5.02586e-236	4.36448e-189	2.04518e-157	1.1473e-134
0	0	1.25085e-313	1.28019e-236	1.41058e-189	7.83791e-158	4.99691e-135
0	0	2.21828e-314	3.25677e-237	4.55366e-190	3.00059e-158	2.17422e-135
0	0	3.92857e-315	8.27472e-238	1.46831e-190	1.1475e-158	9.4511e-136
0	0	6.94808e-316	2.09977e-238	4.72903e-191	4.38362e-159	4.10429e-136
0	0	1.2272e-316	5.32161e-239	1.52132e-191	1.67284e-159	1.78062e-136
0	0	2.16482e-317	1.347e-239	4.88843e-192	6.37694e-160	7.71758e-137
0	0	3.81558e-318	3.40524e-240	1.56897e-192	2.42835e-160	3.34171e-137
0	0	6.73426e-319	8.59768e-241	5.02986e-193	9.23736e-161	1.44556e-137
0	0	1.20715e-319	2.16806e-241	1.61064e-193	3.51015e-161	6.24711e-138
0	0	4.98512e-321	5.46029e-242	5.15154e-194	1.33242e-161	2.69713e-138
0	0	0	1.37347e-242	1.6458e-194	5.05243e-162	1.16333e-138
0	0	0	3.45046e-243	5.25189e-195	1.91381e-162	5.01285e-139
0	0	0	8.65753e-244	1.674e-195	7.24167e-163	2.15797e-139
0	0	0	2.16955e-244	5.32961e-196	2.73729e-163	9.2808e-140
0	0	0	5.43004e-245	1.69487e-196	1.03358e-163	3.98755e-140
0	0	0	1.35737e-245	5.38368e-197	3.89861e-164	1.71162e-140
0	0	0	3.38884e-246	1.70814e-197	1.46899e-164	7.33985e-141
0	0	0	8.45016e-247	5.41343e-198	5.52928e-165	3.14448e-141
0	0	0	2.10446e-247	1.71365e-198	2.07904e-165	1.34584e-141
0	0	0	5.23453e-248	5.41848e-199	7.80912e-166	5.75461e-142
0	0	0	1.3004e-248	1.71134e-199	2.93011e-166	2.45823e-142
0	0	0	3.22656e-249	5.39882e-200	1.09828e-166	1.04908e-142
0	0	0	7.99587e-250	1.70124e-200	4.11228e-167	4.47281e-143
0	0	0	1.97905e-250	5.35475e-201	1.53815e-167	1.90517e-143
0	0	0	4.89227e-251	1.68352e-201	5.74728e-168	8.10715e-144
0	0	0	1.2079e-251	5.28693e-202	2.14522e-168	3.44657e-144
0	0	0	2.97863e-252	1.65842e-202	7.99881e-169	1.46382e-144
0	0	0	7.33615e-253	5.1963e-203	2.97939e-169	6.21117e-145
0	0	0	1.80463e-253	1.6263e-203	1.1086e-169	2.63295e-145
0	0	0	4.43378e-254	5.08412e-204	4.12069e-170	1.11505e-145
0	0	0	1.088e-254	1.58759e-204	1.53008e-170	4.71774e-146
0	0	0	2.66656e-255	4.95189e-205	5.67551e-171	1.99414e-146
0	0	0	6.52746e-256	1.54281e-205	2.10302e-171	8.42101e-147
0	0	0	1.5959e-256	4.80136e-206	7.78453e-172	3.55269e-147
0	0	0	3.89707e-257	1.49254e-206	2.87852e-172	1.49739e-147
0	0	0	9.50478e-258	4.63445e-207	1.0633e-172	6.3052e-148
0	0	0	2.31535e-258	1.43741e-207	3.92368e-173	2.65246e-148
0	0	0	5.6333e-259	4.45326e-208	1.44637e-173	1.11477e-148
0	0	0	1.36893e-259	1.37811e-208	5.3262e-174	4.68068e-149
0	0	0	3.32257e-260	4.25996e-209	1.95932e-174	1.96345e-149
0	0	0	8.05454e-261	1.31534e-209	7.2002e-175	8.22842e-150
0	0	0	1.95021e-261	4.05681e-210	2.64323e-175	3.44509e-150
0	0	0	4.71623e-262	1.24981e-210	9.69345e-176	1.44103e-150
0	0	0	1.13916e-262	3.8461e-211	3.55119e-176	6.0219e-151
0	0	0	2.74822e-263	1.18225e-211	1.29963e-176	2.5141e-151
0	0	0	6.62207e-264	3.63007e-212	4.7514e-177	1.04862e-151
0	0	0	1.59372e-264	1.11336e-212	1.7353e-177	4.36964e-152
0	0	0	3.83098e-265	3.41092e-213	6.33116e-178	1.81912e-152
0	0	0	9.19782e-266	1.04382e-213	2.30752e-178	7.56599e-153
0	0	0	2.20566e-266	3.19077e-214	8.40158e-179	3.14384e-153
0	0	0	5.28288e-267	9.74278e-215	3.05585e-179	1.3051e-153
0	0	0	1.26381e-267	2.97158e-215	1.11034e-179	5.41275e-154
0	0	0	3.01978e-268	9.0534e-216	4.03031e-180	2.24276e-154
0	0	0	7.2069e-269	2.75521e-216	1.46142e-180	9.28407e-155
0	0	0	1.71792e-269	8.3756e-217	5.29381e-181	3.83959e-155
0	0	0	4.09015e-270	2.5433e-217	1.91566e-181	1.58644e-155
0	0	0	9.72652e-271	7.71433e-218	6.92507e-182	6.54865e-156
0	0	0	2.31025e-271	2.33733e-218	2.50085e-182	2.70068e-156
0	0	0	5.4808e-272	7.07396e-219	9.02212e-183	1.11272e-156
0	0	0	1.29871e-272	2.13859e-219	3.25153e-183	4.58027e-157
0	0	0	3.07374e-273	6.45822e-220	1.17064e-183	1.8836e-157
0	0	0	7.26616e-274	1.94814e-220	4.21037e-184	7.73893e-158
0	0	0	1.71565e-274	5.87018e-221	1.51277e-184	3.17662e-158
0	0	0	4.04613e-275	1.76687e-221	5.42985e-185	1.30269e-158
0	0	0	9.53095e-276	5.31229e-222	1.94698e-185	5.33721e-159
0	0	0	2.24244e-276	1.59545e-222	6.97419e-186	2.18464e-159
0	0	0	5.26977e-277	4.7864e-223	2.49567e-186	8.93386e-160
0	0	0	1.23695e-277	1.43436e-223	8.92156e-187	3.65e-160
0	0	0	2.90002e-278	4.29373e-224	3.18607e-187	1.48985e-160
0	0	0	6.79108e-279	1.28391e-224	1.13666e-187	6.07556e-161
0	0	0	1.58842e-279	3.83498e-225	4.05107e-188	2.47529e-161
0	0	0	3.71094e-280	1.14424e-225	1.44234e-188	1.00754e-161
0	0	0	8.65951e-281	3.41033e-226	5.13016e-189	4.09724e-162
0	0	0	2.01834e-281	1.01532e-226	1.82287e-189	1.66463e-162
0	0	0	4.69879e-282	3.01954e-227	6.47057e-190	6.7568e-163
0	0	0	1.09262e-282	8.97024e-228	2.29453e-190	2.74007e-163
0	0	0	2.53775e-283	2.66193e-228	8.12846e-191	1.11014e-163
0	0	0	5.88734e-284	7.89075e-229	2.87665e-191	4.49358e-164
0	0	0	1.36422e-284	2.33652e-229	1.01702e-191	1.8172e-164
0	0	0	3.1575e-285	6.91115e-230	3.592e-192	7.34198e-165
0	0	0	7.29959e-286	2.04203e-230	1.26739e-192	2.96361e-165
0	0	0	1.68558e-286	6.02703e-231	4.46732e-193	1.19516e-165
0	0	0	3.88772e-287	1.77695e-231	1.57308e-193	4.81538e-166
0	0	0	8.95647e-288	5.23336e-232	5.53375e-194	1.93835e-166
0	0	0	2.06099e-288	1.53963e-232	1.94471e-194	7.79534e-167
0	0	0	4.73712e-289	4.52466e-233	6.82745e-195	3.13211e-167
0	0	0	1.08755e-289	1.32827e-233	2.39457e-195	1.2573e-167
0	0	0	2.49392e-290	3.89513e-234	8.39005e-196	5.04241e-168
0	0	0	5.71237e-291	1.14101e-234	2.93677e-196	2.02041e-168
0	0	0	1.30692e-291	3.33882e-235	1.02693e-196	8.088e-169
0	0	0	2.98663e-292	9.75957e-236	3.58742e-197	3.23477e-169
0	0	0	6.81734e-293	2.84972e-236	1.25197e-197	1.29255e-169
0	0	0	1.55435e-293	8.31208e-237	4.36487e-198	5.16001e-170
0	0	0	3.53986e-294	2.42188e-237	1.52026e-198	2.05805e-170
0	0	0	8.05237e-295	7.04907e-238	5.28977e-199	8.20094e-171
0	0	0	1.82964e-295	2.0495e-238	1.83876e-199	3.26492e-171
0	0	0	4.15249e-296	5.9525e-239	6.38532e-200	1.29863e-171
0	0	0	9.41361e-297	1.72699e-239	2.21519e-200	5.16058e-172
0	0	0	2.13161e-297	5.00515e-240	7.67735e-201	2.04888e-172
0	0	0	4.8213e-298	1.44905e-240	2.65817e-201	8.1271e-173
0	0	0	1.08925e-298	4.1907e-241	9.19444e-202	3.22077e-173
0	0	0	2.45806e-299	1.21068e-241	3.17717e-202	1.27522e-173
0	0	0	5.54072e-300	3.49392e-242	1.0968e-202	5.04448e-174
0	0	0	1.24752e-300	1.00725e-242	3.78257e-203	1.99366e-174
0	0	0	2.80565e-301	2.90067e-243	1.30323e-203	7.87211e-175
0	0	0	6.30272e-302	8.34452e-244	4.48566e-204	3.10552e-175
0	0	0	1.41427e-302	2.39798e-244	1.54243e-204	1.22401e-175
0	0	0	3.16988e-303	6.88385e-245	5.29859e-205	4.81989e-176
0	0	0	7.0968e-304	1.97405e-245	1.8184e-205	1.89626e-176
0	0	0	1.58706e-304	5.65494e-246	6.23435e-206	7.45353e-177
0	0	0	3.54513e-305	1.61823e-246	2.13535e-206	2.92707e-177
0	0	0	7.91012e-306	4.6259e-247	7.30671e-207	1.14844e-177
0	0	0	1.76297e-306	1.32098e-247	2.49776e-207	4.50188e-178
0	0	0	3.92481e-307	3.76823e-248	8.53012e-208	1.76313e-178
0	0	0	8.72777e-308	1.0738e-248	2.91029e-208	6.89892e-179
0	0	0	1.93866e-308	3.05672e-249	9.91959e-209	2.69703e-179
0	0	0	4.30142e-309	8.69224e-250	3.37775e-209	1.05341e-179
0	0	0	9.53314e-310	2.46919e-250	1.14905e-209	4.11072e-180
0	0	0	2.11044e-310	7.00683e-251	3.90507e-210	1.60267e-180
0	0	0	4.66688e-311	1.98626e-251	1.32585e-210	6.24283e-181
0	0	0	1.03085e-311	5.62465e-252	4.49719e-211	2.42955e-181
0	0	0	2.27445e-312	1.59112e-252	1.52393e-211	9.44669e-182
0	0	0	5.01274e-313	4.49633e-253	5.15902e-212	3.6698e-182
0	0	0	1.10355e-313	1.26929e-253	1.74481e-212	1.42434e-182
0	0	0	2.42674e-314	3.57941e-254	5.89537e-213	5.52326e-183
0	0	0	5.33056e-315	1.00835e-254	1.98999e-213	2.13987e-183
0	0	0	1.16962e-315	2.83765e-255	6.71078e-214	8.283e-184
0	0	0	2.56356e-316	7.97732e-256	2.26087e-214	3.20331e-184
0	0	0	5.6133e-317	2.24029e-256	7.60952e-215	1.23772e-184
0	0	0	1.22842e-317	6.28496e-257	2.55871e-215	4.7781e-185
0	0	0	2.69193e-318	1.76137e-257	8.5954e-216	1.84289e-185
0	0	0	5.9528e-319	4.93117e-258	2.88465e-216	7.10158e-186
0	0	0	1.3359e-319	1.37911e-258	9.67168e-217	2.73415e-186
0	0	0	1.14228e-320	3.85303e-259	3.23961e-217	1.05172e-186
0	0	0	0	1.07537e-259	1.08409e-217	4.04197e-187
0	0	0	0	2.99822e-260	3.6243e-218	1.55202e-187
0	0	0	0	8.3507e-261	1.2105e-218	5.95406e-188
0	0	0	0	2.32346e-261	4.03913e-219	2.28214e-188
0	0	0	0	6.45807e-262	1.34647e-219	8.73947e-189
0	0	0	0	1.79318e-262	4.48423e-220	3.34381e-189
0	0	0	0	4.97391e-263	1.49199e-220	1.27824e-189
0	0	0	0	1.37825e-263	4.95937e-221	4.88196e-190
0	0	0	0	3.81516e-264	1.64692e-221	1.86291e-190
0	0	0	0	1.055e-264	5.46394e-222	7.10239e-191
0	0	0	0	2.9144e-265	1.81102e-222	2.7054e-191
0	0	0	0	8.04272e-266	5.99693e-223	1.02961e-191
0	0	0	0	2.21724e-266	1.9839e-223	3.91499e-192
0	0	0	0	6.10631e-267	6.55688e-224	1.48732e-192
0	0	0	0	1.67998e-267	2.16502e-224	5.64536e-193
0	0	0	0	4.61727e-268	7.14191e-225	2.1409e-193
0	0	0	0	1.26773e-268	2.35372e-225	8.11179e-194
0	0	0	0	3.47716e-269	7.74966e-226	3.07082e-194
0	0	0	0	9.52757e-270	2.54917e-226	1.16147e-194
0	0	0	0	2.60795e-270	8.3773e-227	4.38913e-195
0	0	0	0	7.13143e-271	2.75041e-227	1.65717e-195
0	0	0	0	1.94811e-271	9.02156e-228	6.25132e-196
0	0	0	0	5.31632e-272	2.95634e-228	2.35611e-196
0	0	0	0	1.44934e-272	9.67871e-229	8.87231e-197
0	0	0	0	3.9472e-273	3.1657e-229	3.33808e-197
0	0	0	0	1.07392e-273	1.03446e-229	1.2548e-197
0	0	0	0	2.91887e-274	3.37714e-230	4.71271e-198
0	0	0	0	7.92538e-275	1.10147e-230	1.76843e-198
0	0	0	0	2.14975e-275	3.58915e-231	6.63013e-199
0	0	0	0	5.82533e-276	1.16842e-231	2.48357e-199
0	0	0	0	1.57694e-276	3.80015e-232	9.29503e-200
0	0	0	0	4.26457e-277	1.23479e-232	3.47572e-200
0	0	0	0	1.15212e-277	4.00848e-233	1.29855e-200
0	0	0	0	3.10947e-278	1.30005e-233	4.84725e-201
0	0	0	0	8.38377e-279	4.21241e-234	1.8078e-201
0	0	0	0	2.25817e-279	1.36363e-234	6.7364e-202
0	0	0	0	6.07633e-280	4.41018e-235	2.50799e-202
0	0	0	0	1.6334e-280	1.42499e-235	9.32923e-203
0	0	0	0	4.3864e-281	4.60001e-236	3.46727e-203
0	0	0	0	1.17677e-281	1.48355e-236	1.28751e-203
0	0	0	0	3.15386e-282	4.78014e-237	4.77679e-204
0	0	0	0	8.44423e-283	1.53877e-237	1.7707e-204
0	0	0	0	2.25864e-283	4.94884e-238	6.55806e-205
0	0	0	0	6.03533e-284	1.59012e-238	2.42677e-205
0	0	0	0	1.6111e-284	5.10447e-239	8.97235e-206
0	0	0	0	4.29651e-285	1.63708e-239	3.31442e-206
0	0	0	0	1.14466e-285	5.24548e-240	1.2233e-206
0	0	0	0	3.04655e-286	1.67918e-240	4.51107e-207
0	0	0	0	8.10046e-287	5.37042e-241	1.66208e-207
0	0	0	0	2.1517e-287	1.71599e-241	6.11856e-208
0	0	0	0	5.70984e-288	5.478e-242	2.25046e-208
0	0	0	0	1.51369e-288	1.74714e-242	8.27024e-209
0	0	0	0	4.00888e-289	5.56711e-243	3.03662e-209
0	0	0	0	1.06067e-289	1.77228e-243	1.11401e-209
0	0	0	0	2.80356e-290	5.63682e-244	4.0833e-210
0	0	0	0	7.40308e-291	1.79117e-244	1.49541e-210
0	0	0	0	1.95293e-291	5.68639e-245	5.47186e-211
0	0	0	0	5.14679e-292	1.80359e-245	2.00049e-211
0	0	0	0	1.35506e-292	5.71532e-246	7.30744e-212
0	0	0	0	3.56414e-293	1.80944e-246	2.66699e-212
0	0	0	0	9.36538e-294	5.72331e-247	9.72531e-213
0	0	0	0	2.4585e-294	1.80864e-247	3.54334e-213
0	0	0	0	6.44751e-295	5.71032e-248	1.28989e-213
0	0	0	0	1.68923e-295	1.80123e-248	4.69155e-214
0	0	0	0	4.4214e-296	5.6765e-249	1.70494e-214
0	0	0	0	1.15613e-296	1.78729e-249	6.1906e-215
0	0	0	0	3.02018e-297	5.62227e-250	2.24586e-215
0	0	0	0	7.88197e-298	1.76698e-250	8.14072e-216
0	0	0	0	2.05501e-298	5.54825e-251	2.9483e-216
0	0	0	0	5.35267e-299	1.74054e-251	1.06687e-216
0	0	0	0	1.39285e-299	5.45525e-252	3.85725e-217
0	0	0	0	3.62091e-300	1.70825e-252	1.3934e-217
0	0	0	0	9.40393e-301	5.3443e-253	5.02924e-218
0	0	0	0	2.43994e-301	1.67046e-253	1.81368e-218
0	0	0	0	6.32455e-302	5.2166e-254	6.53505e-219
0	0	0	0	1.6378e-302	1.62758e-254	2.35271e-219
0	0	0	0	4.23711e-303	5.07347e-255	8.4629e-220
0	0	0	0	1.09511e-303	1.58006e-255	3.04159e-220
0	0	0	0	2.82768e-304	4.91641e-256	1.09223e-220
0	0	0	0	7.29428e-305	1.52837e-256	3.91885e-221
0	0	0	0	1.87982e-305	4.74699e-257	1.40487e-221
0	0	0	0	4.83984e-306	1.47304e-257	5.03206e-222
0	0	0	0	1.24488e-306	4.56685e-258	1.80089e-222
0	0	0	0	3.19896e-307	1.41458e-258	6.43964e-223
0	0	0	0	8.21242e-308	4.37771e-259	2.30075e-223
0	0	0	0	2.10629e-308	1.35355e-259	8.21315e-224
0	0	0	0	5.39693e-309	4.18129e-260	2.92944e-224
0	0	0	0	1.38153e-309	1.29049e-260	1.04398e-224
0	0	0	0	3.53311e-310	3.97933e-261	3.71735e-225
0	0	0	0	9.02693e-311	1.22596e-261	1.32254e-225
0	0	0	0	2.30413e-311	3.77354e-262	4.70132e-226
0	0	0	0	5.87569e-312	1.16047e-262	1.6698e-226
0	0	0	0	1.49691e-312	3.56556e-263	5.92577e-227
0	0	0	0	3.80996e-313	1.09454e-263	2.10116e-227
0	0	0	0	9.68793e-314	3.35698e-264	7.44407e-228
0	0	0	0	2.46109e-314	1.02867e-264	2.63509e-228
0	0	0	0	6.24615e-315	3.14931e-265	9.32004e-229
0	0	0	0	1.58375e-315	9.63312e-266	3.29364e-229
0	0	0	0	4.01201e-316	2.94395e-266	1.16297e-229
0	0	0	0	1.01547e-316	8.98889e-267	4.10299e-230
0	0	0	0	2.5688e-317	2.74217e-267	1.44633e-230
0	0	0	0	6.5017e-318	8.35788e-268	5.09416e-231
0	0	0	0	1.65306e-318	2.54513e-268	1.79273e-231
0	0	0	0	4.29037e-319	7.74353e-269	6.30367e-232
0	0	0	0	1.24277e-319	2.35386e-269	2.21467e-232
0	0	0	0	6.78846e-321	7.14887e-270	7.77436e-233
0	0	0	0	0	2.16924e-270	2.72683e-233
0	0	0	0	0	6.57648e-271	9.55629e-234
0	0	0	0	0	1.99202e-271	3.34626e-234
0	0	0	0	0	6.0285e-272	1.17076e-234
0	0	0	0	0	1.82281e-272	4.09276e-235
0	0	0	0	0	5.50665e-273	1.42956e-235
0	0	0	0	0	1.66207e-273	4.98919e-236
0	0	0	0	0	5.01221e-274	1.73979e-236
0	0	0	0	0	1.51017e-274	6.06183e-237
0	0	0	0	0	4.5461e-275	2.11033e-237
0	0	0	0	0	1.36732e-275	7.34072e-238
0	0	0	0	0	4.10881e-276	2.55133e-238
0	0	0	0	0	1.23362e-276	8.86005e-239
0	0	0	0	0	3.70054e-277	3.0743e-239
0	0	0	0	0	1.10909e-277	1.06586e-239
0	0	0	0	0	3.32114e-278	3.69226e-240
0	0	0	0	0	9.93635e-279	1.27799e-240
0	0	0	0	0	2.9702e-279	4.41983e-241
0	0	0	0	0	8.8708e-280	1.5273e-241
0	0	0	0	0	2.64704e-280	5.27337e-242
0	0	0	0	0	7.89183e-281	1.81926e-242
0	0	0	0	0	2.3508e-281	6.27108e-243
0	0	0	0	0	6.99639e-282	2.1599e-243
0	0	0	0	0	2.08043e-282	7.43309e-244
0	0	0	0	0	6.18092e-283	2.55593e-244
0	0	0	0	0	1.83474e-283	8.78155e-245
0	0	0	0	0	5.44149e-284	3.01466e-245
0	0	0	0	0	1.61244e-284	1.03407e-245
0	0	0	0	0	4.77386e-285	3.5441e-246
0	0	0	0	0	1.41214e-285	1.21369e-246
0	0	0	0	0	4.1736e-286	4.15292e-247
0	0	0	0	0	1.23244e-286	1.41986e-247
0	0	0	0	0	3.63618e-287	4.85045e-248
0	0	0	0	0	1.07188e-287	1.65564e-248
0	0	0	0	0	3.15699e-288	5.64669e-249
0	0	0	0	0	9.29014e-289	1.92428e-249
0	0	0	0	0	2.73147e-289	6.55226e-250
0	0	0	0	0	8.02408e-290	2.22925e-250
0	0	0	0	0	2.35515e-290	7.57835e-251
0	0	0	0	0	6.90665e-291	2.57417e-251
0	0	0	0	0	2.02368e-291	8.73669e-252
0	0	0	0	0	5.92436e-292	2.96282e-252
0	0	0	0	0	1.73287e-292	1.00394e-252
0	0	0	0	0	5.0643e-293	3.39909e-253
0	0	0	0	0	1.47876e-293	1.14991e-253
0	0	0	0	0	4.31422e-294	3.887e-254
0	0	0	0	0	1.25758e-294	1.31285e-254
0	0	0	0	0	3.66264e-295	4.43059e-255
0	0	0	0	0	1.06581e-295	1.49403e-255
0	0	0	0	0	3.09882e-296	5.03391e-256
0	0	0	0	0	9.002e-297	1.69473e-256
0	0	0	0	0	2.61282e-297	5.70095e-257
0	0	0	0	0	7.57722e-298	1.91621e-257
0	0	0	0	0	2.19553e-298	6.4356e-258
0	0	0	0	0	6.35618e-299	2.15966e-258
0	0	0	0	0	1.83858e-299	7.24158e-259
0	0	0	0	0	5.31374e-300	2.42623e-259
0	0	0	0	0	1.53443e-300	8.12235e-260
0	0	0	0	0	4.42715e-301	2.71696e-260
0	0	0	0	0	1.27624e-301	9.08103e-261
0	0	0	0	0	3.67595e-302	3.03277e-261
0	0	0	0	0	1.05789e-302	1.01204e-261
0	0	0	0	0	3.04186e-303	3.37447e-262
0	0	0	0	0	8.73918e-304	1.12426e-262
0	0	0	0	0	2.50862e-304	3.74267e-263
0	0	0	0	0	7.19499e-305	1.24494e-263
0	0	0	0	0	2.06185e-305	4.13779e-264
0	0	0	0	0	5.90362e-306	1.37418e-264
0	0	0	0	0	1.68893e-306	4.56005e-265
0	0	0	0	0	4.82767e-307	1.512e-265
0	0	0	0	0	1.37879e-307	5.0094e-266
0	0	0	0	0	3.93451e-308	1.65835e-266
0	0	0	0	0	1.12181e-308	5.48554e-267
0	0	0	0	0	3.19579e-309	1.81308e-267
0	0	0	0	0	9.09649e-310	5.98786e-268
0	0	0	0	0	2.58705e-310	1.97597e-268
0	0	0	0	0	7.35138e-311	6.51546e-269
0	0	0	0	0	2.08722e-311	2.14667e-269
0	0	0	0	0	5.92113e-312	7.06708e-270
0	0	0	0	0	1.67832e-312	2.32473e-270
0	0	0	0	0	4.75316e-313	7.64116e-271
0	0	0	0	0	1.34501e-313	2.5096e-271
0	0	0	0	0	3.80282e-314	8.23578e-272
0	0	0	0	0	1.07429e-314	2.70062e-272
0	0	0	0	0	3.03234e-315	8.84866e-273
0	0	0	0	0	8.55217e-316	2.89701e-273
0	0	0	0	0	2.41009e-316	9.4772e-274
0	0	0	0	0	6.7873e-317	3.0979e-274
0	0	0	0	0	1.9109e-317	1.01184e-274
0	0	0	0	0	5.38547e-318	3.3023e-275
0	0	0	0	0	1.52541e-318	1.07691e-275
0	0	0	0	0	4.38765e-319	3.50913e-276
0	0	0	0	0	1.40769e-319	1.14256e-276
0	0	0	0	0	1.50245e-320	3.71722e-277
0	0	0	0	0	0	1.20842e-277
0	0	0	0	0	0	3.92531e-278
0	0	0	0	0	0	1.27406e-278
0	0	0	0	0	0	4.13207e-279
0	0	0	0	0	0	1.33908e-279
0	0	0	0	0	0	4.33613e-280
0	0	0	0	0	0	1.40301e-280
0	0	0	0	0	0	4.53607e-281
0	0	0	0	0	0	1.46541e-281
0	0	0	0	0	0	4.73043e-282
0	0	0	0	0	0	1.52582e-282
0	0	0	0	0	0	4.91775e-283
0	0	0	0	0	0	1.58377e-283
0	0	0	0	0	0	5.0966e-284
0	0	0	0	0	0	1.63882e-284
0	0	0	0	0	0	5.26554e-285
0	0	0	0	0	0	1.69051e-285
0	0	0	0	0	0	5.42321e-286
0	0	0	0	0	0	1.73843e-286
0	0	0	0	0	0	5.5683e-287
0	0	0	0	0	0	1.78218e-287
0	0	0	0	0	0	5.69957e-288
0	0	0	0	0	0	1.82137e-288
0	0	0	0	0	0	5.81591e-289
0	0	0	0	0	0	1.85568e-289
0	0	0	0	0	0	5.91631e-290
0	0	0	0	0	0	1.8848e-290
0	0	0	0	0	0	5.99989e-291
0	0	0	0	0	0	1.90848e-291
0	0	0	0	0	0	6.06591e-292
0	0	0	0	0	0	1.92651e-292
0	0	0	0	0	0	6.1138e-293
0	0	0	0	0	0	1.93873e-293
0	0	0	0	0	0	6.14315e-294
0	0	0	0	0	0	1.94505e-294
0	0	0	0	0	0	6.1537e-295
0	0	0	0	0	0	1.9454e-295
0	0	0	0	0	0	6.14538e-296
0	0	0	0	0	0	1.9398e-296
0	0	0	0	0	0	6.1183e-297
0	0	0	0	0	0	1.92829e-297
0	0	0	0	0	0	6.07272e-298
0	0	0	0	0	0	1.911e-298
0	0	0	0	0	0	6.00908e-299
0	0	0	0	0	0	1.88809e-299
0	0	0	0	0	0	5.92799e-300
0	0	0	0	0	0	1.85977e-300
0	0	0	0	0	0	5.83018e-301
0	0	0	0	0	0	1.8263e-301
0	0	0	0	0	0	5.71655e-302
0	0	0	0	0	0	1.78799e-302
0	0	0	0	0	0	5.58811e-303
0	0	0	0	0	0	1.74516e-303
0	0	0	0	0	0	5.44599e-304
0	0	0	0	0	0	1.6982e-304
0	0	0	0	0	0	5.2914e-305
0	0	0	0	0	0	1.64749e-305
0	0	0	0	0	0	5.12564e-306
0	0	0	0	0	0	1.59347e-306
0	0	0	0	0	0	4.95007e-307
0	0	0	0	0	0	1.53656e-307
0	0	0	0	0	0	4.76608e-308
0	0	0	0	0	0	1.47722e-308
0	0	0	0	0	0	4.5751e-309
0	0	0	0	0	0	1.41589e-309
0	0	0	0	0	0	4.37854e-310
0	0	0	0	0	0	1.35302e-310
0	0	0	0	0	0	4.17783e-311
0	0	0	0	0	0	1.28906e-311
0	0	0	0	0	0	3.97435e-312
0	0	0	0	0	0	1.22443e-312
0	0	0	0	0	0	3.76943e-313
0	0	0	0	0	0	1.15956e-313
0	0	0	0	0	0	3.56437e-314
0	0	0	0	0	0	1.09484e-314
0	0	0	0	0	0	3.3604e-315
0	0	0	0	0	0	1.03066e-315
0	0	0	0	0	0	3.15885e-316
0	0	0	0	0	0	9.67554e-317
0	0	0	0	0	0	2.96256e-317
0	0	0	0	0	0	9.07568e-318
0	0	0	0	0	0	2.7893e-318
0	0	0	0	0	0	8.6749e-319
0	0	0	0	0	0	2.756e-319
0	0	0	0	0	0	8.24299e-320
0	0	0	0	0	0	0
0	0	0	0	0	0	0
0	0	0	0	0	0	0
0	0	0	0	0	0	0
0	0	0	0	0	0	0
0	0	0	0	0	0	0
0	0	0	0	0	0	0
0	0	0	0	0	0	0
0	0	0	0	0	0	0
0	0	0	0	0	0	0
0	0	0	0	0	0	0
0	0	0	0	0	0	0
0	0	0	0	0	0	0
0	0	0	0	0	0	0
0	0	0	0	0	0	0
0	0	0	0	0	0	0
0	0	0	0	0	0	0
0	0	0	0	0	0	0
0	0	0	0	0	0	0
0	0	0	0	0	0	0
0	0	0	0	0	0	0
0	0	0	0	0	0	0
0	0	0	0	0	0	0
0	0	0	0	0	0	0
0	0	0	0	0	0	0
0	0	0	0	0	0	0
0	0	0	0	0	0	0
0	0	0	0	0	0	0
0	0	0	0	0	0	0
0	0	0	0	0	0	0
0	0	0	0	0	0	0
0	0	0	0	0	0	0
0	0	0	0	0	0	0
0	0	0	0	0	0	0
0	0	0	0	0	0	0
0	0	0	0	0	0	0
0	0	0	0	0	0	0
0	0	0	0	0	0	0
0	0	0	0	0	0	0
0	0	0	0	0	0	0
0	0	0	0	0	0	0
0	0	0	0	0	0	0
0	0	0	0	0	0	0
0	0	0	0	0	0	0
0	0	0	0	0	0	0
0	0	0	0	0	0	0
0	0	0	0	0	0	0
0	0	0	0	0	0	0
0	0	0	0	0	0	0
0	0	0	0	0	0	0
0	0	0	0	0	0	0
0	0	0	0	0	0	0
0	0	0	0	0	0	0
0	0	0	0	0	0	0
0	0	0	0	0	0	0
0	0	0	0	0	0	0
0	0	0	0	0	0	0
0	0	0	0	0	0	0
0	0	0	0	0	0	0
0	0	0	0	0	0	0
0	0	0	0	0	0	0
0	0	0	0	0	0	0
0	0	0	0	0	0	0
0	0	0	0	0	0	0
0	0	0	0	0	0	0
0	0	0	0	0	0	0
0	0	0	0	0	0	0
0	0	0	0	0	0	0
0	0	0	0	0	0	0
0	0	0	0	0	0	0
0	0	0	0	0	0	0
0	0	0	0	0	0	0
0	0	0	0	0	0	0
0	0	0	0	0	0	0
0	0	0	0	0	0	0
0	0	0	0	0	0	0
0	0	0	0	0	0	0
0	0	0	0	0	0	0
0	0	0	0	0	0	0
0	0	0	0	0	0	0
0	0	0	0	0	0	0
0	0	0	0	0	0	0
0	0	0	0	0	0	0
0	0	0	0	0	0	0
0	0	0	0	0	0	0
0	0	0	0	0	0	0
0	0	0	0	0	0	0
0	0	0	0	0	0	0
0	0	0	0	0	0	0
0	0	0	0	0	0	0
0	0	0	0	0	0	0
0	0	0	0	0	0	0
0	0	0	0	0	0	0
0	0	0	0	0	0	0
0	0	0	0	0	0	0
0	0	0	0	0	0	0
0	0	0	0	0	0	0
0	0	0	0	0	0	0
0	0	0	0	0	0	0
0	0	0	0	0	0	0
0	0	0	0	0	0	0
0	0	0	0	0	0	0
0	0	0	0	0	0	0
0	0	0	0	0	0	0
0	0	0	0	0	0	0
0	0	0	0	0	0	0
0	0	0	0	0	0	0
0	0	0	0	0	0	0
0	0	0	0	0	0	0
0	0	0	0	0	0	0
0	0	0	0	0	0	0
0	0	0	0	0	0	0
0	0	0	0	0	0	0
0	0	0	0	0	0	0
0	0	0	0	0	0	0
0	0	0	0	0	0	0
0	0	0	0	0	0	0
0	0	0	0	0	0	0
0	0	0	0	0	0	0
0	0	0	0	0	0	0
0	0	0	0	0	0	0
0	0	0	0	0	0	0
0	0	0	0	0	0	0
0	0	0	0	0	0	0
0	0	0	0	0	0	0
0	0	0	0	0	0	0
0	0	0	0	0	0	0
0	0	0	0	0	0	0
0	0	0	0	0	0	0
0	0	0	0	0	0	0
0	0	0	0	0	0	0
0	0	0	0	0	0	0
0	0	0	0	0	0	0
0	0	0	0	0	0	0
0	0	0	0	0	0	0
0	0	0	0	0	0	0
0	0	0	0	0	0	0
0	0	0	0	0	0	0
0	0	0	0	0	0	0
0	0	0	0	0	0	0
0	0	0	0	0	0	0
0	0	0	0	0	0	0
0	0	0	0	0	0	0
0	0	0	0	0	0	0
0	0	0	0	0	0	0
0	0	0	0	0	0	0
0	0	0	0	0	0	0
0	0	0	0	0	0	0
0	0	0	0	0	0	0
0	0	0	0	0	0	0
0	0	0	0	0	0	0
0	0	0	0	0	0	0
0	0	0	0	0	0	0
0	0	0	0	0	0	0
0	0	0	0	0	0	0
0	0	0	0	0	0	0
0	0	0	0	0	0	0
0	0	0	0	0	0	0
0	0	0	0	0	0	0
0	0	0	0	0	0	0
0	0	0	0	0	0	0
0	0	0	0	0	0	0
0	0	0	0	0	0	0
0	0	0	0	0	0	0
0	0	0	0	0	0	0
0	0	0	0	0	0	0
0	0	0	0	0	0	0
0	0	0	0	0	0	0
0	0	0	0	0	0	0
0	0	0	0	0	0	0
0	0	0	0	0	0	0
0	0	0	0	0	0	0
0	0	0	0	0	0	0
0	0	0	0	0	0	0
0	0	0	0	0	0	0
0	0	0	0	0	0	0
0	0	0	0	0	0	0
0	0	0	0	0	0	0
0	0	0	0	0	0	0
0	0	0	0	0	0	0
0	0	0	0	0	0	0
0	0	0	0	0	0	0
0	0	0	0	0	0	0
0	0	0	0	0	0	0
0	0	0	0	0	0	0
0	0	0	0	0	0	0
0	0	0	0	0	0	0
0	0	0	0	0	0	0
0	0	0	0	0	0	0
0	0	0	0	0	0	0
0	0	0	0	0	0	0
0	0	0	0	0	0	0
0	0	0	0	0	0	0
0	0	0	0	0	0	0
0	0	0	0	0	0	0
0	0	0	0	0	0	0
0	0	0	0	0	0	0
0	0	0	0	0	0	0
0	0	0	0	0	0	0
0	0	0	0	0	0	0
0	0	0	0	0	0	0
0	0	0	0	0	0	0
0	0	0	0	0	0	0
0	0	0	0	0	0	0
0	0	0	0	0	0	0
0	0	0	0	0	0	0
0	0	0	0	0	0	0
0	0	0	0	0	0	0
0	0	0	0	0	0	0
0	0	0	0	0	0	0
0	0	0	0	0	0	0
0	0	0	0	0	0	0
0	0	0	0	0	0	0
0	0	0	0	0	0	0
0	0	0	0	0	0	0
0	0	0	0	0	0	0
0	0	0	0	0	0	0
0	0	0	0	0	0	0
0	0	0	0	0	0	0
0	0	0	0	0	0	0
0	0	0	0	0	0	0
0	0	0	0	0	0	0
0	0	0	0	0	0	0
0	0	0	0	0	0	0
0	0	0	0	0	0	0
0	0	0	0	0	0	0
0	0	0	0	0	0	0
0	0	0	0	0	0	0
0	0	0	0	0	0	0
0	0	0	0	0	0	0
0	0	0	0	0	0	0
0	0	0	0	0	0	0
0	0	0	0	0	0	0
0	0	0	0	0	0	0
0	0	0	0	0	0	0
0	0	0	0	0	0	0
0	0	0	0	0	0	0
0	0	0	0	0	0	0
0	0	0	0	0	0	0
0	0	0	0	0	0	0
0	0	0	0	0	0	0
0	0	0	0	0	0	0
0	0	0	0	0	0	0
0	0	0	0	0	0	0
0	0	0	0	0	0	0
0	0	0	0	0	0	0
0	0	0	0	0	0	0
0	0	0	0	0	0	0
0	0	0	0	0	0	0
0	0	0	0	0	0	0
0	0	0	0	0	0	0
0	0	0	0	0	0	0
0	0	0	0	0	0	0
0	0	0	0	0	0	0
0	0	0	0	0	0	0
0	0	0	0	0	0	0
0	0	0	0	0	0	0
0	0	0	0	0	0	0
0	0	0	0	0	0	0
0	0	0	0	0	0	0
0	0	0	0	0	0	0
0	0	0	0	0	0	0
0	0	0	0	0	0	0
0	0	0	0	0	0	0
0	0	0	0	0	0	0
0	0	0	0	0	0	0
0	0	0	0	0	0	0
0	0	0	0	0	0	0
0	0	0	0	0	0	0
0	0	0	0	0	0	0
0	0	0	0	0	0	0
0	0	0	0	0	0	0
0	0	0	0	0	0	0
0	0	0	0	0	0	0
0	0	0	0	0	0	0
0	0	0	0	0	0	0
0	0	0	0	0	0	0
0	0	0	0	0	0	0
0	0	0	0	0	0	0
0	0	0	0	0	0	0
0	0	0	0	0	0	0
0	0	0	0	0	0	0
0	0	0	0	0	0	0
0	0	0	0	0	0	0
0	0	0	0	0	0	0
0	0	0	0	0	0	0
0	0	0	0	0	0	0
0	0	0	0	0	0	0
0	0	0	0	0	0	0
0	0	0	0	0	0	0
0	0	0	0	0	0	0
0	0	0	0	0	0	0
0	0	0	0	0	0	0
0	0	0	0	0	0	0
0	0	0	0	0	0	0
0	0	0	0	0	0	0
0	0	0	0	0	0	0
0	0	0	0	0	0	0
0	0	0	0	0	0	0
0	0	0	0	0	0	0
0	0	0	0	0	0	0
0	0	0	0	0	0	0
0	0	0	0	0	0	0
0	0	0	0	0	0	0
0	0	0	0	0	0	0
0	0	0	0	0	0	0
0	0	0	0	0	0	0
0	0	0	0	0	0	0
0	0	0	0	0	0	0
0	0	0	0	0	0	0
0	0	0	0	0	0	0
0	0	0	0	0	0	0
0	0	0	0	0	0	0
0	0	0	0	0	0	0
0	0	0	0	0	0	0
0	0	0	0	0	0	0
0	0	0	0	0	0	0
0	0	0	0	0	0	0
0	0	0	0	0	0	0
0	0	0	0	0	0	0
0	0	0	0	0	0	0
0	0	0	0	0	0	0
0	0	0	0	0	0	0
0	0	0	0	0	0	0
0	0	0	0	0	0	0
0	0	0	0	0	0	0
0	0	0	0	0	0	0
0	0	0	0	0	0	0
0	0	0	0	0	0	0
0	0	0	0	0	0	0
0	0	0	0	0	0	0
0	0	0	0	0	0	0
0	0	0	0	0	0	0
0	0	0	0	0	0	0
0	0	0	0	0	0	0
0	0	0	0	0	0	0
0	0	0	0	0	0	0
0	0	0	0	0	0	0
0	0	0	0	0	0	0
0	0	0	0	0	0	0
0	0	0	0	0	0	0
0	0	0	0	0	0	0
0	0	0	0	0	0	0
0	0	0	0	0	0	0
0	0	0	0	0	0	0
0	0	0	0	0	0	0
0	0	0	0	0	0	0
0	0	0	0	0	0	0
0	0	0	0	0	0	0
0	0	0	0	0	0	0
0	0	0	0	0	0	0
0	0	0	0	0	0	0
0	0	0	0	0	0	0
0	0	0	0	0	0	0
0	0	0	0	0	0	0
0	0	0	0	0	0	0
0	0	0	0	0	0	0
0	0	0	0	0	0	0
0	0	0	0	0	0	0
0	0	0	0	0	0	0
0	0	0	0	0	0	0
0	0	0	0	0	0	0
0	0	0	0	0	0	0
0	0	0	0	0	0	0
0	0	0	0	0	0	0
0	0	0	0	0	0	0
0	0	0	0	0	0	0
0	0	0	0	0	0	0
0	0	0	0	0	0	0
0	0	0	0	0	0	0
0	0	0	0	0	0	0
0	0	0	0	0	0	0
0	0	0	0	0	0	0
0	0	0	0	0	0	0
0	0	0	0	0	0	0
0	0	0	0	0	0	0
0	0	0	0	0	0	0
0	0	0	0	0	0	0
0	0	0	0	0	0	0
0	0	0	0	0	0	0
0	0	0	0	0	0	0
0	0	0	0	0	0	0
0	0	0	0	0	0	0
0	0	0	0	0	0	0
0	0	0	0	0	0	0
0	0	0	0	0	0	0
0	0	0	0	0	0	0
0	0	0	0	0	0	0
0	0	0	0	0	0	0
0	0	0	0	0	0	0
0	0	0	0	0	0	0
0	0	0	0	0	0	0
0	0	0	0	0	0	0
0	0	0	0	0	0	0
0	0	0	0	0	0	0
0	0	0	0	0	0	0
0	0	0	0	0	0	0
0	0	0	0	0	0	0
0	0	0	0	0	0	0
0	0	0	0	0	0	0
0	0	0	0	0	0	0
0	0	0	0	0	0	0
0	0	0	0	0	0	0
0	0	0	0	0	0	0
0	0	0	0	0	0	0
0	0	0	0	0	0	0
0	0	0	0	0	0	0
0	0	0	0	0	0	0
0	0	0	0	0	0	0
0	0	0	0	0	0	0
0	0	0	0	0	0	0
0	0	0	0	0	0	0
0	0	0	0	0	0	0
0	0	0	0	0	0	0
0	0	0	0	0	0	0
0	0	0	0	0	0	0
0	0	0	0	0	0	0
0	0	0	0	0	0	0
0	0	0	0	0	0	0
0	0	0	0	0	0	0
0	0	0	0	0	0	0
0	0	0	0	0	0	0
0	0	0	0	0	0	0
0	0	0	0	0	0	0
0	0	0	0	0	0	0
0	0	0	0	0	0	0
0	0	0	0	0	0	0
0	0	0	0	0	0	0
0	0	0	0	0	0	0
0	0	0	0	0	0	0
0	0	0	0	0	0	0
0	0	0	0	0	0	0
0	0	0	0	0	0	0
0	0	0	0	0	0	0
0	0	0	0	0	0	0
0	0	0	0	0	0	0
0	0	0	0	0	0	0
0	0	0	0	0	0	0
0	0	0	0	0	0	0
0	0	0	0	0	0	0
0	0	0	0	0	0	0
0	0	0	0	0	0	0
0	0	0	0	0	0	0
0	0	0	0	0	0	0
0	0	0	0	0	0	0
0	0	0	0	0	0	0
0	0	0	0	0	0	0
0	0	0	0	0	0	0
0	0	0	0	0	0	0
0	0	0	0	0	0	0
0	0	0	0	0	0	0
0	0	0	0	0	0	0
0	0	0	0	0	0	0
0	0	0	0	0	0	0
0	0	0	0	0	0	0
0	0	0	0	0	0	0
0	0	0	0	0	0	0
0	0	0	0	0	0	0
0	0	0	0	0	0	0
0	0	0	0	0	0	0
0	0	0	0	0	0	0
0	0	0	0	0	0	0
0	0	0	0	0	0	0
0	0	0	0	0	0	0
0	0	0	0	0	0	0
0	0	0	0	0	0	0
0	0	0	0	0	0	0
0	0	0	0	0	0	0
0	0	0	0	0	0	0
0	0	0	0	0	0	0
0	0	0	0	0	0	0
0	0	0	0	0	0	0
0	0	0	0	0	0	0
0	0	0	0	0	0	0
0	0	0	0	0	0	0
0	0	0	0	0	0	0
0	0	0	0	0	0	0
0	0	0	0	0	0	0
0	0	0	0	0	0	0
0	0	0	0	0	0	0
0	0	0	0	0	0	0
0	0	0	0	0	0	0
0	0	0	0	0	0	0
0	0	0	0	0	0	0
0	0	0	0	0	0	0
0	0	0	0	0	0	0
0	0	0	0	0	0	0
0	0	0	0	0	0	0
0	0	0	0	0	0	0
0	0	0	0	0	0	0
0	0	0	0	0	0	0
0	0	0	0	0	0	0
0	0	0	0	0	0	0
0	0	0	0	0	0	0
0	0	0	0	0	0	0
0	0	0	0	0	0	0
0	0	0	0	0	0	0
0	0	0	0	0	0	0
0	0	0	0	0	0	0
0	0	0	0	0	0	0
0	0	0	0	0	0	0
0	0	0	0	0	0	0
0	0	0	0	0	0	0
0	0	0	0	0	0	0
0	0	0	0	0	0	0
0	0	0	0	0	0	0
0	0	0	0	0	0	0
0	0	0	0	0	0	0
0	0	0	0	0	0	0
0	0	0	0	0	0	0
0	0	0	0	0	0	0
0	0	0	0	0	0	0
0	0	0	0	0	0	0
0	0	0	0	0	0	0
0	0	0	0	0	0	0
0	0	0	0	0	0	0
0	0	0	0	0	0	0
0	0	0	0	0	0	0
0	0	0	0	0	0	0
0	0	0	0	0	0	0
0	0	0	0	0	0	0
0	0	0	0	0	0	0
0	0	0	0	0	0	0
0	0	0	0	0	0	0
0	0	0	0	0	0	0
0	0	0	0	0	0	0
0	0	0	0	0	0	0
0	0	0	0	0	0	0
0	0	0	0	0	0	0
0	0	0	0	0	0	0
0	0	0	0	0	0	0
0	0	0	0	0	0	0
0	0	0	0	0	0	0
0	0	0	0	0	0	0
0	0	0	0	0	0	0
0	0	0	0	0	0	0
0	0	0	0	0	0	0
0	0	0	0	0	0	0
0	0	0	0	0	0	0
0	0	0	0	0	0	0
0	0	0	0	0	0	0
0	0	0	0	0	0	0
0	0	0	0	0	0	0
0	0	0	0	0	0	0
0	0	0	0	0	0	0
0	0	0	0	0	0	0
0	0	0	0	0	0	0
0	0	0	0	0	0	0
0	0	0	0	0	0	0
0	0	0	0	0	0	0
0	0	0	0	0	0	0
0	0	0	0	0	0	0
0	0	0	0	0	0	0
0	0	0	0	0	0	0
0	0	0	0	0	0	0
0	0	0	0	0	0	0
0	0	0	0	0	0	0
0	0	0	0	0	0	0
0	0	0	0	0	0	0
0	0	0	0	0	0	0
0	0	0	0	0	0	0
0	0	0	0	0	0	0
0	0	0	0	0	0	0
0	0	0	0	0	0	0
0	0	0	0	0	0	0
0	0	0	0	0	0	0
0	0	0	0	0	0	0
0	0	0	0	0	0	0
0	0	0	0	0	0	0
0	0	0	0	0	0	0
0	0	0	0	0	0	0
0	0	0	0	0	0	0
0	0	0	0	0	0	0
0	0	0	0	0	0	0
0	0	0	0	0	0	0
0	0	0	0	0	0	0
0	0	0	0	0	0	0
0	0	0	0	0	0	0
0	0	0	0	0	0	0
0	0	0	0	0	0	0
0	0	0	0	0	0	0
0	0	0	0	0	0	0
0	0	0	0	0	0	0
0	0	0	0	0	0	0
0	0	0	0	0	0	0
0	0	0	0	0	0	0
0	0	0	0	0	0	0
0	0	0	0	0	0	0
0	0	0	0	0	0	0
0	0	0	0	0	0	0
0	0	0	0	0	0	0
0	0	0	0	0	0	0
0	0	0	0	0	0	0
0	0	0	0	0	0	0
0	0	0	0	0	0	0
0	0	0	0	0	0	0
0	0	0	0	0	0	0
0	0	0	0	0	0	0
0	0	0	0	0	0	0
0	0	0	0	0	0	0
0	0	0	0	0	0	0
0	0	0	0	0	0	0
0	0	0	0	0	0	0
0	0	0	0	0	0	0
0	0	0	0	0	0	0
0	0	0	0	0	0	0
0	0	0	0	0	0	0
0	0	0	0	0	0	0
0	0	0	0	0	0	0
0	0	0	0	0	0	0
0	0	0	0	0	0	0
0	0	0	0	0	0	0
0	0	0	0	0	0	0
0	0	0	0	0	0	0
0	0	0	0	0	0	0
0	0	0	0	0	0	0
0	0	0	0	0	0	0
0	0	0	0	0	0	0
0	0	0	0	0	0	0
0	0	0	0	0	0	0
0	0	0	0	0	0	0
0	0	0	0	0	0	0
0	0	0	0	0	0	0
0	0	0	0	0	0	0
0	0	0	0	0	0	0
0	0	0	0	0	0	0
0	0	0	0	0	0	0
0	0	0	0	0	0	0
