# Supplementary material for: Influence of confinement on the spreading of bacterial populations
Source: PLoS Comput Biol. 2022 May 9;18(5):e1010063. doi: 10.1371/journal.pcbi.1010063 (PMC9119553; doi:10.1371/journal.pcbi.1010063)
Supplement: S2 File — This zip file contains the raw data used to make all the Figures. (ZIP) [file pcbi.1010063.s009.zip › Fig6/mediumPores_highSeed_noTaxis.mat_Fig6_bacteria.xlsx]

## Sheet: Sheet1
data_1	data_2	data_3	data_4	data_5	data_6	data_7
1	1	1	1	1	1	1
0.972655	0.972655	0.972655	0.972655	0.972655	0.972655	0.972655
0.895025	0.895025	0.895025	0.895025	0.895025	0.895025	0.895025
0.779165	0.779165	0.779165	0.779165	0.779165	0.779165	0.779165
0.641713	0.641713	0.641713	0.641713	0.641713	0.641713	0.641713
0.5	0.5	0.5	0.5	0.5	0.5	0.5
0.368567	0.368567	0.368567	0.368567	0.368567	0.368567	0.368567
0.257028	0.257028	0.257028	0.257028	0.257028	0.257028	0.257028
0.169576	0.17	0.17	0.17	0.17	0.17	0.17
0.105843	0.17	0.17	0.17	0.17	0.17	0.17
0.0625	0.17	0.17	0.17	0.17	0.17	0.17
0.0349152	0.17	0.17	0.17	0.17	0.17	0.17
0.018453	0.17	0.17	0.17	0.17	0.17	0.17
0.00922651	0.17	0.17	0.17	0.17	0.17	0.17
0.0043644	0.17	0.17	0.17	0.17	0.17	0.17
0.00195313	0.17	0.17	0.17	0.17	0.17	0.17
0.0008269	0.17	0.17	0.17	0.17	0.17	0.17
0.000331202	0.17	0.17	0.17	0.17	0.17	0.17
0.000125502	0.17	0.17	0.17	0.17	0.17	0.17
4.49911e-05	0.17	0.17	0.17	0.17	0.17	0.17
1.52588e-05	0.17	0.17	0.17	0.17	0.17	0.17
4.89588e-06	0.17	0.17	0.17	0.17	0.17	0.17
1.48614e-06	0.0969258	0.17	0.17	0.17	0.17	0.17
4.26781e-07	0.0376963	0.17	0.17	0.17	0.17	0.17
1.1595e-07	0.0234935	0.17	0.17	0.17	0.17	0.17
2.98023e-08	0.0169534	0.17	0.17	0.17	0.17	0.17
7.24684e-09	0.0130243	0.117424	0.17	0.17	0.17	0.17
1.66711e-09	0.010354	0.0615923	0.110548	0.115057	0.118074	0.120541
3.62827e-10	0.00840611	0.044984	0.0800789	0.08715	0.0914934	0.0948186
7.47052e-11	0.00691751	0.0361478	0.0665581	0.0720707	0.0759724	0.0791613
1.45519e-11	0.00574146	0.0301765	0.0590652	0.0631778	0.066203	0.0689006
2.68168e-12	0.00478888	0.0256985	0.0540857	0.0575041	0.0597054	0.0618461
4.67532e-13	0.00400206	0.0221547	0.0502682	0.053606	0.0551697	0.0568084
7.7114e-14	0.00334167	0.0192587	0.0470093	0.0507401	0.0518537	0.0530852
1.2033e-14	0.00277974	0.0168412	0.0440132	0.0485081	0.0493197	0.050241
1.77636e-15	0.00229573	0.0147926	0.0411357	0.0466883	0.0473033	0.0479973
2.48088e-16	0.00187837	0.013037	0.0383195	0.0451513	0.0456418	0.046173
3.27791e-17	0.00152293	0.0115192	0.0355579	0.0438175	0.0442332	0.0446488
4.09739e-18	0.00122378	0.0101974	0.03287	0.0426344	0.0430117	0.043345
4.84546e-19	0.000974851	0.00903957	0.0302828	0.041565	0.0419338	0.0422077
5.42101e-20	0.000769929	0.00802021	0.0278209	0.0405807	0.0409696	0.0412
5.73777e-21	0.000602981	0.00711885	0.0255017	0.0396571	0.0400978	0.0402955
5.74544e-22	0.000468331	0.00631877	0.0233348	0.0387719	0.0393028	0.0394753
5.44279e-23	0.000360785	0.00560617	0.0213229	0.0379029	0.0385726	0.0387255
4.87795e-24	0.000275701	0.00496954	0.019464	0.0370267	0.0378979	0.0380352
4.1359e-25	0.000209009	0.00439918	0.0177523	0.0361188	0.0372711	0.0373961
3.31758e-26	0.000157205	0.00388685	0.0161801	0.0351543	0.036686	0.0368015
2.51762e-27	0.000117322	0.00342551	0.0147386	0.0341099	0.0361374	0.036246
1.80749e-28	8.68835e-05	0.00300906	0.0134184	0.0329671	0.0356208	0.035725
1.22766e-29	6.38518e-05	0.0026322	0.0122104	0.0317164	0.0351321	0.0352349
7.88861e-31	4.65711e-05	0.00229026	0.0111054	0.0303591	0.0346678	0.0347723
4.79556e-32	3.37127e-05	0.00198123	0.0100949	0.0289086	0.0342241	0.0343346
2.75801e-33	2.42232e-05	0.00170431	0.00917089	0.0273874	0.0337974	0.0339195
1.50062e-34	1.72765e-05	0.00145813	0.00832583	0.0258233	0.0333841	0.0335247
7.72434e-36	1.22318e-05	0.0012409	0.00755285	0.0242449	0.0329797	0.0331487
3.76158e-37	8.59711e-06	0.00105056	0.00684561	0.0226783	0.0325792	0.0327897
1.733e-38	5.99885e-06	0.000884916	0.00619832	0.0211453	0.0321766	0.0324463
7.55339e-40	4.1558e-06	0.000741681	0.00560566	0.0196623	0.0317644	0.0321174
3.11461e-41	2.85847e-06	0.000618594	0.00506279	0.0182412	0.0313335	0.0318017
1.21502e-42	1.95218e-06	0.000513455	0.0045653	0.0168897	0.030873	0.0314983
4.48416e-44	1.32384e-06	0.000424168	0.00410915	0.0156119	0.0303698	0.031206
1.56565e-45	8.91439e-07	0.000348771	0.00369067	0.0144096	0.0298097	0.0309241
5.17164e-47	5.96084e-07	0.000285456	0.00330651	0.0132826	0.0291777	0.0306515
1.61614e-48	3.9582e-07	0.00023257	0.00295359	0.0122293	0.0284605	0.0303874
4.77799e-50	2.61022e-07	0.00018863	0.00262908	0.0112473	0.0276483	0.0301309
1.33638e-51	1.70946e-07	0.00015231	0.00233039	0.0103334	0.0267373	0.0298808
3.53617e-53	1.11188e-07	0.000122441	0.00205634	0.00948422	0.025731	0.0296361
8.85226e-55	7.18267e-08	9.79991e-05	0.00180667	0.00869614	0.0246406	0.0293953
2.09649e-56	4.60846e-08	7.80966e-05	0.00158069	0.00796547	0.0234829	0.0291568
4.69729e-58	2.93684e-08	6.19687e-05	0.00137738	0.00728852	0.0222785	0.0289184
9.95682e-60	1.85896e-08	4.89618e-05	0.00119551	0.00666173	0.0210487	0.0286776
1.99669e-61	1.16879e-08	3.85212e-05	0.00103368	0.00608163	0.0198135	0.028431
3.78809e-63	7.29949e-09	3.01796e-05	0.000890411	0.00554495	0.0185904	0.0281742
6.79902e-65	4.52841e-09	2.35456e-05	0.000764199	0.00504854	0.0173935	0.0279017
1.15449e-66	2.79067e-09	1.82937e-05	0.000653528	0.00458945	0.0162337	0.0276066
1.8546e-68	1.7084e-09	1.41546e-05	0.00055692	0.00416489	0.0151187	0.0272805
2.81858e-70	1.03896e-09	1.09071e-05	0.000472955	0.00377226	0.0140538	0.0269135
4.05253e-72	6.27695e-10	8.37037e-06	0.000400284	0.00340912	0.013042	0.0264946
5.51239e-74	3.76742e-10	6.39758e-06	0.000337644	0.00307318	0.0120848	0.0260123
7.09368e-76	2.24645e-10	4.87001e-06	0.000283867	0.00276231	0.0111826	0.025456
8.63617e-78	1.3308e-10	3.69229e-06	0.000237878	0.00247456	0.0103345	0.0248176
9.9469e-80	7.83257e-11	2.78819e-06	0.000198697	0.00220813	0.00953919	0.024093
1.08386e-81	4.58013e-11	2.09709e-06	0.000165442	0.00196299	0.00879484	0.0232836
1.11731e-83	2.66098e-11	1.57103e-06	0.000137319	0.00173876	0.00809929	0.0223963
1.08967e-85	1.53605e-11	1.17229e-06	0.000113621	0.0015348	0.00745022	0.0214433
1.00538e-87	8.80999e-12	8.71316e-07	9.37224e-05	0.00135022	0.00684517	0.02044
8.77579e-90	5.02067e-12	6.45077e-07	7.7072e-05	0.00118397	0.00628168	0.0194034
7.247e-92	2.84296e-12	4.75718e-07	6.31873e-05	0.00103493	0.00575727	0.0183503
5.66172e-94	1.5996e-12	3.49458e-07	5.1648e-05	0.00090187	0.00526955	0.0172961
4.18462e-96	8.94317e-13	2.55715e-07	4.20898e-05	0.00078357	0.00481616	0.0162539
2.92605e-98	4.96842e-13	1.86396e-07	3.41987e-05	0.000678799	0.00439484	0.0152344
1.93564e-100	2.74284e-13	1.35345e-07	2.77051e-05	0.000586357	0.00400344	0.0142456
1.21139e-102	1.50469e-13	9.78993e-08	2.23787e-05	0.000505086	0.0036399	0.0132937
7.17237e-105	8.20279e-14	7.05429e-08	1.80238e-05	0.000433884	0.00330227	0.0123825
4.01752e-107	4.44382e-14	5.06371e-08	1.44743e-05	0.000371713	0.00298868	0.0115147
2.12898e-109	2.39242e-14	3.62102e-08	1.15903e-05	0.000317604	0.0026974	0.0106915
1.06734e-111	1.28001e-14	2.57955e-08	9.25441e-06	0.000270661	0.00242678	0.00991327
5.06233e-114	6.80599e-15	1.83069e-08	7.36823e-06	0.000230062	0.00217562	0.00917952
2.27152e-116	3.5965e-15	1.29433e-08	5.84984e-06	0.000195055	0.00194388	0.00848934
9.64274e-119	1.8888e-15	9.11675e-09	4.63125e-06	0.000164959	0.00173125	0.0078414
3.87259e-121	9.85869e-16	6.39743e-09	3.65619e-06	0.00013916	0.00153712	0.0072341
1.47137e-123	5.1143e-16	4.47245e-09	2.87835e-06	0.000117108	0.00136071	0.00666566
5.2888e-126	2.63692e-16	3.11504e-09	2.25968e-06	9.831e-05	0.0012011	0.00613421
1.7985e-128	1.35132e-16	2.16155e-09	1.76906e-06	8.2331e-05	0.00105728	0.00563781
5.78606e-131	6.88297e-17	1.49435e-09	1.38113e-06	6.87847e-05	0.00092819	0.00517453
1.76105e-133	3.48468e-17	1.02927e-09	1.0753e-06	5.73312e-05	0.000812736	0.00474245
5.07083e-136	1.75357e-17	7.06321e-10	8.34896e-07	4.76729e-05	0.000709836	0.00433968
1.38135e-138	8.77142e-18	4.82917e-10	6.46463e-07	3.95493e-05	0.00061843	0.00396441
3.55996e-141	4.36122e-18	3.28962e-10	4.99194e-07	3.27343e-05	0.000537491	0.00361486
8.6797e-144	2.15549e-18	2.23267e-10	3.84426e-07	2.70314e-05	0.000466039	0.00328935
2.00208e-146	1.05899e-18	1.50978e-10	2.95242e-07	2.22712e-05	0.000403148	0.00298626
4.36895e-149	5.17201e-19	1.01722e-10	2.26136e-07	1.83077e-05	0.00034795	0.00270405
9.01964e-152	2.51102e-19	6.8286e-11	1.72738e-07	1.50157e-05	0.000299637	0.00244128
1.76165e-154	1.21193e-19	4.5674e-11	1.31595e-07	1.22881e-05	0.000257465	0.00219679
3.25512e-157	5.81497e-20	3.0439e-11	9.99829e-08	1.00336e-05	0.000220749	0.0019706
5.69026e-160	2.77377e-20	2.02124e-11	7.57618e-08	8.17461e-06	0.000188864	0.00176243
9.41055e-163	1.31539e-20	1.33733e-11	5.72554e-08	6.64536e-06	0.000161245	0.00157176
1.47237e-165	6.20166e-21	8.81636e-12	4.31546e-08	5.39036e-06	0.000137378	0.00139789
2.17938e-168	2.90697e-21	5.79132e-12	3.24402e-08	4.36282e-06	0.000116803	0.00123999
3.05189e-171	1.35476e-21	3.79058e-12	2.43216e-08	3.52349e-06	9.91084e-05	0.00109714
4.04317e-174	6.27737e-22	2.47217e-12	1.81866e-08	2.83948e-06	8.39251e-05	0.000968382
5.0675e-177	2.89201e-22	1.60655e-12	1.35634e-08	2.28332e-06	7.09265e-05	0.000852707
6.00872e-180	1.32476e-22	1.04031e-12	1.00888e-08	1.83216e-06	5.9823e-05	0.000749123
6.74043e-183	6.03389e-23	6.71246e-13	7.4847e-09	1.467e-06	5.03594e-05	0.000656651
7.15338e-186	2.73269e-23	4.31575e-13	5.53824e-09	1.17212e-06	4.23107e-05	0.000574339
7.18212e-189	1.23062e-23	2.76496e-13	4.08727e-09	9.34521e-07	3.54802e-05	0.000501276
6.822e-192	5.51073e-24	1.76516e-13	3.00859e-09	7.43511e-07	2.96958e-05	0.000436598
6.13039e-195	2.45388e-24	1.1229e-13	2.20884e-09	5.90295e-07	2.48074e-05	0.000379492
5.21173e-198	1.08659e-24	7.11813e-14	1.61747e-09	4.67668e-07	2.06848e-05	0.000329196
4.19173e-201	4.78472e-25	4.49636e-14	1.18136e-09	3.69738e-07	1.72152e-05	0.000285008
3.1895e-204	2.09524e-25	2.83028e-14	8.6061e-10	2.91705e-07	1.4301e-05	0.000246276
2.29599e-207	9.12443e-26	1.7753e-14	6.25329e-10	2.29661e-07	1.18583e-05	0.000212405
1.56363e-210	3.95169e-26	1.10967e-14	4.53202e-10	1.80438e-07	9.81477e-06	0.000182851
1.00743e-213	1.70206e-26	6.91188e-15	3.27611e-10	1.41471e-07	8.10864e-06	0.000157121
6.14067e-217	7.29101e-27	4.29025e-15	2.36216e-10	1.1069e-07	6.68696e-06	0.000134766
3.54106e-220	3.10623e-27	2.65372e-15	1.69882e-10	8.6428e-08	5.50461e-06	0.000115386
1.93183e-223	1.31619e-27	1.63575e-15	1.21864e-10	6.73451e-08	4.5232e-06	9.86186e-05
9.97058e-227	5.54697e-28	1.00478e-15	8.71953e-11	5.2368e-08	3.71013e-06	8.41408e-05
4.86845e-230	2.32515e-28	6.15062e-16	6.22306e-11	4.06384e-08	3.03781e-06	7.16646e-05
2.24894e-233	9.69423e-29	3.75201e-16	4.43006e-11	3.14717e-08	2.48292e-06	6.09343e-05
9.82841e-237	4.02025e-29	2.28091e-16	3.14566e-11	2.4323e-08	2.02582e-06	5.17231e-05
4.06356e-240	1.65836e-29	1.38184e-16	2.22798e-11	1.87599e-08	1.64997e-06	4.38309e-05
1.58945e-243	6.80452e-30	8.34274e-17	1.57403e-11	1.44399e-08	1.3415e-06	3.70814e-05
5.88173e-247	2.77728e-30	5.01959e-17	1.10921e-11	1.10921e-08	1.0888e-06	3.13197e-05
2.05911e-250	1.1276e-30	3.0098e-17	7.79688e-12	8.50333e-09	8.82175e-07	2.64101e-05
6.81983e-254	4.55419e-31	1.79854e-17	5.46679e-12	6.50559e-09	7.13524e-07	2.22342e-05
2.1369e-257	1.82977e-31	1.07107e-17	3.82341e-12	4.96717e-09	5.7612e-07	1.86885e-05
6.33451e-261	7.31342e-32	6.3567e-18	2.66734e-12	3.78494e-09	4.64378e-07	1.56832e-05
1.77647e-264	2.90798e-32	3.75981e-18	1.85616e-12	2.8783e-09	3.73668e-07	1.31403e-05
4.71327e-268	1.15032e-32	2.21628e-18	1.28844e-12	2.18446e-09	3.00164e-07	1.09925e-05
1.18305e-271	4.527e-33	1.30198e-18	8.92128e-13	1.65457e-09	2.40709e-07	9.18131e-06
2.80933e-275	1.77246e-33	7.62282e-19	6.16177e-13	1.25071e-09	1.92702e-07	7.65665e-06
6.31131e-279	6.90434e-34	4.44791e-19	4.24522e-13	9.4355e-10	1.54009e-07	6.37532e-06
1.34138e-282	2.67583e-34	2.58659e-19	2.91752e-13	7.10409e-10	1.22877e-07	5.30027e-06
2.69715e-286	1.0318e-34	1.49911e-19	2.00008e-13	5.33813e-10	9.78737e-08	4.39976e-06
5.13067e-290	3.95856e-35	8.65922e-20	1.36773e-13	4.00322e-10	7.78269e-08	3.64669e-06
9.23339e-294	1.51111e-35	4.98497e-20	9.32994e-14	2.99619e-10	6.17825e-08	3.01795e-06
1.57205e-297	5.73953e-36	2.86015e-20	6.34865e-14	2.23805e-10	4.89638e-08	2.49385e-06
2.53214e-301	2.16915e-36	1.63553e-20	4.30932e-14	1.66846e-10	3.874e-08	2.05767e-06
3.85858e-305	8.15727e-37	9.3213e-21	2.91786e-14	1.24138e-10	3.05999e-08	1.69525e-06
5.56268e-309	3.05245e-37	5.29472e-21	1.97083e-14	9.21801e-11	2.41302e-08	1.39458e-06
7.58681e-313	1.1366e-37	2.99752e-21	1.3279e-14	6.83152e-11	1.89967e-08	1.14554e-06
9.7893e-317	4.21146e-38	1.69135e-21	8.92505e-15	5.05296e-11	1.49307e-08	9.39588e-07
1.19416e-320	1.55286e-38	9.51181e-22	5.98399e-15	3.73013e-11	1.17156e-08	7.69528e-07
0	5.69784e-39	5.33152e-22	4.00226e-15	2.74822e-11	9.17763e-09	6.29325e-07
0	2.08055e-39	2.97852e-22	2.67027e-15	2.02083e-11	7.17767e-09	5.13914e-07
0	7.56038e-40	1.65849e-22	1.77723e-15	1.48307e-11	5.60432e-09	4.19057e-07
0	2.7341e-40	9.20433e-23	1.17997e-15	1.0863e-11	4.36869e-09	3.41214e-07
0	9.84004e-41	5.09142e-23	7.81517e-16	7.94125e-12	3.39992e-09	2.77428e-07
0	3.52452e-41	2.8071e-23	5.16354e-16	5.79409e-12	2.64165e-09	2.25242e-07
0	1.25641e-41	1.54258e-23	3.40329e-16	4.21928e-12	2.04916e-09	1.82609e-07
0	4.45759e-42	8.44919e-24	2.23767e-16	3.06655e-12	1.58697e-09	1.47833e-07
0	1.57403e-42	4.61275e-24	1.4677e-16	2.22444e-12	1.22703e-09	1.19509e-07
0	5.53191e-43	2.51006e-24	9.60344e-17	1.61047e-12	9.47189e-10	9.64737e-08
0	1.93507e-43	1.36142e-24	6.26851e-17	1.16371e-12	7.29987e-10	7.77678e-08
0	6.73729e-44	7.3601e-25	4.0818e-17	8.39265e-13	5.61682e-10	6.25999e-08
0	2.33479e-44	3.9661e-25	2.65149e-17	6.04112e-13	4.31484e-10	5.03191e-08
0	8.05362e-45	2.13026e-25	1.71823e-17	4.3401e-13	3.30932e-10	4.03904e-08
0	2.76518e-45	1.1405e-25	1.11077e-17	3.11205e-13	2.53404e-10	3.23751e-08
0	9.45043e-46	6.08625e-26	7.16347e-18	2.22721e-13	1.93726e-10	2.59139e-08
0	3.21502e-46	3.23745e-26	4.6087e-18	1.5909e-13	1.47865e-10	2.07131e-08
0	1.08874e-46	1.71654e-26	2.95795e-18	1.13421e-13	1.1268e-10	1.65329e-08
0	3.67016e-47	9.07211e-27	1.89392e-18	8.07069e-14	8.57303e-11	1.31779e-08
0	1.2316e-47	4.77931e-27	1.20974e-18	5.73191e-14	6.51217e-11	1.04891e-08
0	4.11421e-48	2.50974e-27	7.70879e-19	4.06311e-14	4.93882e-11	8.33725e-09
0	1.36817e-48	1.31372e-27	4.90051e-19	2.87469e-14	3.73962e-11	6.61768e-09
0	4.52942e-49	6.85465e-28	3.10785e-19	2.03e-14	2.8271e-11	5.24548e-09
0	1.49279e-49	3.56519e-28	1.96628e-19	1.43078e-14	2.13384e-11	4.15206e-09
0	4.89792e-50	1.8484e-28	1.24106e-19	1.00653e-14	1.60803e-11	3.28203e-09
0	1.5999e-50	9.5527e-29	7.8147e-20	7.06733e-15	1.20986e-11	2.59072e-09
0	5.20292e-51	4.92127e-29	4.90906e-20	4.95291e-15	9.08841e-12	2.04221e-09
0	1.68454e-51	2.52727e-29	3.07648e-20	3.46452e-15	6.81637e-12	1.60762e-09
0	5.43005e-52	1.29376e-29	1.92346e-20	2.41882e-15	5.10424e-12	1.26378e-09
0	1.74269e-52	6.60207e-30	1.19973e-20	1.68556e-15	3.81613e-12	9.92114e-10
0	5.56846e-53	3.35844e-30	7.46544e-21	1.17237e-15	2.84859e-12	7.77782e-10
0	1.77157e-53	1.70305e-30	4.63451e-21	8.13887e-16	2.123e-12	6.0892e-10
0	5.61171e-54	8.60903e-31	2.8703e-21	5.63957e-16	1.57975e-12	4.76069e-10
0	1.76991e-54	4.33827e-31	1.77349e-21	3.90041e-16	1.17366e-12	3.71696e-10
0	5.55821e-55	2.17931e-31	1.09322e-21	2.69252e-16	8.70592e-13	2.89811e-10
0	1.73801e-55	1.09135e-31	6.72307e-22	1.8552e-16	6.4477e-13	2.25658e-10
0	5.41136e-56	5.44821e-32	4.12485e-22	1.27587e-16	4.76775e-13	1.75468e-10
0	1.67768e-56	2.71138e-32	2.52482e-22	8.75811e-17	3.52e-13	1.36256e-10
0	5.17919e-57	1.34517e-32	1.54182e-22	6.00067e-17	2.59473e-13	1.05664e-10
0	1.59211e-57	6.65295e-33	9.39343e-23	4.10371e-17	1.90968e-13	8.18293e-11
0	4.8736e-58	3.28024e-33	5.70951e-23	2.80118e-17	1.40331e-13	6.32856e-11
0	1.48558e-58	1.61233e-33	3.46226e-23	1.90851e-17	1.0296e-13	4.88782e-11
0	4.50942e-59	7.90064e-34	2.09464e-23	1.29789e-17	7.54232e-14	3.77e-11
0	1.3631e-59	3.85951e-34	1.26429e-23	8.80994e-18	5.51653e-14	2.9039e-11
0	4.10322e-60	1.8796e-34	7.61335e-24	5.96896e-18	4.02857e-14	2.23378e-11
0	1.23003e-60	9.12567e-35	4.57399e-24	4.03661e-18	2.93739e-14	1.71599e-11
0	3.67205e-61	4.41706e-35	2.74162e-24	2.72475e-18	2.13844e-14	1.31646e-11
0	1.09171e-61	2.13144e-35	1.63951e-24	1.83583e-18	1.55439e-14	1.00859e-11
0	3.23238e-62	1.02538e-35	9.78167e-25	1.23461e-18	1.1281e-14	7.71696e-12
0	9.53135e-63	4.91785e-36	5.8225e-25	8.28751e-19	8.17458e-15	5.89651e-12
0	2.79905e-63	2.35149e-36	3.45782e-25	5.55283e-19	5.9144e-15	4.4995e-12
0	8.18652e-64	1.12096e-36	2.04877e-25	3.71365e-19	4.27252e-15	3.4289e-12
0	2.38464e-64	5.32751e-37	1.21111e-25	2.47905e-19	3.08168e-15	2.60955e-12
0	6.91815e-65	2.52431e-37	7.14291e-26	1.65184e-19	2.21932e-15	1.98335e-12
0	1.99896e-65	1.19247e-37	4.20308e-26	1.09862e-19	1.59582e-15	1.50541e-12
0	5.75272e-66	5.61623e-38	2.46754e-26	7.29341e-20	1.14572e-15	1.14113e-12
0	1.64893e-66	2.63715e-38	1.44532e-26	4.83295e-20	8.21307e-16	8.63849e-13
0	4.70754e-67	1.23459e-38	8.44631e-27	3.19665e-20	5.87847e-16	6.53078e-13
0	1.33862e-67	5.76242e-39	4.92467e-27	2.11048e-20	4.20103e-16	4.9308e-13
0	3.79137e-68	2.68157e-39	2.8648e-27	1.39081e-20	2.99765e-16	3.71788e-13
0	1.06959e-68	1.24416e-39	1.66273e-27	9.14869e-21	2.1357e-16	2.79962e-13
0	3.00557e-69	5.75531e-40	9.62845e-28	6.00695e-21	1.51927e-16	2.10537e-13
0	8.41255e-70	2.65441e-40	5.56292e-28	3.9369e-21	1.07911e-16	1.5812e-13
0	2.34545e-70	1.22062e-40	3.20672e-28	2.57549e-21	7.65296e-17	1.18596e-13
0	6.51372e-71	5.59632e-41	1.8443e-28	1.68179e-21	5.41915e-17	8.8835e-14
0	1.80194e-71	2.55823e-41	1.05832e-28	1.0962e-21	3.8315e-17	6.64547e-14
0	4.96554e-72	1.16599e-41	6.05921e-29	7.13211e-22	2.70486e-17	4.96474e-14
0	1.36305e-72	5.29873e-42	3.46124e-29	4.63184e-22	1.90659e-17	3.70422e-14
0	3.7272e-73	2.40088e-42	1.97272e-29	3.0026e-22	1.34187e-17	2.76011e-14
0	1.01527e-73	1.08466e-42	1.12181e-29	1.94291e-22	9.42977e-18	2.05394e-14
0	2.75498e-74	4.88589e-43	6.36486e-30	1.25492e-22	6.61656e-18	1.52644e-14
0	7.44723e-75	2.19444e-43	3.60314e-30	8.09085e-23	4.63556e-18	1.13293e-14
0	2.00547e-75	9.82733e-44	2.03515e-30	5.20694e-23	3.24275e-18	8.39765e-15
0	5.38008e-76	4.38816e-44	1.14692e-30	3.3449e-23	2.26499e-18	6.2165e-15
0	1.43786e-76	1.95374e-44	6.44902e-31	2.14486e-23	1.57965e-18	4.59585e-15
0	3.82831e-77	8.67341e-45	3.61809e-31	1.37286e-23	1.10001e-18	3.39328e-15
0	1.01546e-77	3.83933e-45	2.02531e-31	8.77143e-24	7.6485e-19	2.50212e-15
0	2.68343e-78	1.69459e-45	1.13118e-31	5.59409e-24	5.31005e-19	1.8426e-15
0	7.06469e-79	7.45798e-46	6.30378e-32	3.56127e-24	3.68099e-19	1.35515e-15
0	1.85301e-79	3.27285e-46	3.50509e-32	2.26306e-24	2.54786e-19	9.95358e-16
0	4.84225e-80	1.43213e-46	1.94459e-32	1.43551e-24	1.76088e-19	7.30141e-16
0	1.26069e-80	6.24878e-47	1.07644e-32	9.08938e-25	1.21515e-19	5.34897e-16
0	3.27013e-81	2.71871e-47	5.94542e-33	5.74488e-25	8.3729e-20	3.91355e-16
0	8.45129e-82	1.17948e-47	3.2765e-33	3.6245e-25	5.76061e-20	2.85962e-16
0	2.17614e-82	5.10243e-48	1.80166e-33	2.28263e-25	3.95738e-20	2.08681e-16
0	5.5829e-83	2.20104e-48	9.88489e-34	1.43497e-25	2.71452e-20	1.52088e-16
0	1.42708e-83	9.46774e-49	5.41139e-34	9.00476e-26	1.85921e-20	1.10699e-16
0	3.63461e-84	4.06099e-49	2.95586e-34	5.64058e-26	1.27148e-20	8.04699e-17
0	9.22341e-85	1.73696e-49	1.61101e-34	3.52695e-26	8.68243e-21	5.84199e-17
0	2.33214e-85	7.40832e-50	8.761e-35	2.20139e-26	5.92e-21	4.23573e-17
0	5.87559e-86	3.15083e-50	4.75391e-35	1.37158e-26	4.03043e-21	3.06715e-17
0	1.47499e-86	1.33632e-50	2.5739e-35	8.53039e-27	2.73988e-21	2.21811e-17
0	3.6895e-87	5.65164e-51	1.39052e-35	5.29594e-27	1.85978e-21	1.60203e-17
0	9.19591e-88	2.38354e-51	7.49558e-36	3.28204e-27	1.2605e-21	1.15558e-17
0	2.28389e-88	1.00243e-51	4.03163e-36	2.03035e-27	8.53057e-22	8.32471e-18
0	5.65214e-89	4.20412e-52	2.16374e-36	1.25379e-27	5.76453e-22	5.98937e-18
0	1.39384e-89	1.75827e-52	1.15871e-36	7.72876e-28	3.88957e-22	4.30363e-18
0	3.42514e-90	7.33312e-53	6.19152e-37	4.75579e-28	2.62056e-22	3.08839e-18
0	8.38715e-91	3.04991e-53	3.30118e-37	2.92122e-28	1.76294e-22	2.21346e-18
0	2.04657e-91	1.26497e-53	1.75628e-37	1.79117e-28	1.18423e-22	1.58436e-18
0	4.97643e-92	5.2321e-54	9.3233e-38	1.09633e-28	7.94312e-23	1.13261e-18
0	1.20585e-92	2.1581e-54	4.93856e-38	6.6985e-29	5.31985e-23	8.08633e-19
0	2.91178e-93	8.87714e-55	2.61028e-38	4.0855e-29	3.55765e-23	5.7659e-19
0	7.00674e-94	3.6415e-55	1.37667e-38	2.48741e-29	2.37565e-23	4.10607e-19
0	1.68024e-94	1.48969e-55	7.24484e-39	1.51176e-29	1.58401e-23	2.92033e-19
0	4.0154e-95	6.07748e-56	3.80441e-39	9.17172e-30	1.05461e-23	2.07435e-19
0	9.56294e-96	2.47266e-56	1.99345e-39	5.55463e-30	7.01103e-24	1.47157e-19
0	2.26968e-96	1.00328e-56	1.04228e-39	3.35811e-30	4.65404e-24	1.04261e-19
0	5.3685e-97	4.05973e-57	5.43781e-40	2.02662e-30	3.08486e-24	7.37755e-20
0	1.26549e-97	1.6383e-57	2.83092e-40	1.22091e-30	2.04174e-24	5.21373e-20
0	2.97297e-98	6.59343e-58	1.4706e-40	7.34237e-31	1.34935e-24	3.67988e-20
0	6.96063e-99	2.6464e-58	7.62302e-41	4.40784e-31	8.90447e-25	2.59397e-20
0	1.62419e-99	1.05932e-58	3.94299e-41	2.64152e-31	5.86748e-25	1.82619e-20
0	3.77714e-100	4.22892e-59	2.03513e-41	1.58024e-31	3.86061e-25	1.28402e-20
0	8.75444e-101	1.68369e-59	1.04816e-41	9.43694e-32	2.53642e-25	9.01677e-21
0	2.02226e-101	6.68546e-60	5.38682e-42	5.62575e-32	1.66398e-25	6.32379e-21
0	4.65581e-102	2.6475e-60	2.76253e-42	3.34789e-32	1.09002e-25	4.42949e-21
0	1.06833e-102	1.04564e-60	1.41369e-42	1.98886e-32	7.12993e-26	3.0987e-21
0	2.44327e-103	4.11875e-61	7.21896e-43	1.17945e-32	4.65692e-26	2.16499e-21
0	5.56927e-104	1.61806e-61	3.67849e-43	6.98233e-33	3.03721e-26	1.51071e-21
0	1.26529e-104	6.33971e-62	1.87042e-43	4.12633e-33	1.97795e-26	1.05283e-21
0	2.86517e-105	2.47738e-62	9.4904e-44	2.43429e-33	1.28623e-26	7.32805e-22
0	6.4667e-106	9.65532e-63	4.80516e-44	1.4336e-33	8.35196e-27	5.09412e-22
0	1.45476e-106	3.75312e-63	2.42778e-44	8.42806e-34	5.41529e-27	3.53673e-22
0	3.26198e-107	1.45504e-63	1.22403e-44	4.94624e-34	3.50607e-27	2.45237e-22
0	7.29047e-108	5.62617e-64	6.15821e-45	2.89781e-34	2.26666e-27	1.69834e-22
0	1.62412e-108	2.16975e-64	3.09171e-45	1.69478e-34	1.46325e-27	1.17467e-22
0	3.60639e-109	8.34584e-65	1.54891e-45	9.89473e-35	9.43225e-28	8.11443e-23
0	7.98222e-110	3.2018e-65	7.74351e-46	5.76693e-35	6.07129e-28	5.59829e-23
0	1.76106e-110	1.22513e-65	3.86309e-46	3.35533e-35	3.90224e-28	3.85751e-23
0	3.87284e-111	4.67565e-66	1.92317e-46	1.94884e-35	2.50446e-28	2.65468e-23
0	8.48969e-112	1.7798e-66	9.55408e-47	1.12998e-35	1.60503e-28	1.82462e-23
0	1.85509e-112	6.75728e-67	4.7364e-47	6.54056e-36	1.02712e-28	1.25253e-23
0	4.04069e-113	2.55887e-67	2.34314e-47	3.77931e-36	6.56343e-29	8.58734e-24
0	8.77332e-114	9.665e-68	1.15675e-47	2.18003e-36	4.18802e-29	5.8801e-24
0	1.89887e-114	3.64112e-68	5.69863e-48	1.25536e-36	2.66843e-29	4.02131e-24
0	4.09688e-115	1.3682e-68	2.80154e-48	7.2165e-37	1.69776e-29	2.74667e-24
0	8.81134e-116	5.128e-69	1.37441e-48	4.14134e-37	1.07861e-29	1.87371e-24
0	1.88914e-116	1.91705e-69	6.7287e-49	2.37253e-37	6.84269e-30	1.2766e-24
0	4.03761e-117	7.14834e-70	3.28732e-49	1.35687e-37	4.33471e-30	8.68686e-25
0	8.60253e-118	2.65869e-70	1.6027e-49	7.74679e-38	2.74199e-30	5.90378e-25
0	1.82714e-118	9.86332e-71	7.79758e-50	4.41533e-38	1.73199e-30	4.00733e-25
0	3.86873e-119	3.64983e-71	3.78589e-50	2.51225e-38	1.09244e-30	2.71668e-25
0	8.16612e-120	1.34716e-71	1.83433e-50	1.42699e-38	6.88055e-31	1.83942e-25
0	1.71838e-120	4.95981e-72	8.86926e-51	8.09172e-39	4.32736e-31	1.24389e-25
0	3.60481e-121	1.82143e-72	4.27959e-51	4.58057e-39	2.71768e-31	8.4012e-26
0	7.53891e-122	6.67208e-73	2.06073e-51	2.58857e-39	1.70431e-31	5.6671e-26
0	1.57182e-122	2.4379e-73	9.90249e-52	1.46036e-39	1.06727e-31	3.81804e-26
0	3.26712e-123	8.88544e-74	4.7487e-52	8.22479e-40	6.67382e-32	2.5691e-26
0	6.7702e-124	3.23036e-74	2.27255e-52	4.62436e-40	4.16727e-32	1.72656e-26
0	1.39867e-124	1.17148e-74	1.08533e-52	2.59562e-40	2.5984e-32	1.15889e-26
0	2.88078e-125	4.23772e-75	5.17271e-53	1.45444e-40	1.61785e-32	7.76898e-27
0	5.91546e-126	1.52913e-75	2.46029e-53	8.13608e-41	1.00588e-32	5.20173e-27
0	1.21103e-126	5.50397e-76	1.1678e-53	4.5436e-41	6.24502e-33	3.47851e-27
0	2.4718e-127	1.97618e-76	5.53173e-54	2.53309e-41	3.87168e-33	2.32328e-27
0	5.02996e-128	7.07784e-77	2.61499e-54	1.40983e-41	2.39687e-33	1.54978e-27
0	1.0205e-128	2.5287e-77	1.23365e-54	7.83344e-42	1.48173e-33	1.03253e-27
0	2.06427e-129	9.01201e-78	5.8081e-55	4.34516e-42	9.14685e-34	6.87067e-28
0	4.16314e-130	3.20386e-78	2.72893e-55	2.40617e-42	5.63839e-34	4.56624e-28
0	8.37115e-131	1.1362e-78	1.27959e-55	1.3302e-42	3.47072e-34	3.03097e-28
0	1.67826e-131	4.01949e-79	5.9878e-56	7.34139e-43	2.13336e-34	2.00941e-28
0	3.35467e-132	1.41847e-79	2.79631e-56	4.04492e-43	1.30946e-34	1.33051e-28
0	6.68587e-133	4.9935e-80	1.30325e-56	2.22491e-43	8.02603e-35	8.79903e-29
0	1.32858e-133	1.7536e-80	6.06166e-57	1.22176e-43	4.91238e-35	5.81186e-29
0	2.63234e-134	6.14319e-81	2.81372e-57	6.69782e-44	3.00238e-35	3.83408e-29
0	5.20024e-135	2.14685e-81	1.30345e-57	3.66567e-44	1.83241e-35	2.52623e-29
0	1.02432e-135	7.48433e-82	6.02611e-58	2.00284e-44	1.11677e-35	1.66245e-29
0	2.01179e-136	2.60286e-82	2.78039e-58	1.09248e-44	6.79654e-36	1.09268e-29
0	3.93974e-137	9.03022e-83	1.28028e-58	5.9492e-45	4.13045e-36	7.17304e-30
0	7.69296e-138	3.12533e-83	5.88347e-59	3.23428e-45	2.50663e-36	4.70305e-30
0	1.49783e-138	1.07906e-83	2.69832e-59	1.75539e-45	1.51904e-36	3.07981e-30
0	2.90791e-139	3.71664e-84	1.23505e-59	9.51142e-46	9.19252e-37	2.01435e-30
0	5.62921e-140	1.27706e-84	5.64172e-60	5.14511e-46	5.55502e-37	1.31587e-30
0	1.0866e-140	4.37756e-85	2.572e-60	2.77858e-46	3.35215e-37	8.58539e-31
0	2.09144e-141	1.49697e-85	1.17022e-60	1.49806e-46	2.01998e-37	5.59468e-31
0	4.01405e-142	5.10687e-86	5.31375e-61	8.06337e-47	1.21551e-37	3.64132e-31
0	7.68215e-143	1.73805e-86	2.40809e-61	4.33295e-47	7.30397e-38	2.36707e-31
0	1.46605e-143	5.90113e-87	1.08914e-61	2.32451e-47	4.38275e-38	1.53686e-31
0	2.78987e-144	1.99883e-87	4.91623e-62	1.24497e-47	2.62617e-38	9.96609e-32
0	5.29409e-145	6.75443e-88	2.21475e-62	6.65689e-48	1.57141e-38	6.45485e-32
0	1.00178e-145	2.27705e-88	9.95767e-63	3.55357e-48	9.38953e-39	4.17559e-32
0	1.89032e-146	7.65827e-89	4.46823e-63	1.89384e-48	5.60259e-39	2.69786e-32
0	3.55694e-147	2.5696e-89	2.00105e-63	1.00764e-48	3.33829e-39	1.74097e-32
0	6.67426e-148	8.60156e-90	8.94387e-64	5.35242e-49	1.98632e-39	1.12211e-32
0	1.24887e-148	2.87256e-90	3.9897e-64	2.83845e-49	1.18023e-39	7.22354e-33
0	2.33035e-149	9.57068e-91	1.77625e-64	1.50279e-49	7.00287e-40	4.64448e-33
0	4.33629e-150	3.18127e-91	7.89251e-65	7.94332e-50	4.14932e-40	2.9826e-33
0	8.04658e-151	1.05498e-91	3.50008e-65	4.19173e-50	2.4551e-40	1.91305e-33
0	1.48903e-151	3.49038e-92	1.54914e-65	2.20837e-50	1.45063e-40	1.22555e-33
0	2.74789e-152	1.15211e-92	6.84317e-66	1.16155e-50	8.55923e-41	7.84162e-34
0	5.05706e-153	3.79405e-93	3.01701e-66	6.09953e-51	5.04322e-41	5.01135e-34
0	9.28124e-154	1.24654e-93	1.32755e-66	3.19774e-51	2.96739e-41	3.19873e-34
0	1.69873e-154	4.08607e-94	5.83016e-67	1.67371e-51	1.74356e-41	2.03927e-34
0	3.10068e-155	1.33629e-94	2.55545e-67	8.74596e-52	1.02304e-41	1.29851e-34
0	5.64425e-156	4.36008e-95	1.11792e-67	4.56275e-52	5.99438e-42	8.25829e-35
0	1.02465e-156	1.41935e-95	4.88108e-68	2.37651e-52	3.50745e-42	5.24578e-35
0	1.85509e-157	4.60984e-96	2.12706e-68	1.23579e-52	2.04944e-42	3.32816e-35
0	3.34951e-158	1.49378e-96	9.25134e-69	6.41568e-53	1.19585e-42	2.10899e-35
0	6.03149e-159	4.82941e-97	4.01599e-69	3.32534e-53	6.96807e-43	1.33481e-35
0	1.08318e-159	1.55779e-97	1.73998e-69	1.72077e-53	4.05459e-43	8.43803e-36
0	1.94003e-160	5.0134e-98	7.52417e-70	8.89011e-54	2.35602e-43	5.32768e-36
0	3.46539e-161	1.60979e-98	3.24743e-70	4.5855e-54	1.36713e-43	3.35979e-36
0	6.17357e-162	5.15724e-99	1.3989e-70	2.36137e-54	7.92209e-44	2.11623e-36
0	1.09689e-162	1.64847e-99	6.01456e-71	1.21405e-54	4.58425e-44	1.33135e-36
0	1.94372e-163	5.25729e-100	2.581e-71	6.23174e-55	2.64909e-44	8.36557e-37
0	3.43519e-164	1.67287e-100	1.10546e-71	3.1936e-55	1.52871e-44	5.25023e-37
0	6.05506e-165	5.31106e-101	4.72573e-72	1.634e-55	8.80952e-45	3.29108e-37
0	1.06448e-165	1.68238e-101	2.01636e-72	8.34683e-56	5.06969e-45	2.06052e-37
0	1.86645e-166	5.31727e-102	8.58695e-73	4.25689e-56	2.91348e-45	1.28853e-37
0	3.264e-167	1.6768e-102	3.64993e-73	2.16753e-56	1.67203e-45	8.04806e-38
0	5.69306e-168	5.27594e-103	1.54848e-73	1.10189e-56	9.58246e-46	5.02073e-38
0	9.90388e-169	1.65633e-103	6.55698e-74	5.59265e-57	5.4842e-46	3.12839e-38
0	1.71843e-169	5.18833e-104	2.77128e-74	2.83399e-57	3.13439e-46	1.94695e-38
0	2.97389e-170	1.62158e-104	1.16905e-74	1.43378e-57	1.78894e-46	1.21024e-38
0	5.13324e-171	5.05692e-105	4.9223e-75	7.24222e-58	1.01963e-46	7.51389e-39
0	8.83754e-172	1.57351e-105	2.06863e-75	3.65229e-58	5.80351e-47	4.65951e-39
0	1.51757e-172	4.88528e-106	8.67722e-76	1.83893e-58	3.29872e-47	2.886e-39
0	2.59923e-173	1.51339e-106	3.63296e-76	9.24427e-59	1.87243e-47	1.78539e-39
0	4.44041e-174	4.67792e-107	1.51819e-76	4.63966e-59	1.06138e-47	1.1032e-39
0	7.56634e-175	1.44277e-107	6.3325e-77	2.32492e-59	6.00814e-48	6.80853e-40
0	1.28599e-175	4.44005e-108	2.6364e-77	1.16316e-59	3.39638e-48	4.19698e-40
0	2.1801e-176	1.3634e-108	1.09556e-77	5.81002e-60	1.91734e-48	2.58405e-40
0	3.68645e-177	4.17743e-109	4.54409e-78	2.89752e-60	1.08091e-48	1.58909e-40
0	6.21777e-178	1.27715e-109	1.88126e-78	1.44273e-60	6.08538e-49	9.76068e-41
0	1.04607e-178	3.8961e-110	7.77392e-79	7.17226e-61	3.42132e-49	5.98817e-41
0	1.75543e-179	1.18596e-110	3.20644e-79	3.5599e-61	1.92091e-49	3.66937e-41
0	2.93839e-180	3.60217e-111	1.32008e-79	1.76414e-61	1.07703e-49	2.24581e-41
0	4.90615e-181	1.09173e-111	5.42464e-80	8.72849e-62	6.03061e-50	1.3729e-41
0	8.17107e-182	3.30161e-112	2.22503e-80	4.31181e-62	3.37211e-50	8.3828e-42
0	1.35746e-182	9.96312e-113	9.10955e-81	2.12664e-62	1.88301e-50	5.11239e-42
0	2.24951e-183	3.00004e-113	3.72268e-81	1.04724e-62	1.05006e-50	3.11418e-42
0	3.71846e-184	9.01408e-114	1.51849e-81	5.14885e-63	5.84771e-51	1.89473e-42
0	6.13134e-185	2.7026e-114	6.18254e-82	2.5275e-63	3.25214e-51	1.15143e-42
0	1.00848e-185	8.08552e-115	2.5126e-82	1.23877e-63	1.80619e-51	6.98901e-43
0	1.65463e-186	2.41381e-115	1.01925e-82	6.06186e-64	1.00177e-51	4.23719e-43
0	2.70807e-187	7.19063e-116	4.12705e-83	2.96169e-64	5.54867e-52	2.56583e-43
0	4.42125e-188	2.13749e-116	1.66802e-83	1.44475e-64	3.06917e-52	1.5519e-43
0	7.20045e-189	6.34034e-117	6.72929e-84	7.03663e-65	1.69538e-52	9.37533e-44
0	1.16978e-189	1.87671e-117	2.70983e-84	3.42182e-65	9.35243e-53	5.65714e-44
0	1.89577e-190	5.54316e-118	1.08923e-84	1.66138e-65	5.15225e-53	3.40954e-44
0	3.0648e-191	1.63379e-118	4.37027e-85	8.05386e-66	2.83455e-53	2.05249e-44
0	4.94263e-192	4.80523e-119	1.75026e-85	3.89816e-66	1.55735e-53	1.23412e-44
0	7.9516e-193	1.41031e-119	6.99695e-86	1.88382e-66	8.54484e-54	7.41171e-45
0	1.27613e-193	4.13044e-120	2.79206e-86	9.08952e-67	4.68206e-54	4.44601e-45
0	2.04305e-194	1.20715e-120	1.11212e-86	4.37892e-67	2.56204e-54	2.66386e-45
0	3.26297e-195	3.52059e-121	4.42174e-87	2.10628e-67	1.40008e-54	1.59419e-45
0	5.19873e-196	1.0246e-121	1.75488e-87	1.01156e-67	7.64073e-55	9.5293e-46
0	8.26292e-197	2.97568e-122	6.95211e-88	4.85058e-68	4.16423e-55	5.68946e-46
0	1.31016e-197	8.62394e-123	2.74917e-88	2.32232e-68	2.26649e-55	3.3929e-46
0	2.0724e-198	2.49413e-123	1.08519e-88	1.11014e-68	1.23194e-55	2.02098e-46
0	3.27026e-199	7.19822e-124	4.27587e-89	5.29858e-69	6.6872e-56	1.20238e-46
0	5.14816e-200	2.07313e-124	1.68176e-89	2.52505e-69	3.62508e-56	7.14523e-47
0	8.08511e-201	5.95835e-125	6.60273e-90	1.20146e-69	1.96251e-56	4.24112e-47
0	1.26674e-201	1.70893e-125	2.58764e-90	5.70796e-70	1.06102e-56	2.51441e-47
0	1.97995e-202	4.89127e-126	1.01229e-90	2.70758e-70	5.72872e-57	1.48896e-47
0	3.08741e-203	1.39708e-126	3.95306e-91	1.28237e-70	3.08896e-57	8.80693e-48
0	4.80294e-204	3.9822e-127	1.54093e-91	6.06422e-71	1.66336e-57	5.20305e-48
0	7.45409e-205	1.13274e-127	5.99596e-92	2.86332e-71	8.94508e-58	3.07032e-48
0	1.15414e-205	3.21546e-128	2.32895e-92	1.34989e-71	4.804e-58	1.80968e-48
0	1.78281e-206	9.10888e-129	9.03003e-93	6.35418e-72	2.57658e-58	1.06541e-48
0	2.74745e-207	2.57511e-129	3.495e-93	2.98645e-72	1.38009e-58	6.26501e-49
0	4.22416e-208	7.26502e-130	1.35031e-93	1.40148e-72	7.38236e-59	3.67978e-49
0	6.47942e-209	2.04546e-130	5.20775e-94	6.56676e-73	3.94372e-59	2.15882e-49
0	9.91564e-210	5.74722e-131	2.00493e-94	3.07223e-73	2.10398e-59	1.26505e-49
0	1.51389e-210	1.61154e-131	7.70512e-95	1.43513e-73	1.12099e-59	7.40441e-50
0	2.30602e-211	4.50963e-132	2.95593e-95	6.69373e-74	5.96464e-60	4.32883e-50
0	3.50449e-212	1.25938e-132	1.13199e-95	3.11733e-74	3.16952e-60	2.52782e-50
0	5.31353e-213	3.50991e-133	4.32739e-96	1.44956e-74	1.68201e-60	1.4744e-50
0	8.03786e-214	9.76237e-134	1.65138e-96	6.73019e-75	8.91437e-61	8.58981e-51
0	1.21311e-214	2.7098e-134	6.29078e-97	3.12004e-75	4.71822e-61	4.99859e-51
0	1.82667e-215	7.5066e-135	2.39222e-97	1.44422e-75	2.49398e-61	2.90541e-51
0	2.74427e-216	2.07527e-135	9.08105e-98	6.67492e-76	1.31654e-61	1.6868e-51
0	4.11341e-217	5.72577e-136	3.44122e-98	3.08036e-76	6.94073e-62	9.78181e-52
0	6.15156e-218	1.5766e-136	1.30176e-98	1.41938e-76	3.65429e-62	5.66593e-52
0	9.17867e-219	4.33251e-137	4.91575e-99	6.53043e-77	1.92145e-62	3.27809e-52
0	1.36643e-219	1.1882e-137	1.85307e-99	3.00004e-77	1.00899e-62	1.89439e-52
0	2.02961e-220	3.25216e-138	6.97334e-100	1.37612e-77	5.29141e-63	1.09349e-52
0	3.00783e-221	8.88358e-139	2.61959e-100	6.30277e-78	2.77132e-63	6.30465e-53
0	4.44748e-222	2.42181e-139	9.82367e-101	2.88238e-78	1.44954e-63	3.63082e-53
0	6.56139e-223	6.58918e-140	3.67757e-101	1.31619e-78	7.57195e-64	2.08857e-53
0	9.65833e-224	1.7892e-140	1.37435e-101	6.00112e-79	3.95016e-64	1.20003e-53
0	1.41851e-224	4.84874e-141	5.12721e-102	2.73208e-79	2.05804e-64	6.88708e-54
0	2.07871e-225	1.31141e-141	1.90948e-102	1.24195e-79	1.07084e-64	3.94801e-54
0	3.03936e-226	3.53992e-142	7.09908e-103	5.63718e-80	5.56452e-65	2.26059e-54
0	4.43407e-227	9.53657e-143	2.63476e-103	2.55488e-80	2.88777e-65	1.29291e-54
0	6.45441e-228	2.56411e-143	9.76187e-104	1.15619e-80	1.49669e-65	7.38606e-55
0	9.37446e-229	6.88063e-144	3.6106e-104	5.22441e-81	7.74703e-66	4.21463e-55
0	1.35854e-229	1.84276e-144	1.33316e-104	2.35721e-81	4.00472e-66	2.40219e-55
0	1.96445e-230	4.9256e-145	4.91404e-105	1.06196e-81	2.06749e-66	1.3676e-55
0	2.83432e-231	1.31402e-145	1.80823e-105	4.77722e-82	1.06598e-66	7.77699e-56
0	4.08038e-232	3.49861e-146	6.64243e-106	2.14582e-82	5.48897e-67	4.4174e-56
0	5.86134e-233	9.29704e-147	2.4359e-106	9.62424e-83	2.82272e-67	2.50625e-56
0	8.4012e-234	2.46575e-147	8.91767e-107	4.31016e-83	1.44971e-67	1.42032e-56
0	1.20153e-234	6.52697e-148	3.25915e-107	1.92742e-83	7.43585e-68	8.0399e-57
0	1.71466e-235	1.72438e-148	1.18911e-107	8.60626e-84	3.80906e-68	4.54589e-57
0	2.44161e-236	4.54687e-149	4.33111e-108	3.83715e-84	1.94868e-68	2.56739e-57
0	3.4692e-237	1.19661e-149	1.57486e-108	1.70829e-84	9.95642e-69	1.44833e-57
0	4.91856e-238	3.1431e-150	5.71674e-109	7.59401e-85	5.08046e-69	8.1611e-58
0	6.95834e-239	8.23997e-151	2.07168e-109	3.37085e-85	2.58906e-69	4.59341e-58
0	9.82277e-240	2.15605e-151	7.49483e-110	1.49405e-85	1.31771e-69	2.58241e-58
0	1.38365e-240	5.63066e-152	2.70688e-110	6.61231e-86	6.69787e-70	1.45018e-58
0	1.94482e-241	1.46766e-152	9.75992e-111	2.92214e-86	3.40012e-70	8.13438e-59
0	2.72773e-242	3.81825e-153	3.51312e-111	1.28946e-86	1.72382e-70	4.55756e-59
0	3.8176e-243	9.91453e-154	1.26244e-111	5.6817e-87	8.7283e-71	2.55063e-59
0	5.3315e-244	2.56952e-154	4.52895e-112	2.49983e-87	4.41376e-71	1.42583e-59
0	7.42985e-245	6.64669e-155	1.62203e-112	1.09826e-87	2.2291e-71	7.96153e-60
0	1.0332e-245	1.71607e-155	5.79953e-113	4.81796e-88	1.12433e-71	4.4405e-60
0	1.43372e-246	4.4222e-156	2.07015e-113	2.1105e-88	5.66367e-72	2.47385e-60
0	1.98527e-247	1.13742e-156	7.37711e-114	9.23151e-89	2.84935e-72	1.37665e-60
0	2.74319e-248	2.91998e-157	2.6245e-114	4.03204e-89	1.43165e-72	7.65214e-61
0	3.78244e-249	7.48204e-158	9.32147e-115	1.75851e-89	7.18409e-73	4.24864e-61
0	5.2044e-250	1.91356e-158	3.30522e-115	7.65824e-90	3.6004e-73	2.35627e-61
0	7.14585e-251	4.88479e-159	1.17002e-115	3.33028e-90	1.80208e-73	1.3053e-61
0	9.79091e-252	1.24461e-159	4.13495e-116	1.44611e-90	9.00829e-74	7.22275e-62
0	1.33869e-252	3.16524e-160	1.4589e-116	6.27032e-91	4.49734e-74	3.99214e-62
0	1.82653e-253	8.03465e-161	5.13882e-117	2.71486e-91	2.24241e-74	2.20404e-62
0	2.48694e-254	2.03571e-161	1.80711e-117	1.17375e-91	1.11666e-74	1.21546e-62
0	3.37907e-255	5.14816e-162	6.34437e-118	5.06725e-92	5.55357e-75	6.69537e-63
0	4.58166e-256	1.29951e-162	2.22371e-118	2.18445e-92	2.75849e-75	3.68399e-63
0	6.19935e-257	3.27415e-163	7.78129e-119	9.40333e-93	1.36841e-75	2.02476e-63
0	8.37081e-258	8.23399e-164	2.7184e-119	4.04198e-93	6.77972e-76	1.11158e-63
0	1.12795e-258	2.06689e-164	9.48115e-120	1.73492e-93	3.3547e-76	6.09561e-64
0	1.51675e-259	5.17868e-165	3.3014e-120	7.43599e-94	1.65785e-76	3.33893e-64
0	2.03535e-260	1.29514e-165	1.14769e-120	3.18253e-94	8.18249e-77	1.82687e-64
0	2.72566e-261	3.23307e-166	3.98327e-121	1.36013e-94	4.03343e-77	9.98442e-65
0	3.6426e-262	8.05584e-167	1.38021e-121	5.80447e-95	1.9857e-77	5.45066e-65
0	4.85803e-263	2.00359e-167	4.7747e-122	2.47356e-95	9.76347e-78	2.97228e-65
0	6.46574e-264	4.97401e-168	1.64906e-122	1.05259e-95	4.79452e-78	1.61898e-65
0	8.58794e-265	1.23256e-168	5.68621e-123	4.47271e-96	2.35145e-78	8.80864e-66
0	1.13834e-265	3.0487e-169	1.95751e-123	1.89785e-96	1.15181e-78	4.78729e-66
0	1.50582e-266	7.52709e-170	6.7279e-124	8.04138e-97	5.63475e-79	2.59887e-66
0	1.98788e-267	1.85501e-170	2.30862e-124	3.40235e-97	2.7531e-79	1.40927e-66
0	2.61894e-268	4.56323e-171	7.909e-125	1.4375e-97	1.34345e-79	7.63338e-67
0	3.44336e-269	1.12049e-171	2.70514e-125	6.06478e-98	6.54752e-80	4.13006e-67
0	4.51815e-270	2.74635e-172	9.23755e-126	2.55508e-98	3.18701e-80	2.23208e-67
0	5.91647e-271	6.71916e-173	3.14937e-126	1.07492e-98	1.54934e-80	1.20498e-67
0	7.73198e-272	1.64092e-173	1.07199e-126	4.51573e-99	7.52249e-81	6.49779e-68
0	1.00843e-272	4.00012e-174	3.64303e-127	1.89436e-99	3.64781e-81	3.5e-68
0	1.31259e-273	9.73363e-175	1.23605e-127	7.93565e-100	1.76668e-81	1.88316e-68
0	1.70507e-274	2.36425e-175	4.18708e-128	3.3196e-100	8.54555e-82	1.0121e-68
0	2.21048e-275	5.73231e-176	1.4161e-128	1.38667e-100	4.12837e-82	5.43343e-69
0	2.86e-276	1.38735e-176	4.78166e-129	5.78424e-101	1.99192e-82	2.91369e-69
0	3.69301e-277	3.35167e-177	1.61202e-129	2.40938e-101	9.59897e-83	1.56074e-69
0	4.75916e-278	8.08274e-178	5.42589e-130	1.00219e-101	4.61991e-83	8.35096e-70
0	6.12096e-279	1.94571e-178	1.82339e-130	4.16277e-102	2.22075e-83	4.46334e-70
0	7.85685e-280	4.67545e-179	6.1178e-131	1.72664e-102	1.06617e-83	2.38288e-70
0	1.00651e-280	1.12148e-179	2.04937e-131	7.15172e-103	5.11221e-84	1.27076e-70
0	1.28686e-281	2.68527e-180	6.85422e-132	2.95806e-103	2.44823e-84	6.76929e-71
0	1.64207e-282	6.41818e-181	2.28879e-132	1.22178e-103	1.17099e-84	3.60199e-71
0	2.0912e-283	1.53131e-181	7.63075e-133	5.03931e-104	5.59392e-85	1.91453e-71
0	2.65795e-284	3.64709e-182	2.54004e-133	2.07557e-104	2.66894e-85	1.01648e-71
0	3.3717e-285	8.67081e-183	8.44169e-134	8.53684e-105	1.27181e-85	5.39089e-72
0	4.26875e-286	2.05781e-183	2.80113e-134	3.50629e-105	6.05294e-86	2.85588e-72
0	5.39393e-287	4.8751e-184	9.28008e-135	1.43811e-105	2.87721e-86	1.51127e-72
0	6.80244e-288	1.15292e-184	3.06964e-135	5.89016e-106	1.36597e-86	7.98846e-73
0	8.56207e-289	2.72174e-185	1.01377e-135	2.40911e-106	6.47695e-87	4.218e-73
0	1.0756e-289	6.41406e-186	3.34281e-136	9.8397e-107	3.06735e-87	2.2247e-73
0	1.34859e-290	1.50889e-186	1.10053e-136	4.0133e-107	1.45084e-87	1.17209e-73
0	1.6876e-291	3.54341e-187	3.61754e-137	1.63462e-107	6.85393e-88	6.16835e-74
0	2.10776e-292	8.30664e-188	1.18726e-137	6.64856e-108	3.23388e-88	3.24266e-74
0	2.62746e-293	1.94389e-188	3.89044e-138	2.70045e-108	1.52396e-88	1.70277e-74
0	3.269e-294	4.54109e-189	1.27285e-138	1.09532e-108	7.17276e-89	8.93172e-75
0	4.05938e-295	1.05899e-189	4.15791e-139	4.43654e-109	3.37182e-89	4.6799e-75
0	5.03122e-296	2.4653e-190	1.35612e-139	1.79451e-109	1.5831e-89	2.44942e-75
0	6.22379e-297	5.72919e-191	4.4162e-140	7.24849e-110	7.42369e-90	1.2806e-75
0	7.68436e-298	1.32912e-191	1.4359e-140	2.92381e-110	3.47694e-90	6.68785e-76
0	9.46962e-299	3.07811e-192	4.66151e-141	1.17774e-110	1.62645e-90	3.48888e-76
0	1.16474e-299	7.11627e-193	1.51097e-141	4.73753e-111	7.59893e-91	1.81807e-76
0	1.42989e-300	1.64237e-193	4.89008e-142	1.90308e-111	3.54594e-91	9.46365e-77
0	1.75208e-301	3.78394e-194	1.58017e-142	7.63417e-112	1.65264e-91	4.92077e-77
0	2.1428e-302	8.70298e-195	5.09826e-143	3.05824e-112	7.693e-92	2.55584e-77
0	2.6157e-303	1.99824e-195	1.64237e-143	1.22344e-112	3.57668e-92	1.32605e-77
0	3.18695e-304	4.58016e-196	5.28266e-144	4.88764e-113	1.66087e-92	6.87248e-78
0	3.87566e-305	1.04802e-196	1.69655e-144	1.94993e-113	7.703e-93	3.55789e-78
0	4.70434e-306	2.39397e-197	5.44018e-145	7.76865e-114	3.56824e-93	1.83992e-78
0	5.69952e-307	5.45913e-198	1.74179e-145	3.09085e-114	1.6509e-93	9.5046e-79
0	6.89229e-308	1.24277e-198	5.56817e-146	1.22805e-114	7.62881e-94	4.90451e-79
0	8.31911e-309	2.82433e-199	1.77732e-146	4.87259e-115	3.52099e-94	2.52805e-79
0	1.00226e-309	6.40772e-200	5.66442e-147	1.93069e-115	1.6231e-94	1.30168e-79
0	1.20524e-310	1.45129e-200	1.80253e-147	7.63964e-116	7.47304e-95	6.69498e-80
0	1.44664e-311	3.28148e-201	5.72728e-148	3.01885e-116	3.43655e-95	3.43973e-80
0	1.73316e-312	7.40713e-202	1.817e-148	1.1913e-116	1.57841e-95	1.76534e-80
0	2.07259e-313	1.66915e-202	5.75571e-149	4.69471e-117	7.2409e-96	9.05027e-81
0	2.47391e-314	3.755e-203	1.82048e-149	1.8476e-117	3.31771e-96	4.63473e-81
0	2.94749e-315	8.43319e-204	5.74928e-150	7.26136e-118	1.5183e-96	2.37092e-81
0	3.50524e-316	1.89079e-204	1.81294e-150	2.84996e-118	6.93991e-97	1.21155e-81
0	4.16053e-317	4.23219e-205	5.70818e-151	1.11705e-118	3.16828e-97	6.18435e-82
0	4.92577e-318	9.45712e-206	1.79455e-151	4.3724e-119	1.44467e-97	3.1534e-82
0	5.78373e-319	2.10972e-206	5.63324e-152	1.70915e-119	6.57949e-98	1.60618e-82
0	6.48165e-320	4.69856e-207	1.76566e-152	6.67196e-120	2.99289e-98	8.17225e-83
0	0	1.04467e-207	5.52589e-153	2.60101e-120	1.35977e-98	4.15356e-83
0	0	2.31884e-208	1.72681e-153	1.01262e-120	6.17048e-99	2.10878e-83
0	0	5.13852e-209	5.38809e-154	3.937e-121	2.79672e-99	1.06948e-83
0	0	1.1368e-209	1.67871e-154	1.52863e-121	1.26607e-99	5.41813e-84
0	0	2.51078e-210	5.22232e-155	5.92726e-122	5.72459e-100	2.74194e-84
0	0	5.53621e-211	1.6222e-155	2.29522e-122	2.5853e-100	1.38611e-84
0	0	1.2187e-211	5.03147e-156	8.87589e-123	1.16615e-100	6.99962e-85
0	0	2.67834e-212	1.55825e-156	3.42783e-123	5.25389e-101	3.53088e-85
0	0	5.87648e-213	4.81875e-157	1.32204e-123	2.36421e-101	1.7792e-85
0	0	1.28722e-213	1.48794e-157	5.09203e-124	1.06261e-101	8.95577e-86
0	0	2.81497e-214	4.58763e-158	1.95865e-124	4.77023e-102	4.50313e-86
0	0	6.14583e-215	1.41237e-158	7.52392e-125	2.13888e-102	2.26184e-86
0	0	1.3396e-215	4.34174e-159	2.88637e-125	9.57894e-103	1.13486e-86
0	0	2.91513e-216	1.33271e-159	1.10582e-125	4.28479e-103	5.68801e-87
0	0	6.3333e-217	4.08475e-160	4.23094e-126	1.91436e-103	2.84782e-87
0	0	1.3737e-217	1.25013e-160	1.61664e-126	8.54284e-104	1.4243e-87
0	0	2.97473e-218	3.82034e-161	6.16899e-127	3.80771e-104	7.11587e-88
0	0	6.43122e-219	1.16576e-161	2.35093e-127	1.69515e-104	3.55132e-88
0	0	1.38814e-219	3.55204e-162	8.94723e-128	7.5377e-105	1.77047e-88
0	0	2.99136e-220	1.0807e-162	3.40067e-128	3.34775e-105	8.8171e-89
0	0	6.43575e-221	3.28321e-163	1.29082e-128	1.48509e-105	4.38631e-89
0	0	1.38237e-221	9.95987e-164	4.89321e-129	6.58016e-106	2.17977e-89
0	0	2.96449e-222	3.01698e-164	1.85246e-129	2.91211e-106	1.08208e-89
0	0	6.34707e-223	9.12547e-165	7.00377e-130	1.28725e-106	5.36598e-90
0	0	1.35674e-223	2.75615e-165	2.6445e-130	5.6834e-107	2.65813e-90
0	0	2.89547e-224	8.31224e-166	9.97204e-131	2.50633e-107	1.31535e-90
0	0	6.16941e-225	2.50322e-166	3.75538e-131	1.10397e-107	6.50201e-91
0	0	1.31241e-225	7.52746e-167	1.41239e-131	4.85695e-108	3.21065e-91
0	0	2.78741e-226	2.2603e-167	5.30499e-132	2.13431e-108	1.58372e-91
0	0	5.91067e-227	6.77722e-168	1.98997e-132	9.36787e-109	7.80373e-92
0	0	1.25135e-227	2.02912e-168	7.45487e-133	4.10689e-109	3.84121e-92
0	0	2.64499e-228	6.06645e-169	2.78911e-133	1.79836e-109	1.88875e-92
0	0	5.58187e-229	1.81106e-169	1.04214e-133	7.86552e-110	9.27728e-93
0	0	1.1761e-229	5.39887e-170	3.88882e-134	3.43613e-110	4.55207e-93
0	0	2.47409e-230	1.60711e-170	1.44925e-134	1.49935e-110	2.2312e-93
0	0	5.19636e-231	4.77708e-171	5.39392e-135	6.53472e-111	1.09248e-93
0	0	1.08967e-231	1.41793e-171	2.00494e-135	2.84474e-111	5.3435e-94
0	0	2.28139e-232	4.20262e-172	7.44273e-136	1.23695e-111	2.61085e-94
0	0	4.76893e-233	1.24383e-172	2.75931e-136	5.37219e-112	1.27433e-94
0	0	9.95303e-234	3.67604e-173	1.02166e-136	2.33047e-112	6.21334e-95
0	0	2.07398e-234	1.08487e-173	3.77787e-137	1.00979e-112	3.02629e-95
0	0	4.3149e-235	3.19705e-174	1.39517e-137	4.37029e-113	1.47245e-95
0	0	8.96302e-236	9.40811e-175	5.14571e-138	1.88923e-113	7.15672e-96
0	0	1.8589e-236	2.76461e-175	1.89541e-138	8.15741e-114	3.47482e-96
0	0	3.84925e-237	8.11235e-176	6.97268e-139	3.51816e-114	1.68537e-96
0	0	7.95823e-238	2.37706e-176	2.56175e-139	1.51556e-114	8.16586e-97
0	0	1.64278e-238	6.95529e-177	9.39971e-140	6.5212e-115	3.95234e-97
0	0	3.3858e-239	2.03223e-177	3.44456e-140	2.8027e-115	1.91096e-97
0	0	6.96735e-240	5.92944e-178	1.26065e-140	1.20316e-115	9.22988e-98
0	0	1.43152e-240	1.72758e-178	4.60784e-141	5.15901e-116	4.45334e-98
0	0	2.93665e-241	5.02629e-179	1.68207e-141	2.20957e-116	2.14645e-98
0	0	6.01497e-242	1.4603e-179	6.13243e-142	9.45246e-117	1.03348e-98
0	0	1.2301e-242	4.23665e-180	2.23288e-142	4.03907e-117	4.97088e-99
0	0	2.51174e-243	1.22741e-180	8.11977e-143	1.72391e-117	2.38842e-99
0	0	5.12081e-244	3.55096e-181	2.94894e-143	7.34934e-118	1.14639e-99
0	0	1.04239e-244	1.02586e-181	1.06963e-143	3.12954e-118	5.49675e-100
0	0	2.11862e-245	2.95952e-182	3.8748e-144	1.33111e-118	2.63285e-100
0	0	4.2994e-246	8.52595e-183	1.40188e-144	5.65516e-119	1.25978e-100
0	0	8.71153e-247	2.45276e-183	5.06547e-145	2.39981e-119	6.02158e-101
0	0	1.76244e-247	7.04625e-184	1.828e-145	1.01721e-119	2.87526e-101
0	0	3.56014e-248	2.02141e-184	6.58841e-146	4.30671e-120	1.37149e-101
0	0	7.18052e-249	5.79083e-185	2.37156e-146	1.8213e-120	6.53515e-102
0	0	1.44604e-249	1.65662e-185	8.52583e-147	7.69343e-121	3.11079e-102
0	0	2.90764e-250	4.73257e-186	3.06118e-147	3.24609e-121	1.47923e-102
0	0	5.83768e-251	1.3501e-186	1.09772e-147	1.36806e-121	7.02666e-103
0	0	1.17025e-251	3.84619e-187	3.9314e-148	5.75905e-122	3.33438e-103
0	0	2.34236e-252	1.09419e-187	1.40622e-148	2.42159e-122	1.58063e-103
0	0	4.68135e-253	3.10849e-188	5.02355e-149	1.01708e-122	7.48511e-104
0	0	9.34177e-254	8.8187e-189	1.79234e-149	4.26692e-123	3.54093e-104
0	0	1.86136e-254	2.49838e-189	6.38682e-150	1.78804e-123	1.67336e-104
0	0	3.70317e-255	7.06822e-190	2.27301e-150	7.48422e-124	7.89972e-105
0	0	7.35632e-256	1.99692e-190	8.0793e-151	3.12911e-124	3.72552e-105
0	0	1.45913e-256	5.63395e-191	2.86814e-151	1.30678e-124	1.75515e-105
0	0	2.88982e-257	1.58733e-191	1.01691e-151	5.45114e-125	8.26031e-106
0	0	5.71473e-258	4.46602e-192	3.60096e-152	2.27133e-125	3.88357e-106
0	0	1.12841e-258	1.25481e-192	1.27354e-152	9.45326e-126	1.82397e-106
0	0	2.22479e-259	3.52076e-193	4.49845e-153	3.92997e-126	8.55777e-107
0	0	4.37984e-260	9.86507e-194	1.58698e-153	1.63195e-126	4.01104e-107
0	0	8.6095e-261	2.76037e-194	5.59161e-154	6.76909e-127	1.87805e-107
0	0	1.68985e-261	7.71331e-195	1.96771e-154	2.80455e-127	8.78441e-108
0	0	3.31186e-262	2.15238e-195	6.91583e-155	1.16066e-127	4.10462e-108
0	0	6.48107e-263	5.99797e-196	2.42766e-155	4.79797e-128	1.91597e-108
0	0	1.26642e-263	1.66915e-196	8.51119e-156	1.98116e-128	8.93427e-109
0	0	2.47093e-264	4.6387e-197	2.98026e-156	8.17131e-129	4.16185e-109
0	0	4.81392e-265	1.28737e-197	1.04226e-156	3.36647e-129	1.93673e-109
0	0	9.36469e-266	3.56798e-198	3.64053e-157	1.38538e-129	9.00346e-110
0	0	1.81905e-266	9.87528e-199	1.27003e-157	5.69474e-130	4.18125e-110
0	0	3.52822e-267	2.72952e-199	4.4251e-158	2.33825e-130	1.93981e-110
0	0	6.8332e-268	7.53418e-200	1.53992e-158	9.59006e-131	8.99021e-111
0	0	1.32146e-268	2.07681e-200	5.35223e-159	3.92883e-131	4.16235e-111
0	0	2.55177e-269	5.71703e-201	1.85796e-159	1.60775e-131	1.92515e-111
0	0	4.9203e-270	1.57165e-201	6.44175e-160	6.57185e-132	8.89507e-112
0	0	9.47337e-271	4.31476e-202	2.23067e-160	2.68331e-132	4.10575e-112
0	0	1.82129e-271	1.18297e-202	7.71495e-161	1.09438e-132	1.89319e-112
0	0	3.49638e-272	3.23893e-203	2.665e-161	4.4584e-133	8.72078e-113
0	0	6.70228e-273	8.85621e-204	9.19449e-162	1.81428e-133	4.01306e-113
0	0	1.2829e-273	2.4183e-204	3.1683e-162	7.37474e-134	1.84483e-113
0	0	2.45204e-274	6.59463e-205	1.09041e-162	2.99436e-134	8.47219e-114
0	0	4.67984e-275	1.79592e-205	3.74823e-163	1.21445e-134	3.88683e-114
0	0	8.91872e-276	4.88431e-206	1.28685e-163	4.92004e-135	1.78138e-114
0	0	1.69724e-276	1.3266e-206	4.41267e-164	1.99102e-135	8.15601e-115
0	0	3.22517e-277	3.59827e-207	1.51127e-164	8.04824e-136	3.73044e-115
0	0	6.11973e-278	9.74696e-208	5.16959e-165	3.2497e-136	1.70453e-115
0	0	1.15953e-278	2.63673e-208	1.7662e-165	1.3107e-136	7.78054e-116
0	0	2.19385e-279	7.12334e-209	6.0269e-166	5.28059e-137	3.54795e-116
0	0	4.14481e-280	1.92187e-209	2.0541e-166	2.12511e-137	1.61624e-116
0	0	7.81943e-281	5.17831e-210	6.9923e-167	8.54275e-138	7.35528e-117
0	0	1.47306e-281	1.3934e-210	2.37735e-167	3.43032e-138	3.34391e-117
0	0	2.77103e-282	3.74445e-211	8.07305e-168	1.37591e-138	1.5187e-117
0	0	5.2052e-283	1.0049e-211	2.73815e-168	5.51275e-139	6.89056e-118
0	0	9.76364e-284	2.69332e-212	9.27579e-169	2.20631e-139	3.1232e-118
0	0	1.82879e-284	7.20902e-213	3.13848e-169	8.82034e-140	1.41419e-118
0	0	3.42054e-285	1.92705e-213	1.06063e-169	3.5223e-140	6.39709e-119
0	0	6.38858e-286	5.14441e-214	3.58001e-170	1.40504e-140	2.89082e-119
0	0	1.1915e-286	1.37154e-214	1.20693e-170	5.59853e-141	1.30504e-119
0	0	2.21904e-287	3.65181e-215	4.06401e-171	2.22834e-141	5.88561e-120
0	0	4.12686e-288	9.71042e-216	1.3668e-171	8.85957e-142	2.6517e-120
0	0	7.664e-289	2.57868e-216	4.59129e-172	3.51858e-142	1.1935e-120
0	0	1.42127e-289	6.83895e-217	1.54043e-172	1.39587e-142	5.36647e-121
0	0	2.63196e-290	1.81139e-217	5.16212e-173	5.53156e-143	2.41057e-121
0	0	4.86707e-291	4.79144e-218	1.7278e-173	2.18965e-143	1.08173e-121
0	0	8.98758e-292	1.26577e-218	5.77617e-174	8.65818e-144	4.84934e-122
0	0	1.65731e-292	3.33944e-219	1.92871e-174	3.41983e-144	2.17178e-122
0	0	3.05178e-293	8.79891e-220	6.4324e-175	1.3493e-144	9.7166e-123
0	0	5.61165e-294	2.31536e-220	2.1427e-175	5.31785e-145	4.34291e-123
0	0	1.03043e-294	6.08474e-221	7.12906e-176	2.09359e-145	1.93917e-123
0	0	1.88944e-295	1.59699e-221	2.36911e-176	8.23332e-146	8.65006e-124
0	0	3.45971e-296	4.186e-222	7.86359e-177	3.23433e-146	3.8547e-124
0	0	6.32612e-297	1.0958e-222	2.60699e-177	1.26918e-146	1.71606e-124
0	0	1.15512e-297	2.86486e-223	8.63262e-178	4.97494e-147	7.63205e-125
0	0	2.10625e-298	7.48021e-224	2.85516e-178	1.94797e-147	3.39094e-125
0	0	3.83519e-299	1.95057e-224	9.43197e-179	7.61913e-148	1.50511e-125
0	0	6.97362e-300	5.07985e-225	3.11215e-179	2.97685e-148	6.67403e-126
0	0	1.26627e-300	1.32123e-225	1.02566e-179	1.16182e-148	2.95649e-126
0	0	2.29608e-301	3.43201e-226	3.37624e-180	4.5295e-149	1.30839e-126
0	0	4.15763e-302	8.90346e-227	1.11007e-180	1.76397e-149	5.78452e-127
0	0	7.51801e-303	2.30681e-227	3.64547e-181	6.86222e-150	2.55487e-127
0	0	1.35756e-303	5.96907e-228	1.19576e-181	2.66666e-150	1.12731e-127
0	0	2.448e-304	1.54257e-228	3.91764e-182	1.03515e-150	4.9692e-128
0	0	4.40824e-305	3.98133e-229	1.28202e-182	4.01393e-151	2.18828e-128
0	0	7.9272e-306	1.02625e-229	4.19036e-183	1.55478e-151	9.62701e-129
0	0	1.42356e-306	2.64197e-230	1.36804e-183	6.01589e-152	4.2311e-129
0	0	2.5529e-307	6.79274e-231	4.46105e-184	2.32522e-152	1.85775e-129
0	0	4.57187e-308	1.74425e-231	1.453e-184	8.97762e-153	8.14881e-130
0	0	8.17632e-309	4.47322e-232	4.72699e-185	3.46252e-153	3.57088e-130
0	0	1.46025e-309	1.14572e-232	1.53602e-185	1.33401e-153	1.56325e-130
0	0	2.60435e-310	2.93079e-233	4.9854e-186	5.13402e-154	6.83687e-131
0	0	4.63852e-311	7.48756e-234	1.6162e-186	1.97375e-154	2.98717e-131
0	0	8.25021e-312	1.91049e-234	5.23341e-187	7.57986e-155	1.30388e-131
0	0	1.46541e-312	4.86855e-235	1.69265e-187	2.90781e-155	5.68576e-132
0	0	2.59932e-313	1.2391e-235	5.46819e-188	1.11431e-155	2.47694e-132
0	0	4.60436e-314	3.14964e-236	1.76447e-188	4.26564e-156	1.078e-132
0	0	8.14495e-315	7.99593e-237	5.68697e-189	1.63117e-156	4.68701e-133
0	0	1.43886e-315	2.02735e-237	1.83081e-189	6.23088e-157	2.03587e-133
0	0	2.53843e-316	5.13384e-238	5.88708e-190	2.37759e-157	8.83446e-134
0	0	4.47246e-317	1.2984e-238	1.89084e-190	9.06282e-158	3.82989e-134
0	0	7.87126e-318	3.27967e-239	6.06603e-191	3.45086e-158	1.65871e-134
0	0	1.38489e-318	8.27381e-240	1.9438e-191	1.31259e-158	7.17679e-135
0	0	2.43708e-319	2.08467e-240	6.22155e-192	4.98736e-159	3.10219e-135
0	0	4.58196e-320	5.24594e-241	1.98904e-192	1.893e-159	1.33962e-135
0	0	0	1.31846e-241	6.35164e-193	7.17747e-160	5.77932e-136
0	0	0	3.30953e-242	2.02595e-193	2.71851e-160	2.49085e-136
0	0	0	8.29705e-243	6.4546e-194	1.02856e-160	1.0725e-136
0	0	0	2.07749e-243	2.05405e-194	3.88752e-161	4.61346e-137
0	0	0	5.19535e-244	6.52911e-195	1.46776e-161	1.98259e-137
0	0	0	1.29762e-244	2.07299e-195	5.53577e-162	8.51179e-138
0	0	0	3.237e-245	6.5742e-196	2.08566e-162	3.6508e-138
0	0	0	8.06487e-246	2.08252e-196	7.84964e-163	1.56435e-138
0	0	0	2.00684e-246	6.5893e-197	2.95121e-163	6.69669e-139
0	0	0	4.98759e-247	2.08253e-197	1.10839e-163	2.86396e-139
0	0	0	1.23803e-247	6.57428e-198	4.15842e-164	1.22364e-139
0	0	0	3.06925e-248	2.07304e-198	1.5585e-164	5.22304e-140
0	0	0	7.59974e-249	6.52938e-199	5.83486e-165	2.22727e-140
0	0	0	1.87944e-249	2.05419e-199	2.18222e-165	9.48866e-141
0	0	0	4.64219e-250	6.45528e-200	8.15286e-166	4.03848e-141
0	0	0	1.1452e-250	2.02626e-200	3.04276e-166	1.71717e-141
0	0	0	2.82168e-251	6.35303e-201	1.13441e-166	7.29443e-142
0	0	0	6.94384e-252	1.98964e-201	4.22492e-167	3.09565e-142
0	0	0	1.7067e-252	6.22406e-202	1.57186e-167	1.31249e-142
0	0	0	4.18971e-253	1.94483e-202	5.8419e-168	5.55932e-143
0	0	0	1.02725e-253	6.0701e-203	2.16891e-168	2.35251e-143
0	0	0	2.51559e-254	1.89243e-203	8.04408e-169	9.94548e-144
0	0	0	6.15278e-255	5.89321e-204	2.98029e-169	4.20053e-144
0	0	0	1.50305e-255	1.83313e-204	1.10303e-169	1.77242e-144
0	0	0	3.66728e-256	5.69568e-205	4.07819e-170	7.47158e-145
0	0	0	8.93689e-257	1.7677e-205	1.50624e-170	3.14662e-145
0	0	0	2.1752e-257	5.48e-206	5.55739e-171	1.32392e-145
0	0	0	5.28793e-258	1.69693e-206	2.04831e-171	5.56498e-146
0	0	0	1.28394e-258	5.24879e-207	7.54175e-172	2.33696e-146
0	0	0	3.11368e-259	1.62169e-207	2.77394e-172	9.8045e-147
0	0	0	7.54187e-260	5.0048e-208	1.01923e-172	4.10947e-147
0	0	0	1.82456e-260	1.54284e-208	3.7411e-173	1.72081e-147
0	0	0	4.40871e-261	4.75079e-209	1.37176e-173	7.1989e-148
0	0	0	1.064e-261	1.46126e-209	5.02465e-174	3.00876e-148
0	0	0	2.56475e-262	4.48953e-210	1.8386e-174	1.2563e-148
0	0	0	6.17483e-263	1.37781e-210	6.72077e-175	5.24072e-149
0	0	0	1.48485e-263	4.22371e-211	2.45417e-175	2.18411e-149
0	0	0	3.5663e-264	1.29334e-211	8.95247e-176	9.09382e-150
0	0	0	8.55522e-265	3.95594e-212	3.26238e-176	3.78274e-150
0	0	0	2.04986e-265	1.20865e-212	1.18763e-176	1.57201e-150
0	0	0	4.90562e-266	3.68869e-213	4.31895e-177	6.5267e-151
0	0	0	1.17259e-266	1.1245e-213	1.56903e-177	2.70721e-151
0	0	0	2.79947e-267	3.42423e-214	5.69429e-178	1.12186e-151
0	0	0	6.67554e-268	1.04156e-214	2.06444e-178	4.64456e-152
0	0	0	1.58993e-268	3.16466e-215	7.47689e-179	1.92106e-152
0	0	0	3.78228e-269	9.6048e-216	2.70517e-179	7.93833e-153
0	0	0	8.98691e-270	2.91185e-216	9.77744e-180	3.27723e-153
0	0	0	2.1328e-270	8.81798e-217	3.5303e-180	1.35169e-153
0	0	0	5.05561e-271	2.66741e-217	1.27337e-180	5.56976e-154
0	0	0	1.19696e-271	8.05994e-218	4.58833e-181	2.29291e-154
0	0	0	2.83056e-272	2.43274e-218	1.65163e-181	9.43043e-155
0	0	0	6.68573e-273	7.33466e-219	5.9392e-182	3.87496e-155
0	0	0	1.57729e-273	2.20896e-219	2.13354e-182	1.59072e-155
0	0	0	3.71671e-274	6.64533e-220	7.65655e-183	6.52401e-156
0	0	0	8.74771e-275	1.99696e-220	2.74489e-183	2.67318e-156
0	0	0	2.05644e-275	5.9944e-221	9.83047e-184	1.09429e-156
0	0	0	4.82865e-276	1.7974e-221	3.51709e-184	4.47542e-157
0	0	0	1.13246e-276	5.38357e-222	1.25705e-184	1.82864e-157
0	0	0	2.65284e-277	1.61072e-222	4.48831e-185	7.46474e-158
0	0	0	6.20707e-278	4.81387e-223	1.60093e-185	3.04436e-158
0	0	0	1.45062e-278	1.43712e-223	5.70458e-186	1.24043e-158
0	0	0	3.38617e-279	4.28569e-224	2.03065e-186	5.04944e-159
0	0	0	7.89507e-280	1.27666e-224	7.2212e-187	2.05357e-159
0	0	0	1.83863e-280	3.79886e-225	2.56534e-187	8.34392e-160
0	0	0	4.27686e-281	1.12917e-225	9.10423e-188	3.38709e-160
0	0	0	9.93683e-282	3.35271e-226	3.22778e-188	1.37366e-160
0	0	0	2.30602e-282	9.94394e-227	1.14321e-188	5.5658e-161
0	0	0	5.34531e-283	2.94612e-227	4.04496e-189	2.25306e-161
0	0	0	1.23759e-283	8.71909e-228	1.42977e-189	9.11201e-162
0	0	0	2.86203e-284	2.57764e-228	5.0487e-190	3.68174e-162
0	0	0	6.61099e-285	7.61205e-229	1.78098e-190	1.48624e-162
0	0	0	1.5253e-285	2.2455e-229	6.27627e-191	5.99407e-163
0	0	0	3.51511e-286	6.61688e-230	2.20958e-191	2.4152e-163
0	0	0	8.09133e-287	1.94772e-230	7.77112e-192	9.72258e-164
0	0	0	1.86036e-287	5.72704e-231	2.73038e-192	3.91029e-164
0	0	0	4.27242e-288	1.68216e-231	9.5836e-193	1.57121e-164
0	0	0	9.80048e-289	4.93554e-232	3.36047e-193	6.30753e-165
0	0	0	2.24553e-289	1.44656e-232	1.17717e-193	2.52978e-165
0	0	0	5.13915e-290	4.23517e-233	4.1195e-194	1.01369e-165
0	0	0	1.1748e-290	1.23862e-233	1.44018e-194	4.05815e-166
0	0	0	2.68246e-291	3.61861e-234	5.02988e-195	1.62312e-166
0	0	0	6.11794e-292	1.05604e-234	1.75496e-195	6.48594e-167
0	0	0	1.39373e-292	3.07858e-235	6.11707e-196	2.58938e-167
0	0	0	3.17142e-293	8.96515e-236	2.13005e-196	1.03281e-167
0	0	0	7.20825e-294	2.60796e-236	7.40975e-197	4.1157e-168
0	0	0	1.63648e-294	7.57844e-237	2.57506e-197	1.63859e-168
0	0	0	3.71101e-295	2.19986e-237	8.94009e-198	6.51774e-169
0	0	0	8.40579e-296	6.37894e-238	3.10074e-198	2.59016e-169
0	0	0	1.90182e-296	1.84773e-238	1.07438e-198	1.02839e-169
0	0	0	4.29798e-297	5.34647e-239	3.71899e-199	4.07934e-170
0	0	0	9.70208e-298	1.54537e-239	1.28606e-199	1.61669e-170
0	0	0	2.18762e-298	4.46209e-240	4.44292e-200	6.40125e-171
0	0	0	4.92701e-299	1.28701e-240	1.53337e-200	2.53225e-171
0	0	0	1.10842e-299	3.70822e-241	5.28687e-201	1.00081e-171
0	0	0	2.49074e-300	1.06731e-241	1.82105e-201	3.95185e-172
0	0	0	5.59065e-301	3.06869e-242	6.2664e-202	1.55902e-172
0	0	0	1.25344e-301	8.81367e-243	2.15421e-202	6.14482e-173
0	0	0	2.80708e-302	2.52873e-243	7.39827e-203	2.41975e-173
0	0	0	6.27935e-303	7.24752e-244	2.53832e-203	9.51997e-174
0	0	0	1.40309e-303	2.075e-244	8.70036e-204	3.74202e-174
0	0	0	3.13158e-304	5.93457e-245	2.97922e-204	1.46954e-174
0	0	0	6.98158e-305	1.69552e-245	1.01916e-204	5.76585e-175
0	0	0	1.55473e-305	4.83905e-246	3.48302e-205	2.26022e-175
0	0	0	3.45834e-306	1.37962e-246	1.18917e-205	8.85203e-176
0	0	0	7.68409e-307	3.92921e-247	4.05612e-206	3.46371e-176
0	0	0	1.70541e-307	1.11788e-247	1.38214e-206	1.35409e-176
0	0	0	3.78077e-308	3.17707e-248	4.70512e-207	5.28884e-177
0	0	0	8.37229e-309	9.01998e-249	1.60017e-207	2.06386e-177
0	0	0	1.85192e-309	2.55817e-249	5.43671e-208	8.04649e-178
0	0	0	4.09181e-310	7.24769e-250	1.84538e-208	3.1343e-178
0	0	0	9.03072e-311	2.05124e-250	6.25766e-209	1.21978e-178
0	0	0	1.99088e-311	5.79935e-251	2.1199e-209	4.74278e-179
0	0	0	4.38414e-312	1.63791e-251	7.17462e-210	1.84243e-179
0	0	0	9.64361e-313	4.62112e-252	2.42583e-210	7.15086e-180
0	0	0	2.11891e-313	1.30243e-252	8.19408e-211	2.7729e-180
0	0	0	4.65052e-314	3.66697e-253	2.76516e-211	1.07428e-180
0	0	0	1.01955e-314	1.03136e-253	9.32221e-212	4.15828e-181
0	0	0	2.23273e-315	2.89775e-254	3.13977e-212	1.60812e-181
0	0	0	4.88416e-316	8.13322e-255	1.05647e-212	6.21343e-182
0	0	0	1.06731e-316	2.28041e-255	3.55138e-213	2.39859e-182
0	0	0	2.33043e-317	6.38727e-256	1.19266e-213	9.25103e-183
0	0	0	5.08899e-318	1.78718e-256	4.00147e-214	3.5648e-183
0	0	0	1.11583e-318	4.9954e-257	1.34123e-214	1.37243e-183
0	0	0	2.48777e-319	1.39484e-257	4.49125e-215	5.27909e-184
0	0	0	6.06811e-320	3.89073e-258	1.5025e-215	2.02879e-184
0	0	0	0	1.08415e-258	5.02163e-216	7.78984e-185
0	0	0	0	3.01788e-259	1.67671e-216	2.98835e-185
0	0	0	0	8.39201e-260	5.59311e-217	1.14537e-185
0	0	0	0	2.33122e-260	1.86394e-217	4.38604e-186
0	0	0	0	6.46927e-261	6.20576e-218	1.67808e-186
0	0	0	0	1.79342e-261	2.06415e-218	6.41454e-187
0	0	0	0	4.96662e-262	6.8592e-219	2.44981e-187
0	0	0	0	1.37403e-262	2.27714e-219	9.34784e-188
0	0	0	0	3.79741e-263	7.5525e-220	3.56373e-188
0	0	0	0	1.04842e-263	2.50252e-220	1.35741e-188
0	0	0	0	2.89159e-264	8.28417e-221	5.16576e-189
0	0	0	0	7.967e-265	2.73973e-221	1.96413e-189
0	0	0	0	2.19286e-265	9.05215e-222	7.46143e-190
0	0	0	0	6.02953e-266	2.98801e-222	2.83197e-190
0	0	0	0	1.65621e-266	9.85372e-223	1.07391e-190
0	0	0	0	4.54468e-267	3.24643e-223	4.0688e-191
0	0	0	0	1.24581e-267	1.06856e-223	1.54021e-191
0	0	0	0	3.41159e-268	3.51381e-224	5.82517e-192
0	0	0	0	9.333e-269	1.15438e-224	2.20117e-192
0	0	0	0	2.55062e-269	3.78883e-225	8.31028e-193
0	0	0	0	6.96355e-270	1.24237e-225	3.13469e-193
0	0	0	0	1.89922e-270	4.06992e-226	1.18138e-193
0	0	0	0	5.17465e-271	1.33202e-226	4.4484e-194
0	0	0	0	1.40847e-271	4.35536e-227	1.67353e-194
0	0	0	0	3.82979e-272	1.42275e-227	6.29047e-195
0	0	0	0	1.04032e-272	4.64327e-228	2.36238e-195
0	0	0	0	2.82304e-273	1.51394e-228	8.86411e-196
0	0	0	0	7.653e-274	4.93157e-229	3.32307e-196
0	0	0	0	2.07257e-274	1.60492e-229	1.24469e-196
0	0	0	0	5.60725e-275	5.2181e-230	4.65804e-197
0	0	0	0	1.5155e-275	1.69497e-230	1.74166e-197
0	0	0	0	4.09188e-276	5.50056e-231	6.50647e-198
0	0	0	0	1.10371e-276	1.78337e-231	2.42854e-198
0	0	0	0	2.97409e-277	5.77659e-232	9.05663e-199
0	0	0	0	8.00602e-278	1.86936e-232	3.37449e-199
0	0	0	0	2.15301e-278	6.04378e-233	1.25623e-199
0	0	0	0	5.78415e-279	1.95217e-233	4.67253e-200
0	0	0	0	1.55239e-279	6.29971e-234	1.73643e-200
0	0	0	0	4.16225e-280	2.03104e-234	6.44735e-201
0	0	0	0	1.11486e-280	6.542e-235	2.39182e-201
0	0	0	0	2.98321e-281	2.10522e-235	8.86537e-202
0	0	0	0	7.97468e-282	6.76831e-236	3.28313e-202
0	0	0	0	2.12966e-282	2.17399e-236	1.21479e-202
0	0	0	0	5.68168e-283	6.97641e-237	4.49094e-203
0	0	0	0	1.5143e-283	2.23667e-237	1.65881e-203
0	0	0	0	4.03196e-284	7.16422e-238	6.12178e-204
0	0	0	0	1.07248e-284	2.29262e-238	2.25727e-204
0	0	0	0	2.84993e-285	7.32982e-239	8.31595e-205
0	0	0	0	7.56567e-286	2.34127e-239	3.06101e-205
0	0	0	0	2.00647e-286	7.47148e-240	1.12575e-205
0	0	0	0	5.31604e-287	2.3821e-240	4.1366e-206
0	0	0	0	1.40707e-287	7.58775e-241	1.51869e-206
0	0	0	0	3.72061e-288	2.4147e-241	5.57083e-207
0	0	0	0	9.82845e-289	7.67738e-242	2.04172e-207
0	0	0	0	2.59375e-289	2.43872e-242	7.47648e-208
0	0	0	0	6.83825e-290	7.73945e-243	2.73542e-208
0	0	0	0	1.80109e-290	2.45391e-243	9.99947e-209
0	0	0	0	4.73912e-291	7.77333e-244	3.65221e-209
0	0	0	0	1.24576e-291	2.46012e-244	1.33279e-209
0	0	0	0	3.2715e-292	7.77866e-245	4.85952e-210
0	0	0	0	8.58287e-293	2.45729e-245	1.77032e-210
0	0	0	0	2.24954e-293	7.75546e-246	6.44373e-211
0	0	0	0	5.8902e-294	2.44546e-246	2.34342e-211
0	0	0	0	1.54078e-294	7.704e-247	8.51513e-212
0	0	0	0	4.02652e-295	2.42479e-247	3.09143e-212
0	0	0	0	1.05122e-295	7.62489e-248	1.12139e-212
0	0	0	0	2.7418e-296	2.3955e-248	4.06426e-213
0	0	0	0	7.14421e-297	7.51904e-249	1.47175e-213
0	0	0	0	1.85973e-297	2.35794e-249	5.32497e-214
0	0	0	0	4.83642e-298	7.38763e-250	1.92499e-214
0	0	0	0	1.25654e-298	2.3125e-250	6.95296e-215
0	0	0	0	3.26142e-299	7.23208e-251	2.50923e-215
0	0	0	0	8.45699e-300	2.25969e-251	9.04773e-216
0	0	0	0	2.19081e-300	7.05408e-252	3.25964e-216
0	0	0	0	5.66987e-301	2.20007e-252	1.17336e-216
0	0	0	0	1.46596e-301	6.85547e-253	4.22008e-217
0	0	0	0	3.7866e-302	2.13425e-253	1.5165e-217
0	0	0	0	9.77145e-303	6.63832e-254	5.44496e-218
0	0	0	0	2.51912e-303	2.0629e-254	1.95334e-218
0	0	0	0	6.48815e-304	6.40477e-255	7.00155e-219
0	0	0	0	1.66945e-304	1.98672e-255	2.5075e-219
0	0	0	0	4.2915e-305	6.15711e-256	8.97264e-220
0	0	0	0	1.10211e-305	1.90645e-256	3.20798e-220
0	0	0	0	2.82766e-306	5.89767e-257	1.14597e-220
0	0	0	0	7.24787e-307	1.82282e-257	4.09026e-221
0	0	0	0	1.856e-307	5.6288e-258	1.45868e-221
0	0	0	0	4.74819e-308	1.73659e-258	5.1976e-222
0	0	0	0	1.21356e-308	5.35287e-259	1.85046e-222
0	0	0	0	3.09872e-309	1.64849e-259	6.58246e-223
0	0	0	0	7.90471e-310	5.07217e-260	2.33955e-223
0	0	0	0	2.01454e-310	1.55924e-260	8.30824e-224
0	0	0	0	5.1292e-311	4.78895e-261	2.94795e-224
0	0	0	0	1.3047e-311	1.46953e-261	1.04512e-224
0	0	0	0	3.31556e-312	4.50535e-262	3.7021e-225
0	0	0	0	8.41763e-313	1.38003e-262	1.31028e-225
0	0	0	0	2.13506e-313	4.22338e-263	4.63358e-226
0	0	0	0	5.41024e-314	1.29135e-263	1.63721e-226
0	0	0	0	1.36966e-314	3.94492e-264	5.77999e-227
0	0	0	0	3.46415e-315	1.20405e-264	2.03885e-227
0	0	0	0	8.75335e-316	3.67168e-265	7.1859e-228
0	0	0	0	2.20984e-316	1.11866e-265	2.53054e-228
0	0	0	0	5.5746e-317	3.4052e-266	8.90393e-229
0	0	0	0	1.40586e-317	1.03562e-266	3.13031e-229
0	0	0	0	3.55083e-318	3.14683e-267	1.09959e-229
0	0	0	0	9.04328e-319	9.55341e-268	3.85931e-230
0	0	0	0	2.34666e-319	2.89773e-268	1.35341e-230
0	0	0	0	6.19608e-320	8.78157e-269	4.74225e-231
0	0	0	0	0	2.6589e-269	1.66027e-231
0	0	0	0	0	8.0435e-270	5.80778e-232
0	0	0	0	0	2.43111e-270	2.02993e-232
0	0	0	0	0	7.3414e-271	7.08911e-233
0	0	0	0	0	2.21498e-271	2.47366e-233
0	0	0	0	0	6.67691e-272	8.6244e-234
0	0	0	0	0	2.01094e-272	3.00439e-234
0	0	0	0	0	6.05114e-273	1.04574e-234
0	0	0	0	0	1.81926e-273	3.63691e-235
0	0	0	0	0	5.46471e-274	1.26381e-235
0	0	0	0	0	1.64005e-274	4.38802e-236
0	0	0	0	0	4.91776e-275	1.52229e-236
0	0	0	0	0	1.47331e-275	5.27677e-237
0	0	0	0	0	4.41e-276	1.8276e-237
0	0	0	0	0	1.31887e-276	6.3246e-238
0	0	0	0	0	3.9408e-277	2.18689e-238
0	0	0	0	0	1.17649e-277	7.55552e-239
0	0	0	0	0	3.5092e-278	2.60821e-239
0	0	0	0	0	1.0458e-278	8.9963e-240
0	0	0	0	0	3.11393e-279	3.10047e-240
0	0	0	0	0	9.26382e-280	1.06766e-240
0	0	0	0	0	2.75354e-280	3.67353e-241
0	0	0	0	0	8.17737e-281	1.26292e-241
0	0	0	0	0	2.42637e-281	4.33823e-242
0	0	0	0	0	7.19319e-282	1.48899e-242
0	0	0	0	0	2.13063e-282	5.10642e-243
0	0	0	0	0	6.30545e-283	1.74979e-243
0	0	0	0	0	1.86443e-283	5.99098e-244
0	0	0	0	0	5.50807e-284	2.04953e-244
0	0	0	0	0	1.62583e-284	7.0058e-245
0	0	0	0	0	4.79483e-285	2.39279e-245
0	0	0	0	0	1.41285e-285	8.16578e-246
0	0	0	0	0	4.15949e-286	2.78443e-246
0	0	0	0	0	1.22351e-286	9.48682e-247
0	0	0	0	0	3.59586e-287	3.22962e-247
0	0	0	0	0	1.05589e-287	1.09857e-247
0	0	0	0	0	3.09786e-288	3.73379e-248
0	0	0	0	0	9.0809e-289	1.268e-248
0	0	0	0	0	2.65963e-289	4.30266e-249
0	0	0	0	0	7.78284e-290	1.45882e-249
0	0	0	0	0	2.27552e-290	4.94211e-250
0	0	0	0	0	6.64738e-291	1.67291e-250
0	0	0	0	0	1.9402e-291	5.6582e-251
0	0	0	0	0	5.65807e-292	1.9122e-251
0	0	0	0	0	1.64861e-292	6.45708e-252
0	0	0	0	0	4.79946e-293	2.17865e-252
0	0	0	0	0	1.39603e-293	7.34495e-253
0	0	0	0	0	4.0572e-294	2.47422e-253
0	0	0	0	0	1.17811e-294	8.32794e-254
0	0	0	0	0	3.41799e-295	2.80082e-254
0	0	0	0	0	9.908e-296	9.41204e-255
0	0	0	0	0	2.86965e-296	3.16032e-255
0	0	0	0	0	8.30428e-297	1.0603e-255
0	0	0	0	0	2.40106e-297	3.55449e-256
0	0	0	0	0	6.93641e-298	1.19063e-256
0	0	0	0	0	2.00214e-298	3.98498e-257
0	0	0	0	0	5.77412e-299	1.33268e-257
0	0	0	0	0	1.66382e-299	4.45327e-258
0	0	0	0	0	4.79025e-300	1.4869e-258
0	0	0	0	0	1.37797e-300	4.96064e-259
0	0	0	0	0	3.96053e-301	1.65365e-259
0	0	0	0	0	1.13736e-301	5.50813e-260
0	0	0	0	0	3.26343e-302	1.83322e-260
0	0	0	0	0	9.35582e-303	6.09648e-261
0	0	0	0	0	2.67992e-303	2.0258e-261
0	0	0	0	0	7.66998e-304	6.72615e-262
0	0	0	0	0	2.1933e-304	2.23146e-262
0	0	0	0	0	6.26666e-305	7.39718e-263
0	0	0	0	0	1.78899e-305	2.45017e-263
0	0	0	0	0	5.10283e-306	8.10925e-264
0	0	0	0	0	1.45428e-306	2.68175e-264
0	0	0	0	0	4.14115e-307	8.86159e-265
0	0	0	0	0	1.17822e-307	2.9259e-265
0	0	0	0	0	3.3494e-308	9.65297e-266
0	0	0	0	0	9.51352e-309	3.18213e-266
0	0	0	0	0	2.69992e-309	1.04817e-266
0	0	0	0	0	7.6559e-310	3.44983e-267
0	0	0	0	0	2.16909e-310	1.13454e-267
0	0	0	0	0	6.14034e-311	3.72821e-268
0	0	0	0	0	1.73678e-311	1.22415e-268
0	0	0	0	0	4.90832e-312	4.01632e-269
0	0	0	0	0	1.38598e-312	1.31667e-269
0	0	0	0	0	3.91038e-313	4.31302e-270
0	0	0	0	0	1.10235e-313	1.4117e-270
0	0	0	0	0	3.10494e-314	4.61703e-271
0	0	0	0	0	8.73832e-315	1.50883e-271
0	0	0	0	0	2.45721e-315	4.92689e-272
0	0	0	0	0	6.90403e-316	1.60755e-272
0	0	0	0	0	1.93833e-316	5.24101e-273
0	0	0	0	0	5.43855e-317	1.70735e-273
0	0	0	0	0	1.52575e-317	5.55764e-274
0	0	0	0	0	4.28696e-318	1.80766e-274
0	0	0	0	0	1.21292e-318	5.87491e-275
0	0	0	0	0	3.51305e-319	1.90785e-275
0	0	0	0	0	1.11629e-319	6.19081e-276
0	0	0	0	0	4.5454e-322	2.00729e-276
0	0	0	0	0	0	6.50329e-277
0	0	0	0	0	0	2.10531e-277
0	0	0	0	0	0	6.81017e-278
0	0	0	0	0	0	2.20121e-278
0	0	0	0	0	0	7.10927e-279
0	0	0	0	0	0	2.2943e-279
0	0	0	0	0	0	7.39835e-280
0	0	0	0	0	0	2.38387e-280
0	0	0	0	0	0	7.67522e-281
0	0	0	0	0	0	2.46923e-281
0	0	0	0	0	0	7.93767e-282
0	0	0	0	0	0	2.54969e-282
0	0	0	0	0	0	8.18359e-283
0	0	0	0	0	0	2.6246e-283
0	0	0	0	0	0	8.41095e-284
0	0	0	0	0	0	2.69333e-284
0	0	0	0	0	0	8.61784e-285
0	0	0	0	0	0	2.75531e-285
0	0	0	0	0	0	8.80248e-286
0	0	0	0	0	0	2.80999e-286
0	0	0	0	0	0	8.96329e-287
0	0	0	0	0	0	2.8569e-287
0	0	0	0	0	0	9.09886e-288
0	0	0	0	0	0	2.89563e-288
0	0	0	0	0	0	9.20799e-289
0	0	0	0	0	0	2.92585e-289
0	0	0	0	0	0	9.28973e-290
0	0	0	0	0	0	2.94727e-290
0	0	0	0	0	0	9.34338e-291
0	0	0	0	0	0	2.95974e-291
0	0	0	0	0	0	9.36846e-292
0	0	0	0	0	0	2.96312e-292
0	0	0	0	0	0	9.36479e-293
0	0	0	0	0	0	2.95742e-293
0	0	0	0	0	0	9.33243e-294
0	0	0	0	0	0	2.94269e-294
0	0	0	0	0	0	9.27172e-295
0	0	0	0	0	0	2.91907e-295
0	0	0	0	0	0	9.18325e-296
0	0	0	0	0	0	2.8868e-296
0	0	0	0	0	0	9.06786e-297
0	0	0	0	0	0	2.84617e-297
0	0	0	0	0	0	8.92661e-298
0	0	0	0	0	0	2.79757e-298
0	0	0	0	0	0	8.7608e-299
0	0	0	0	0	0	2.74142e-299
0	0	0	0	0	0	8.57192e-300
0	0	0	0	0	0	2.67824e-300
0	0	0	0	0	0	8.36164e-301
0	0	0	0	0	0	2.60857e-301
0	0	0	0	0	0	8.13176e-302
0	0	0	0	0	0	2.53301e-302
0	0	0	0	0	0	7.88424e-303
0	0	0	0	0	0	2.45219e-303
0	0	0	0	0	0	7.62112e-304
0	0	0	0	0	0	2.36677e-304
0	0	0	0	0	0	7.34452e-305
0	0	0	0	0	0	2.27742e-305
0	0	0	0	0	0	7.05658e-306
0	0	0	0	0	0	2.18483e-306
0	0	0	0	0	0	6.75949e-307
0	0	0	0	0	0	2.08969e-307
0	0	0	0	0	0	6.45541e-308
0	0	0	0	0	0	1.99268e-308
0	0	0	0	0	0	6.14646e-309
0	0	0	0	0	0	1.89446e-309
0	0	0	0	0	0	5.83472e-310
0	0	0	0	0	0	1.79568e-310
0	0	0	0	0	0	5.52217e-311
0	0	0	0	0	0	1.69694e-311
0	0	0	0	0	0	5.2107e-312
0	0	0	0	0	0	1.59883e-312
0	0	0	0	0	0	4.90209e-313
0	0	0	0	0	0	1.50188e-313
0	0	0	0	0	0	4.59796e-314
0	0	0	0	0	0	1.4066e-314
0	0	0	0	0	0	4.29986e-315
0	0	0	0	0	0	1.31346e-315
0	0	0	0	0	0	4.00933e-316
0	0	0	0	0	0	1.22306e-316
0	0	0	0	0	0	3.72952e-317
0	0	0	0	0	0	1.13757e-317
0	0	0	0	0	0	3.47881e-318
0	0	0	0	0	0	1.07287e-318
0	0	0	0	0	0	3.34873e-319
0	0	0	0	0	0	1.12064e-319
0	0	0	0	0	0	6.81811e-322
0	0	0	0	0	0	0
0	0	0	0	0	0	0
0	0	0	0	0	0	0
0	0	0	0	0	0	0
0	0	0	0	0	0	0
0	0	0	0	0	0	0
0	0	0	0	0	0	0
0	0	0	0	0	0	0
0	0	0	0	0	0	0
0	0	0	0	0	0	0
0	0	0	0	0	0	0
0	0	0	0	0	0	0
0	0	0	0	0	0	0
0	0	0	0	0	0	0
0	0	0	0	0	0	0
0	0	0	0	0	0	0
0	0	0	0	0	0	0
0	0	0	0	0	0	0
0	0	0	0	0	0	0
0	0	0	0	0	0	0
0	0	0	0	0	0	0
0	0	0	0	0	0	0
0	0	0	0	0	0	0
0	0	0	0	0	0	0
0	0	0	0	0	0	0
0	0	0	0	0	0	0
0	0	0	0	0	0	0
0	0	0	0	0	0	0
0	0	0	0	0	0	0
0	0	0	0	0	0	0
0	0	0	0	0	0	0
0	0	0	0	0	0	0
0	0	0	0	0	0	0
0	0	0	0	0	0	0
0	0	0	0	0	0	0
0	0	0	0	0	0	0
0	0	0	0	0	0	0
0	0	0	0	0	0	0
0	0	0	0	0	0	0
0	0	0	0	0	0	0
0	0	0	0	0	0	0
0	0	0	0	0	0	0
0	0	0	0	0	0	0
0	0	0	0	0	0	0
0	0	0	0	0	0	0
0	0	0	0	0	0	0
0	0	0	0	0	0	0
0	0	0	0	0	0	0
0	0	0	0	0	0	0
0	0	0	0	0	0	0
0	0	0	0	0	0	0
0	0	0	0	0	0	0
0	0	0	0	0	0	0
0	0	0	0	0	0	0
0	0	0	0	0	0	0
0	0	0	0	0	0	0
0	0	0	0	0	0	0
0	0	0	0	0	0	0
0	0	0	0	0	0	0
0	0	0	0	0	0	0
0	0	0	0	0	0	0
0	0	0	0	0	0	0
0	0	0	0	0	0	0
0	0	0	0	0	0	0
0	0	0	0	0	0	0
0	0	0	0	0	0	0
0	0	0	0	0	0	0
0	0	0	0	0	0	0
0	0	0	0	0	0	0
0	0	0	0	0	0	0
0	0	0	0	0	0	0
0	0	0	0	0	0	0
0	0	0	0	0	0	0
0	0	0	0	0	0	0
0	0	0	0	0	0	0
0	0	0	0	0	0	0
0	0	0	0	0	0	0
0	0	0	0	0	0	0
0	0	0	0	0	0	0
0	0	0	0	0	0	0
0	0	0	0	0	0	0
0	0	0	0	0	0	0
0	0	0	0	0	0	0
0	0	0	0	0	0	0
0	0	0	0	0	0	0
0	0	0	0	0	0	0
0	0	0	0	0	0	0
0	0	0	0	0	0	0
0	0	0	0	0	0	0
0	0	0	0	0	0	0
0	0	0	0	0	0	0
0	0	0	0	0	0	0
0	0	0	0	0	0	0
0	0	0	0	0	0	0
0	0	0	0	0	0	0
0	0	0	0	0	0	0
0	0	0	0	0	0	0
0	0	0	0	0	0	0
0	0	0	0	0	0	0
0	0	0	0	0	0	0
0	0	0	0	0	0	0
0	0	0	0	0	0	0
0	0	0	0	0	0	0
0	0	0	0	0	0	0
0	0	0	0	0	0	0
0	0	0	0	0	0	0
0	0	0	0	0	0	0
0	0	0	0	0	0	0
0	0	0	0	0	0	0
0	0	0	0	0	0	0
0	0	0	0	0	0	0
0	0	0	0	0	0	0
0	0	0	0	0	0	0
0	0	0	0	0	0	0
0	0	0	0	0	0	0
0	0	0	0	0	0	0
0	0	0	0	0	0	0
0	0	0	0	0	0	0
0	0	0	0	0	0	0
0	0	0	0	0	0	0
0	0	0	0	0	0	0
0	0	0	0	0	0	0
0	0	0	0	0	0	0
0	0	0	0	0	0	0
0	0	0	0	0	0	0
0	0	0	0	0	0	0
0	0	0	0	0	0	0
0	0	0	0	0	0	0
0	0	0	0	0	0	0
0	0	0	0	0	0	0
0	0	0	0	0	0	0
0	0	0	0	0	0	0
0	0	0	0	0	0	0
0	0	0	0	0	0	0
0	0	0	0	0	0	0
0	0	0	0	0	0	0
0	0	0	0	0	0	0
0	0	0	0	0	0	0
0	0	0	0	0	0	0
0	0	0	0	0	0	0
0	0	0	0	0	0	0
0	0	0	0	0	0	0
0	0	0	0	0	0	0
0	0	0	0	0	0	0
0	0	0	0	0	0	0
0	0	0	0	0	0	0
0	0	0	0	0	0	0
0	0	0	0	0	0	0
0	0	0	0	0	0	0
0	0	0	0	0	0	0
0	0	0	0	0	0	0
0	0	0	0	0	0	0
0	0	0	0	0	0	0
0	0	0	0	0	0	0
0	0	0	0	0	0	0
0	0	0	0	0	0	0
0	0	0	0	0	0	0
0	0	0	0	0	0	0
0	0	0	0	0	0	0
0	0	0	0	0	0	0
0	0	0	0	0	0	0
0	0	0	0	0	0	0
0	0	0	0	0	0	0
0	0	0	0	0	0	0
0	0	0	0	0	0	0
0	0	0	0	0	0	0
0	0	0	0	0	0	0
0	0	0	0	0	0	0
0	0	0	0	0	0	0
0	0	0	0	0	0	0
0	0	0	0	0	0	0
0	0	0	0	0	0	0
0	0	0	0	0	0	0
0	0	0	0	0	0	0
0	0	0	0	0	0	0
0	0	0	0	0	0	0
0	0	0	0	0	0	0
0	0	0	0	0	0	0
0	0	0	0	0	0	0
0	0	0	0	0	0	0
0	0	0	0	0	0	0
0	0	0	0	0	0	0
0	0	0	0	0	0	0
0	0	0	0	0	0	0
0	0	0	0	0	0	0
0	0	0	0	0	0	0
0	0	0	0	0	0	0
0	0	0	0	0	0	0
0	0	0	0	0	0	0
0	0	0	0	0	0	0
0	0	0	0	0	0	0
0	0	0	0	0	0	0
0	0	0	0	0	0	0
0	0	0	0	0	0	0
0	0	0	0	0	0	0
0	0	0	0	0	0	0
0	0	0	0	0	0	0
0	0	0	0	0	0	0
0	0	0	0	0	0	0
0	0	0	0	0	0	0
0	0	0	0	0	0	0
0	0	0	0	0	0	0
0	0	0	0	0	0	0
0	0	0	0	0	0	0
0	0	0	0	0	0	0
0	0	0	0	0	0	0
0	0	0	0	0	0	0
0	0	0	0	0	0	0
0	0	0	0	0	0	0
0	0	0	0	0	0	0
0	0	0	0	0	0	0
0	0	0	0	0	0	0
0	0	0	0	0	0	0
0	0	0	0	0	0	0
0	0	0	0	0	0	0
0	0	0	0	0	0	0
0	0	0	0	0	0	0
0	0	0	0	0	0	0
0	0	0	0	0	0	0
0	0	0	0	0	0	0
0	0	0	0	0	0	0
0	0	0	0	0	0	0
0	0	0	0	0	0	0
0	0	0	0	0	0	0
0	0	0	0	0	0	0
0	0	0	0	0	0	0
0	0	0	0	0	0	0
0	0	0	0	0	0	0
0	0	0	0	0	0	0
0	0	0	0	0	0	0
0	0	0	0	0	0	0
0	0	0	0	0	0	0
0	0	0	0	0	0	0
0	0	0	0	0	0	0
0	0	0	0	0	0	0
0	0	0	0	0	0	0
0	0	0	0	0	0	0
0	0	0	0	0	0	0
0	0	0	0	0	0	0
0	0	0	0	0	0	0
0	0	0	0	0	0	0
0	0	0	0	0	0	0
0	0	0	0	0	0	0
0	0	0	0	0	0	0
0	0	0	0	0	0	0
0	0	0	0	0	0	0
0	0	0	0	0	0	0
0	0	0	0	0	0	0
0	0	0	0	0	0	0
0	0	0	0	0	0	0
0	0	0	0	0	0	0
0	0	0	0	0	0	0
0	0	0	0	0	0	0
0	0	0	0	0	0	0
0	0	0	0	0	0	0
0	0	0	0	0	0	0
0	0	0	0	0	0	0
0	0	0	0	0	0	0
0	0	0	0	0	0	0
0	0	0	0	0	0	0
0	0	0	0	0	0	0
0	0	0	0	0	0	0
0	0	0	0	0	0	0
0	0	0	0	0	0	0
0	0	0	0	0	0	0
0	0	0	0	0	0	0
0	0	0	0	0	0	0
0	0	0	0	0	0	0
0	0	0	0	0	0	0
0	0	0	0	0	0	0
0	0	0	0	0	0	0
0	0	0	0	0	0	0
0	0	0	0	0	0	0
0	0	0	0	0	0	0
0	0	0	0	0	0	0
0	0	0	0	0	0	0
0	0	0	0	0	0	0
0	0	0	0	0	0	0
0	0	0	0	0	0	0
0	0	0	0	0	0	0
0	0	0	0	0	0	0
0	0	0	0	0	0	0
0	0	0	0	0	0	0
0	0	0	0	0	0	0
0	0	0	0	0	0	0
0	0	0	0	0	0	0
0	0	0	0	0	0	0
0	0	0	0	0	0	0
0	0	0	0	0	0	0
0	0	0	0	0	0	0
0	0	0	0	0	0	0
0	0	0	0	0	0	0
0	0	0	0	0	0	0
0	0	0	0	0	0	0
0	0	0	0	0	0	0
0	0	0	0	0	0	0
0	0	0	0	0	0	0
0	0	0	0	0	0	0
0	0	0	0	0	0	0
0	0	0	0	0	0	0
0	0	0	0	0	0	0
0	0	0	0	0	0	0
0	0	0	0	0	0	0
0	0	0	0	0	0	0
0	0	0	0	0	0	0
0	0	0	0	0	0	0
0	0	0	0	0	0	0
0	0	0	0	0	0	0
0	0	0	0	0	0	0
0	0	0	0	0	0	0
0	0	0	0	0	0	0
0	0	0	0	0	0	0
0	0	0	0	0	0	0
0	0	0	0	0	0	0
0	0	0	0	0	0	0
0	0	0	0	0	0	0
0	0	0	0	0	0	0
0	0	0	0	0	0	0
0	0	0	0	0	0	0
0	0	0	0	0	0	0
0	0	0	0	0	0	0
0	0	0	0	0	0	0
0	0	0	0	0	0	0
0	0	0	0	0	0	0
0	0	0	0	0	0	0
0	0	0	0	0	0	0
0	0	0	0	0	0	0
0	0	0	0	0	0	0
0	0	0	0	0	0	0
0	0	0	0	0	0	0
0	0	0	0	0	0	0
0	0	0	0	0	0	0
0	0	0	0	0	0	0
0	0	0	0	0	0	0
0	0	0	0	0	0	0
0	0	0	0	0	0	0
0	0	0	0	0	0	0
0	0	0	0	0	0	0
0	0	0	0	0	0	0
0	0	0	0	0	0	0
0	0	0	0	0	0	0
0	0	0	0	0	0	0
0	0	0	0	0	0	0
0	0	0	0	0	0	0
0	0	0	0	0	0	0
0	0	0	0	0	0	0
0	0	0	0	0	0	0
0	0	0	0	0	0	0
0	0	0	0	0	0	0
0	0	0	0	0	0	0
0	0	0	0	0	0	0
0	0	0	0	0	0	0
0	0	0	0	0	0	0
0	0	0	0	0	0	0
0	0	0	0	0	0	0
0	0	0	0	0	0	0
0	0	0	0	0	0	0
0	0	0	0	0	0	0
0	0	0	0	0	0	0
0	0	0	0	0	0	0
0	0	0	0	0	0	0
0	0	0	0	0	0	0
0	0	0	0	0	0	0
0	0	0	0	0	0	0
0	0	0	0	0	0	0
0	0	0	0	0	0	0
0	0	0	0	0	0	0
0	0	0	0	0	0	0
0	0	0	0	0	0	0
0	0	0	0	0	0	0
0	0	0	0	0	0	0
0	0	0	0	0	0	0
0	0	0	0	0	0	0
0	0	0	0	0	0	0
0	0	0	0	0	0	0
0	0	0	0	0	0	0
0	0	0	0	0	0	0
0	0	0	0	0	0	0
0	0	0	0	0	0	0
0	0	0	0	0	0	0
0	0	0	0	0	0	0
0	0	0	0	0	0	0
0	0	0	0	0	0	0
0	0	0	0	0	0	0
0	0	0	0	0	0	0
0	0	0	0	0	0	0
0	0	0	0	0	0	0
0	0	0	0	0	0	0
0	0	0	0	0	0	0
0	0	0	0	0	0	0
0	0	0	0	0	0	0
0	0	0	0	0	0	0
0	0	0	0	0	0	0
0	0	0	0	0	0	0
0	0	0	0	0	0	0
0	0	0	0	0	0	0
0	0	0	0	0	0	0
0	0	0	0	0	0	0
0	0	0	0	0	0	0
0	0	0	0	0	0	0
0	0	0	0	0	0	0
0	0	0	0	0	0	0
0	0	0	0	0	0	0
0	0	0	0	0	0	0
0	0	0	0	0	0	0
0	0	0	0	0	0	0
0	0	0	0	0	0	0
0	0	0	0	0	0	0
0	0	0	0	0	0	0
0	0	0	0	0	0	0
0	0	0	0	0	0	0
0	0	0	0	0	0	0
0	0	0	0	0	0	0
0	0	0	0	0	0	0
0	0	0	0	0	0	0
0	0	0	0	0	0	0
0	0	0	0	0	0	0
0	0	0	0	0	0	0
0	0	0	0	0	0	0
0	0	0	0	0	0	0
0	0	0	0	0	0	0
0	0	0	0	0	0	0
0	0	0	0	0	0	0
0	0	0	0	0	0	0
0	0	0	0	0	0	0
0	0	0	0	0	0	0
0	0	0	0	0	0	0
0	0	0	0	0	0	0
0	0	0	0	0	0	0
0	0	0	0	0	0	0
0	0	0	0	0	0	0
0	0	0	0	0	0	0
0	0	0	0	0	0	0
0	0	0	0	0	0	0
0	0	0	0	0	0	0
0	0	0	0	0	0	0
0	0	0	0	0	0	0
0	0	0	0	0	0	0
0	0	0	0	0	0	0
0	0	0	0	0	0	0
0	0	0	0	0	0	0
0	0	0	0	0	0	0
0	0	0	0	0	0	0
0	0	0	0	0	0	0
0	0	0	0	0	0	0
0	0	0	0	0	0	0
0	0	0	0	0	0	0
0	0	0	0	0	0	0
0	0	0	0	0	0	0
0	0	0	0	0	0	0
0	0	0	0	0	0	0
0	0	0	0	0	0	0
0	0	0	0	0	0	0
0	0	0	0	0	0	0
0	0	0	0	0	0	0
0	0	0	0	0	0	0
0	0	0	0	0	0	0
0	0	0	0	0	0	0
0	0	0	0	0	0	0
0	0	0	0	0	0	0
0	0	0	0	0	0	0
0	0	0	0	0	0	0
0	0	0	0	0	0	0
0	0	0	0	0	0	0
0	0	0	0	0	0	0
0	0	0	0	0	0	0
0	0	0	0	0	0	0
0	0	0	0	0	0	0
0	0	0	0	0	0	0
0	0	0	0	0	0	0
0	0	0	0	0	0	0
0	0	0	0	0	0	0
0	0	0	0	0	0	0
0	0	0	0	0	0	0
0	0	0	0	0	0	0
0	0	0	0	0	0	0
0	0	0	0	0	0	0
0	0	0	0	0	0	0
0	0	0	0	0	0	0
0	0	0	0	0	0	0
0	0	0	0	0	0	0
0	0	0	0	0	0	0
0	0	0	0	0	0	0
0	0	0	0	0	0	0
0	0	0	0	0	0	0
0	0	0	0	0	0	0
0	0	0	0	0	0	0
0	0	0	0	0	0	0
0	0	0	0	0	0	0
0	0	0	0	0	0	0
0	0	0	0	0	0	0
0	0	0	0	0	0	0
0	0	0	0	0	0	0
0	0	0	0	0	0	0
0	0	0	0	0	0	0
0	0	0	0	0	0	0
0	0	0	0	0	0	0
0	0	0	0	0	0	0
0	0	0	0	0	0	0
0	0	0	0	0	0	0
0	0	0	0	0	0	0
0	0	0	0	0	0	0
0	0	0	0	0	0	0
0	0	0	0	0	0	0
0	0	0	0	0	0	0
0	0	0	0	0	0	0
0	0	0	0	0	0	0
0	0	0	0	0	0	0
0	0	0	0	0	0	0
0	0	0	0	0	0	0
0	0	0	0	0	0	0
0	0	0	0	0	0	0
0	0	0	0	0	0	0
0	0	0	0	0	0	0
0	0	0	0	0	0	0
0	0	0	0	0	0	0
0	0	0	0	0	0	0
0	0	0	0	0	0	0
0	0	0	0	0	0	0
0	0	0	0	0	0	0
0	0	0	0	0	0	0
0	0	0	0	0	0	0
0	0	0	0	0	0	0
0	0	0	0	0	0	0
0	0	0	0	0	0	0
0	0	0	0	0	0	0
0	0	0	0	0	0	0
0	0	0	0	0	0	0
0	0	0	0	0	0	0
0	0	0	0	0	0	0
0	0	0	0	0	0	0
0	0	0	0	0	0	0
0	0	0	0	0	0	0
0	0	0	0	0	0	0
0	0	0	0	0	0	0
0	0	0	0	0	0	0
0	0	0	0	0	0	0
0	0	0	0	0	0	0
0	0	0	0	0	0	0
0	0	0	0	0	0	0
0	0	0	0	0	0	0
0	0	0	0	0	0	0
0	0	0	0	0	0	0
0	0	0	0	0	0	0
0	0	0	0	0	0	0
0	0	0	0	0	0	0
0	0	0	0	0	0	0
0	0	0	0	0	0	0
0	0	0	0	0	0	0
0	0	0	0	0	0	0
0	0	0	0	0	0	0
0	0	0	0	0	0	0
0	0	0	0	0	0	0
0	0	0	0	0	0	0
0	0	0	0	0	0	0
0	0	0	0	0	0	0
0	0	0	0	0	0	0
0	0	0	0	0	0	0
0	0	0	0	0	0	0
0	0	0	0	0	0	0
0	0	0	0	0	0	0
0	0	0	0	0	0	0
0	0	0	0	0	0	0
0	0	0	0	0	0	0
0	0	0	0	0	0	0
0	0	0	0	0	0	0
0	0	0	0	0	0	0
0	0	0	0	0	0	0
0	0	0	0	0	0	0
0	0	0	0	0	0	0
0	0	0	0	0	0	0
0	0	0	0	0	0	0
0	0	0	0	0	0	0
0	0	0	0	0	0	0
0	0	0	0	0	0	0
0	0	0	0	0	0	0
0	0	0	0	0	0	0
0	0	0	0	0	0	0
0	0	0	0	0	0	0
0	0	0	0	0	0	0
0	0	0	0	0	0	0
0	0	0	0	0	0	0
0	0	0	0	0	0	0
0	0	0	0	0	0	0
0	0	0	0	0	0	0
0	0	0	0	0	0	0
0	0	0	0	0	0	0
0	0	0	0	0	0	0
0	0	0	0	0	0	0
0	0	0	0	0	0	0
0	0	0	0	0	0	0
0	0	0	0	0	0	0
0	0	0	0	0	0	0
0	0	0	0	0	0	0
0	0	0	0	0	0	0
0	0	0	0	0	0	0
0	0	0	0	0	0	0
0	0	0	0	0	0	0
0	0	0	0	0	0	0
0	0	0	0	0	0	0
0	0	0	0	0	0	0
0	0	0	0	0	0	0
0	0	0	0	0	0	0
0	0	0	0	0	0	0
0	0	0	0	0	0	0
0	0	0	0	0	0	0
0	0	0	0	0	0	0
0	0	0	0	0	0	0
0	0	0	0	0	0	0
0	0	0	0	0	0	0
0	0	0	0	0	0	0
0	0	0	0	0	0	0
0	0	0	0	0	0	0
0	0	0	0	0	0	0
0	0	0	0	0	0	0
0	0	0	0	0	0	0
0	0	0	0	0	0	0
0	0	0	0	0	0	0
0	0	0	0	0	0	0
0	0	0	0	0	0	0
0	0	0	0	0	0	0
