# Supplementary material for: Influence of confinement on the spreading of bacterial populations
Source: PLoS Comput Biol. 2022 May 9;18(5):e1010063. doi: 10.1371/journal.pcbi.1010063 (PMC9119553; doi:10.1371/journal.pcbi.1010063)
Supplement: S2 File — This zip file contains the raw data used to make all the Figures. (ZIP) [file pcbi.1010063.s009.zip › Fig6/largePores_highSeed_noGrowth.mat_Fig6_bacteria.xlsx]

## Sheet: Sheet1
data_1	data_2	data_3	data_4	data_5	data_6	data_7
1	1	1	1	1	1	1
0.972655	0.972655	0.972655	0.972655	0.972655	0.972655	0.972655
0.895025	0.895025	0.867004	0.866983	0.866983	0.866983	0.866983
0.779165	0.458975	0.206557	0.238192	0.256168	0.268367	0.277415
0.641713	0.209341	0.0996411	0.128407	0.146408	0.159504	0.169758
0.5	0.230284	0.0623299	0.0834098	0.0982364	0.109651	0.118933
0.368567	0.243989	0.0459621	0.0603286	0.0719384	0.081397	0.0893607
0.257028	0.246989	0.0377035	0.0470648	0.055951	0.0636381	0.0703386
0.169576	0.239452	0.0329526	0.0388502	0.0455545	0.0517387	0.0573256
0.105843	0.222424	0.0298424	0.0334504	0.0384578	0.0433995	0.0480339
0.0625	0.198611	0.0275851	0.0297038	0.0334217	0.0373512	0.0411823
0.0349152	0.171786	0.0258408	0.0269663	0.0297249	0.0328392	0.0359982
0.018453	0.145228	0.0244565	0.0248669	0.0269252	0.0293899	0.0319902
0.00922651	0.120968	0.0233592	0.0231868	0.0247416	0.026694	0.0288326
0.0043644	0.0998982	0.0225148	0.0217943	0.0229905	0.0245429	0.0263021
0.00195313	0.0821668	0.0219122	0.0206085	0.02155	0.0227926	0.0242419
0.0008269	0.0675305	0.0215594	0.0195782	0.0203378	0.021342	0.0225397
0.000331202	0.0555843	0.0214851	0.0186695	0.0192975	0.020119	0.0211133
0.000125502	0.0458905	0.0217452	0.0178594	0.01839	0.0190715	0.019902
4.49911e-05	0.0380411	0.0224372	0.0171311	0.0175876	0.0181615	0.0188605
1.52588e-05	0.0316829	0.0237275	0.0164723	0.0168705	0.0173611	0.0179547
4.89588e-06	0.0265216	0.0259042	0.0158731	0.016224	0.0166494	0.0171583
1.48614e-06	0.022318	0.0294766	0.0153259	0.015637	0.0160107	0.0164514
4.26781e-07	0.0188806	0.0353477	0.0148245	0.0151009	0.015433	0.0158185
1.1595e-07	0.0160568	0.0450265	0.0143635	0.0146091	0.0149071	0.0152475
2.98023e-08	0.0137257	0.0606032	0.0139387	0.0141559	0.0144255	0.0147289
7.24684e-09	0.0117917	0.0838988	0.0135466	0.0137369	0.0139825	0.014255
1.66711e-09	0.010179	0.114606	0.013184	0.0133483	0.0135732	0.0138199
3.62827e-10	0.00882741	0.148735	0.0128485	0.0129869	0.0131939	0.0134186
7.47052e-11	0.00768897	0.179492	0.0125379	0.0126499	0.0128411	0.013047
1.45519e-11	0.0067254	0.200803	0.0122505	0.012335	0.0125122	0.0127017
2.68168e-12	0.00590598	0.210083	0.011985	0.0120401	0.0122047	0.0123799
4.67532e-13	0.00520593	0.207475	0.0117403	0.0117634	0.0119167	0.0120791
7.7114e-14	0.00460521	0.194272	0.0115157	0.0115032	0.0116463	0.0117974
1.2033e-14	0.00408754	0.173265	0.0113107	0.0112583	0.011392	0.011533
1.77636e-15	0.00363958	0.148574	0.0111253	0.0110272	0.0111524	0.0112842
2.48088e-16	0.00325045	0.123987	0.0109597	0.010809	0.0109264	0.0110498
3.27791e-17	0.00291122	0.101847	0.0108145	0.0106026	0.0107127	0.0108286
4.09739e-18	0.00261435	0.0830786	0.0106908	0.010407	0.0105105	0.0106194
4.84546e-19	0.00235173	0.0677103	0.0105903	0.0102216	0.0103188	0.0104214
5.42101e-20	0.00211796	0.0553541	0.0105151	0.0100455	0.010137	0.0102336
5.73777e-21	0.00182723	0.0454981	0.0104684	0.00987814	0.00996416	0.0100554
5.74544e-22	0.00151064	0.037648	0.0104543	0.00971888	0.00979978	0.00988598
5.44279e-23	0.00120223	0.0313803	0.0104782	0.00956718	0.00964324	0.00972479
4.87795e-24	0.000924449	0.0263516	0.0105473	0.00942257	0.00949401	0.00957124
4.1359e-25	0.000688985	0.022292	0.0106715	0.00928459	0.0093516	0.00942482
3.31758e-26	0.000499033	0.018992	0.0108642	0.00915284	0.00921558	0.00928505
2.51762e-27	0.000352069	0.01629	0.0111439	0.00902696	0.00908552	0.0091515
1.80749e-28	0.000242411	0.0140616	0.0115369	0.00890662	0.00896107	0.00902378
1.22766e-29	0.000163168	0.0122107	0.0120816	0.00879151	0.00884186	0.00890152
7.88861e-31	0.000107526	0.0106627	0.0128356	0.00868137	0.0087276	0.0087844
4.79556e-32	6.94618e-05	0.00935945	0.0138884	0.00857595	0.00861798	0.00867209
2.75801e-33	4.40373e-05	0.00825527	0.0153851	0.00847505	0.00851274	0.00856433
1.50062e-34	2.74268e-05	0.00731412	0.0175709	0.00837847	0.00841163	0.00846084
7.72434e-36	1.67955e-05	0.00650735	0.0208758	0.00828605	0.00831441	0.00836139
3.76158e-37	1.0121e-05	0.00581201	0.0260661	0.00819766	0.00822087	0.00826575
1.733e-38	6.00592e-06	0.00520964	0.0344488	0.00811319	0.00813081	0.0081737
7.55339e-40	3.51188e-06	0.00468527	0.047933	0.00803255	0.00804405	0.00808506
3.11461e-41	2.02471e-06	0.00422668	0.0684625	0.00795569	0.00796041	0.00799964
1.21502e-42	1.15154e-06	0.00382385	0.0965021	0.00788259	0.00787973	0.00791728
4.48416e-44	6.4641e-07	0.00346854	0.129334	0.00781325	0.00780186	0.00783782
1.56565e-45	3.58295e-07	0.0031539	0.161004	0.00774772	0.00772666	0.0077611
5.17164e-47	1.96183e-07	0.00287418	0.185018	0.00768607	0.007654	0.007687
1.61614e-48	1.06154e-07	0.00262444	0.197635	0.00762845	0.00758375	0.00761539
4.77799e-50	5.67832e-08	0.00240092	0.198264	0.00757502	0.00751581	0.00754613
1.33638e-51	3.00373e-08	0.00220366	0.187905	0.00752603	0.00745006	0.00747913
3.53617e-53	1.57178e-08	0.00197007	0.168988	0.00748178	0.0073864	0.00741427
8.85226e-55	8.13842e-09	0.00168236	0.145471	0.00744264	0.00732474	0.00735146
2.09649e-56	4.17084e-09	0.00138185	0.121363	0.0074091	0.00726498	0.00729059
4.69729e-58	2.11619e-09	0.00109767	0.0993497	0.00738175	0.00720706	0.00723159
9.95682e-60	1.06325e-09	0.000846892	0.0806022	0.0073613	0.00715088	0.00717437
1.99669e-61	5.2913e-10	0.000636876	0.0652674	0.00734865	0.00709638	0.00711885
3.78809e-63	2.60874e-10	0.000468194	0.0529921	0.00734486	0.00704348	0.00706495
6.79902e-65	1.27446e-10	0.000337291	0.0432612	0.00735126	0.00699213	0.00701261
1.15449e-66	6.17062e-11	0.000238612	0.0355657	0.00736949	0.00694226	0.00696176
1.8546e-68	2.96153e-11	0.000166054	0.0294665	0.00740157	0.00689381	0.00691235
2.81858e-70	1.40916e-11	0.00011385	0.024609	0.00745002	0.00684675	0.0068643
4.05253e-72	6.64858e-12	7.70012e-05	0.0207153	0.00751798	0.00680101	0.00681756
5.51239e-74	3.11089e-12	5.14311e-05	0.0175713	0.00760947	0.00675656	0.00677209
7.09368e-76	1.44373e-12	3.39572e-05	0.0150132	0.00772963	0.00671335	0.00672783
8.63617e-78	6.64648e-13	2.21807e-05	0.0129157	0.00788514	0.00667135	0.00668473
9.9469e-80	3.03565e-13	1.43439e-05	0.0111827	0.00808484	0.00663053	0.00664274
1.08386e-81	1.37567e-13	9.18925e-06	0.00974013	0.00834061	0.00659086	0.00660184
1.11731e-83	6.18625e-14	5.83509e-06	0.00853083	0.00866879	0.00655232	0.00656197
1.08967e-85	2.76078e-14	3.67433e-06	0.00751015	0.00909235	0.00651487	0.00652309
1.00538e-87	1.22283e-14	2.29536e-06	0.00664305	0.0096445	0.00647852	0.00648518
8.77579e-90	5.37616e-15	1.42306e-06	0.00590188	0.0103748	0.00644326	0.00644819
7.247e-92	2.34627e-15	8.75863e-07	0.00526466	0.0113597	0.00640906	0.00641209
5.66172e-94	1.01653e-15	5.35317e-07	0.00471376	0.0127224	0.00637595	0.00637685
4.18462e-96	4.37245e-16	3.2498e-07	0.00423499	0.0146693	0.00634392	0.00634245
2.92605e-98	1.86733e-16	1.96005e-07	0.00381684	0.017561	0.00631299	0.00630884
1.93564e-100	7.91835e-17	1.1747e-07	0.00344992	0.0220419	0.00628318	0.00627601
1.21139e-102	3.33418e-17	6.99698e-08	0.00312649	0.0292323	0.00625453	0.00624392
7.17237e-105	1.39414e-17	4.14273e-08	0.00284026	0.0408547	0.00622708	0.00621256
4.01752e-107	5.78902e-18	2.43844e-08	0.00258586	0.0588942	0.00620088	0.00618189
2.12898e-109	2.3873e-18	1.42706e-08	0.0023571	0.0843829	0.006176	0.0061519
1.06734e-111	9.77753e-19	8.30469e-09	0.00215289	0.115675	0.00615252	0.00612257
5.06233e-114	3.97729e-19	4.80616e-09	0.00186469	0.147738	0.00613054	0.00609387
2.27152e-116	1.60693e-19	2.76634e-09	0.00152619	0.173996	0.00611019	0.00606579
9.64274e-119	6.44873e-20	1.58372e-09	0.001192	0.189747	0.00609159	0.0060383
3.87259e-121	2.57058e-20	9.01888e-10	0.00089487	0.193583	0.00607493	0.0060114
1.47137e-123	1.01785e-20	5.10921e-10	0.000649501	0.186124	0.00606041	0.00598505
5.2888e-126	4.00349e-21	2.87945e-10	0.000457912	0.169383	0.00604827	0.00595925
1.7985e-128	1.56428e-21	1.61452e-10	0.000314816	0.14702	0.00603878	0.00593398
5.78606e-131	6.07179e-22	9.00695e-11	0.000211745	0.123184	0.00603228	0.00590922
1.76105e-133	2.34132e-22	4.99958e-11	0.000139716	0.100931	0.00602918	0.00588497
5.07083e-136	8.96922e-23	2.76141e-11	9.06492e-05	0.0817587	0.00602993	0.00586121
1.38135e-138	3.41358e-23	1.5177e-11	5.79476e-05	0.0659978	0.00603509	0.00583792
3.55996e-141	1.29073e-23	8.30074e-12	3.65602e-05	0.0533695	0.00604533	0.0058151
8.6797e-144	4.84889e-24	4.51793e-12	2.27998e-05	0.0433737	0.00606143	0.00579274
2.00208e-146	1.80984e-24	2.44719e-12	1.40723e-05	0.0354916	0.00608435	0.00577082
4.36895e-149	6.71175e-25	1.31922e-12	8.60609e-06	0.0292676	0.00611523	0.00574934
9.01964e-152	2.4731e-25	7.07786e-13	5.22012e-06	0.0243308	0.00615545	0.00572829
1.76165e-154	9.05454e-26	3.7795e-13	3.14318e-06	0.0203902	0.0062067	0.00570766
3.25512e-157	3.29396e-26	2.00875e-13	1.8802e-06	0.0172218	0.00627107	0.00568745
5.69026e-160	1.19072e-26	1.06265e-13	1.11809e-06	0.0146545	0.00635113	0.00566765
9.41055e-163	4.27704e-27	5.59548e-14	6.6137e-07	0.0125579	0.00645014	0.00564826
1.47237e-165	1.52663e-27	2.93278e-14	3.89345e-07	0.0108323	0.0065722	0.00562927
2.17938e-168	5.41489e-28	1.53013e-14	2.28216e-07	0.0094013	0.0067226	0.00561069
3.05189e-171	1.90862e-28	7.94684e-15	1.33245e-07	0.0082059	0.00690823	0.00559251
4.04317e-174	6.68544e-29	4.10854e-15	7.75182e-08	0.00720034	0.00713826	0.00557474
5.0675e-177	2.3272e-29	2.11455e-15	4.49506e-08	0.00634886	0.00742505	0.00555739
6.00872e-180	8.05078e-30	1.08342e-15	2.59874e-08	0.00562328	0.00778575	0.00554045
6.74043e-183	2.76792e-30	5.52627e-16	1.49824e-08	0.00500129	0.00824461	0.00552393
7.15338e-186	9.45773e-31	2.80631e-16	8.61554e-09	0.00446507	0.00883702	0.00550785
7.18212e-189	3.21181e-31	1.41878e-16	4.94235e-09	0.00400032	0.00961627	0.00549222
6.822e-192	1.08405e-31	7.14137e-17	2.82877e-09	0.00359546	0.0106656	0.00547707
6.13039e-195	3.63662e-32	3.57885e-17	1.61556e-09	0.00324107	0.0121206	0.0054624
5.21173e-198	1.21256e-32	1.7857e-17	9.20781e-10	0.00292948	0.0142111	0.00544824
4.19173e-201	4.01858e-33	8.87135e-18	5.23754e-10	0.0026542	0.0173427	0.00543463
3.1895e-204	1.32378e-33	4.38826e-18	2.97348e-10	0.00240864	0.02224	0.00542161
2.29599e-207	4.33457e-34	2.16136e-18	1.68495e-10	0.00219429	0.0301385	0.0054092
1.56363e-210	1.41081e-34	1.05999e-18	9.53039e-11	0.00188714	0.0428433	0.00539748
1.00743e-213	4.56451e-35	5.17635e-19	5.38077e-11	0.001511	0.0622233	0.00538649
6.14067e-217	1.46802e-35	2.51712e-19	3.03246e-11	0.0011416	0.0888475	0.0053763
3.54106e-220	4.69343e-36	1.21885e-19	1.70594e-11	0.000821749	0.120366	0.00536699
1.93183e-223	1.49169e-36	5.8772e-20	9.57963e-12	0.000567774	0.151263	0.00535866
9.97058e-227	4.71312e-37	2.8221e-20	5.36967e-12	0.000378789	0.175181	0.00535142
4.86845e-230	1.48043e-37	1.34948e-20	3.00438e-12	0.000245186	0.188153	0.00534539
2.24894e-233	4.623e-38	6.42623e-21	1.67788e-12	0.000154596	0.189312	0.00534072
9.82841e-237	1.43525e-38	3.04757e-21	9.35316e-13	9.52666e-05	0.179566	0.00533758
4.06356e-240	4.43006e-39	1.43934e-21	5.20398e-13	5.75362e-05	0.161331	0.00533616
1.58945e-243	1.35949e-39	6.77014e-22	2.88989e-13	3.41376e-05	0.138534	0.00533671
5.88173e-247	4.14801e-40	3.17146e-22	1.60171e-13	1.99392e-05	0.115156	0.00533949
2.05911e-250	1.25837e-40	1.47965e-22	8.85988e-14	1.14851e-05	0.0938569	0.00534481
6.81983e-254	3.79567e-41	6.87545e-23	4.89107e-14	6.53413e-06	0.075786	0.00535305
2.1369e-257	1.13839e-41	3.18197e-23	2.69461e-14	3.67667e-06	0.0610714	0.00536464
6.33451e-261	3.39491e-42	1.46672e-23	1.48147e-14	2.04861e-06	0.0493487	0.00538009
1.77647e-264	1.00671e-42	6.7339e-24	8.1279e-15	1.13153e-06	0.0401001	0.0054
4.71327e-268	2.96847e-43	3.07934e-24	4.4498e-15	6.20136e-07	0.0328196	0.0054251
1.18305e-271	8.704e-44	1.40258e-24	2.4309e-15	3.37517e-07	0.0270748	0.00545623
2.80933e-275	2.53789e-44	6.36331e-25	1.32508e-15	1.8257e-07	0.0225184	0.00549443
6.31131e-279	7.35877e-45	2.87562e-25	7.20706e-16	9.82178e-08	0.0188804	0.00554092
1.34138e-282	2.12189e-45	1.29443e-25	3.9111e-16	5.25843e-08	0.0159537	0.00559721
2.69715e-286	6.08466e-46	5.80403e-26	2.11764e-16	2.80336e-08	0.0135807	0.00566514
5.13067e-290	1.73521e-46	2.59235e-26	1.14395e-16	1.48898e-08	0.0116414	0.00574697
9.23339e-294	4.92133e-47	1.15338e-26	6.16532e-17	7.88318e-09	0.0100441	0.00584554
1.57205e-297	1.38814e-47	5.11184e-27	3.315e-17	4.16206e-09	0.00871854	0.0059644
2.53214e-301	3.89418e-48	2.25689e-27	1.7782e-17	2.19225e-09	0.00761047	0.00610813
3.85858e-305	1.08652e-48	9.92606e-28	9.51567e-18	1.15243e-09	0.00667779	0.00628263
5.56268e-309	3.01514e-49	4.34895e-28	5.07982e-18	6.04825e-10	0.00588755	0.00649567
7.58681e-313	8.32211e-50	1.89818e-28	2.7052e-18	3.17016e-10	0.00521381	0.00675768
9.7893e-317	2.28468e-50	8.25356e-29	1.43709e-18	1.65996e-10	0.00463597	0.00708293
1.19416e-320	6.23866e-51	3.57521e-29	7.61542e-19	8.68553e-11	0.00413762	0.00749143
0	1.69449e-51	1.54285e-29	4.02552e-19	4.54244e-11	0.00370552	0.00801193
0	4.57805e-52	6.633e-30	2.12256e-19	2.37507e-11	0.00332898	0.00868709
0	1.23033e-52	2.84098e-30	1.11635e-19	1.24179e-11	0.00299932	0.00958242
0	3.28904e-53	1.21228e-30	5.85654e-20	6.4936e-12	0.00270922	0.0108024
0	8.74652e-54	5.15367e-31	3.06458e-20	3.39675e-12	0.00245204	0.0125211
0	2.3138e-54	2.18281e-31	1.59951e-20	1.77765e-12	0.00223053	0.0150402
0	6.08908e-55	9.21095e-32	8.32689e-21	9.30876e-13	0.00191751	0.0188983
0	1.59411e-55	3.87245e-32	4.32368e-21	4.87807e-13	0.00151753	0.025044
0	4.15181e-56	1.62206e-32	2.23921e-21	2.55833e-13	0.00112372	0.0349965
0	1.07576e-56	6.76935e-33	1.15665e-21	1.34292e-13	0.000787652	0.0506815
0	2.77306e-57	2.81471e-33	5.95896e-22	7.05599e-14	0.000527191	0.0735097
0	7.1118e-58	1.16609e-33	3.06195e-22	3.71105e-14	0.000339257	0.102767
0	1.81461e-58	4.81328e-34	1.56921e-22	1.9538e-14	0.000211057	0.134459
0	4.60659e-59	1.97956e-34	8.02071e-23	1.02971e-14	0.000127502	0.162298
0	1.16353e-59	8.11181e-35	4.08879e-23	5.43255e-15	7.50733e-05	0.18085
0	2.92402e-60	3.312e-35	2.07885e-23	2.86905e-15	4.32159e-05	0.187795
0	7.31142e-61	1.34738e-35	1.05413e-23	1.51673e-15	2.4385e-05	0.183277
0	1.81906e-61	5.46165e-36	5.33095e-24	8.02604e-16	1.35171e-05	0.168911
0	4.50324e-62	2.20593e-36	2.68878e-24	4.25106e-16	7.37496e-06	0.147984
0	1.10929e-62	8.87762e-37	1.35252e-24	2.25358e-16	3.96701e-06	0.124663
0	2.71901e-63	3.55995e-37	6.78526e-25	1.19565e-16	2.10679e-06	0.102333
0	6.63184e-64	1.42244e-37	3.39488e-25	6.34836e-17	1.10607e-06	0.0828264
0	1.60961e-64	5.66336e-38	1.69401e-25	3.37297e-17	5.74682e-07	0.0666877
0	3.8876e-65	2.2468e-38	8.43018e-26	1.79318e-17	2.95795e-07	0.0537322
0	9.34375e-66	8.88193e-39	4.18398e-26	9.53814e-18	1.50956e-07	0.0434862
0	2.23485e-66	3.49871e-39	2.07097e-26	5.07567e-18	7.64459e-08	0.0354265
0	5.3195e-67	1.37331e-39	1.02232e-26	2.70195e-18	3.84422e-08	0.0290834
0	1.26008e-67	5.37144e-40	5.03301e-27	1.43873e-18	1.92085e-08	0.0240713
0	2.97053e-68	2.09353e-40	2.47114e-27	7.66229e-19	9.54248e-09	0.0200865
0	6.96929e-69	8.13086e-41	1.21003e-27	4.08114e-19	4.71569e-09	0.0168955
0	1.62731e-69	3.14677e-41	5.90913e-28	2.17374e-19	2.3193e-09	0.0143201
0	3.78168e-70	1.21358e-41	2.87792e-28	1.15772e-19	1.13577e-09	0.012225
0	8.74662e-71	4.66386e-42	1.39786e-28	6.16498e-20	5.54018e-10	0.0105071
0	2.01347e-71	1.78609e-42	6.77137e-29	3.28213e-20	2.69293e-10	0.00908753
0	4.61323e-72	6.81624e-43	3.27129e-29	1.7468e-20	1.30481e-10	0.00790579
0	1.05203e-72	2.59221e-43	1.57612e-29	9.29301e-21	6.3043e-11	0.006915
0	2.38795e-73	9.82391e-44	7.57343e-30	4.94159e-21	3.03827e-11	0.00607866
0	5.39508e-74	3.71012e-44	3.62932e-30	2.62628e-21	1.46097e-11	0.00536814
0	1.21327e-74	1.39632e-44	1.73456e-30	1.39492e-21	7.0114e-12	0.00476083
0	2.71586e-75	5.23694e-45	8.26772e-31	7.40392e-22	3.35914e-12	0.00423873
0	6.05145e-76	1.95735e-45	3.9302e-31	3.9269e-22	1.60701e-12	0.00378742
0	1.3422e-76	7.29055e-46	1.86328e-31	2.08107e-22	7.67853e-13	0.00339529
0	2.96341e-77	2.70618e-46	8.81002e-32	1.10191e-22	3.66528e-13	0.00305291
0	6.51307e-78	1.00105e-46	4.15443e-32	5.82913e-23	1.74823e-13	0.00275241
0	1.42498e-78	3.69036e-47	1.95381e-32	3.0806e-23	8.3338e-14	0.00248719
0	3.10362e-79	1.35578e-47	9.16414e-33	1.62637e-23	3.97128e-14	0.00226007
0	6.7293e-80	4.96395e-48	4.28687e-33	8.57691e-24	1.8921e-14	0.00194855
0	1.45252e-80	1.81126e-48	2e-33	4.51806e-24	9.01507e-15	0.00153406
0	3.12126e-81	6.58647e-49	9.30597e-34	2.37718e-24	4.29621e-15	0.00112309
0	6.67731e-82	2.38697e-49	4.31853e-34	1.24923e-24	2.0482e-15	0.000774708
0	1.42214e-82	8.62118e-50	1.99874e-34	6.55653e-25	9.7703e-16	0.000508459
0	3.01552e-83	3.10322e-50	9.22615e-35	3.43669e-25	4.6641e-16	0.000319924
0	6.366e-84	1.11324e-50	4.24749e-35	1.79898e-25	2.22857e-16	0.00019414
0	1.33801e-84	3.98015e-51	1.95027e-35	9.40407e-26	1.066e-16	0.000114172
0	2.79997e-85	1.41822e-51	8.9311e-36	4.909e-26	5.1054e-17	6.53287e-05
0	5.83377e-86	5.03646e-52	4.07914e-36	2.55886e-26	2.44859e-17	3.64908e-05
0	1.2102e-86	1.78258e-52	1.85817e-36	1.33186e-26	1.1762e-17	1.99526e-05
0	2.49966e-87	6.28803e-53	8.4422e-37	6.92184e-27	5.65972e-18	1.07046e-05
0	5.1408e-88	2.21068e-53	3.82545e-37	3.59187e-27	2.72846e-18	5.64634e-06
0	1.05271e-88	7.74617e-54	1.72889e-37	1.86099e-27	1.31798e-18	2.93321e-06
0	2.14648e-89	2.7052e-54	7.79315e-38	9.62681e-28	6.38011e-19	1.50297e-06
0	4.35802e-90	9.41597e-55	3.50363e-38	4.97193e-28	3.09549e-19	7.60601e-07
0	8.81049e-91	3.26654e-55	1.57104e-38	2.56367e-28	1.50543e-19	3.80596e-07
0	1.77365e-91	1.12946e-55	7.02619e-39	1.31973e-28	7.33955e-20	1.88501e-07
0	3.55549e-92	3.89236e-56	3.13414e-39	6.78238e-29	3.58753e-20	9.2491e-08
0	7.0974e-93	1.33697e-56	1.39439e-39	3.47975e-29	1.75822e-20	4.49955e-08
0	1.41083e-93	4.57718e-57	6.18756e-40	1.78227e-29	8.64039e-21	2.17188e-08
0	2.79276e-94	1.56187e-57	2.73858e-40	9.11282e-30	4.25793e-21	1.04084e-08
0	5.50529e-95	5.31207e-58	1.20894e-40	4.65132e-30	2.10419e-21	4.95524e-09
0	1.08074e-95	1.80077e-58	5.32299e-41	2.36995e-30	1.04281e-21	2.34482e-09
0	2.11282e-96	6.0846e-59	2.33767e-41	1.20541e-30	5.18273e-22	1.10338e-09
0	4.1135e-97	2.04921e-59	1.02397e-41	6.12003e-31	2.58312e-22	5.16544e-10
0	7.97578e-98	6.87899e-60	4.47377e-42	3.10166e-31	1.29108e-22	2.40671e-10
0	1.54012e-98	2.30171e-60	1.94957e-42	1.5691e-31	6.47088e-23	1.11645e-10
0	2.96182e-99	7.67652e-61	8.47393e-43	7.92345e-32	3.25204e-23	5.15818e-11
0	5.67278e-100	2.55194e-61	3.6738e-43	3.99378e-32	1.6387e-23	2.37428e-11
0	1.08211e-100	8.45615e-62	1.58866e-43	2.00934e-32	8.27872e-24	1.08911e-11
0	2.05583e-101	2.79301e-62	6.85228e-44	1.00906e-32	4.19279e-24	4.98003e-12
0	3.89003e-102	9.19543e-63	2.948e-44	5.05795e-33	2.12852e-24	2.27048e-12
0	7.33117e-103	3.01769e-63	1.26505e-44	2.53057e-33	1.08302e-24	1.03236e-12
0	1.37612e-103	9.87153e-64	5.4148e-45	1.26371e-33	5.52248e-25	4.68237e-13
0	2.57278e-104	3.21886e-64	2.3118e-45	6.29875e-34	2.82171e-25	2.11888e-13
0	4.79097e-105	1.04624e-64	9.84492e-46	3.13357e-34	1.4445e-25	9.5684e-14
0	8.88632e-106	3.38982e-65	4.18187e-46	1.55596e-34	7.40784e-26	4.31259e-14
0	1.64174e-106	1.09481e-65	1.77185e-46	7.71129e-35	3.80522e-26	1.94034e-14
0	3.02118e-107	3.52467e-66	7.48831e-47	3.81438e-35	1.95759e-26	8.71619e-15
0	5.53788e-108	1.13116e-66	3.15676e-47	1.88316e-35	1.00847e-26	3.90975e-15
0	1.01114e-108	3.6187e-67	1.3274e-47	9.27924e-36	5.20167e-27	1.75149e-15
0	1.83902e-109	1.15401e-67	5.56758e-48	4.5635e-36	2.68601e-27	7.83724e-16
0	3.33175e-110	3.6686e-68	2.32936e-48	2.23997e-36	1.38836e-27	3.50324e-16
0	6.0128e-111	1.16258e-68	9.72109e-49	1.09735e-36	7.18245e-28	1.56452e-16
0	1.08095e-111	3.67269e-69	4.04671e-49	5.36536e-37	3.71849e-28	6.98156e-17
0	1.9358e-112	1.1566e-69	1.68034e-49	2.61822e-37	1.92634e-28	3.11338e-17
0	3.45343e-113	3.63099e-70	6.95996e-50	1.27516e-37	9.98451e-29	1.38761e-17
0	6.13733e-114	1.13635e-70	2.8756e-50	6.19831e-38	5.17724e-29	6.1817e-18
0	1.08656e-114	3.54526e-71	1.18513e-50	3.00697e-38	2.68537e-29	2.75295e-18
0	1.91637e-115	1.10264e-71	4.87212e-51	1.4559e-38	1.39316e-29	1.2257e-18
0	3.36712e-116	3.41879e-72	1.99796e-51	7.03525e-39	7.22851e-30	5.45645e-19
0	5.89385e-117	1.05674e-72	8.17291e-52	3.3929e-39	3.75068e-30	2.42895e-19
0	1.0278e-117	3.25629e-73	3.33493e-52	1.63308e-39	1.94601e-30	1.08132e-19
0	1.7856e-118	1.00032e-73	1.35743e-52	7.84483e-40	1.00954e-30	4.81454e-20
0	3.09058e-119	3.06353e-74	5.51153e-53	3.76099e-40	5.23608e-31	2.14422e-20
0	5.32939e-120	9.35343e-75	2.2323e-53	1.79954e-40	2.71498e-31	9.55296e-21
0	9.15591e-121	2.84702e-75	9.01898e-54	8.59328e-41	1.40726e-31	4.25798e-21
0	1.56718e-121	8.63937e-76	3.63488e-54	4.0954e-41	7.29118e-32	1.89893e-21
0	2.67258e-122	2.61367e-76	1.46134e-54	1.94793e-41	3.77585e-32	8.47421e-22
0	4.54095e-123	7.8831e-77	5.86062e-55	9.24668e-42	1.95432e-32	3.78458e-22
0	7.68724e-124	2.37042e-77	2.34459e-55	4.38063e-42	1.01093e-32	1.69165e-22
0	1.2966e-124	7.10619e-78	9.35672e-56	2.07121e-42	5.22595e-33	7.56875e-23
0	2.17901e-125	2.12391e-78	3.7249e-56	9.77348e-43	2.69966e-33	3.39005e-23
0	3.64867e-126	6.32885e-79	1.47925e-56	4.60268e-43	1.39357e-33	1.52022e-23
0	6.08747e-127	1.88021e-79	5.86008e-57	2.16325e-43	7.18802e-34	6.82614e-24
0	1.01198e-127	5.56906e-80	2.31582e-57	1.01471e-43	3.7045e-34	3.06948e-24
0	1.67627e-128	1.64459e-80	9.12949e-58	4.75017e-44	1.90755e-34	1.38238e-24
0	2.76668e-129	4.84207e-81	3.59028e-58	2.21929e-44	9.81358e-35	6.23626e-25
0	4.55008e-130	1.42138e-81	1.40849e-58	1.03479e-44	5.04396e-35	2.81843e-25
0	7.45645e-131	4.16e-82	5.51215e-59	4.81536e-45	2.58997e-35	1.27626e-25
0	1.21759e-131	1.21391e-82	2.15196e-59	2.23635e-45	1.32856e-35	5.79138e-26
0	1.98121e-132	3.53176e-83	8.38096e-60	1.03654e-45	6.80798e-36	2.63389e-26
0	3.21239e-133	1.0245e-83	3.25612e-60	4.7948e-46	3.48493e-36	1.20075e-26
0	5.19033e-134	2.96311e-84	1.26199e-60	2.21355e-46	1.78196e-36	5.48793e-27
0	8.35674e-135	8.54482e-85	4.87935e-61	1.01987e-46	9.10156e-37	2.51499e-27
0	1.34079e-135	2.45687e-85	1.882e-61	4.6896e-47	4.64344e-37	1.15585e-27
0	2.14371e-136	7.04344e-86	7.24151e-62	2.15211e-47	2.36624e-37	5.3281e-28
0	3.41556e-137	2.01334e-86	2.77967e-62	9.85664e-48	1.20438e-37	2.46384e-28
0	5.42316e-138	5.73823e-87	1.06442e-62	4.50537e-48	6.12272e-38	1.14311e-28
0	8.58106e-139	1.6307e-87	4.0662e-63	2.05528e-48	3.10881e-38	5.32181e-29
0	1.35311e-139	4.62066e-88	1.54961e-63	9.35726e-49	1.57653e-38	2.48648e-29
0	2.12633e-140	1.30549e-88	5.89136e-64	4.25172e-49	7.9848e-39	1.16605e-29
0	3.32998e-141	3.67778e-89	2.23444e-64	1.92805e-49	4.03897e-39	5.4891e-30
0	5.1972e-142	1.03309e-89	8.45444e-65	8.72596e-50	2.04039e-39	2.59406e-30
0	8.08383e-143	2.89362e-90	3.19127e-65	3.94136e-50	1.02941e-39	1.2308e-30
0	1.25311e-143	8.08151e-91	1.20173e-65	1.77672e-50	5.18667e-40	5.86333e-31
0	1.93595e-144	2.25058e-91	4.51455e-66	7.99345e-51	2.60979e-40	2.80457e-31
0	2.98079e-145	6.2496e-92	1.69196e-66	3.58913e-51	1.31141e-40	1.34697e-31
0	4.57411e-146	1.73048e-92	6.32607e-67	1.60837e-51	6.58076e-41	6.49556e-32
0	6.99559e-147	4.77795e-93	2.35965e-67	7.19324e-52	3.29774e-41	3.14501e-32
0	1.06633e-147	1.31546e-93	8.78075e-68	3.21075e-52	1.65027e-41	1.5288e-32
0	1.61997e-148	3.61144e-94	3.25977e-68	1.43031e-52	8.24678e-42	7.46048e-33
0	2.45289e-149	9.88666e-95	1.20731e-68	6.35915e-53	4.11531e-42	3.65447e-33
0	3.70178e-150	2.69892e-95	4.46089e-69	2.82171e-53	2.05071e-42	1.79668e-33
0	5.56809e-151	7.34686e-96	1.64438e-69	1.2496e-53	1.02044e-42	8.86436e-34
0	8.34776e-152	1.9943e-96	6.04726e-70	5.52298e-54	5.0704e-43	4.38818e-34
0	1.2474e-152	5.39829e-97	2.21868e-70	2.43626e-54	2.51577e-43	2.17928e-34
0	1.85789e-153	1.45715e-97	8.12102e-71	1.07256e-54	1.24643e-43	1.08556e-34
0	2.75812e-154	3.92224e-98	2.96556e-71	4.71265e-55	6.16638e-44	5.42288e-35
0	4.08123e-155	1.05281e-98	1.08041e-71	2.06661e-55	3.04617e-44	2.7162e-35
0	6.01947e-156	2.81809e-99	3.9269e-72	9.0448e-56	1.50258e-44	1.36385e-35
0	8.84949e-157	7.52229e-100	1.42396e-72	3.95085e-56	7.40072e-45	6.86376e-36
0	1.29681e-157	2.00235e-100	5.15148e-73	1.72239e-56	3.6397e-45	3.46154e-36
0	1.89423e-158	5.31526e-101	1.85932e-73	7.49418e-57	1.78734e-45	1.74908e-36
0	2.75801e-159	1.40704e-101	6.69523e-74	3.25438e-57	8.76385e-46	8.85331e-37
0	4.00284e-160	3.71444e-102	2.40529e-74	1.41047e-57	4.29071e-46	4.48831e-37
0	5.79099e-161	9.7787e-103	8.62104e-75	6.10118e-58	2.09752e-46	2.27861e-37
0	8.3513e-162	2.5673e-103	3.0828e-75	2.63401e-58	1.02382e-46	1.15824e-37
0	1.20054e-162	6.7217e-104	1.09983e-75	1.13495e-58	4.98977e-47	5.8939e-38
0	1.72038e-163	1.75507e-104	3.91472e-76	4.88077e-59	2.42814e-47	3.00208e-38
0	2.45753e-164	4.57006e-105	1.39019e-76	2.09487e-59	1.17978e-47	1.53037e-38
0	3.49951e-165	1.18677e-105	4.92542e-77	8.97395e-60	5.72351e-48	7.80677e-39
0	4.96765e-166	3.07348e-106	1.74106e-77	3.83678e-60	2.77239e-48	3.98469e-39
0	7.02967e-167	7.93806e-107	6.14022e-78	1.63723e-60	1.34084e-48	2.03478e-39
0	9.9166e-168	2.04467e-107	2.16051e-78	6.97283e-61	6.47481e-49	1.03943e-39
0	1.39456e-168	5.25239e-108	7.5846e-79	2.96394e-61	3.12179e-49	5.31108e-40
0	1.95508e-169	1.34561e-108	2.65652e-79	1.25745e-61	1.50282e-49	2.71419e-40
0	2.73242e-170	3.43806e-109	9.28326e-80	5.32442e-62	7.22324e-50	1.38718e-40
0	3.80705e-171	8.76074e-110	3.23665e-80	2.25018e-62	3.46642e-50	7.08957e-41
0	5.28801e-172	2.22641e-110	1.1259e-80	9.49125e-63	1.66093e-50	3.62303e-41
0	7.32254e-173	5.64295e-111	3.90761e-81	3.99571e-63	7.94589e-51	1.85122e-41
0	1.01088e-173	1.42642e-111	1.35312e-81	1.67891e-63	3.79536e-51	9.45694e-42
0	1.39128e-174	3.59612e-112	4.67492e-82	7.04089e-64	1.81001e-51	4.8297e-42
0	1.909e-175	9.04203e-113	1.61148e-82	2.94709e-64	8.61841e-52	2.46571e-42
0	2.61142e-176	2.26749e-113	5.54233e-83	1.23119e-64	4.09723e-52	1.25833e-42
0	3.56149e-177	5.6712e-114	1.90185e-83	5.13362e-65	1.94477e-52	6.41878e-43
0	4.84257e-178	1.41468e-114	6.51146e-84	2.13644e-65	9.21641e-53	3.27264e-43
0	6.56464e-179	3.51962e-115	2.22433e-84	8.87417e-66	4.36083e-53	1.66767e-43
0	8.8724e-180	8.73357e-116	7.58128e-85	3.67903e-66	2.06011e-53	8.4932e-44
0	1.19556e-180	2.16146e-116	2.57814e-85	1.52233e-66	9.71684e-54	4.32279e-44
0	1.6062e-181	5.33538e-117	8.74773e-86	6.2872e-67	4.57585e-54	2.19874e-44
0	2.15148e-182	1.31356e-117	2.96148e-86	2.59165e-67	2.15144e-54	1.11759e-44
0	2.87331e-183	3.22551e-118	1.00034e-86	1.06627e-67	1.00995e-54	5.67647e-45
0	3.82596e-184	7.89984e-119	3.37143e-87	4.37859e-68	4.73347e-55	2.88102e-45
0	5.07943e-185	1.92979e-119	1.13373e-87	1.79463e-68	2.21498e-55	1.46109e-45
0	6.7237e-186	4.70191e-120	3.80397e-88	7.34157e-69	1.03483e-55	7.40379e-46
0	8.8741e-187	1.14266e-120	1.27349e-88	2.99764e-69	4.82704e-56	3.7486e-46
0	1.1678e-187	2.76973e-121	4.25388e-89	1.22165e-69	2.24802e-56	1.89632e-46
0	1.53228e-188	6.69637e-122	1.41779e-89	4.96926e-70	1.04527e-56	9.58451e-47
0	2.00467e-189	1.61482e-122	4.7149e-90	2.0175e-70	4.85251e-57	4.8399e-47
0	2.61508e-190	3.88414e-123	1.56448e-90	8.17552e-71	2.24912e-57	2.44174e-47
0	3.40146e-191	9.31868e-124	5.17973e-91	3.30672e-71	1.0408e-57	1.23071e-47
0	4.41153e-192	2.22999e-124	1.71113e-91	1.33493e-71	4.8087e-58	6.19712e-48
0	5.70504e-193	5.32286e-125	5.64029e-92	5.379e-72	2.21818e-58	3.11745e-48
0	7.35661e-194	1.26731e-125	1.85508e-92	2.16335e-72	1.02159e-58	1.56667e-48
0	9.45909e-195	3.00965e-126	6.08789e-93	8.68428e-73	4.69743e-59	7.86526e-49
0	1.21277e-195	7.12934e-127	1.9935e-93	3.47956e-73	2.15652e-59	3.9446e-49
0	1.55047e-196	1.68455e-127	6.51348e-94	1.39155e-73	9.88448e-60	1.97624e-49
0	1.97657e-197	3.9703e-128	2.12353e-94	5.5547e-74	4.52336e-60	9.89052e-50
0	2.51263e-198	9.33401e-129	6.90798e-95	2.21313e-74	2.0667e-60	4.94462e-50
0	3.18501e-199	2.18888e-129	2.24231e-95	8.80115e-75	9.42757e-61	2.46932e-50
0	4.02594e-200	5.12019e-130	7.26262e-96	3.49349e-75	4.29368e-61	1.23182e-50
0	5.07455e-201	1.19471e-130	2.34716e-96	1.3841e-75	1.9524e-61	6.13813e-51
0	6.37832e-202	2.7807e-131	7.56918e-97	5.4735e-76	8.86367e-62	3.05521e-51
0	7.99459e-203	6.45601e-132	2.43563e-97	2.16049e-76	4.0176e-62	1.519e-51
0	9.99241e-204	1.49518e-132	7.82042e-98	8.51194e-77	1.81814e-62	7.54362e-52
0	1.24547e-204	3.45417e-133	2.50558e-98	3.34732e-77	8.2148e-63	3.74202e-52
0	1.54805e-205	7.96008e-134	8.01027e-99	1.31389e-77	3.70573e-63	1.85409e-52
0	1.91881e-206	1.82986e-134	2.55533e-99	5.14767e-78	1.66901e-63	9.17594e-53
0	2.37178e-207	4.19611e-135	8.13413e-100	2.01306e-78	7.50503e-64	4.53589e-53
0	2.92359e-208	9.59855e-136	2.58368e-100	7.85774e-79	3.36942e-64	2.23956e-53
0	3.59386e-209	2.19027e-136	8.18905e-101	3.06149e-79	1.51031e-64	1.10445e-53
0	4.40568e-210	4.98567e-137	2.58997e-101	1.1906e-79	6.75904e-65	5.44019e-54
0	5.38608e-211	1.1321e-137	8.1738e-102	4.62161e-80	3.02005e-65	2.67646e-54
0	6.56666e-212	2.56442e-138	2.57409e-102	1.79068e-80	1.34726e-65	1.31517e-54
0	7.98418e-213	5.79472e-139	8.089e-103	6.92536e-81	6.00068e-66	6.45474e-55
0	9.68131e-214	1.30623e-139	2.53652e-103	2.6734e-81	2.66844e-66	3.16407e-55
0	1.17074e-214	2.93732e-140	7.93701e-104	1.03012e-81	1.18475e-66	1.54911e-55
0	1.41191e-215	6.58917e-141	2.47828e-104	3.96195e-82	5.25174e-67	7.575e-56
0	1.69817e-216	1.47455e-141	7.72183e-105	1.52101e-82	2.3243e-67	3.69954e-56
0	2.03697e-217	3.29186e-142	2.40087e-105	5.82852e-83	1.02705e-67	1.80457e-56
0	2.4368e-218	7.33121e-143	7.44896e-106	2.22939e-83	4.53109e-68	8.79146e-57
0	2.90731e-219	1.6288e-143	2.30624e-106	8.51174e-84	1.99584e-68	4.27765e-57
0	3.45939e-220	3.61007e-144	7.12517e-107	3.2438e-84	8.77728e-69	2.07876e-57
0	4.10534e-221	7.98224e-145	2.19669e-107	1.23394e-84	3.85395e-69	1.00892e-57
0	4.85895e-222	1.76074e-145	6.75817e-108	4.68535e-85	1.68953e-69	4.89062e-58
0	5.73564e-223	3.87464e-146	2.07479e-108	1.77581e-85	7.39499e-70	2.36766e-58
0	6.75259e-224	8.50615e-147	6.35635e-109	6.71825e-86	3.23164e-70	1.14478e-58
0	7.92887e-225	1.86296e-147	1.94326e-109	2.53702e-86	1.41001e-70	5.5281e-59
0	9.28553e-226	4.07046e-148	5.92847e-110	9.56318e-87	6.14235e-71	2.66608e-59
0	1.08457e-226	8.87272e-149	1.80488e-110	3.59824e-87	2.67154e-71	1.28415e-59
0	1.26349e-227	1.9295e-149	5.48333e-111	1.35141e-87	1.16012e-71	6.17732e-60
0	1.46808e-228	4.18609e-150	1.6624e-111	5.06636e-88	5.02991e-72	2.96775e-60
0	1.70134e-229	9.06048e-151	5.02949e-112	1.89591e-88	2.17737e-72	1.42395e-60
0	1.96653e-230	1.95648e-151	1.51848e-112	7.08192e-89	9.41066e-73	6.82339e-61
0	2.26716e-231	4.21483e-152	4.57501e-113	2.64057e-89	4.06092e-73	3.26546e-61
0	2.60698e-232	9.0588e-153	1.37555e-113	9.82787e-90	1.74963e-73	1.56072e-61
0	2.98999e-233	1.94244e-153	4.12724e-114	3.6512e-90	7.52634e-74	7.44978e-62
0	3.42043e-234	4.1554e-154	1.2358e-114	1.35403e-90	3.2325e-74	3.55137e-62
0	3.90278e-235	8.86889e-155	3.69264e-115	5.0123e-91	1.38616e-74	1.69076e-62
0	4.44172e-236	1.8885e-155	1.10112e-115	1.8521e-91	5.93477e-75	8.03902e-63
0	5.04215e-237	4.012e-156	3.27669e-116	6.83138e-92	2.53696e-75	3.81729e-63
0	5.70913e-238	8.50356e-157	9.73073e-117	2.5152e-92	1.08279e-75	1.81025e-63
0	6.44788e-239	1.7982e-157	2.8838e-117	9.24391e-93	4.61416e-76	8.57341e-64
0	7.26371e-240	3.79383e-158	8.52893e-118	3.39125e-93	1.96319e-76	4.05507e-64
0	8.16202e-241	7.9858e-159	2.51731e-118	1.2419e-93	8.33972e-77	1.91546e-64
0	9.14822e-242	1.67712e-159	7.41466e-119	4.53975e-94	3.53722e-77	9.03598e-65
0	1.02277e-242	3.51411e-160	2.17952e-119	1.65654e-94	1.49794e-77	4.25702e-65
0	1.14058e-243	7.34641e-161	6.3936e-120	6.03388e-95	6.33356e-78	2.00292e-65
0	1.26876e-244	1.5323e-161	1.87175e-120	2.19389e-95	2.67377e-78	9.41128e-66
0	1.40782e-245	3.18879e-162	5.46851e-121	7.96268e-96	1.127e-78	4.41631e-66
0	1.5582e-246	6.62098e-163	1.59444e-121	2.88489e-96	4.7429e-79	2.06965e-66
0	1.72035e-247	1.37162e-163	4.6395e-122	1.04334e-96	1.99292e-79	9.68633e-67
0	1.89465e-248	2.83506e-164	1.34727e-122	3.7666e-97	8.36101e-80	4.52737e-67
0	2.08142e-249	5.84671e-165	3.90448e-123	1.35738e-97	3.50229e-80	2.11328e-67
0	2.28094e-250	1.20305e-165	1.12927e-123	4.88298e-98	1.46478e-80	9.8513e-68
0	2.49341e-251	2.46988e-166	3.25954e-124	1.75346e-98	6.11668e-81	4.5862e-68
0	2.71895e-252	5.05935e-167	9.38951e-125	6.2855e-99	2.55027e-81	2.13224e-68
0	2.95759e-253	1.03405e-167	2.69935e-125	2.24913e-99	1.06165e-81	9.90013e-69
0	3.20928e-254	2.10871e-168	7.74472e-126	8.0338e-100	4.41272e-82	4.59059e-69
0	3.47386e-255	4.29064e-169	2.2176e-126	2.86458e-100	1.83129e-82	2.12578e-69
0	3.75107e-256	8.71086e-170	6.33716e-127	1.01961e-100	7.58817e-83	9.83086e-70
0	4.04051e-257	1.76455e-170	1.80734e-127	3.6228e-101	3.13938e-83	4.54031e-70
0	4.34171e-258	3.56652e-171	5.14423e-128	1.28496e-101	1.29682e-83	2.09412e-70
0	4.65403e-259	7.1927e-172	1.46129e-128	4.54956e-102	5.34867e-84	9.64581e-71
0	4.97674e-260	1.44737e-172	4.14279e-129	1.60801e-102	2.20263e-84	4.43708e-71
0	5.30897e-261	2.9061e-173	1.17216e-129	5.6734e-103	9.05662e-85	2.03834e-71
0	5.64972e-262	5.82216e-174	3.30997e-130	1.9982e-103	3.71811e-85	9.3514e-72
0	5.99788e-263	1.16387e-174	9.32828e-131	7.02543e-104	1.52409e-85	4.28448e-72
0	6.3522e-264	2.32151e-175	2.62375e-131	2.46574e-104	6.23776e-86	1.96038e-72
0	6.71135e-265	4.62046e-176	7.36526e-132	8.63901e-105	2.54906e-86	8.9578e-73
0	7.07386e-266	9.17598e-177	2.06347e-132	3.0215e-105	1.04007e-86	4.08774e-73
0	7.43817e-267	1.81833e-177	5.76975e-133	1.05493e-105	4.23722e-87	1.86289e-73
0	7.80264e-268	3.59539e-178	1.61014e-133	3.67678e-106	1.72358e-87	8.47831e-74
0	8.16553e-269	7.09375e-179	4.48457e-134	1.27925e-106	7.00031e-88	3.85347e-74
0	8.52507e-270	1.39658e-179	1.2466e-134	4.44315e-107	2.83882e-88	1.7491e-74
0	8.87939e-271	2.74355e-180	3.45849e-135	1.54053e-107	1.14946e-88	7.92865e-75
0	9.22664e-272	5.37802e-181	9.57635e-136	5.3321e-108	4.64711e-89	3.58924e-75
0	9.5649e-273	1.05195e-181	2.64647e-136	1.84236e-108	1.8759e-89	1.62266e-75
0	9.89228e-274	2.05321e-182	7.29947e-137	6.35472e-109	7.56089e-90	7.32605e-76
0	1.02069e-274	3.99889e-183	2.00943e-137	2.18811e-109	3.0428e-90	3.30319e-76
0	1.05069e-275	7.77164e-184	5.52092e-138	7.52129e-110	1.22268e-90	1.48737e-76
0	1.07905e-276	1.50715e-184	1.51395e-138	2.58087e-110	4.90556e-91	6.6884e-77
0	1.10559e-277	2.91657e-185	4.14353e-139	8.84079e-111	1.96518e-91	3.00363e-77
0	1.13016e-278	5.632e-186	1.13186e-139	3.02322e-111	7.86063e-92	1.34707e-77
0	1.1526e-279	1.08525e-186	3.08588e-140	1.03205e-111	3.13943e-92	6.03333e-78
0	1.17276e-280	2.08675e-187	8.39712e-141	3.51711e-112	1.25195e-92	2.69863e-78
0	1.19052e-281	4.00399e-188	2.28059e-141	1.19654e-112	4.98494e-93	1.20545e-78
0	1.20577e-282	7.66646e-189	6.18203e-142	4.06371e-113	1.98188e-93	5.37745e-79
0	1.2184e-283	1.4648e-189	1.67257e-142	1.37777e-113	7.86745e-94	2.39565e-79
0	1.22835e-284	2.79285e-190	4.51655e-143	4.66322e-114	3.11841e-94	1.06584e-79
0	1.23554e-285	5.31376e-191	1.21731e-143	1.57563e-114	1.23417e-94	4.73568e-80
0	1.23994e-286	1.00889e-191	3.27465e-144	5.31474e-115	4.8771e-95	2.10133e-80
0	1.24152e-287	1.9115e-192	8.79234e-145	1.78966e-115	1.92438e-95	9.31164e-81
0	1.24028e-288	3.61407e-193	2.35623e-145	6.01614e-116	7.58167e-96	4.12078e-81
0	1.23622e-289	6.81883e-194	6.30243e-146	2.01896e-116	2.98252e-96	1.82119e-81
0	1.22939e-290	1.28386e-194	1.68258e-146	6.76394e-117	1.17151e-96	8.03809e-82
0	1.21983e-291	2.41225e-195	4.48353e-147	2.26222e-117	4.59469e-97	3.54301e-82
0	1.20762e-292	4.52296e-196	1.19246e-147	7.55325e-118	1.79933e-97	1.5596e-82
0	1.19285e-293	8.46297e-197	3.16556e-148	2.51767e-118	7.03581e-98	6.8561e-83
0	1.1756e-294	1.58024e-197	8.38761e-149	8.37775e-119	2.74703e-98	3.00998e-83
0	1.15602e-295	2.9446e-198	2.21824e-149	2.78307e-119	1.07093e-98	1.31969e-83
0	1.13421e-296	5.47562e-199	5.8555e-150	9.22968e-120	4.16876e-99	5.77836e-84
0	1.11034e-297	1.01612e-199	1.54278e-150	3.05575e-120	1.62032e-99	2.52673e-84
0	1.08455e-298	1.88176e-200	4.05726e-151	1.00999e-120	6.28847e-100	1.10341e-84
0	1.057e-299	3.47771e-201	1.065e-151	3.33264e-121	2.4369e-100	4.81215e-85
0	1.02787e-300	6.41405e-202	2.79032e-152	1.09781e-121	9.42937e-101	2.09587e-85
0	9.97331e-302	1.18055e-202	7.2971e-153	3.61028e-122	3.64315e-101	9.11622e-86
0	9.65562e-303	2.16844e-203	1.90475e-153	1.18529e-122	1.40548e-101	3.95994e-86
0	9.32746e-304	3.9749e-204	4.9627e-154	3.88491e-123	5.41404e-102	1.71786e-86
0	8.99064e-305	7.27148e-205	1.2906e-154	1.27119e-123	2.08244e-102	7.44235e-87
0	8.64696e-306	1.32751e-205	3.35013e-155	4.15257e-124	7.99789e-103	3.22002e-87
0	8.29821e-307	2.41864e-206	8.68016e-156	1.35425e-124	3.06713e-103	1.39133e-87
0	7.94612e-308	4.39773e-207	2.24487e-156	4.40915e-125	1.17447e-103	6.00385e-88
0	7.59238e-309	7.98008e-208	5.795e-157	1.43314e-125	4.49064e-104	2.58735e-88
0	7.23859e-310	1.44514e-208	1.49319e-157	4.65051e-126	1.71446e-104	1.11354e-88
0	6.8863e-311	2.61181e-209	3.84043e-158	1.50658e-126	6.53588e-105	4.7861e-89
0	6.53695e-312	4.71084e-210	9.85929e-159	4.87261e-127	2.48792e-105	2.0544e-89
0	6.19191e-313	8.4798e-211	2.52648e-159	1.5733e-127	9.45637e-106	8.80673e-90
0	5.85241e-314	1.52336e-211	6.46233e-160	5.07159e-128	3.58897e-106	3.77026e-90
0	5.51961e-315	2.7312e-212	1.64995e-160	1.63214e-128	1.36011e-106	1.61197e-90
0	5.19453e-316	4.88695e-213	4.20491e-161	5.24389e-129	5.14676e-107	6.88284e-91
0	4.87798e-317	8.72685e-214	1.06968e-161	1.68203e-129	1.9447e-107	2.935e-91
0	4.56968e-318	1.5553e-214	2.71617e-162	5.3864e-130	7.33723e-108	1.2499e-91
0	4.25806e-319	2.76636e-215	6.88449e-163	1.72206e-130	2.76421e-108	5.31584e-92
0	3.81814e-320	4.91071e-216	1.7418e-163	5.49647e-131	1.03985e-108	2.25786e-92
0	0	8.70004e-217	4.39884e-164	1.75149e-131	3.90597e-109	9.57749e-93
0	0	1.5383e-217	1.1089e-164	5.57208e-132	1.46504e-109	4.05728e-93
0	0	2.7146e-218	2.79036e-165	1.76977e-132	5.48695e-110	1.71652e-93
0	0	4.78096e-219	7.00884e-166	5.61183e-133	2.05199e-110	7.25257e-94
0	0	8.40375e-220	1.75731e-166	1.77657e-133	7.66273e-111	3.06031e-94
0	0	1.47428e-220	4.39815e-167	5.61504e-134	2.85729e-111	1.28964e-94
0	0	2.58129e-221	1.09878e-167	1.7718e-134	1.06387e-111	5.42755e-95
0	0	4.51073e-222	2.74014e-168	5.58171e-135	3.95537e-112	2.28124e-95
0	0	7.86701e-223	6.82112e-169	1.75556e-135	1.46842e-112	9.57565e-96
0	0	1.36939e-223	1.69497e-169	5.5126e-136	5.44353e-113	4.01419e-96
0	0	2.37904e-224	4.2043e-170	1.72819e-136	2.015e-113	1.68058e-96
0	0	4.12509e-225	1.041e-170	5.4091e-137	7.44797e-114	7.02673e-97
0	0	7.13879e-226	2.57296e-171	1.69026e-137	2.74895e-114	2.93414e-97
0	0	1.23304e-226	6.3481e-172	5.27327e-138	1.01313e-114	1.2236e-97
0	0	2.12565e-227	1.56345e-172	1.6425e-138	3.72844e-115	5.09605e-98
0	0	3.65737e-228	3.84373e-173	5.10774e-139	1.37013e-115	2.11963e-98
0	0	6.28076e-229	9.43307e-174	1.58581e-139	5.02762e-116	8.80485e-99
0	0	1.07652e-229	2.31092e-174	4.9156e-140	1.84219e-116	3.65273e-99
0	0	1.84162e-230	5.65133e-175	1.52126e-140	6.74026e-117	1.51338e-99
0	0	3.14446e-231	1.37959e-175	4.70036e-141	2.46257e-117	6.262e-100
0	0	5.35876e-232	3.36191e-176	1.44998e-141	8.98407e-118	2.5877e-100
0	0	9.11495e-233	8.17821e-177	4.46578e-142	3.27287e-118	1.06795e-100
0	0	1.54745e-233	1.98595e-177	1.37321e-142	1.19058e-118	4.40173e-101
0	0	2.62214e-234	4.81411e-178	4.21583e-143	4.32472e-119	1.81189e-101
0	0	4.43478e-235	1.16494e-178	1.29222e-143	1.56867e-119	7.44866e-102
0	0	7.48626e-236	2.81406e-179	3.95453e-144	5.68173e-120	3.05817e-102
0	0	1.26135e-236	6.78586e-180	1.20826e-144	2.05496e-120	1.25395e-102
0	0	2.12124e-237	1.6335e-180	3.68585e-145	7.42167e-121	5.13499e-103
0	0	3.56061e-238	3.92534e-181	1.1226e-145	2.67655e-121	2.10008e-103
0	0	5.96545e-239	9.41633e-182	3.41365e-146	9.63883e-122	8.57769e-104
0	0	9.97577e-240	2.25492e-182	1.0364e-146	3.46617e-122	3.499e-104
0	0	1.66508e-240	5.39051e-183	3.14156e-147	1.24467e-122	1.42547e-104
0	0	2.77404e-241	1.2864e-183	9.50773e-148	4.46307e-123	5.79974e-105
0	0	4.61294e-242	3.06459e-184	2.87291e-148	1.59806e-123	2.35668e-105
0	0	7.65657e-243	7.28818e-185	8.66726e-149	5.71388e-124	9.56385e-106
0	0	1.26847e-243	1.73028e-185	2.6107e-149	2.04008e-124	3.87619e-106
0	0	2.0976e-244	4.1008e-186	7.85141e-150	7.27352e-125	1.56899e-106
0	0	3.46224e-245	9.70228e-187	2.35752e-150	2.58954e-125	6.3427e-107
0	0	5.70411e-246	2.29158e-187	7.06774e-151	9.2062e-126	2.56077e-107
0	0	9.38028e-247	5.40319e-188	2.11555e-151	3.26829e-126	1.03254e-107
0	0	1.53972e-247	1.27182e-188	6.32247e-152	1.15862e-126	4.15805e-108
0	0	2.52271e-248	2.98852e-189	1.88655e-152	4.10153e-127	1.6723e-108
0	0	4.12567e-249	7.01046e-190	5.62047e-153	1.44988e-127	6.71706e-109
0	0	6.73478e-250	1.64171e-190	1.67185e-153	5.11804e-128	2.69457e-109
0	0	1.09738e-250	3.83805e-191	4.96529e-154	1.80409e-128	1.07955e-109
0	0	1.78482e-251	8.95746e-192	1.47236e-154	6.35036e-129	4.31957e-110
0	0	2.8976e-252	2.087e-192	4.35923e-155	2.23215e-129	1.72616e-110
0	0	4.69558e-253	4.8543e-193	1.28863e-155	7.83491e-130	6.8892e-111
0	0	7.59539e-254	1.12718e-193	3.80341e-156	2.74619e-130	2.746e-111
0	0	1.22637e-254	2.61294e-194	1.12084e-156	9.61203e-131	1.09315e-111
0	0	1.97653e-255	6.04689e-195	3.29793e-157	3.35959e-131	4.34612e-112
0	0	3.17979e-256	1.39702e-195	9.68872e-158	1.17259e-131	1.72572e-112
0	0	5.10632e-257	3.22214e-196	2.84198e-158	4.08689e-132	6.84365e-113
0	0	8.18526e-258	7.41918e-197	8.32346e-159	1.42243e-132	2.71051e-113
0	0	1.30971e-258	1.70545e-197	2.43398e-159	4.94375e-133	1.07216e-113
0	0	2.09186e-259	3.91377e-198	7.10661e-160	1.71582e-133	4.23564e-114
0	0	3.33512e-260	8.96654e-199	2.07176e-160	5.94676e-134	1.67119e-114
0	0	5.30775e-261	2.05083e-199	6.03042e-161	2.05816e-134	6.58537e-115
0	0	8.43201e-262	4.68285e-200	1.75263e-161	7.11326e-135	2.59169e-115
0	0	1.33713e-262	1.0675e-200	5.08588e-162	2.455e-135	1.01868e-115
0	0	2.11662e-263	2.42942e-201	1.47359e-162	8.46109e-136	3.99888e-116
0	0	3.34454e-264	5.51972e-202	4.26308e-163	2.91203e-136	1.5678e-116
0	0	5.27542e-265	1.25202e-202	1.23142e-163	1.00082e-136	6.13892e-117
0	0	8.30626e-266	2.83521e-203	3.55162e-164	3.43491e-137	2.40074e-117
0	0	1.30552e-266	6.40977e-204	1.02279e-164	1.17725e-137	9.37668e-118
0	0	2.04829e-267	1.44671e-204	2.94091e-165	4.02916e-138	3.65767e-118
0	0	3.20798e-268	3.25991e-205	8.44341e-166	1.37708e-138	1.42499e-118
0	0	5.01539e-269	7.33356e-206	2.42044e-166	4.70002e-139	5.54459e-119
0	0	7.8273e-270	1.64706e-206	6.92807e-167	1.60191e-139	2.15467e-119
0	0	1.21943e-270	3.6931e-207	1.98003e-167	5.45221e-140	8.36268e-120
0	0	1.89642e-271	8.26723e-208	5.65032e-168	1.85313e-140	3.24162e-120
0	0	2.9441e-272	1.84764e-208	1.60997e-168	6.28984e-141	1.25497e-120
0	0	4.56256e-273	4.12256e-209	4.58045e-169	2.13192e-141	4.85242e-121
0	0	7.05839e-274	9.18344e-210	1.30119e-169	7.21612e-142	1.87386e-121
0	0	1.09004e-274	2.04238e-210	3.69081e-170	2.43914e-142	7.22723e-122
0	0	1.68045e-275	4.53482e-211	1.04532e-170	8.23322e-143	2.78394e-122
0	0	2.58613e-276	1.00526e-211	2.95611e-171	2.77527e-143	1.07104e-122
0	0	3.97302e-277	2.2248e-212	8.34723e-172	9.34206e-144	4.11533e-123
0	0	6.09309e-278	4.91585e-213	2.35349e-172	3.14038e-144	1.57929e-123
0	0	9.32829e-279	1.08443e-213	6.62569e-173	1.05421e-144	6.05305e-124
0	0	1.42566e-279	2.38839e-214	1.86252e-173	3.53406e-145	2.3171e-124
0	0	2.17509e-280	5.25179e-215	5.22782e-174	1.18311e-145	8.85872e-125
0	0	3.31278e-281	1.15294e-215	1.46519e-174	3.95532e-146	3.38264e-125
0	0	5.03684e-282	2.52703e-216	4.10031e-175	1.32051e-146	1.29003e-125
0	0	7.64502e-283	5.52985e-217	1.14576e-175	4.40262e-147	4.9136e-126
0	0	1.15838e-283	1.20814e-217	3.19688e-176	1.46584e-147	1.86922e-126
0	0	1.7522e-284	2.63529e-218	8.90661e-177	4.87379e-148	7.10196e-127
0	0	2.64588e-285	5.73907e-219	2.47773e-177	1.61829e-148	2.69499e-127
0	0	3.98856e-286	1.24785e-219	6.88258e-178	5.36603e-149	1.0214e-127
0	0	6.00234e-287	2.70886e-220	1.909e-178	1.77689e-149	3.86629e-128
0	0	9.01748e-288	5.8711e-221	5.28711e-179	5.87591e-150	1.46169e-128
0	0	1.35242e-288	1.27046e-221	1.46214e-179	1.94044e-150	5.51918e-129
0	0	2.02489e-289	2.7448e-222	4.03756e-180	6.39934e-151	2.08141e-129
0	0	3.0266e-290	5.92068e-223	1.11329e-180	2.10757e-151	7.83972e-130
0	0	4.5162e-291	1.2751e-223	3.0652e-181	6.9317e-152	2.94922e-130
0	0	6.72756e-292	2.74175e-224	8.42696e-182	2.27672e-152	1.10809e-130
0	0	1.00048e-292	5.88605e-225	2.31337e-182	7.46779e-153	4.15821e-131
0	0	1.48535e-293	1.26164e-225	6.34135e-183	2.44618e-153	1.55848e-131
0	0	2.2015e-294	2.69998e-226	1.73573e-183	8.00197e-154	5.83391e-132
0	0	3.25747e-295	5.76901e-227	4.74402e-184	2.61409e-154	2.18113e-132
0	0	4.81185e-296	1.23072e-227	1.29472e-184	8.52823e-155	8.1446e-133
0	0	7.09606e-297	2.62141e-228	3.52835e-185	2.77851e-155	3.03754e-133
0	0	1.04471e-297	5.5748e-229	9.60138e-186	9.04028e-156	1.13146e-133
0	0	1.5355e-298	1.1837e-229	2.60893e-186	2.93743e-156	4.20941e-134
0	0	2.25311e-299	2.50944e-230	7.07881e-187	9.5317e-157	1.56412e-134
0	0	3.30057e-300	5.31169e-231	1.9179e-187	3.0888e-157	5.80477e-135
0	0	4.82699e-301	1.12256e-231	5.18874e-188	9.99605e-158	2.15163e-135
0	0	7.04762e-302	2.36871e-232	1.40174e-188	3.23062e-158	7.96556e-136
0	0	1.02728e-302	4.99041e-233	3.78132e-189	1.0427e-158	2.94532e-136
0	0	1.49492e-303	1.04975e-233	1.01857e-189	3.36091e-159	1.08772e-136
0	0	2.17185e-304	2.20477e-234	2.73976e-190	1.08186e-159	4.01208e-137
0	0	3.1501e-305	4.62344e-235	7.35879e-191	3.47784e-160	1.47806e-137
0	0	4.56147e-306	9.68045e-236	1.97367e-191	1.11652e-160	5.43853e-138
0	0	6.59433e-307	2.02374e-236	5.28586e-192	3.5797e-161	1.99867e-138
0	0	9.51754e-308	4.22419e-237	1.41362e-192	1.14617e-161	7.3362e-139
0	0	1.37141e-308	8.80364e-238	3.77508e-193	3.665e-162	2.6895e-139
0	0	1.97287e-309	1.83195e-238	1.00669e-193	1.17037e-162	9.84785e-140
0	0	2.83348e-310	3.80623e-239	2.68067e-194	3.73246e-163	3.60149e-140
0	0	4.06287e-311	7.89606e-240	7.12801e-195	1.18876e-163	1.31551e-140
0	0	5.81619e-312	1.63554e-240	1.89266e-195	3.78107e-164	4.79932e-141
0	0	8.31261e-313	3.38255e-241	5.01829e-196	1.20105e-164	1.74879e-141
0	0	1.18613e-313	6.98498e-242	1.32868e-196	3.81011e-165	6.36452e-142
0	0	1.68974e-314	1.4402e-242	3.51289e-197	1.20709e-165	2.31349e-142
0	0	2.4033e-315	2.96494e-243	9.27452e-198	3.81915e-166	8.39931e-143
0	0	3.41264e-316	6.09466e-244	2.44512e-198	1.20676e-166	3.04574e-143
0	0	4.83803e-317	1.2509e-244	6.43713e-199	3.80808e-167	1.1031e-143
0	0	6.84678e-318	2.5635e-245	1.69226e-199	1.20011e-167	3.99037e-144
0	0	9.66496e-319	5.2455e-246	4.44251e-200	3.77714e-168	1.44174e-144
0	0	1.35201e-319	1.07172e-246	1.16459e-200	1.18723e-168	5.20275e-145
0	0	1.8483e-320	2.18635e-247	3.04863e-201	3.72682e-169	1.87524e-145
0	0	0	4.45351e-248	7.96935e-202	1.16835e-169	6.75081e-146
0	0	0	9.05793e-249	2.08031e-202	3.65796e-170	2.42735e-146
0	0	0	1.8395e-249	5.42278e-203	1.14377e-170	8.71734e-147
0	0	0	3.73008e-250	1.41157e-203	3.57165e-171	3.1269e-147
0	0	0	7.55237e-251	3.66923e-204	1.11386e-171	1.12026e-147
0	0	0	1.52685e-251	9.52438e-205	3.46921e-172	4.00872e-148
0	0	0	3.08218e-252	2.46882e-205	1.0791e-172	1.43275e-148
0	0	0	6.21255e-253	6.39047e-206	3.3522e-173	5.1146e-149
0	0	0	1.25035e-253	1.65184e-206	1.04e-173	1.82361e-149
0	0	0	2.51273e-254	4.26381e-207	3.22233e-174	6.49432e-150
0	0	0	5.0421e-255	1.09906e-207	9.97115e-175	2.31001e-150
0	0	0	1.01025e-255	2.82902e-208	3.08147e-175	8.20683e-151
0	0	0	2.02117e-256	7.2719e-209	9.51057e-176	2.91217e-151
0	0	0	4.03767e-257	1.86662e-209	2.93153e-176	1.03214e-151
0	0	0	8.05404e-258	4.78475e-210	9.02444e-177	3.65379e-152
0	0	0	1.60418e-258	1.22478e-210	2.7745e-177	1.2919e-152
0	0	0	3.19044e-259	3.13082e-211	8.51903e-178	4.56245e-153
0	0	0	6.33586e-260	7.99198e-212	2.61238e-178	1.60934e-153
0	0	0	1.25638e-260	2.03728e-212	8.00058e-179	5.67e-154
0	0	0	2.48768e-261	5.18615e-213	2.44708e-179	1.99526e-154
0	0	0	4.91845e-262	1.31838e-213	7.47511e-180	7.01296e-155
0	0	0	9.71012e-263	3.34686e-214	2.28049e-180	2.46199e-155
0	0	0	1.91418e-263	8.4847e-215	6.94837e-181	8.6329e-156
0	0	0	3.76794e-264	2.14802e-215	2.11437e-181	3.02351e-156
0	0	0	7.40611e-265	5.43053e-216	6.42573e-182	1.05767e-156
0	0	0	1.45358e-265	1.37104e-216	1.95033e-182	3.69554e-157
0	0	0	2.84876e-266	3.4567e-217	5.91206e-183	1.28971e-157
0	0	0	5.57491e-267	8.70322e-218	1.78985e-183	4.49562e-158
0	0	0	1.0894e-267	2.18828e-218	5.41176e-184	1.56522e-158
0	0	0	2.12572e-268	5.49456e-219	1.63421e-184	5.44312e-159
0	0	0	4.14182e-269	1.37775e-219	4.9286e-185	1.89064e-159
0	0	0	8.05838e-270	3.44997e-220	1.48453e-185	6.5593e-160
0	0	0	1.56558e-270	8.62717e-221	4.46581e-186	2.27298e-160
0	0	0	3.03719e-271	2.15442e-221	1.34172e-186	7.86722e-161
0	0	0	5.88358e-272	5.37283e-222	4.02597e-187	2.7198e-161
0	0	0	1.13811e-272	1.33809e-222	1.20651e-187	9.39166e-162
0	0	0	2.19837e-273	3.32797e-223	3.61111e-188	3.2392e-162
0	0	0	4.24025e-274	8.26581e-224	1.07945e-188	1.1159e-162
0	0	0	8.16692e-275	2.05024e-224	3.22266e-189	3.83973e-163
0	0	0	1.57073e-275	5.0785e-225	9.609e-190	1.31968e-163
0	0	0	3.01661e-276	1.25626e-225	2.86151e-190	4.53031e-164
0	0	0	5.78518e-277	3.10341e-226	8.51068e-191	1.55339e-164
0	0	0	1.10788e-277	7.65621e-227	2.52806e-191	5.32016e-165
0	0	0	2.11859e-278	1.88627e-227	7.50004e-192	1.81996e-165
0	0	0	4.04559e-279	4.641e-228	2.22226e-192	6.21859e-166
0	0	0	7.71431e-280	1.14034e-228	6.57629e-193	2.12234e-166
0	0	0	1.46891e-280	2.79818e-229	1.94367e-193	7.23492e-167
0	0	0	2.79302e-281	6.85703e-230	5.73748e-194	2.46346e-167
0	0	0	5.30318e-282	1.67809e-230	1.69151e-194	8.37825e-168
0	0	0	1.0055e-282	4.10122e-231	4.98066e-195	2.84614e-168
0	0	0	1.90377e-283	1.001e-231	1.46472e-195	9.65725e-169
0	0	0	3.59941e-284	2.4399e-232	4.30212e-196	3.27301e-169
0	0	0	6.79571e-285	5.93927e-233	1.26203e-196	1.108e-169
0	0	0	1.28122e-285	1.44383e-233	3.69754e-197	3.74649e-170
0	0	0	2.41214e-286	3.50528e-234	1.08198e-197	1.26535e-170
0	0	0	4.53492e-287	8.4987e-235	3.16215e-198	4.26866e-171
0	0	0	8.51385e-288	2.05781e-235	9.23014e-199	1.43837e-171
0	0	0	1.59614e-288	4.97605e-236	2.69088e-199	4.84116e-172
0	0	0	2.9882e-289	1.20168e-236	7.83507e-200	1.62752e-172
0	0	0	5.58648e-290	2.89814e-237	2.27852e-200	5.46516e-173
0	0	0	1.04294e-290	6.98034e-238	6.61801e-201	1.83307e-173
0	0	0	1.94435e-291	1.67904e-238	1.91983e-201	6.14121e-174
0	0	0	3.61978e-292	4.03341e-239	5.56242e-202	2.05508e-174
0	0	0	6.72954e-293	9.67639e-240	1.60964e-202	6.8692e-175
0	0	0	1.24935e-293	2.31837e-240	4.6522e-203	2.29342e-175
0	0	0	2.31621e-294	5.54732e-241	1.34293e-203	7.64827e-176
0	0	0	4.28815e-295	1.3256e-241	3.87181e-204	2.54768e-176
0	0	0	7.92792e-296	3.16355e-242	1.11491e-204	8.47672e-177
0	0	0	1.46368e-296	7.53995e-243	3.20652e-205	2.81718e-177
0	0	0	2.69857e-297	1.79471e-243	9.21076e-206	9.35198e-178
0	0	0	4.96845e-298	4.26631e-244	2.64256e-206	3.10096e-178
0	0	0	9.135e-299	1.01285e-244	7.5722e-207	1.02705e-178
0	0	0	1.67725e-299	2.40144e-245	2.16715e-207	3.39777e-179
0	0	0	3.07531e-300	5.68634e-246	6.19475e-208	1.12279e-179
0	0	0	5.63097e-301	1.34471e-246	1.7686e-208	3.70604e-180
0	0	0	1.02963e-301	3.17587e-247	5.04319e-209	1.22187e-180
0	0	0	1.88011e-302	7.49086e-248	1.43632e-209	4.0239e-181
0	0	0	3.42839e-303	1.76457e-248	4.08573e-210	1.32366e-181
0	0	0	6.24314e-304	4.1513e-249	1.16081e-210	4.34921e-182
0	0	0	1.13533e-304	9.75365e-250	3.29399e-211	1.42742e-182
0	0	0	2.06181e-305	2.28871e-250	9.33594e-212	4.67952e-183
0	0	0	3.73925e-306	5.36355e-251	2.64281e-212	1.53235e-183
0	0	0	6.77217e-307	1.25532e-251	7.47221e-213	5.01214e-184
0	0	0	1.22484e-307	2.93426e-252	2.11012e-213	1.63756e-184
0	0	0	2.2123e-308	6.84991e-253	5.95166e-214	5.34416e-185
0	0	0	3.99042e-309	1.59703e-253	1.67666e-214	1.74209e-185
0	0	0	7.18793e-310	3.71863e-254	4.71769e-215	5.67248e-186
0	0	0	1.29301e-310	8.64763e-255	1.32583e-215	1.84495e-186
0	0	0	2.32281e-311	2.00842e-255	3.72156e-216	5.99387e-187
0	0	0	4.16714e-312	4.65863e-256	1.04337e-216	1.9451e-187
0	0	0	7.46583e-313	1.07921e-256	2.92167e-217	6.30501e-188
0	0	0	1.33577e-313	2.49689e-257	8.1715e-218	2.04147e-188
0	0	0	2.38673e-314	5.76953e-258	2.28271e-218	6.60253e-189
0	0	0	4.25883e-315	1.33146e-258	6.36912e-219	2.133e-189
0	0	0	7.58919e-316	3.06876e-259	1.77496e-219	6.88312e-190
0	0	0	1.35059e-316	7.06393e-260	4.94057e-220	2.21867e-190
0	0	0	2.40041e-317	1.62397e-260	1.37356e-220	7.14354e-191
0	0	0	4.26142e-318	3.72873e-261	3.81415e-221	2.29746e-191
0	0	0	7.56291e-319	8.55052e-262	1.05786e-221	7.38071e-192
0	0	0	1.34663e-319	1.95828e-262	2.93052e-222	2.36844e-192
0	0	0	2.61608e-320	4.47928e-263	8.10855e-223	7.59174e-193
0	0	0	0	1.02328e-263	2.24091e-223	2.43073e-193
0	0	0	0	2.33471e-264	6.18572e-224	7.77406e-194
0	0	0	0	5.32014e-265	1.70545e-224	2.48356e-194
0	0	0	0	1.21079e-265	4.69649e-225	7.92537e-195
0	0	0	0	2.75212e-266	1.29179e-225	2.52628e-195
0	0	0	0	6.2477e-267	3.54894e-226	8.04377e-196
0	0	0	0	1.41654e-267	9.73845e-227	2.55833e-196
0	0	0	0	3.20771e-268	2.66912e-227	8.12778e-197
0	0	0	0	7.25464e-269	7.30691e-228	2.57932e-197
0	0	0	0	1.63868e-269	1.99796e-228	8.17634e-198
0	0	0	0	3.69684e-270	5.45667e-229	2.589e-198
0	0	0	0	8.32963e-271	1.48853e-229	8.18888e-199
0	0	0	0	1.87447e-271	4.05581e-230	2.58724e-199
0	0	0	0	4.21301e-272	1.10379e-230	8.16527e-200
0	0	0	0	9.45726e-273	3.00044e-231	2.5741e-200
0	0	0	0	2.12031e-273	8.14656e-232	8.1059e-201
0	0	0	0	4.74782e-274	2.2093e-232	2.54976e-201
0	0	0	0	1.06182e-274	5.98449e-233	8.01159e-202
0	0	0	0	2.37175e-275	1.61916e-233	2.51456e-202
0	0	0	0	5.29117e-276	4.3757e-234	7.88364e-203
0	0	0	0	1.17895e-276	1.18113e-234	2.46897e-203
0	0	0	0	2.62365e-277	3.18449e-235	7.72376e-204
0	0	0	0	5.8315e-278	8.57586e-236	2.4136e-204
0	0	0	0	1.29455e-278	2.30679e-236	7.53402e-205
0	0	0	0	2.87028e-279	6.19777e-237	2.34916e-205
0	0	0	0	6.35617e-280	1.66325e-237	7.31686e-206
0	0	0	0	1.40583e-280	4.45835e-238	2.27647e-206
0	0	0	0	3.10555e-281	1.19368e-238	7.07498e-207
0	0	0	0	6.85193e-282	3.19227e-239	2.19642e-207
0	0	0	0	1.50992e-282	8.52721e-240	6.81132e-208
0	0	0	0	3.32328e-283	2.27516e-240	2.10997e-208
0	0	0	0	7.30546e-284	6.0634e-241	6.529e-209
0	0	0	0	1.60398e-284	1.61406e-241	2.01812e-209
0	0	0	0	3.51739e-285	4.29161e-242	6.23123e-210
0	0	0	0	7.70397e-286	1.13978e-242	1.9219e-210
0	0	0	0	1.68531e-286	3.02359e-243	5.92128e-211
0	0	0	0	3.68229e-287	8.01171e-244	1.82235e-211
0	0	0	0	8.0358e-288	2.12045e-244	5.60242e-212
0	0	0	0	1.75151e-288	5.60573e-245	1.72049e-212
0	0	0	0	3.81305e-289	1.48026e-245	5.27785e-213
0	0	0	0	8.29099e-290	3.90434e-246	1.61731e-213
0	0	0	0	1.80059e-290	1.02863e-246	4.95065e-214
0	0	0	0	3.90571e-291	2.70691e-247	1.51378e-214
0	0	0	0	8.46176e-292	7.1153e-248	4.62375e-215
0	0	0	0	1.83104e-292	1.86817e-248	1.41078e-215
0	0	0	0	3.95744e-293	4.89941e-249	4.29989e-216
0	0	0	0	8.54294e-294	1.28344e-249	1.30915e-216
0	0	0	0	1.84196e-294	3.35827e-250	3.98156e-217
0	0	0	0	3.96671e-295	8.77729e-251	1.20963e-217
0	0	0	0	8.5322e-296	2.29146e-251	3.671e-218
0	0	0	0	1.83304e-296	5.97544e-252	1.11289e-218
0	0	0	0	3.93336e-297	1.55645e-252	3.3702e-219
0	0	0	0	8.43017e-298	4.04958e-253	1.01952e-219
0	0	0	0	1.80464e-298	1.05243e-253	3.08084e-220
0	0	0	0	3.85859e-299	2.73201e-254	9.29996e-221
0	0	0	0	8.2404e-300	7.08408e-255	2.80433e-221
0	0	0	0	1.75773e-300	1.83482e-255	8.44721e-222
0	0	0	0	3.74489e-301	4.74694e-256	2.54177e-222
0	0	0	0	7.96913e-302	1.22672e-256	7.64005e-223
0	0	0	0	1.69382e-302	3.16656e-257	2.294e-223
0	0	0	0	3.59592e-303	8.16472e-258	6.88068e-224
0	0	0	0	7.62498e-304	2.10284e-258	2.06161e-224
0	0	0	0	1.61493e-304	5.40985e-259	6.17053e-225
0	0	0	0	3.4163e-305	1.3902e-259	1.84492e-225
0	0	0	0	7.21849e-306	3.56847e-260	5.51026e-226
0	0	0	0	1.52344e-306	9.14956e-261	1.64402e-226
0	0	0	0	3.21138e-307	2.34333e-261	4.89986e-227
0	0	0	0	6.76158e-308	5.99488e-262	1.45882e-227
0	0	0	0	1.42198e-308	1.53195e-262	4.33871e-228
0	0	0	0	2.98697e-309	3.91041e-263	1.28902e-228
0	0	0	0	6.26697e-310	9.97049e-264	3.82564e-229
0	0	0	0	1.31334e-310	2.53938e-264	1.1342e-229
0	0	0	0	2.74908e-311	6.46034e-265	3.35907e-230
0	0	0	0	5.74765e-312	1.64173e-265	9.93783e-231
0	0	0	0	1.20029e-312	4.16739e-266	2.93703e-231
0	0	0	0	2.50366e-313	1.05669e-266	8.67098e-232
0	0	0	0	5.21625e-314	2.67637e-267	2.55725e-232
0	0	0	0	1.08552e-314	6.77121e-268	7.53395e-233
0	0	0	0	2.25637e-315	1.71122e-268	2.21727e-233
0	0	0	0	4.6847e-316	4.31982e-269	6.51866e-234
0	0	0	0	9.71541e-317	1.08929e-269	1.91445e-234
0	0	0	0	2.01272e-317	2.74376e-270	5.61666e-235
0	0	0	0	4.16714e-318	6.90349e-271	1.64611e-235
0	0	0	0	8.63661e-319	1.73505e-271	4.81931e-236
0	0	0	0	1.80917e-319	4.35591e-272	1.40948e-236
0	0	0	0	4.07901e-320	1.09237e-272	4.11795e-237
0	0	0	0	0	2.73641e-273	1.20185e-237
0	0	0	0	0	6.84726e-274	3.50405e-238
0	0	0	0	0	1.7115e-274	1.02056e-238
0	0	0	0	0	4.27328e-275	2.96931e-239
0	0	0	0	0	1.06579e-275	8.63023e-240
0	0	0	0	0	2.65525e-276	2.50576e-240
0	0	0	0	0	6.60793e-277	7.26786e-241
0	0	0	0	0	1.64268e-277	2.10584e-241
0	0	0	0	0	4.07911e-278	6.09528e-242
0	0	0	0	0	1.01183e-278	1.76244e-242
0	0	0	0	0	2.50711e-279	5.09081e-243
0	0	0	0	0	6.2054e-280	1.46896e-243
0	0	0	0	0	1.53424e-280	4.23437e-244
0	0	0	0	0	3.78919e-281	1.21932e-244
0	0	0	0	0	9.34822e-282	3.50754e-245
0	0	0	0	0	2.30378e-282	1.00795e-245
0	0	0	0	0	5.6713e-283	2.89355e-246
0	0	0	0	0	1.39462e-283	8.29805e-247
0	0	0	0	0	3.42577e-284	2.37726e-247
0	0	0	0	0	8.40608e-285	6.80349e-248
0	0	0	0	0	2.06044e-285	1.9451e-248
0	0	0	0	0	5.04497e-286	5.55532e-249
0	0	0	0	0	1.23393e-286	1.58501e-249
0	0	0	0	0	3.01477e-287	4.51764e-250
0	0	0	0	0	7.35787e-288	1.28632e-250
0	0	0	0	0	1.79384e-288	3.65882e-251
0	0	0	0	0	4.36868e-289	1.03966e-251
0	0	0	0	0	1.0628e-289	2.95122e-252
0	0	0	0	0	2.58278e-290	8.36891e-253
0	0	0	0	0	6.26987e-291	2.3708e-253
0	0	0	0	0	1.52043e-291	6.70934e-254
0	0	0	0	0	3.68307e-292	1.89681e-254
0	0	0	0	0	8.91232e-293	5.35708e-255
0	0	0	0	0	2.15431e-293	1.51145e-255
0	0	0	0	0	5.20193e-294	4.26008e-256
0	0	0	0	0	1.25475e-294	1.19951e-256
0	0	0	0	0	3.02337e-295	3.37403e-257
0	0	0	0	0	7.27717e-296	9.48108e-258
0	0	0	0	0	1.74974e-296	2.66151e-258
0	0	0	0	0	4.20265e-297	7.4638e-259
0	0	0	0	0	1.00836e-297	2.091e-259
0	0	0	0	0	2.41682e-298	5.85211e-260
0	0	0	0	0	5.78652e-299	1.63619e-260
0	0	0	0	0	1.38398e-299	4.57002e-261
0	0	0	0	0	3.30663e-300	1.27517e-261
0	0	0	0	0	7.89194e-301	3.55451e-262
0	0	0	0	0	1.88159e-301	9.89822e-263
0	0	0	0	0	4.48133e-302	2.75359e-263
0	0	0	0	0	1.06619e-302	7.65258e-264
0	0	0	0	0	2.53399e-303	2.12462e-264
0	0	0	0	0	6.01616e-304	5.89279e-265
0	0	0	0	0	1.42685e-304	1.63278e-265
0	0	0	0	0	3.38052e-305	4.5196e-266
0	0	0	0	0	8.0008e-306	1.2498e-266
0	0	0	0	0	1.8916e-306	3.45261e-267
0	0	0	0	0	4.46757e-307	9.52846e-268
0	0	0	0	0	1.05405e-307	2.62704e-268
0	0	0	0	0	2.48426e-308	7.23566e-269
0	0	0	0	0	5.84898e-309	1.99094e-269
0	0	0	0	0	1.37566e-309	5.47279e-270
0	0	0	0	0	3.23215e-310	1.50289e-270
0	0	0	0	0	7.58612e-311	4.12304e-271
0	0	0	0	0	1.77868e-311	1.13e-271
0	0	0	0	0	4.16605e-312	3.0939e-272
0	0	0	0	0	9.74768e-313	8.46268e-273
0	0	0	0	0	2.27839e-313	2.31249e-273
0	0	0	0	0	5.31994e-314	6.31282e-274
0	0	0	0	0	1.2409e-314	1.72163e-274
0	0	0	0	0	2.89146e-315	4.69059e-275
0	0	0	0	0	6.73059e-316	1.2767e-275
0	0	0	0	0	1.56513e-316	3.47153e-276
0	0	0	0	0	3.63618e-317	9.43036e-277
0	0	0	0	0	8.44237e-318	2.55923e-277
0	0	0	0	0	1.96128e-318	6.93846e-278
0	0	0	0	0	4.58424e-319	1.87928e-278
0	0	0	0	0	1.09559e-319	5.08505e-279
0	0	0	0	0	2.91598e-320	1.37459e-279
0	0	0	0	0	0	3.71216e-280
0	0	0	0	0	0	1.00151e-280
0	0	0	0	0	0	2.69937e-281
0	0	0	0	0	0	7.26848e-282
0	0	0	0	0	0	1.95525e-282
0	0	0	0	0	0	5.25457e-283
0	0	0	0	0	0	1.41075e-283
0	0	0	0	0	0	3.78391e-284
0	0	0	0	0	0	1.01393e-284
0	0	0	0	0	0	2.71429e-285
0	0	0	0	0	0	7.25907e-286
0	0	0	0	0	0	1.93948e-286
0	0	0	0	0	0	5.17689e-287
0	0	0	0	0	0	1.38049e-287
0	0	0	0	0	0	3.6777e-288
0	0	0	0	0	0	9.78814e-289
0	0	0	0	0	0	2.60258e-289
0	0	0	0	0	0	6.91338e-290
0	0	0	0	0	0	1.83467e-290
0	0	0	0	0	0	4.86414e-291
0	0	0	0	0	0	1.28836e-291
0	0	0	0	0	0	3.40917e-292
0	0	0	0	0	0	9.01249e-293
0	0	0	0	0	0	2.38025e-293
0	0	0	0	0	0	6.28037e-294
0	0	0	0	0	0	1.65551e-294
0	0	0	0	0	0	4.35974e-295
0	0	0	0	0	0	1.14703e-295
0	0	0	0	0	0	3.0149e-296
0	0	0	0	0	0	7.91692e-297
0	0	0	0	0	0	2.07695e-297
0	0	0	0	0	0	5.44352e-298
0	0	0	0	0	0	1.42535e-298
0	0	0	0	0	0	3.72861e-299
0	0	0	0	0	0	9.74451e-300
0	0	0	0	0	0	2.54425e-300
0	0	0	0	0	0	6.63663e-301
0	0	0	0	0	0	1.72951e-301
0	0	0	0	0	0	4.50283e-302
0	0	0	0	0	0	1.17121e-302
0	0	0	0	0	0	3.04352e-303
0	0	0	0	0	0	7.90141e-304
0	0	0	0	0	0	2.04938e-304
0	0	0	0	0	0	5.31043e-305
0	0	0	0	0	0	1.37476e-305
0	0	0	0	0	0	3.55561e-306
0	0	0	0	0	0	9.18737e-307
0	0	0	0	0	0	2.3717e-307
0	0	0	0	0	0	6.11673e-308
0	0	0	0	0	0	1.57605e-308
0	0	0	0	0	0	4.05707e-309
0	0	0	0	0	0	1.04339e-309
0	0	0	0	0	0	2.68086e-310
0	0	0	0	0	0	6.88169e-311
0	0	0	0	0	0	1.76485e-311
0	0	0	0	0	0	4.52183e-312
0	0	0	0	0	0	1.15748e-312
0	0	0	0	0	0	2.96011e-313
0	0	0	0	0	0	7.56304e-314
0	0	0	0	0	0	1.93054e-314
0	0	0	0	0	0	4.92331e-315
0	0	0	0	0	0	1.25439e-315
0	0	0	0	0	0	3.19307e-316
0	0	0	0	0	0	8.12088e-317
0	0	0	0	0	0	2.06387e-317
0	0	0	0	0	0	5.24431e-318
0	0	0	0	0	0	1.33514e-318
0	0	0	0	0	0	3.43232e-319
0	0	0	0	0	0	9.10365e-320
0	0	0	0	0	0	2.32606e-320
0	0	0	0	0	0	0
0	0	0	0	0	0	0
0	0	0	0	0	0	0
0	0	0	0	0	0	0
0	0	0	0	0	0	0
0	0	0	0	0	0	0
0	0	0	0	0	0	0
0	0	0	0	0	0	0
0	0	0	0	0	0	0
0	0	0	0	0	0	0
0	0	0	0	0	0	0
0	0	0	0	0	0	0
0	0	0	0	0	0	0
0	0	0	0	0	0	0
0	0	0	0	0	0	0
0	0	0	0	0	0	0
0	0	0	0	0	0	0
0	0	0	0	0	0	0
0	0	0	0	0	0	0
0	0	0	0	0	0	0
0	0	0	0	0	0	0
0	0	0	0	0	0	0
0	0	0	0	0	0	0
0	0	0	0	0	0	0
0	0	0	0	0	0	0
0	0	0	0	0	0	0
0	0	0	0	0	0	0
0	0	0	0	0	0	0
0	0	0	0	0	0	0
0	0	0	0	0	0	0
0	0	0	0	0	0	0
0	0	0	0	0	0	0
0	0	0	0	0	0	0
0	0	0	0	0	0	0
0	0	0	0	0	0	0
0	0	0	0	0	0	0
0	0	0	0	0	0	0
0	0	0	0	0	0	0
0	0	0	0	0	0	0
0	0	0	0	0	0	0
0	0	0	0	0	0	0
0	0	0	0	0	0	0
0	0	0	0	0	0	0
0	0	0	0	0	0	0
0	0	0	0	0	0	0
0	0	0	0	0	0	0
0	0	0	0	0	0	0
0	0	0	0	0	0	0
0	0	0	0	0	0	0
0	0	0	0	0	0	0
0	0	0	0	0	0	0
0	0	0	0	0	0	0
0	0	0	0	0	0	0
0	0	0	0	0	0	0
0	0	0	0	0	0	0
0	0	0	0	0	0	0
0	0	0	0	0	0	0
0	0	0	0	0	0	0
0	0	0	0	0	0	0
0	0	0	0	0	0	0
0	0	0	0	0	0	0
0	0	0	0	0	0	0
0	0	0	0	0	0	0
0	0	0	0	0	0	0
0	0	0	0	0	0	0
0	0	0	0	0	0	0
0	0	0	0	0	0	0
0	0	0	0	0	0	0
0	0	0	0	0	0	0
0	0	0	0	0	0	0
0	0	0	0	0	0	0
0	0	0	0	0	0	0
0	0	0	0	0	0	0
0	0	0	0	0	0	0
0	0	0	0	0	0	0
0	0	0	0	0	0	0
0	0	0	0	0	0	0
0	0	0	0	0	0	0
0	0	0	0	0	0	0
0	0	0	0	0	0	0
0	0	0	0	0	0	0
0	0	0	0	0	0	0
0	0	0	0	0	0	0
0	0	0	0	0	0	0
0	0	0	0	0	0	0
0	0	0	0	0	0	0
0	0	0	0	0	0	0
0	0	0	0	0	0	0
0	0	0	0	0	0	0
0	0	0	0	0	0	0
0	0	0	0	0	0	0
0	0	0	0	0	0	0
0	0	0	0	0	0	0
0	0	0	0	0	0	0
0	0	0	0	0	0	0
0	0	0	0	0	0	0
0	0	0	0	0	0	0
0	0	0	0	0	0	0
0	0	0	0	0	0	0
0	0	0	0	0	0	0
0	0	0	0	0	0	0
0	0	0	0	0	0	0
0	0	0	0	0	0	0
0	0	0	0	0	0	0
0	0	0	0	0	0	0
0	0	0	0	0	0	0
0	0	0	0	0	0	0
0	0	0	0	0	0	0
0	0	0	0	0	0	0
0	0	0	0	0	0	0
0	0	0	0	0	0	0
0	0	0	0	0	0	0
0	0	0	0	0	0	0
0	0	0	0	0	0	0
0	0	0	0	0	0	0
0	0	0	0	0	0	0
0	0	0	0	0	0	0
0	0	0	0	0	0	0
0	0	0	0	0	0	0
0	0	0	0	0	0	0
0	0	0	0	0	0	0
0	0	0	0	0	0	0
0	0	0	0	0	0	0
0	0	0	0	0	0	0
0	0	0	0	0	0	0
0	0	0	0	0	0	0
0	0	0	0	0	0	0
0	0	0	0	0	0	0
0	0	0	0	0	0	0
0	0	0	0	0	0	0
0	0	0	0	0	0	0
0	0	0	0	0	0	0
0	0	0	0	0	0	0
0	0	0	0	0	0	0
0	0	0	0	0	0	0
0	0	0	0	0	0	0
0	0	0	0	0	0	0
0	0	0	0	0	0	0
0	0	0	0	0	0	0
0	0	0	0	0	0	0
0	0	0	0	0	0	0
0	0	0	0	0	0	0
0	0	0	0	0	0	0
0	0	0	0	0	0	0
0	0	0	0	0	0	0
0	0	0	0	0	0	0
0	0	0	0	0	0	0
0	0	0	0	0	0	0
0	0	0	0	0	0	0
0	0	0	0	0	0	0
0	0	0	0	0	0	0
0	0	0	0	0	0	0
0	0	0	0	0	0	0
0	0	0	0	0	0	0
0	0	0	0	0	0	0
0	0	0	0	0	0	0
0	0	0	0	0	0	0
0	0	0	0	0	0	0
0	0	0	0	0	0	0
0	0	0	0	0	0	0
0	0	0	0	0	0	0
0	0	0	0	0	0	0
0	0	0	0	0	0	0
0	0	0	0	0	0	0
0	0	0	0	0	0	0
0	0	0	0	0	0	0
0	0	0	0	0	0	0
0	0	0	0	0	0	0
0	0	0	0	0	0	0
0	0	0	0	0	0	0
0	0	0	0	0	0	0
0	0	0	0	0	0	0
0	0	0	0	0	0	0
0	0	0	0	0	0	0
0	0	0	0	0	0	0
0	0	0	0	0	0	0
0	0	0	0	0	0	0
0	0	0	0	0	0	0
0	0	0	0	0	0	0
0	0	0	0	0	0	0
0	0	0	0	0	0	0
0	0	0	0	0	0	0
0	0	0	0	0	0	0
0	0	0	0	0	0	0
0	0	0	0	0	0	0
0	0	0	0	0	0	0
0	0	0	0	0	0	0
0	0	0	0	0	0	0
0	0	0	0	0	0	0
0	0	0	0	0	0	0
0	0	0	0	0	0	0
0	0	0	0	0	0	0
0	0	0	0	0	0	0
0	0	0	0	0	0	0
0	0	0	0	0	0	0
0	0	0	0	0	0	0
0	0	0	0	0	0	0
0	0	0	0	0	0	0
0	0	0	0	0	0	0
0	0	0	0	0	0	0
0	0	0	0	0	0	0
0	0	0	0	0	0	0
0	0	0	0	0	0	0
0	0	0	0	0	0	0
0	0	0	0	0	0	0
0	0	0	0	0	0	0
0	0	0	0	0	0	0
0	0	0	0	0	0	0
0	0	0	0	0	0	0
0	0	0	0	0	0	0
0	0	0	0	0	0	0
0	0	0	0	0	0	0
0	0	0	0	0	0	0
0	0	0	0	0	0	0
0	0	0	0	0	0	0
0	0	0	0	0	0	0
0	0	0	0	0	0	0
0	0	0	0	0	0	0
0	0	0	0	0	0	0
0	0	0	0	0	0	0
0	0	0	0	0	0	0
0	0	0	0	0	0	0
0	0	0	0	0	0	0
0	0	0	0	0	0	0
0	0	0	0	0	0	0
0	0	0	0	0	0	0
0	0	0	0	0	0	0
0	0	0	0	0	0	0
0	0	0	0	0	0	0
0	0	0	0	0	0	0
0	0	0	0	0	0	0
0	0	0	0	0	0	0
0	0	0	0	0	0	0
0	0	0	0	0	0	0
0	0	0	0	0	0	0
0	0	0	0	0	0	0
0	0	0	0	0	0	0
0	0	0	0	0	0	0
0	0	0	0	0	0	0
0	0	0	0	0	0	0
0	0	0	0	0	0	0
0	0	0	0	0	0	0
0	0	0	0	0	0	0
0	0	0	0	0	0	0
0	0	0	0	0	0	0
0	0	0	0	0	0	0
0	0	0	0	0	0	0
0	0	0	0	0	0	0
0	0	0	0	0	0	0
0	0	0	0	0	0	0
0	0	0	0	0	0	0
0	0	0	0	0	0	0
0	0	0	0	0	0	0
0	0	0	0	0	0	0
0	0	0	0	0	0	0
0	0	0	0	0	0	0
0	0	0	0	0	0	0
0	0	0	0	0	0	0
0	0	0	0	0	0	0
0	0	0	0	0	0	0
0	0	0	0	0	0	0
0	0	0	0	0	0	0
0	0	0	0	0	0	0
0	0	0	0	0	0	0
0	0	0	0	0	0	0
0	0	0	0	0	0	0
0	0	0	0	0	0	0
0	0	0	0	0	0	0
0	0	0	0	0	0	0
0	0	0	0	0	0	0
0	0	0	0	0	0	0
0	0	0	0	0	0	0
0	0	0	0	0	0	0
0	0	0	0	0	0	0
0	0	0	0	0	0	0
0	0	0	0	0	0	0
0	0	0	0	0	0	0
0	0	0	0	0	0	0
0	0	0	0	0	0	0
0	0	0	0	0	0	0
0	0	0	0	0	0	0
0	0	0	0	0	0	0
0	0	0	0	0	0	0
0	0	0	0	0	0	0
0	0	0	0	0	0	0
0	0	0	0	0	0	0
0	0	0	0	0	0	0
0	0	0	0	0	0	0
0	0	0	0	0	0	0
0	0	0	0	0	0	0
0	0	0	0	0	0	0
0	0	0	0	0	0	0
0	0	0	0	0	0	0
0	0	0	0	0	0	0
0	0	0	0	0	0	0
0	0	0	0	0	0	0
0	0	0	0	0	0	0
0	0	0	0	0	0	0
0	0	0	0	0	0	0
0	0	0	0	0	0	0
0	0	0	0	0	0	0
0	0	0	0	0	0	0
0	0	0	0	0	0	0
0	0	0	0	0	0	0
0	0	0	0	0	0	0
0	0	0	0	0	0	0
0	0	0	0	0	0	0
0	0	0	0	0	0	0
0	0	0	0	0	0	0
0	0	0	0	0	0	0
0	0	0	0	0	0	0
0	0	0	0	0	0	0
0	0	0	0	0	0	0
0	0	0	0	0	0	0
0	0	0	0	0	0	0
0	0	0	0	0	0	0
0	0	0	0	0	0	0
0	0	0	0	0	0	0
0	0	0	0	0	0	0
0	0	0	0	0	0	0
0	0	0	0	0	0	0
0	0	0	0	0	0	0
0	0	0	0	0	0	0
0	0	0	0	0	0	0
0	0	0	0	0	0	0
0	0	0	0	0	0	0
0	0	0	0	0	0	0
0	0	0	0	0	0	0
0	0	0	0	0	0	0
0	0	0	0	0	0	0
0	0	0	0	0	0	0
0	0	0	0	0	0	0
0	0	0	0	0	0	0
0	0	0	0	0	0	0
0	0	0	0	0	0	0
0	0	0	0	0	0	0
0	0	0	0	0	0	0
0	0	0	0	0	0	0
0	0	0	0	0	0	0
0	0	0	0	0	0	0
0	0	0	0	0	0	0
0	0	0	0	0	0	0
0	0	0	0	0	0	0
0	0	0	0	0	0	0
0	0	0	0	0	0	0
0	0	0	0	0	0	0
0	0	0	0	0	0	0
0	0	0	0	0	0	0
0	0	0	0	0	0	0
0	0	0	0	0	0	0
0	0	0	0	0	0	0
0	0	0	0	0	0	0
0	0	0	0	0	0	0
0	0	0	0	0	0	0
0	0	0	0	0	0	0
0	0	0	0	0	0	0
0	0	0	0	0	0	0
0	0	0	0	0	0	0
0	0	0	0	0	0	0
0	0	0	0	0	0	0
0	0	0	0	0	0	0
0	0	0	0	0	0	0
0	0	0	0	0	0	0
0	0	0	0	0	0	0
0	0	0	0	0	0	0
0	0	0	0	0	0	0
0	0	0	0	0	0	0
0	0	0	0	0	0	0
0	0	0	0	0	0	0
0	0	0	0	0	0	0
0	0	0	0	0	0	0
0	0	0	0	0	0	0
0	0	0	0	0	0	0
0	0	0	0	0	0	0
0	0	0	0	0	0	0
0	0	0	0	0	0	0
0	0	0	0	0	0	0
0	0	0	0	0	0	0
0	0	0	0	0	0	0
0	0	0	0	0	0	0
0	0	0	0	0	0	0
0	0	0	0	0	0	0
0	0	0	0	0	0	0
0	0	0	0	0	0	0
0	0	0	0	0	0	0
0	0	0	0	0	0	0
0	0	0	0	0	0	0
0	0	0	0	0	0	0
0	0	0	0	0	0	0
0	0	0	0	0	0	0
0	0	0	0	0	0	0
0	0	0	0	0	0	0
0	0	0	0	0	0	0
0	0	0	0	0	0	0
0	0	0	0	0	0	0
0	0	0	0	0	0	0
0	0	0	0	0	0	0
0	0	0	0	0	0	0
0	0	0	0	0	0	0
0	0	0	0	0	0	0
0	0	0	0	0	0	0
0	0	0	0	0	0	0
0	0	0	0	0	0	0
0	0	0	0	0	0	0
0	0	0	0	0	0	0
0	0	0	0	0	0	0
0	0	0	0	0	0	0
0	0	0	0	0	0	0
0	0	0	0	0	0	0
0	0	0	0	0	0	0
0	0	0	0	0	0	0
0	0	0	0	0	0	0
0	0	0	0	0	0	0
0	0	0	0	0	0	0
0	0	0	0	0	0	0
0	0	0	0	0	0	0
0	0	0	0	0	0	0
0	0	0	0	0	0	0
0	0	0	0	0	0	0
0	0	0	0	0	0	0
0	0	0	0	0	0	0
0	0	0	0	0	0	0
0	0	0	0	0	0	0
0	0	0	0	0	0	0
0	0	0	0	0	0	0
0	0	0	0	0	0	0
0	0	0	0	0	0	0
0	0	0	0	0	0	0
0	0	0	0	0	0	0
0	0	0	0	0	0	0
0	0	0	0	0	0	0
0	0	0	0	0	0	0
0	0	0	0	0	0	0
0	0	0	0	0	0	0
0	0	0	0	0	0	0
0	0	0	0	0	0	0
0	0	0	0	0	0	0
0	0	0	0	0	0	0
0	0	0	0	0	0	0
0	0	0	0	0	0	0
0	0	0	0	0	0	0
0	0	0	0	0	0	0
0	0	0	0	0	0	0
0	0	0	0	0	0	0
0	0	0	0	0	0	0
0	0	0	0	0	0	0
0	0	0	0	0	0	0
0	0	0	0	0	0	0
0	0	0	0	0	0	0
0	0	0	0	0	0	0
0	0	0	0	0	0	0
0	0	0	0	0	0	0
0	0	0	0	0	0	0
0	0	0	0	0	0	0
0	0	0	0	0	0	0
0	0	0	0	0	0	0
0	0	0	0	0	0	0
0	0	0	0	0	0	0
0	0	0	0	0	0	0
0	0	0	0	0	0	0
0	0	0	0	0	0	0
0	0	0	0	0	0	0
0	0	0	0	0	0	0
0	0	0	0	0	0	0
0	0	0	0	0	0	0
0	0	0	0	0	0	0
0	0	0	0	0	0	0
0	0	0	0	0	0	0
0	0	0	0	0	0	0
0	0	0	0	0	0	0
0	0	0	0	0	0	0
0	0	0	0	0	0	0
0	0	0	0	0	0	0
0	0	0	0	0	0	0
0	0	0	0	0	0	0
0	0	0	0	0	0	0
0	0	0	0	0	0	0
0	0	0	0	0	0	0
0	0	0	0	0	0	0
0	0	0	0	0	0	0
0	0	0	0	0	0	0
0	0	0	0	0	0	0
0	0	0	0	0	0	0
0	0	0	0	0	0	0
0	0	0	0	0	0	0
0	0	0	0	0	0	0
0	0	0	0	0	0	0
0	0	0	0	0	0	0
0	0	0	0	0	0	0
0	0	0	0	0	0	0
0	0	0	0	0	0	0
0	0	0	0	0	0	0
0	0	0	0	0	0	0
0	0	0	0	0	0	0
0	0	0	0	0	0	0
0	0	0	0	0	0	0
0	0	0	0	0	0	0
0	0	0	0	0	0	0
0	0	0	0	0	0	0
0	0	0	0	0	0	0
0	0	0	0	0	0	0
0	0	0	0	0	0	0
0	0	0	0	0	0	0
0	0	0	0	0	0	0
0	0	0	0	0	0	0
0	0	0	0	0	0	0
0	0	0	0	0	0	0
0	0	0	0	0	0	0
0	0	0	0	0	0	0
0	0	0	0	0	0	0
0	0	0	0	0	0	0
0	0	0	0	0	0	0
0	0	0	0	0	0	0
0	0	0	0	0	0	0
0	0	0	0	0	0	0
0	0	0	0	0	0	0
0	0	0	0	0	0	0
0	0	0	0	0	0	0
0	0	0	0	0	0	0
0	0	0	0	0	0	0
0	0	0	0	0	0	0
0	0	0	0	0	0	0
0	0	0	0	0	0	0
0	0	0	0	0	0	0
0	0	0	0	0	0	0
0	0	0	0	0	0	0
0	0	0	0	0	0	0
0	0	0	0	0	0	0
0	0	0	0	0	0	0
0	0	0	0	0	0	0
0	0	0	0	0	0	0
0	0	0	0	0	0	0
0	0	0	0	0	0	0
0	0	0	0	0	0	0
0	0	0	0	0	0	0
0	0	0	0	0	0	0
0	0	0	0	0	0	0
0	0	0	0	0	0	0
0	0	0	0	0	0	0
0	0	0	0	0	0	0
0	0	0	0	0	0	0
0	0	0	0	0	0	0
0	0	0	0	0	0	0
0	0	0	0	0	0	0
0	0	0	0	0	0	0
0	0	0	0	0	0	0
0	0	0	0	0	0	0
0	0	0	0	0	0	0
0	0	0	0	0	0	0
0	0	0	0	0	0	0
0	0	0	0	0	0	0
0	0	0	0	0	0	0
0	0	0	0	0	0	0
0	0	0	0	0	0	0
0	0	0	0	0	0	0
0	0	0	0	0	0	0
0	0	0	0	0	0	0
0	0	0	0	0	0	0
0	0	0	0	0	0	0
0	0	0	0	0	0	0
0	0	0	0	0	0	0
0	0	0	0	0	0	0
0	0	0	0	0	0	0
0	0	0	0	0	0	0
0	0	0	0	0	0	0
0	0	0	0	0	0	0
0	0	0	0	0	0	0
0	0	0	0	0	0	0
0	0	0	0	0	0	0
0	0	0	0	0	0	0
0	0	0	0	0	0	0
0	0	0	0	0	0	0
0	0	0	0	0	0	0
0	0	0	0	0	0	0
0	0	0	0	0	0	0
0	0	0	0	0	0	0
0	0	0	0	0	0	0
0	0	0	0	0	0	0
0	0	0	0	0	0	0
0	0	0	0	0	0	0
0	0	0	0	0	0	0
0	0	0	0	0	0	0
0	0	0	0	0	0	0
0	0	0	0	0	0	0
0	0	0	0	0	0	0
0	0	0	0	0	0	0
0	0	0	0	0	0	0
0	0	0	0	0	0	0
0	0	0	0	0	0	0
0	0	0	0	0	0	0
0	0	0	0	0	0	0
0	0	0	0	0	0	0
0	0	0	0	0	0	0
0	0	0	0	0	0	0
0	0	0	0	0	0	0
0	0	0	0	0	0	0
0	0	0	0	0	0	0
0	0	0	0	0	0	0
0	0	0	0	0	0	0
0	0	0	0	0	0	0
0	0	0	0	0	0	0
0	0	0	0	0	0	0
0	0	0	0	0	0	0
0	0	0	0	0	0	0
0	0	0	0	0	0	0
0	0	0	0	0	0	0
0	0	0	0	0	0	0
0	0	0	0	0	0	0
0	0	0	0	0	0	0
0	0	0	0	0	0	0
0	0	0	0	0	0	0
0	0	0	0	0	0	0
0	0	0	0	0	0	0
0	0	0	0	0	0	0
0	0	0	0	0	0	0
0	0	0	0	0	0	0
0	0	0	0	0	0	0
0	0	0	0	0	0	0
0	0	0	0	0	0	0
0	0	0	0	0	0	0
0	0	0	0	0	0	0
0	0	0	0	0	0	0
0	0	0	0	0	0	0
0	0	0	0	0	0	0
0	0	0	0	0	0	0
0	0	0	0	0	0	0
0	0	0	0	0	0	0
0	0	0	0	0	0	0
0	0	0	0	0	0	0
0	0	0	0	0	0	0
0	0	0	0	0	0	0
0	0	0	0	0	0	0
0	0	0	0	0	0	0
0	0	0	0	0	0	0
0	0	0	0	0	0	0
0	0	0	0	0	0	0
0	0	0	0	0	0	0
0	0	0	0	0	0	0
0	0	0	0	0	0	0
0	0	0	0	0	0	0
0	0	0	0	0	0	0
0	0	0	0	0	0	0
0	0	0	0	0	0	0
0	0	0	0	0	0	0
0	0	0	0	0	0	0
0	0	0	0	0	0	0
0	0	0	0	0	0	0
0	0	0	0	0	0	0
0	0	0	0	0	0	0
0	0	0	0	0	0	0
0	0	0	0	0	0	0
0	0	0	0	0	0	0
0	0	0	0	0	0	0
0	0	0	0	0	0	0
0	0	0	0	0	0	0
0	0	0	0	0	0	0
0	0	0	0	0	0	0
0	0	0	0	0	0	0
0	0	0	0	0	0	0
0	0	0	0	0	0	0
0	0	0	0	0	0	0
0	0	0	0	0	0	0
0	0	0	0	0	0	0
0	0	0	0	0	0	0
0	0	0	0	0	0	0
0	0	0	0	0	0	0
0	0	0	0	0	0	0
0	0	0	0	0	0	0
0	0	0	0	0	0	0
0	0	0	0	0	0	0
0	0	0	0	0	0	0
0	0	0	0	0	0	0
0	0	0	0	0	0	0
0	0	0	0	0	0	0
0	0	0	0	0	0	0
0	0	0	0	0	0	0
0	0	0	0	0	0	0
0	0	0	0	0	0	0
0	0	0	0	0	0	0
0	0	0	0	0	0	0
0	0	0	0	0	0	0
0	0	0	0	0	0	0
0	0	0	0	0	0	0
0	0	0	0	0	0	0
0	0	0	0	0	0	0
0	0	0	0	0	0	0
0	0	0	0	0	0	0
0	0	0	0	0	0	0
0	0	0	0	0	0	0
0	0	0	0	0	0	0
0	0	0	0	0	0	0
0	0	0	0	0	0	0
0	0	0	0	0	0	0
0	0	0	0	0	0	0
0	0	0	0	0	0	0
0	0	0	0	0	0	0
0	0	0	0	0	0	0
0	0	0	0	0	0	0
0	0	0	0	0	0	0
0	0	0	0	0	0	0
0	0	0	0	0	0	0
0	0	0	0	0	0	0
0	0	0	0	0	0	0
0	0	0	0	0	0	0
0	0	0	0	0	0	0
0	0	0	0	0	0	0
0	0	0	0	0	0	0
0	0	0	0	0	0	0
0	0	0	0	0	0	0
0	0	0	0	0	0	0
0	0	0	0	0	0	0
0	0	0	0	0	0	0
0	0	0	0	0	0	0
0	0	0	0	0	0	0
0	0	0	0	0	0	0
0	0	0	0	0	0	0
0	0	0	0	0	0	0
0	0	0	0	0	0	0
0	0	0	0	0	0	0
0	0	0	0	0	0	0
0	0	0	0	0	0	0
0	0	0	0	0	0	0
0	0	0	0	0	0	0
0	0	0	0	0	0	0
0	0	0	0	0	0	0
0	0	0	0	0	0	0
0	0	0	0	0	0	0
0	0	0	0	0	0	0
0	0	0	0	0	0	0
0	0	0	0	0	0	0
0	0	0	0	0	0	0
0	0	0	0	0	0	0
0	0	0	0	0	0	0
0	0	0	0	0	0	0
0	0	0	0	0	0	0
0	0	0	0	0	0	0
0	0	0	0	0	0	0
0	0	0	0	0	0	0
0	0	0	0	0	0	0
0	0	0	0	0	0	0
0	0	0	0	0	0	0
0	0	0	0	0	0	0
0	0	0	0	0	0	0
0	0	0	0	0	0	0
0	0	0	0	0	0	0
0	0	0	0	0	0	0
0	0	0	0	0	0	0
0	0	0	0	0	0	0
0	0	0	0	0	0	0
0	0	0	0	0	0	0
0	0	0	0	0	0	0
0	0	0	0	0	0	0
0	0	0	0	0	0	0
0	0	0	0	0	0	0
0	0	0	0	0	0	0
0	0	0	0	0	0	0
0	0	0	0	0	0	0
0	0	0	0	0	0	0
0	0	0	0	0	0	0
0	0	0	0	0	0	0
0	0	0	0	0	0	0
0	0	0	0	0	0	0
0	0	0	0	0	0	0
0	0	0	0	0	0	0
0	0	0	0	0	0	0
0	0	0	0	0	0	0
0	0	0	0	0	0	0
0	0	0	0	0	0	0
0	0	0	0	0	0	0
0	0	0	0	0	0	0
0	0	0	0	0	0	0
0	0	0	0	0	0	0
0	0	0	0	0	0	0
0	0	0	0	0	0	0
0	0	0	0	0	0	0
0	0	0	0	0	0	0
0	0	0	0	0	0	0
0	0	0	0	0	0	0
0	0	0	0	0	0	0
0	0	0	0	0	0	0
0	0	0	0	0	0	0
0	0	0	0	0	0	0
0	0	0	0	0	0	0
0	0	0	0	0	0	0
0	0	0	0	0	0	0
0	0	0	0	0	0	0
0	0	0	0	0	0	0
0	0	0	0	0	0	0
0	0	0	0	0	0	0
0	0	0	0	0	0	0
0	0	0	0	0	0	0
0	0	0	0	0	0	0
0	0	0	0	0	0	0
0	0	0	0	0	0	0
0	0	0	0	0	0	0
0	0	0	0	0	0	0
0	0	0	0	0	0	0
0	0	0	0	0	0	0
0	0	0	0	0	0	0
