# Supplementary material for: Influence of confinement on the spreading of bacterial populations
Source: PLoS Comput Biol. 2022 May 9;18(5):e1010063. doi: 10.1371/journal.pcbi.1010063 (PMC9119553; doi:10.1371/journal.pcbi.1010063)
Supplement: S2 File — This zip file contains the raw data used to make all the Figures. (ZIP) [file pcbi.1010063.s009.zip › Fig6/largePores_highSeed_normal.mat_Fig6_bacteria.xlsx]

## Sheet: Sheet1
data_1	data_2	data_3	data_4	data_5	data_6	data_7
1	1	1	1	1	1	1
0.972655	0.972655	0.972655	0.972655	0.972655	0.972655	0.972655
0.895025	0.895025	0.895025	0.895025	0.895025	0.895025	0.895025
0.779165	0.779165	0.77672	0.77672	0.77672	0.77672	0.77672
0.641713	0.44596	0.269425	0.276359	0.282216	0.287201	0.291496
0.5	0.195034	0.128585	0.151315	0.165104	0.175136	0.183064
0.368567	0.216241	0.0837129	0.101058	0.113377	0.122911	0.130705
0.257028	0.236449	0.0658037	0.076553	0.0858872	0.0937361	0.100457
0.169576	0.247308	0.057135	0.0632184	0.0697833	0.0758579	0.0813452
0.105843	0.247578	0.0519146	0.0552735	0.0596928	0.0642235	0.0685643
0.0625	0.237577	0.0481611	0.05008	0.0529937	0.0562921	0.0596533
0.0349152	0.218562	0.0451808	0.0463588	0.0482878	0.0506578	0.0532226
0.018453	0.193573	0.0427029	0.0434771	0.0447922	0.0464935	0.0484346
0.00922651	0.166419	0.0405986	0.0411164	0.0420581	0.0432941	0.0447615
0.0043644	0.140148	0.0387947	0.0391106	0.0398247	0.0407445	0.0418609
0.00195313	0.116509	0.0372454	0.037367	0.0379379	0.038645	0.0395061
0.0008269	0.0961809	0.0359231	0.0358286	0.0363045	0.036868	0.0375455
0.000331202	0.07918	0.0348138	0.034457	0.0348657	0.0353303	0.0358762
0.000125502	0.0651971	0.0339165	0.0332247	0.0335827	0.033977	0.0344279
4.49911e-05	0.0538025	0.0332446	0.0321103	0.0324282	0.0327703	0.0331516
1.52588e-05	0.0445572	0.0328285	0.0310971	0.0313819	0.0316839	0.032013
4.89588e-06	0.0370633	0.0327227	0.0301715	0.0304285	0.0306982	0.0309872
1.48614e-06	0.0309811	0.033017	0.0293225	0.0295555	0.0297986	0.0300557
4.26781e-07	0.0260309	0.0338586	0.0285406	0.0287528	0.0289733	0.0292044
1.1595e-07	0.0219867	0.0354902	0.0278182	0.028012	0.0282132	0.0284225
2.98023e-08	0.0186677	0.0383229	0.0271487	0.0273262	0.0275104	0.0277012
7.24684e-09	0.0159307	0.0430628	0.0265263	0.0266893	0.0268585	0.0270333
1.66711e-09	0.0136619	0.0508975	0.0259462	0.0260962	0.0262521	0.0264129
3.62827e-10	0.0117715	0.0636116	0.0254044	0.0255424	0.0256866	0.0258349
7.47052e-11	0.0101881	0.0831829	0.0248971	0.0250241	0.0251577	0.025295
1.45519e-11	0.0088549	0.110319	0.0244212	0.0245381	0.0246621	0.0247894
2.68168e-12	0.00772666	0.142501	0.023974	0.0240813	0.0241967	0.0243151
4.67532e-13	0.0067671	0.173723	0.0235532	0.0236511	0.0237587	0.023869
7.7114e-14	0.00594704	0.197352	0.0231566	0.0232453	0.0233459	0.0234488
1.2033e-14	0.00524289	0.209643	0.0227825	0.0228618	0.022956	0.0230522
1.77636e-15	0.00463553	0.210057	0.0224294	0.0224989	0.0225871	0.0226773
2.48088e-16	0.00410934	0.199504	0.022096	0.0221549	0.0222377	0.0223224
3.27791e-17	0.00365153	0.180244	0.0217813	0.0218284	0.0219062	0.0219857
4.09739e-18	0.00325157	0.156154	0.0214846	0.021518	0.0215913	0.0216661
4.84546e-19	0.00290082	0.131276	0.0212054	0.0212226	0.0212917	0.0213622
5.42101e-20	0.00259259	0.108379	0.0209435	0.0209411	0.0210063	0.0210728
5.73777e-21	0.00232021	0.0887162	0.020699	0.0206725	0.0207342	0.020797
5.74544e-22	0.00205675	0.0724918	0.0204726	0.0204161	0.0204744	0.0205338
5.44279e-23	0.0017356	0.0593879	0.0202653	0.0201709	0.0202261	0.0202824
4.87795e-24	0.00140155	0.0489058	0.0200789	0.0199362	0.0199886	0.0200419
4.1359e-25	0.00108841	0.0405408	0.0199159	0.0197114	0.0197611	0.0198117
3.31758e-26	0.000816209	0.0338512	0.0197799	0.0194959	0.0195431	0.0195911
2.51762e-27	0.000593067	0.028476	0.0196757	0.019289	0.0193339	0.0193795
1.80749e-28	0.000418719	0.0241297	0.0196099	0.0190904	0.019133	0.0191764
1.22766e-29	0.00028793	0.0205903	0.0195919	0.0188994	0.01894	0.0189813
7.88861e-31	0.000193228	0.0176866	0.0196338	0.0187156	0.0187543	0.0187937
4.79556e-32	0.000126772	0.0152866	0.019753	0.0185387	0.0185756	0.0186132
2.75801e-33	8.14317e-05	0.0132884	0.0199733	0.0183683	0.0184034	0.0184393
1.50062e-34	5.128e-05	0.0116127	0.0203285	0.018204	0.0182375	0.0182717
7.72434e-36	3.16944e-05	0.010198	0.0208678	0.0180455	0.0180774	0.0181101
3.76158e-37	1.92458e-05	0.00899577	0.0216642	0.0178925	0.0179229	0.0179542
1.733e-38	1.14921e-05	0.00796787	0.0228305	0.0177447	0.0177737	0.0178036
7.55339e-40	6.75338e-06	0.00708386	0.0245464	0.0176018	0.0176294	0.0176581
3.11461e-41	3.90855e-06	0.00631941	0.0271106	0.0174637	0.0174899	0.0175174
1.21502e-42	2.22928e-06	0.00565488	0.0310338	0.0173301	0.0173549	0.0173813
4.48416e-44	1.2538e-06	0.00507438	0.0371947	0.0172007	0.0172242	0.0172495
1.56565e-45	6.95728e-07	0.00456492	0.0470189	0.0170755	0.0170976	0.0171219
5.17164e-47	3.81079e-07	0.00411582	0.062427	0.0169543	0.0169749	0.0169982
1.61614e-48	2.06135e-07	0.00371828	0.0850194	0.0168369	0.0168559	0.0168783
4.77799e-50	1.10162e-07	0.00336499	0.114322	0.0167231	0.0167404	0.0167619
1.33638e-51	5.81874e-08	0.00304981	0.146346	0.016613	0.0166283	0.016649
3.53617e-53	3.03876e-08	0.00276765	0.174564	0.0165063	0.0165194	0.0165394
8.85226e-55	1.56957e-08	0.00251475	0.193357	0.0164031	0.0164137	0.0164329
2.09649e-56	8.02087e-09	0.00228733	0.200416	0.0163032	0.0163109	0.0163294
4.69729e-58	4.05643e-09	0.00205695	0.195909	0.0162068	0.0162109	0.0162287
9.95682e-60	2.03081e-09	0.00175879	0.181319	0.0161139	0.0161136	0.0161308
1.99669e-61	1.00672e-09	0.00144023	0.15981	0.0160246	0.0160189	0.0160356
3.78809e-63	4.94279e-10	0.00113668	0.135588	0.015939	0.0159268	0.0159428
6.79902e-65	2.40411e-10	0.000869089	0.112176	0.0158573	0.015837	0.0158525
1.15449e-66	1.15865e-10	0.000646398	0.0915453	0.01578	0.0157495	0.0157645
1.8546e-68	5.53413e-11	0.000469247	0.0743334	0.0157075	0.0156642	0.0156787
2.81858e-70	2.62019e-11	0.000333404	0.0604044	0.0156403	0.015581	0.015595
4.05253e-72	1.22992e-11	0.000232388	0.0493012	0.0155793	0.0154999	0.0155135
5.51239e-74	5.72478e-12	0.000159213	0.0404994	0.0155255	0.0154208	0.0154339
7.09368e-76	2.64268e-12	0.000107393	0.0335193	0.0154803	0.0153435	0.0153562
8.63617e-78	1.21004e-12	7.1421e-05	0.0279619	0.0154453	0.0152681	0.0152804
9.9469e-80	5.49648e-13	4.68862e-05	0.0235105	0.0154228	0.0151944	0.0152063
1.08386e-81	2.47717e-13	3.04148e-05	0.0199192	0.0154157	0.0151224	0.0151339
1.11731e-83	1.10781e-13	1.95134e-05	0.0169993	0.0154277	0.0150521	0.0150632
1.08967e-85	4.91659e-14	1.23916e-05	0.0146064	0.0154636	0.0149833	0.0149941
1.00538e-87	2.1657e-14	7.7939e-06	0.0126299	0.0155298	0.0149161	0.0149265
8.77579e-90	9.4691e-15	4.85815e-06	0.0109847	0.0156347	0.0148503	0.0148605
7.247e-92	4.10996e-15	3.00259e-06	0.00960523	0.0157893	0.014786	0.0147958
5.66172e-94	1.77101e-15	1.84087e-06	0.0084403	0.0160089	0.014723	0.0147325
4.18462e-96	7.57692e-16	1.12e-06	0.00744994	0.016314	0.0146614	0.0146706
2.92605e-98	3.21874e-16	6.76446e-07	0.00660262	0.0167337	0.0146011	0.01461
1.93564e-100	1.35778e-16	4.0569e-07	0.0058733	0.0173095	0.0145421	0.0145506
1.21139e-102	5.68785e-17	2.41667e-07	0.00524199	0.018103	0.0144842	0.0144924
7.17237e-105	2.3663e-17	1.43022e-07	0.00469257	0.0192077	0.0144276	0.0144355
4.01752e-107	9.77724e-18	8.41083e-08	0.00421199	0.020772	0.0143721	0.0143796
2.12898e-109	4.01245e-18	4.91593e-08	0.00378961	0.0230396	0.0143178	0.0143249
1.06734e-111	1.63556e-18	2.85609e-08	0.00341671	0.0264259	0.0142646	0.0142712
5.06233e-114	6.62232e-19	1.64968e-08	0.00308605	0.0316495	0.0142124	0.0142186
2.27152e-116	2.6635e-19	9.47424e-09	0.00279163	0.0399126	0.0141614	0.014167
9.64274e-119	1.06417e-19	5.41073e-09	0.00252913	0.052971	0.0141114	0.0141164
3.87259e-121	4.22379e-20	3.07311e-09	0.00229558	0.0726501	0.0140624	0.0140667
1.47137e-123	1.66547e-20	1.73601e-09	0.00204617	0.0994104	0.0140145	0.014018
5.2888e-126	6.52419e-21	9.75463e-10	0.00170867	0.130619	0.0139677	0.0139701
1.7985e-128	2.53913e-21	5.45242e-10	0.00135137	0.160474	0.0139219	0.0139232
5.78606e-131	9.81798e-22	3.03191e-10	0.00102154	0.182718	0.0138773	0.0138771
1.76105e-133	3.77181e-22	1.67733e-10	0.000743383	0.193806	0.0138338	0.0138318
5.07083e-136	1.43972e-22	9.2325e-11	0.000523704	0.193181	0.0137916	0.0137873
1.38135e-138	5.46025e-23	5.05642e-11	0.000358802	0.181879	0.0137506	0.0137436
3.55996e-141	2.05763e-23	2.75556e-11	0.000239961	0.162507	0.0137111	0.0137006
8.6797e-144	7.70458e-24	1.49431e-11	0.000157144	0.139106	0.0136731	0.0136585
2.00208e-146	2.8666e-24	8.064e-12	0.000101033	0.11556	0.0136369	0.013617
4.36895e-149	1.05981e-24	4.3307e-12	6.39148e-05	0.0943326	0.0136026	0.0135762
9.01964e-152	3.89352e-25	2.31462e-12	3.98606e-05	0.0764142	0.0135706	0.0135361
1.76165e-154	1.42141e-25	1.2312e-12	2.45472e-05	0.0618439	0.0135412	0.0134967
3.25512e-157	5.15658e-26	6.51808e-13	1.49483e-05	0.0502238	0.013515	0.013458
5.69026e-160	1.85901e-26	3.43453e-13	9.01266e-06	0.0410316	0.0134925	0.0134199
9.41055e-163	6.6602e-27	1.80129e-13	5.38584e-06	0.0337682	0.0134745	0.0133824
1.47237e-165	2.37129e-27	9.40331e-14	3.19304e-06	0.0280111	0.0134619	0.0133455
2.17938e-168	8.39041e-28	4.88621e-14	1.87961e-06	0.0234224	0.013456	0.0133092
3.05189e-171	2.95046e-28	2.52736e-14	1.09942e-06	0.0197391	0.0134582	0.0132735
4.04317e-174	1.03113e-28	1.30131e-14	6.39393e-07	0.0167597	0.0134706	0.0132383
5.0675e-177	3.58147e-29	6.66989e-15	3.69939e-07	0.0143304	0.0134955	0.0132037
6.00872e-180	1.23635e-29	3.40326e-15	2.13043e-07	0.0123338	0.0135361	0.0131697
6.74043e-183	4.24191e-30	1.7287e-15	1.22172e-07	0.0106798	0.0135965	0.0131361
7.15338e-186	1.44654e-30	8.74186e-16	6.97925e-08	0.00929926	0.0136817	0.0131031
7.18212e-189	4.90293e-31	4.40104e-16	3.97309e-08	0.00813864	0.0137985	0.0130706
6.822e-192	1.65176e-31	2.2059e-16	2.25454e-08	0.00715615	0.0139559	0.0130386
6.13039e-195	5.53108e-32	1.10079e-16	1.27558e-08	0.00631899	0.0141656	0.0130071
5.21173e-198	1.84101e-32	5.46915e-17	7.19745e-09	0.00560125	0.0144438	0.012976
4.19173e-201	6.09103e-33	2.70547e-17	4.0509e-09	0.00498228	0.0148126	0.0129455
3.1895e-204	2.0032e-33	1.33255e-17	2.27456e-09	0.00444553	0.0153031	0.0129153
2.29599e-207	6.54883e-34	6.53504e-18	1.27431e-09	0.00397764	0.0159605	0.0128857
1.56363e-210	2.12823e-34	3.19116e-18	7.12425e-10	0.00356778	0.0168522	0.0128565
1.00743e-213	6.87539e-35	1.55165e-18	3.97492e-10	0.00320704	0.0180821	0.0128277
6.14067e-217	2.20804e-35	7.5126e-19	2.21348e-10	0.00288816	0.0198167	0.0127994
3.54106e-220	7.04951e-36	3.62201e-19	1.2303e-10	0.00260559	0.0223335	0.0127715
1.93183e-223	2.23748e-36	1.73892e-19	6.82581e-11	0.00235233	0.0261094	0.012744
9.97058e-227	7.0602e-37	8.31358e-20	3.78024e-11	0.00210654	0.0319681	0.012717
4.86845e-230	2.21484e-37	3.95809e-20	2.08986e-11	0.00174326	0.0412528	0.0126904
2.24894e-233	6.90782e-38	1.87663e-20	1.15334e-11	0.00134841	0.0557952	0.0126643
9.82841e-237	2.14202e-38	8.86088e-21	6.35384e-12	0.00098665	0.0771978	0.0126387
4.06356e-240	6.60388e-39	4.16666e-21	3.49428e-12	0.000689246	0.105224	0.0126135
1.58945e-243	2.0243e-39	1.95129e-21	1.91831e-12	0.000462984	0.136336	0.0125888
5.88173e-247	6.16966e-40	9.10088e-22	1.05127e-12	0.00030075	0.164345	0.0125647
2.05911e-250	1.86967e-40	4.2275e-22	5.75086e-13	0.000189799	0.183553	0.0125411
6.81983e-254	5.63374e-41	1.95582e-22	3.14029e-13	0.000116808	0.191317	0.0125182
2.1369e-257	1.68796e-41	9.01214e-23	1.71165e-13	7.03254e-05	0.187588	0.0124959
6.33451e-261	5.02892e-42	4.13607e-23	9.31224e-14	4.15309e-05	0.173796	0.0124744
1.77647e-264	1.48984e-42	1.89068e-23	5.05683e-14	2.4112e-05	0.153057	0.0124537
4.71327e-268	4.38898e-43	8.6084e-24	2.74077e-14	1.37894e-05	0.129538	0.0124341
1.18305e-271	1.28576e-43	3.90402e-24	1.48261e-14	7.78112e-06	0.106768	0.0124155
2.80933e-275	3.74571e-44	1.76357e-24	8.0043e-15	4.33872e-06	0.08673	0.0123984
6.31131e-279	1.08517e-44	7.93543e-25	4.31273e-15	2.39368e-06	0.0700649	0.0123828
1.34138e-282	3.12648e-45	3.55676e-25	2.31899e-15	1.30814e-06	0.0566338	0.012369
2.69715e-286	8.95815e-46	1.588e-25	1.24437e-15	7.0887e-07	0.0459765	0.0123576
5.13067e-290	2.55267e-46	7.06261e-26	6.66333e-16	3.8124e-07	0.0375683	0.0123488
9.23339e-294	7.23424e-47	3.129e-26	3.5605e-16	2.03659e-07	0.0309321	0.0123434
1.57205e-297	2.03902e-47	1.38095e-26	1.89843e-16	1.08144e-07	0.0256732	0.012342
2.53214e-301	5.71596e-48	6.07142e-27	1.01003e-16	5.71201e-08	0.0214801	0.0123455
3.85858e-305	1.59369e-48	2.65917e-27	5.36179e-17	3.00277e-08	0.0181121	0.0123551
5.56268e-309	4.41953e-49	1.16026e-27	2.83998e-17	1.57197e-08	0.0153855	0.0123722
7.58681e-313	1.21902e-49	5.04336e-28	1.50085e-17	8.19925e-09	0.0131602	0.0123986
9.7893e-317	3.34441e-50	2.18398e-28	7.91346e-18	4.26301e-09	0.0113295	0.0124366
1.19416e-320	9.12661e-51	9.42203e-29	4.16284e-18	2.21033e-09	0.00981168	0.0124889
0	2.47736e-51	4.04964e-29	2.18474e-18	1.14331e-09	0.00854375	0.0125592
0	6.68908e-52	1.73407e-29	1.14389e-18	5.90203e-10	0.00747696	0.0126522
0	1.7966e-52	7.39782e-30	5.97495e-19	3.04166e-10	0.00657327	0.0127739
0	4.80009e-53	3.14435e-30	3.11345e-19	1.56541e-10	0.00580278	0.0129322
0	1.27577e-53	1.33154e-30	1.61845e-19	8.0478e-11	0.00514182	0.0131376
0	3.37306e-54	5.61794e-31	8.39261e-20	4.13403e-11	0.00457156	0.0134041
0	8.87191e-55	2.3616e-31	4.34139e-20	2.12238e-11	0.00407683	0.0137509
0	2.32144e-55	9.89112e-32	2.2402e-20	1.08924e-11	0.00364543	0.0142051
0	6.04303e-56	4.12762e-32	1.15309e-20	5.58932e-12	0.00326738	0.014805
0	1.565e-56	1.71622e-32	5.92043e-21	2.86822e-12	0.00293459	0.0156076
0	4.03226e-57	7.11e-33	3.03215e-21	1.47217e-12	0.00264076	0.0166996
0	1.03362e-57	2.9349e-33	1.54899e-21	7.55885e-13	0.00237794	0.018218
0	2.63612e-58	1.20712e-33	7.89301e-22	3.88299e-13	0.00212797	0.0203882
0	6.68905e-59	4.94702e-34	4.0117e-22	1.99589e-13	0.00174521	0.0235943
0	1.68876e-59	2.02011e-34	2.03376e-22	1.02663e-13	0.00132566	0.0285019
0	4.24213e-60	8.21963e-35	1.02838e-22	5.28482e-14	0.000946198	0.0362314
0	1.06028e-60	3.33255e-35	5.18665e-23	2.7228e-14	0.000641387	0.0484468
0	2.63686e-61	1.34633e-35	2.60912e-23	1.40408e-14	0.000416283	0.0669618
0	6.52513e-62	5.41977e-36	1.3091e-23	7.24733e-15	0.000260355	0.0924494
0	1.6067e-62	2.17405e-36	6.55114e-24	3.7444e-15	0.000157716	0.122735
0	3.93671e-63	8.68996e-37	3.26984e-24	1.93647e-15	9.29259e-05	0.152438
0	9.59826e-64	3.46124e-37	1.6278e-24	1.00245e-15	5.34371e-05	0.175302
0	2.32873e-64	1.37377e-37	8.08225e-25	5.19433e-16	3.00782e-05	0.18742
0	5.62239e-65	5.43333e-38	4.00242e-25	2.69405e-16	1.6612e-05	0.187919
0	1.35085e-65	2.14137e-38	1.97682e-25	1.39854e-16	9.02106e-06	0.177692
0	3.22985e-66	8.41001e-39	9.73796e-26	7.26642e-17	4.82547e-06	0.159209
0	7.68523e-67	3.2914e-39	4.78431e-26	3.7785e-17	2.54649e-06	0.136426
0	1.81986e-67	1.28365e-39	2.34435e-26	1.96629e-17	1.32756e-06	0.113266
0	4.28877e-68	4.98884e-40	1.14571e-26	1.02395e-17	6.84529e-07	0.0922887
0	1.00589e-68	1.93215e-40	5.5844e-27	5.33558e-18	3.49474e-07	0.0745564
0	2.34797e-69	7.45716e-41	2.71473e-27	2.78181e-18	1.76819e-07	0.0601476
0	5.45475e-70	2.86814e-41	1.3162e-27	1.45105e-18	8.87356e-08	0.0486783
0	1.26125e-70	1.09932e-41	6.36451e-28	7.57203e-19	4.42023e-08	0.0396287
0	2.90253e-71	4.19899e-42	3.06941e-28	3.95261e-19	2.18708e-08	0.0324989
0	6.64831e-72	1.59834e-42	1.47635e-28	2.06377e-19	1.07553e-08	0.0268649
0	1.5157e-72	6.06312e-43	7.08224e-29	1.07773e-19	5.25964e-09	0.0223882
0	3.43943e-73	2.29209e-43	3.38842e-29	5.62853e-20	2.55911e-09	0.018806
0	7.76857e-74	8.63525e-44	1.61685e-29	2.93954e-20	1.23943e-09	0.015917
0	1.74656e-74	3.24213e-44	7.69465e-30	1.53507e-20	5.97776e-10	0.0135683
0	3.9086e-75	1.21311e-44	3.6522e-30	8.0151e-21	2.87217e-10	0.0116434
0	8.70685e-76	4.52364e-45	1.72888e-30	4.18395e-21	1.37529e-10	0.0100532
0	1.93068e-76	1.6811e-45	8.16254e-31	2.18337e-21	6.56506e-11	0.00872948
0	4.26163e-77	6.22618e-46	3.84355e-31	1.13894e-21	3.12521e-11	0.00761949
0	9.36409e-78	2.29812e-46	1.80505e-31	5.93844e-22	1.48403e-11	0.00668222
0	2.04826e-78	8.45377e-47	8.45462e-32	3.09467e-22	7.03156e-12	0.00588553
0	4.46008e-79	3.09925e-47	3.94957e-32	1.61175e-22	3.3252e-12	0.00520408
0	9.66818e-80	1.13238e-47	1.84016e-32	8.38864e-23	1.56982e-12	0.00461775
0	2.0864e-80	4.12349e-48	8.55098e-33	4.36285e-23	7.40023e-13	0.00411043
0	4.4824e-81	1.49648e-48	3.96304e-33	2.26729e-23	3.48421e-13	0.00366915
0	9.58712e-82	5.41273e-49	1.83187e-33	1.17727e-23	1.63878e-13	0.00328336
0	2.04145e-82	1.9512e-49	8.44533e-34	6.10737e-24	7.70156e-14	0.00294451
0	4.32779e-83	7.01018e-50	3.88325e-34	3.16531e-24	3.61716e-14	0.00264603
0	9.13441e-84	2.51017e-50	1.78087e-34	1.63886e-24	1.69812e-14	0.00238
0	1.9195e-84	8.95827e-51	8.14569e-35	8.47634e-25	7.97001e-15	0.00212165
0	4.01599e-85	3.18636e-51	3.71608e-35	4.37921e-25	3.74041e-15	0.00171956
0	8.36575e-86	1.12959e-51	1.69084e-35	2.25987e-25	1.75559e-15	0.00128457
0	1.73512e-86	3.99114e-52	7.67335e-36	1.16481e-25	8.24223e-16	0.00089842
0	3.58321e-87	1.40551e-52	3.47322e-36	5.99641e-26	3.87129e-16	0.000595074
0	7.36785e-88	4.9332e-53	1.568e-36	3.08301e-26	1.81939e-16	0.000376552
0	1.50849e-88	1.72578e-53	7.06035e-37	1.58304e-26	8.55704e-17	0.00022919
0	3.07526e-89	6.01739e-54	3.17086e-37	8.11754e-27	4.02825e-17	0.000134906
0	6.24261e-90	2.09121e-54	1.42036e-37	4.1568e-27	1.89833e-17	7.71332e-05
0	1.26184e-90	7.24361e-55	6.34588e-38	2.1256e-27	8.95675e-18	4.29925e-05
0	2.53979e-91	2.50084e-55	2.82787e-38	1.08537e-27	4.23172e-18	2.3431e-05
0	5.09044e-92	8.60577e-56	1.25691e-38	5.534e-28	2.00232e-18	1.25181e-05
0	1.01598e-92	2.95169e-56	5.57218e-39	2.81741e-28	9.48979e-19	6.57006e-06
0	2.01925e-93	1.00909e-56	2.46391e-39	1.43218e-28	4.50552e-19	3.39381e-06
0	3.9965e-94	3.43854e-57	1.08669e-39	7.269e-29	2.14314e-19	1.72817e-06
0	7.87696e-95	1.16788e-57	4.78045e-40	3.68357e-29	1.02147e-19	8.68698e-07
0	1.54608e-95	3.95378e-58	2.09757e-40	1.86368e-29	4.87891e-20	4.31582e-07
0	3.0221e-96	1.33418e-58	9.18014e-41	9.41395e-30	2.33551e-20	2.12146e-07
0	5.88292e-97	4.48755e-59	4.00746e-41	4.74747e-30	1.12059e-20	1.03275e-07
0	1.14049e-97	1.50452e-59	1.74493e-41	2.3902e-30	5.38951e-21	4.98319e-08
0	2.20196e-98	5.02785e-60	7.57842e-42	1.20138e-30	2.59852e-21	2.38508e-08
0	4.23402e-99	1.67481e-60	3.283e-42	6.02824e-31	1.25604e-21	1.13311e-08
0	8.10829e-100	5.561e-61	1.41859e-42	3.01967e-31	6.08701e-22	5.34666e-09
0	1.54648e-100	1.84053e-61	6.1142e-43	1.51001e-31	2.95761e-22	2.50708e-09
0	2.93766e-101	6.07214e-62	2.62857e-43	7.53786e-32	1.44088e-22	1.16882e-09
0	5.55789e-102	1.99687e-62	1.12719e-43	3.75624e-32	7.03824e-23	5.42023e-10
0	1.04731e-102	6.5459e-63	4.82145e-44	1.8685e-32	3.44709e-23	2.50125e-10
0	1.96562e-103	2.13896e-63	2.05712e-44	9.27811e-33	1.69272e-23	1.14903e-10
0	3.67445e-104	6.96716e-64	8.75477e-45	4.59885e-33	8.33386e-24	5.25638e-11
0	6.84161e-105	2.26218e-64	3.71652e-45	2.27539e-33	4.11356e-24	2.39534e-11
0	1.26883e-105	7.32187e-65	1.57375e-45	1.12377e-33	2.03552e-24	1.08767e-11
0	2.34387e-106	2.36234e-65	6.64726e-46	5.53993e-34	1.0097e-24	4.92265e-12
0	4.31274e-107	7.59783e-66	2.80066e-46	2.72607e-34	5.02028e-25	2.22115e-12
0	7.90441e-108	2.43594e-66	1.17704e-46	1.33897e-34	2.50178e-25	9.99397e-13
0	1.44307e-108	7.78536e-67	4.93442e-47	6.56446e-35	1.24943e-25	4.48512e-13
0	2.62429e-109	2.48042e-67	2.06346e-47	3.21234e-35	6.25279e-26	2.00805e-13
0	4.7539e-110	7.87791e-68	8.6074e-48	1.56904e-35	3.13534e-26	8.9706e-14
0	8.5784e-111	2.49423e-68	3.58151e-48	7.64947e-36	1.57506e-26	3.99939e-14
0	1.54201e-111	7.8724e-69	1.48656e-48	3.72231e-36	7.92605e-27	1.77978e-14
0	2.76118e-112	2.47698e-69	6.15486e-49	1.8079e-36	3.99497e-27	7.90688e-15
0	4.92537e-113	7.76942e-70	2.54201e-49	8.76425e-37	2.01658e-27	3.50734e-15
0	8.75231e-114	2.42944e-70	1.04728e-49	4.24063e-37	1.01931e-27	1.55362e-15
0	1.54936e-114	7.57315e-71	4.304e-50	2.04795e-37	5.15865e-28	6.87332e-16
0	2.73233e-115	2.35345e-71	1.76445e-50	9.87138e-38	2.61367e-28	3.03737e-16
0	4.80031e-116	7.29109e-72	7.21567e-51	4.74904e-38	1.32556e-28	1.34089e-16
0	8.40171e-117	2.25187e-72	2.94357e-51	2.28035e-38	6.7287e-29	5.91429e-17
0	1.46498e-117	6.93358e-73	1.19785e-51	1.09285e-38	3.4182e-29	2.60661e-17
0	2.54489e-118	2.12834e-73	4.86257e-52	5.22738e-39	1.7376e-29	1.14805e-17
0	4.40437e-119	6.51318e-74	1.96908e-52	2.49557e-39	8.83772e-30	5.05364e-18
0	7.59416e-120	1.9871e-74	7.95422e-53	1.18909e-39	4.49703e-30	2.22356e-18
0	1.30456e-120	6.04394e-75	3.2053e-53	5.65482e-40	2.28909e-30	9.78e-19
0	2.23275e-121	1.83274e-75	1.28849e-53	2.68399e-40	1.1655e-30	4.30047e-19
0	3.80728e-122	5.54065e-76	5.1669e-54	1.27145e-40	5.93511e-31	1.89069e-19
0	6.46834e-123	1.66995e-76	2.06692e-54	6.01136e-41	3.02259e-31	8.3118e-20
0	1.09491e-123	5.01805e-77	8.2482e-55	2.83662e-41	1.53931e-31	3.65409e-20
0	1.84661e-124	1.50333e-77	3.28352e-55	1.33593e-41	7.8385e-32	1.60661e-20
0	3.10308e-125	4.4902e-78	1.30397e-55	6.27939e-42	3.99089e-32	7.06531e-21
0	5.19555e-126	1.33712e-78	5.16582e-56	2.94581e-42	2.03144e-32	3.10798e-21
0	8.66759e-127	3.96984e-79	2.04156e-56	1.37925e-42	1.03373e-32	1.36771e-21
0	1.44078e-127	1.1751e-79	8.04884e-57	6.44512e-43	5.25834e-33	6.02161e-22
0	2.38636e-128	3.468e-80	3.1656e-57	3.00587e-43	2.67364e-33	2.65263e-22
0	3.93836e-129	1.02044e-80	1.24203e-57	1.39913e-43	1.35877e-33	1.16931e-22
0	6.47652e-130	2.99368e-81	4.8614e-58	6.49975e-44	6.90163e-34	5.15829e-23
0	1.06126e-130	8.75652e-82	1.89821e-58	3.01359e-44	3.50347e-34	2.27746e-23
0	1.73283e-131	2.55371e-82	7.3941e-59	1.3945e-44	1.77731e-34	1.00648e-23
0	2.81939e-132	7.42552e-83	2.87332e-59	6.44027e-45	9.01004e-35	4.45262e-24
0	4.57108e-133	2.15278e-83	1.11388e-59	2.9685e-45	4.56425e-35	1.97208e-24
0	7.38506e-134	6.22292e-84	4.30781e-60	1.36558e-45	2.31033e-35	8.74531e-25
0	1.18895e-134	1.79354e-84	1.66201e-60	6.26969e-46	1.16848e-35	3.88345e-25
0	1.90746e-135	5.15413e-85	6.39699e-61	2.87292e-46	5.90463e-36	1.72703e-25
0	3.04952e-136	1.47682e-85	2.45629e-61	1.31386e-46	2.9811e-36	7.69258e-26
0	4.85845e-137	4.21922e-86	9.40912e-62	5.99684e-47	1.50369e-36	3.4323e-26
0	7.71362e-138	1.2019e-86	3.59571e-62	2.73177e-47	7.57739e-37	1.53424e-26
0	1.22044e-138	3.41385e-87	1.37084e-62	1.24198e-47	3.81462e-37	6.87145e-27
0	1.92433e-139	9.66848e-88	5.21385e-63	5.6355e-48	1.91839e-37	3.08396e-27
0	3.02377e-140	2.73032e-88	1.97834e-63	2.55212e-48	9.63759e-38	1.38717e-27
0	4.73513e-141	7.688e-89	7.48881e-64	1.1535e-48	4.8365e-38	6.25421e-28
0	7.38977e-142	2.15854e-89	2.82812e-64	5.20334e-49	2.42447e-38	2.82679e-28
0	1.14935e-142	6.04306e-90	1.06551e-64	2.3426e-49	1.21398e-38	1.28101e-28
0	1.78155e-143	1.68696e-90	4.00487e-65	1.0526e-49	6.07169e-39	5.82112e-29
0	2.75216e-144	4.6958e-91	1.50175e-65	4.7204e-50	3.03319e-39	2.65287e-29
0	4.23724e-145	1.30338e-91	5.61803e-66	2.11273e-50	1.51346e-39	1.21266e-29
0	6.50178e-146	3.60738e-92	2.09676e-66	9.43761e-51	7.54258e-40	5.56065e-30
0	9.94316e-147	9.9558e-93	7.80713e-67	4.20757e-51	3.75435e-40	2.55819e-30
0	1.51553e-147	2.73984e-93	2.90012e-67	1.8722e-51	1.86642e-40	1.18088e-30
0	2.30226e-148	7.51868e-94	1.07479e-67	8.31428e-52	9.2669e-41	5.47007e-31
0	3.48579e-149	2.05745e-94	3.97385e-68	3.68511e-52	4.59521e-41	2.54289e-31
0	5.26028e-150	5.61421e-95	1.46584e-68	1.63016e-52	2.2757e-41	1.18644e-31
0	7.91188e-151	1.52765e-95	5.39441e-69	7.19719e-53	1.12553e-41	5.5561e-32
0	1.1861e-151	4.14513e-96	1.98057e-69	3.1714e-53	5.55936e-42	2.61168e-32
0	1.77228e-152	1.12158e-96	7.25477e-70	1.39474e-53	2.74229e-42	1.23227e-32
0	2.6395e-153	3.02628e-97	2.65122e-70	6.12198e-54	1.35088e-42	5.83617e-33
0	3.91824e-154	8.14275e-98	9.66627e-71	2.68192e-54	6.64556e-43	2.77446e-33
0	5.79757e-155	2.18485e-98	3.51611e-71	1.17262e-54	3.26476e-43	1.32386e-33
0	8.55048e-156	5.84606e-99	1.27603e-71	5.11713e-55	1.60166e-43	6.34008e-34
0	1.25698e-156	1.55991e-99	4.62009e-72	2.22871e-55	7.84669e-44	3.0472e-34
0	1.84188e-157	4.15077e-100	1.66892e-72	9.68812e-56	3.83879e-44	1.46967e-34
0	2.69028e-158	1.10143e-100	6.01476e-73	4.20324e-56	1.87538e-44	7.11225e-35
0	3.91687e-159	2.91465e-101	2.16271e-73	1.82008e-56	9.14888e-45	3.45307e-35
0	5.68446e-160	7.69164e-102	7.75846e-74	7.86602e-57	4.45684e-45	1.68172e-35
0	8.22342e-161	2.02422e-102	2.77686e-74	3.39299e-57	2.16802e-45	8.21471e-36
0	1.18586e-161	5.31256e-103	9.9159e-75	1.46073e-57	1.05311e-45	4.02392e-36
0	1.70465e-162	1.39047e-103	3.53275e-75	6.27658e-58	5.108e-46	1.97632e-36
0	2.44264e-163	3.62937e-104	1.25573e-75	2.69177e-58	2.47399e-46	9.73066e-37
0	3.48911e-164	9.4475e-105	4.45335e-76	1.15217e-58	1.19649e-46	4.8021e-37
0	4.96824e-165	2.45257e-105	1.57573e-76	4.92223e-59	5.77803e-47	2.37494e-37
0	7.05223e-166	6.34959e-106	5.56269e-77	2.09881e-59	2.78619e-47	1.17688e-37
0	9.97909e-167	1.63943e-106	1.95927e-77	8.932e-60	1.34152e-47	5.84248e-38
0	1.40767e-167	4.22149e-107	6.88518e-78	3.79395e-60	6.44968e-48	2.90523e-38
0	1.9795e-168	1.08409e-107	2.41405e-78	1.60843e-60	3.09621e-48	1.44681e-38
0	2.775e-169	2.7765e-108	8.4448e-79	6.80586e-61	1.48413e-48	7.21484e-39
0	3.87817e-170	7.09188e-109	2.94745e-79	2.8743e-61	7.10332e-49	3.60215e-39
0	5.40317e-171	1.80659e-109	1.0264e-79	1.21158e-61	3.39466e-49	1.80034e-39
0	7.5047e-172	4.58984e-110	3.56618e-80	5.09731e-62	1.61985e-49	9.00638e-40
0	1.03917e-172	1.16298e-110	1.23625e-80	2.14044e-62	7.71781e-50	4.50912e-40
0	1.43452e-173	2.93896e-111	4.27591e-81	8.9709e-63	3.67159e-50	2.25906e-40
0	1.97425e-174	7.40725e-112	1.4756e-81	3.75269e-63	1.74402e-50	1.13242e-40
0	2.70878e-175	1.86195e-112	5.08079e-82	1.56683e-63	8.27157e-51	5.67922e-41
0	3.70534e-176	4.66797e-113	1.74548e-82	6.52947e-64	3.91705e-51	2.8492e-41
0	5.05319e-177	1.16719e-113	5.98304e-83	2.71586e-64	1.8521e-51	1.42979e-41
0	6.87056e-178	2.91077e-114	2.04623e-83	1.12749e-64	8.74385e-52	7.17621e-42
0	9.31344e-179	7.23988e-115	6.9825e-84	4.67194e-65	4.12166e-52	3.60211e-42
0	1.2587e-179	1.79603e-115	2.37736e-84	1.93223e-65	1.93987e-52	1.8081e-42
0	1.69604e-180	4.44383e-116	8.07621e-85	7.97623e-66	9.11596e-53	9.07529e-43
0	2.2785e-181	1.09664e-116	2.73747e-85	3.28637e-66	4.27721e-53	4.5545e-43
0	3.0519e-182	2.69923e-117	9.25811e-86	1.35149e-66	2.00376e-53	2.28526e-43
0	4.07567e-183	6.62646e-118	3.12411e-86	5.54744e-67	9.37256e-54	1.14635e-43
0	5.42677e-184	1.62254e-118	1.05188e-86	2.27276e-67	4.3772e-54	5.74858e-44
0	7.20443e-185	3.9626e-119	3.53377e-87	9.29384e-68	2.04107e-54	2.88167e-44
0	9.53624e-186	9.65255e-120	1.18453e-87	3.79333e-68	9.50266e-55	1.44393e-44
0	1.25857e-186	2.34521e-120	3.96179e-88	1.54536e-68	4.41729e-55	7.23174e-45
0	1.65617e-187	5.6833e-121	1.32214e-88	6.2838e-69	2.05016e-55	3.62008e-45
0	2.17301e-188	1.37373e-121	4.4025e-89	2.55036e-69	9.50043e-56	1.81115e-45
0	2.84283e-189	3.31198e-122	1.46273e-89	1.03316e-69	4.39561e-56	9.0559e-46
0	3.70832e-190	7.96455e-123	4.84921e-90	4.1775e-70	2.03057e-56	4.52518e-46
0	4.82329e-191	1.9104e-123	1.60407e-90	1.68599e-70	9.36558e-57	2.2597e-46
0	6.25535e-192	4.57064e-124	5.29441e-91	6.79176e-71	4.31293e-57	1.12762e-46
0	8.08923e-193	1.09075e-124	1.74365e-91	2.73085e-71	1.98304e-57	5.62289e-47
0	1.04307e-193	2.59638e-125	5.72991e-92	1.09598e-71	9.10348e-58	2.80173e-47
0	1.34112e-194	6.16466e-126	1.87882e-92	4.39036e-72	4.17257e-58	1.39493e-47
0	1.71942e-195	1.45999e-126	6.14714e-93	1.75544e-72	1.90949e-58	6.93947e-48
0	2.19814e-196	3.44902e-127	2.00684e-93	7.00594e-73	8.7247e-59	3.44935e-48
0	2.80215e-197	8.12728e-128	6.53738e-94	2.79086e-73	3.98016e-59	1.71307e-48
0	3.56199e-198	1.9103e-128	2.12495e-94	1.1097e-73	1.81288e-59	8.50021e-49
0	4.51504e-199	4.47887e-129	6.89208e-95	4.40417e-74	8.24434e-60	4.21399e-49
0	5.70695e-200	1.04748e-129	2.23053e-95	1.74469e-74	3.74335e-60	2.08716e-49
0	7.19318e-201	2.44364e-130	7.20315e-96	6.89872e-75	1.697e-60	1.03279e-49
0	9.041e-202	5.68651e-131	2.32112e-96	2.7228e-75	7.68103e-61	5.10563e-50
0	1.13317e-202	1.31999e-131	7.46331e-97	1.07265e-75	3.47117e-61	2.52153e-50
0	1.4163e-203	3.05645e-132	2.39457e-97	4.21795e-76	1.5662e-61	1.24408e-50
0	1.76524e-204	7.05971e-133	7.66633e-98	1.65555e-76	7.05567e-62	6.1319e-51
0	2.19404e-205	1.6266e-133	2.44913e-98	6.48608e-77	3.17355e-62	3.01925e-51
0	2.71943e-206	3.73853e-134	7.8073e-99	2.53643e-77	1.42518e-62	1.48509e-51
0	3.3613e-207	8.57138e-135	2.48346e-99	9.90065e-78	6.39014e-63	7.29712e-52
0	4.14322e-208	1.96034e-135	7.88283e-100	3.8575e-78	2.86067e-63	3.5817e-52
0	5.09297e-209	4.47246e-136	2.49676e-100	1.50021e-78	1.27863e-63	1.75615e-52
0	6.24324e-210	1.01788e-136	7.89117e-101	5.82371e-79	5.70606e-64	8.60127e-53
0	7.63235e-211	2.31091e-137	2.48874e-101	2.25658e-79	2.54242e-64	4.20812e-53
0	9.30503e-212	5.23373e-138	7.83231e-102	8.72787e-80	1.13103e-64	2.05652e-53
0	1.13134e-212	1.18244e-138	2.45966e-102	3.36954e-80	5.02365e-65	1.00391e-53
0	1.37178e-213	2.66498e-139	7.70793e-103	1.29849e-80	2.22783e-65	4.89517e-54
0	1.65881e-214	5.99176e-140	2.41033e-103	4.99474e-81	9.86423e-66	2.38423e-54
0	2.00048e-215	1.34389e-140	7.52134e-104	1.91776e-81	4.36076e-66	1.15993e-54
0	2.40601e-216	3.00691e-141	2.34204e-104	7.34996e-82	1.92477e-66	5.63659e-55
0	2.88595e-217	6.71169e-142	7.27735e-105	2.8118e-82	8.48234e-67	2.73588e-55
0	3.45234e-218	1.49451e-142	2.2565e-105	1.07373e-82	3.73225e-67	1.32639e-55
0	4.11882e-219	3.31986e-143	6.98204e-106	4.09272e-83	1.63962e-67	6.42299e-56
0	4.90085e-220	7.357e-144	2.15583e-106	1.55719e-83	7.19178e-68	3.10663e-56
0	5.8158e-221	1.62646e-144	6.64251e-107	5.91405e-84	3.14955e-68	1.50081e-56
0	6.88323e-222	3.58713e-145	2.04239e-107	2.24202e-84	1.37715e-68	7.24177e-57
0	8.12495e-223	7.89255e-146	6.26664e-108	8.48415e-85	6.01219e-69	3.49014e-57
0	9.5653e-224	1.73242e-146	1.91876e-108	3.20472e-85	2.62063e-69	1.68003e-57
0	1.12313e-224	3.79367e-147	5.86272e-109	1.20834e-85	1.14051e-69	8.07728e-58
0	1.31527e-225	8.28774e-148	1.7876e-109	4.54779e-86	4.95578e-70	3.8787e-58
0	1.53623e-226	1.80629e-148	5.43922e-110	1.70855e-86	2.15004e-70	1.86027e-58
0	1.78961e-227	3.92746e-149	1.65158e-110	6.40729e-87	9.3133e-71	8.91114e-59
0	2.07934e-228	8.51949e-150	5.00446e-111	2.39849e-87	4.02793e-71	4.2634e-59
0	2.40967e-229	1.84372e-150	1.51326e-111	8.9623e-88	1.73933e-71	2.03724e-59
0	2.78521e-230	3.98068e-151	4.56638e-112	3.34288e-88	7.49904e-72	9.72281e-60
0	3.21092e-231	8.5744e-152	1.37509e-112	1.24463e-88	3.22813e-72	4.63447e-60
0	3.69211e-232	1.84261e-152	4.13229e-113	4.62576e-89	1.38746e-72	2.20631e-60
0	4.23445e-233	3.95051e-153	1.23924e-113	1.71611e-89	5.95407e-73	1.04904e-60
0	4.84394e-234	8.45007e-154	3.70873e-114	6.35521e-90	2.55112e-73	4.9816e-61
0	5.5269e-235	1.80326e-154	1.10764e-114	2.3493e-90	1.09137e-73	2.36266e-61
0	6.28999e-236	3.83928e-155	3.30129e-115	8.66899e-91	4.66163e-74	1.11914e-61
0	7.14011e-237	8.15524e-156	9.81919e-116	3.19318e-91	1.98806e-74	5.29443e-62
0	8.08444e-238	1.72831e-156	2.9146e-116	1.1741e-91	8.46536e-75	2.50152e-62
0	9.13035e-239	3.65429e-157	8.6336e-117	4.30933e-92	3.59905e-75	1.18042e-62
0	1.02854e-239	7.70881e-158	2.55222e-117	1.57886e-92	1.52777e-75	5.56308e-63
0	1.15571e-240	1.62246e-158	7.52939e-118	5.77433e-93	6.47519e-76	2.61843e-63
0	1.29533e-241	3.40695e-159	2.21675e-118	2.10809e-93	2.74016e-76	1.23087e-63
0	1.44815e-242	7.13778e-160	6.51312e-119	7.68255e-94	1.15778e-76	5.77863e-64
0	1.61492e-243	1.492e-160	1.90976e-119	2.7948e-94	4.88433e-77	2.70945e-64
0	1.79638e-244	3.11163e-161	5.58843e-120	1.01491e-94	2.05737e-77	1.26876e-64
0	1.99322e-245	6.47467e-162	1.632e-120	3.67903e-95	8.65262e-78	5.93362e-65
0	2.20609e-246	1.34419e-162	4.75635e-121	1.33128e-95	3.63339e-78	2.7714e-65
0	2.43562e-247	2.78434e-163	1.38341e-121	4.80885e-96	1.52338e-78	1.29276e-65
0	2.68233e-248	5.75442e-164	4.0156e-122	1.73398e-96	6.37724e-79	6.02247e-66
0	2.94669e-249	1.18659e-164	1.16326e-122	6.2414e-97	2.66556e-79	2.80201e-66
0	3.22909e-250	2.4413e-165	3.36302e-123	2.24261e-97	1.11244e-79	1.30197e-66
0	3.52981e-251	5.01148e-166	9.7031e-124	8.04379e-98	4.63546e-80	6.04183e-67
0	3.84902e-252	1.02645e-166	2.79397e-124	2.88007e-98	1.9286e-80	2.80009e-67
0	4.18678e-253	2.09766e-167	8.02904e-125	1.0294e-98	8.01172e-81	1.29602e-67
0	4.54299e-254	4.27723e-168	2.3027e-125	3.67283e-99	3.32308e-81	5.99079e-68
0	4.91743e-255	8.70205e-169	6.59091e-126	1.30815e-99	1.37623e-81	2.76561e-68
0	5.30973e-256	1.7665e-169	1.88273e-126	4.65105e-100	5.69079e-82	1.27506e-68
0	5.71935e-257	3.578e-170	5.36742e-127	1.65077e-100	2.34958e-82	5.8709e-69
0	6.14558e-258	7.23111e-171	1.52715e-127	5.84871e-101	9.68593e-83	2.69967e-69
0	6.58755e-259	1.45817e-171	4.33646e-128	2.0686e-101	3.98683e-83	1.23979e-69
0	7.04421e-260	2.93393e-172	1.22893e-128	7.30356e-102	1.63852e-83	5.68614e-70
0	7.51432e-261	5.89028e-173	3.47587e-129	2.57416e-102	6.72371e-84	2.60446e-70
0	7.99647e-262	1.17995e-173	9.81163e-130	9.05692e-103	2.75489e-84	1.19138e-70
0	8.4891e-263	2.35853e-174	2.76415e-130	3.18104e-103	1.12703e-84	5.44266e-71
0	8.99044e-264	4.70397e-175	7.77191e-131	1.11533e-103	4.60369e-85	2.48315e-71
0	9.4986e-265	9.36132e-176	2.18092e-131	3.90375e-104	1.87765e-85	1.13143e-71
0	1.00115e-265	1.85892e-176	6.108e-132	1.36398e-104	7.64645e-86	5.14846e-72
0	1.05269e-266	3.68331e-177	1.70729e-132	4.75753e-105	3.10918e-86	2.33969e-72
0	1.10425e-267	7.28233e-178	4.76282e-133	1.65655e-105	1.26232e-86	1.06187e-72
0	1.15559e-268	1.43668e-178	1.32609e-133	5.75803e-106	5.11722e-87	4.81292e-73
0	1.20646e-269	2.82818e-179	3.68498e-134	1.99799e-106	2.07128e-87	2.1786e-73
0	1.25658e-270	5.55538e-180	1.022e-134	6.92092e-107	8.37114e-88	9.84859e-74
0	1.3057e-271	1.08889e-180	2.82892e-135	2.39323e-107	3.37809e-88	4.44631e-74
0	1.35355e-272	2.12969e-181	7.81531e-136	8.26149e-108	1.36113e-88	2.00472e-74
0	1.39985e-273	4.15638e-182	2.15491e-136	2.84698e-108	5.4761e-89	9.02683e-75
0	1.44435e-274	8.09433e-183	5.93024e-137	9.79407e-109	2.19981e-89	4.05925e-75
0	1.48678e-275	1.57295e-183	1.62883e-137	3.36354e-109	8.82354e-90	1.82299e-75
0	1.52689e-276	3.05015e-184	4.46517e-138	1.15315e-109	3.53381e-90	8.17616e-76
0	1.56442e-277	5.90199e-185	1.2217e-138	3.94665e-110	1.41315e-90	3.66221e-76
0	1.59916e-278	1.13959e-185	3.33621e-139	1.34843e-110	5.64259e-91	1.63819e-76
0	1.63088e-279	2.19573e-186	9.09299e-140	4.59925e-111	2.24964e-91	7.31838e-77
0	1.65939e-280	4.22166e-187	2.47359e-140	1.56604e-111	8.95559e-92	3.26507e-77
0	1.68449e-281	8.09968e-188	6.71606e-141	5.32325e-112	3.55976e-92	1.45478e-77
0	1.70604e-282	1.55072e-188	1.82e-141	1.80639e-112	1.41285e-92	6.47337e-78
0	1.7239e-283	2.96266e-189	4.92262e-142	6.11935e-113	5.59906e-93	2.87668e-78
0	1.73794e-284	5.64825e-190	1.3289e-142	2.06948e-113	2.21556e-93	1.27667e-78
0	1.7481e-285	1.07456e-190	3.58065e-143	6.98679e-114	8.75387e-94	5.65843e-79
0	1.75429e-286	2.04004e-191	9.62953e-144	2.35482e-114	3.45354e-94	2.50461e-79
0	1.7565e-287	3.86487e-192	2.58477e-144	7.9232e-115	1.36044e-94	1.10717e-79
0	1.75472e-288	7.30669e-193	6.92492e-145	2.66139e-115	5.3511e-95	4.8878e-80
0	1.74895e-289	1.37848e-193	1.85176e-145	8.92444e-116	2.10163e-95	2.15497e-80
0	1.73927e-290	2.59522e-194	4.94235e-146	2.98758e-116	8.24177e-96	9.48852e-81
0	1.72572e-291	4.87577e-195	1.31662e-146	9.98444e-117	3.22727e-96	4.17238e-81
0	1.70843e-292	9.14136e-196	3.50082e-147	3.33116e-117	1.26183e-96	1.8323e-81
0	1.6875e-293	1.71032e-196	9.29095e-148	1.10952e-117	4.9263e-97	8.03598e-82
0	1.66308e-294	3.19334e-197	2.46113e-148	3.68931e-118	1.9204e-97	3.51973e-82
0	1.63535e-295	5.94997e-198	6.50716e-149	1.22468e-118	7.47509e-98	1.5396e-82
0	1.60449e-296	1.10634e-198	1.71726e-149	4.05857e-119	2.90532e-98	6.7257e-83
0	1.57069e-297	2.05291e-199	4.5234e-150	1.34274e-119	1.12752e-98	2.93424e-83
0	1.53419e-298	3.80151e-200	1.18928e-150	4.43491e-120	4.3693e-99	1.27844e-83
0	1.4952e-299	7.0251e-201	3.12098e-151	1.46235e-120	1.69065e-99	5.56286e-84
0	1.45398e-300	1.29557e-201	8.175e-152	4.81381e-121	6.53204e-100	2.41737e-84
0	1.41076e-301	2.3844e-202	2.13735e-152	1.58198e-121	2.52e-100	1.04911e-84
0	1.3658e-302	4.37938e-203	5.57774e-153	5.19027e-122	9.70756e-101	4.54699e-85
0	1.31937e-303	8.02714e-204	1.45289e-153	1.70002e-122	3.73401e-101	1.96816e-85
0	1.27171e-304	1.46834e-204	3.77749e-154	5.55897e-123	1.43416e-101	8.50797e-86
0	1.22308e-305	2.68047e-205	9.80326e-155	1.81473e-123	5.50021e-102	3.67301e-86
0	1.17374e-306	4.88332e-206	2.53942e-155	5.91438e-124	2.10629e-102	1.58361e-86
0	1.12392e-307	8.87854e-207	6.56594e-156	1.92435e-124	8.05409e-103	6.81879e-87
0	1.07387e-308	1.61098e-207	1.69457e-156	6.25086e-125	3.0752e-103	2.93222e-87
0	1.02382e-309	2.91719e-208	4.36538e-157	2.0271e-125	1.17244e-103	1.25926e-87
0	9.73983e-311	5.27189e-209	1.1225e-157	6.56286e-126	4.46343e-104	5.40093e-88
0	9.24561e-312	9.50812e-210	2.88109e-158	2.12125e-126	1.69671e-104	2.31341e-88
0	8.75749e-313	1.71141e-210	7.38124e-159	6.84502e-127	6.44031e-105	9.8962e-89
0	8.27723e-314	3.07427e-211	1.88759e-159	2.20517e-127	2.441e-105	4.22782e-89
0	7.80645e-315	5.51143e-212	4.81829e-160	7.09238e-128	9.23829e-106	1.80384e-89
0	7.34659e-316	9.86099e-213	1.22768e-160	2.27734e-128	3.49123e-106	7.68619e-90
0	6.89884e-317	1.76081e-213	3.1224e-161	7.30047e-129	1.31743e-106	3.27083e-90
0	6.46283e-318	3.13792e-214	7.92684e-162	2.33647e-129	4.96411e-107	1.39007e-90
0	6.02523e-319	5.58096e-215	2.00874e-162	7.46546e-130	1.86775e-107	5.89999e-91
0	5.43867e-320	9.90642e-216	5.08112e-163	2.38145e-130	7.01717e-108	2.50091e-91
0	1.94662e-321	1.75496e-216	1.28295e-163	7.58433e-131	2.63251e-108	1.05872e-91
0	0	3.10284e-217	3.23351e-164	2.41147e-131	9.86151e-109	4.47605e-92
0	0	5.47516e-218	8.13494e-165	7.65486e-132	3.68878e-109	1.88993e-92
0	0	9.64231e-219	2.04292e-165	2.42597e-132	1.37781e-109	7.9695e-93
0	0	1.69478e-219	5.12115e-166	7.67582e-133	5.13882e-110	3.35623e-93
0	0	2.97299e-220	1.28145e-166	2.4247e-133	1.91384e-110	1.41159e-93
0	0	5.20505e-221	3.2008e-167	7.64689e-134	7.1173e-111	5.92924e-94
0	0	9.09513e-222	7.98059e-168	2.40772e-134	2.64298e-111	2.48729e-94
0	0	1.58616e-222	1.98625e-168	7.56875e-135	9.80034e-112	1.04205e-94
0	0	2.76082e-223	4.93467e-169	2.37541e-135	3.62876e-112	4.36005e-95
0	0	4.7961e-224	1.22379e-169	7.44301e-136	1.34167e-112	1.82192e-95
0	0	8.31563e-225	3.02957e-170	2.3284e-136	4.95342e-113	7.60333e-96
0	0	1.439e-225	7.48658e-171	7.27219e-137	1.82614e-113	3.16896e-96
0	0	2.48536e-226	1.84677e-171	2.26763e-137	6.72258e-114	1.31907e-96
0	0	4.28429e-227	4.54751e-172	7.0596e-138	2.47121e-114	5.48346e-97
0	0	7.37111e-228	1.1178e-172	2.19426e-138	9.07101e-115	2.27657e-97
0	0	1.26576e-228	2.74275e-173	6.80925e-139	3.32487e-115	9.43945e-98
0	0	2.16939e-229	6.718e-174	2.10966e-139	1.21694e-115	3.90887e-98
0	0	3.71101e-230	1.64259e-174	6.52573e-140	4.4477e-116	1.61657e-98
0	0	6.33601e-231	4.00915e-175	2.01535e-140	1.62322e-116	6.67696e-99
0	0	1.07972e-231	9.76814e-176	6.21407e-141	5.91555e-117	2.75424e-99
0	0	1.83644e-232	2.37579e-176	1.91297e-141	2.15272e-117	1.13466e-99
0	0	3.11758e-233	5.76824e-177	5.87958e-142	7.82271e-118	4.66843e-100
0	0	5.28243e-234	1.39803e-177	1.80423e-142	2.8386e-118	1.9183e-100
0	0	8.93359e-235	3.38246e-178	5.52772e-143	1.02855e-118	7.87232e-101
0	0	1.50798e-235	8.16938e-179	1.69087e-143	3.72158e-119	3.2265e-101
0	0	2.54066e-236	1.96965e-179	5.16395e-144	1.34464e-119	1.32069e-101
0	0	4.27246e-237	4.74058e-180	1.57458e-144	4.85138e-120	5.39901e-102
0	0	7.17118e-238	1.13899e-180	4.79358e-145	1.74784e-120	2.20429e-102
0	0	1.2014e-238	2.73182e-181	1.45702e-145	6.2881e-121	8.98808e-103
0	0	2.00895e-239	6.54083e-182	4.42166e-146	2.259e-121	3.66023e-103
0	0	3.35302e-240	1.56337e-182	1.33974e-146	8.10391e-122	1.48865e-103
0	0	5.58588e-241	3.73026e-183	4.05291e-147	2.90305e-122	6.04675e-104
0	0	9.28831e-242	8.88519e-184	1.22414e-147	1.03847e-122	2.45298e-104
0	0	1.5416e-242	2.11274e-184	3.69154e-148	3.70953e-123	9.9383e-105
0	0	2.55387e-243	5.01507e-185	1.11149e-148	1.3232e-123	4.02137e-105
0	0	4.22297e-244	1.1884e-185	3.34131e-149	4.71318e-124	1.62511e-105
0	0	6.97e-245	2.81126e-186	1.00288e-149	1.67644e-124	6.55896e-106
0	0	1.14827e-245	6.6389e-187	3.00538e-150	5.9545e-125	2.64383e-106
0	0	1.88821e-246	1.56512e-187	8.99227e-151	2.11197e-125	1.06434e-106
0	0	3.09925e-247	3.68346e-188	2.68634e-151	7.48025e-126	4.27929e-107
0	0	5.07764e-248	8.65414e-189	8.01259e-152	2.64563e-126	1.71834e-107
0	0	8.30364e-249	2.02979e-189	2.38621e-152	9.34394e-127	6.89122e-108
0	0	1.35543e-249	4.75269e-190	7.09521e-153	3.29547e-127	2.76013e-108
0	0	2.20847e-250	1.11094e-190	2.10643e-153	1.16062e-127	1.10411e-108
0	0	3.59178e-251	2.5924e-191	6.24386e-154	4.08182e-128	4.41104e-109
0	0	5.83088e-252	6.0392e-192	1.84793e-154	1.43352e-128	1.76003e-109
0	0	9.44858e-253	1.4045e-192	5.46062e-155	5.02742e-129	7.0137e-110
0	0	1.5283e-253	3.26084e-193	1.61111e-155	1.76065e-129	2.79141e-110
0	0	2.46751e-254	7.55795e-194	4.74611e-156	6.15735e-130	1.10956e-110
0	0	3.9767e-255	1.74883e-194	1.39598e-156	2.15032e-130	4.40481e-111
0	0	6.39734e-256	4.03979e-195	4.09966e-157	7.49901e-131	1.74644e-111
0	0	1.02728e-256	9.31625e-196	1.20212e-157	2.61154e-131	6.91562e-112
0	0	1.64663e-257	2.14484e-196	3.51947e-158	9.08199e-132	2.73501e-112
0	0	2.63463e-258	4.92969e-197	1.02882e-158	3.15397e-132	1.08029e-112
0	0	4.20785e-259	1.13115e-197	3.00285e-159	1.09377e-132	4.26158e-113
0	0	6.70843e-260	2.59114e-198	8.75104e-160	3.78784e-133	1.67902e-113
0	0	1.06758e-260	5.9257e-199	2.54636e-160	1.30993e-133	6.6068e-114
0	0	1.69592e-261	1.35289e-199	7.39802e-161	4.52378e-134	2.59645e-114
0	0	2.68925e-262	3.08365e-200	2.14608e-161	1.56009e-134	1.01911e-114
0	0	4.25678e-263	7.01691e-201	6.21602e-162	5.3727e-135	3.99501e-115
0	0	6.72601e-264	1.59406e-201	1.79769e-162	1.8477e-135	1.56411e-115
0	0	1.06087e-264	3.6153e-202	5.19107e-163	6.34553e-136	6.11604e-116
0	0	1.67029e-265	8.18588e-203	1.4967e-163	2.17621e-136	2.38852e-116
0	0	2.62514e-266	1.85041e-203	4.30878e-164	7.45303e-137	9.31625e-117
0	0	4.11854e-267	4.17595e-204	1.23855e-164	2.54896e-137	3.62919e-117
0	0	6.4501e-268	9.40863e-205	3.55477e-165	8.70544e-138	1.412e-117
0	0	1.00838e-268	2.11632e-205	1.01871e-165	2.96905e-138	5.48672e-118
0	0	1.57367e-269	4.75253e-206	2.91497e-166	1.01122e-138	2.12936e-118
0	0	2.45154e-270	1.0655e-206	8.32835e-167	3.43933e-139	8.25356e-119
0	0	3.81244e-271	2.38491e-207	2.3759e-167	1.16816e-139	3.19515e-119
0	0	5.91839e-272	5.32942e-208	6.7677e-168	3.96216e-140	1.23537e-119
0	0	9.17158e-273	1.18899e-208	1.92486e-168	1.34204e-140	4.77049e-120
0	0	1.41881e-273	2.6483e-209	5.46643e-169	4.5394e-141	1.83986e-120
0	0	2.19103e-274	5.88908e-210	1.55008e-169	1.53333e-141	7.08707e-121
0	0	3.37763e-275	1.30744e-210	4.38887e-170	5.17222e-142	2.72651e-121
0	0	5.19783e-276	2.89795e-211	1.24079e-170	1.7423e-142	1.04762e-121
0	0	7.98503e-277	6.41289e-212	3.50264e-171	5.86101e-143	4.02035e-122
0	0	1.22455e-277	1.41682e-212	9.87279e-172	1.96891e-143	1.54093e-122
0	0	1.87468e-278	3.12515e-213	2.77866e-172	6.60522e-144	5.89877e-123
0	0	2.865e-279	6.88217e-214	7.80876e-173	2.21286e-144	2.25528e-123
0	0	4.37091e-280	1.51314e-214	2.19119e-173	7.40333e-145	8.61192e-124
0	0	6.65687e-281	3.32149e-215	6.13948e-174	2.47347e-145	3.28444e-124
0	0	1.0121e-281	7.27928e-216	1.71766e-174	8.25269e-146	1.25108e-124
0	0	1.53612e-282	1.59274e-216	4.79838e-175	2.74974e-146	4.75959e-125
0	0	2.32748e-283	3.4794e-217	1.33847e-175	9.14949e-147	1.80849e-125
0	0	3.52047e-284	7.58872e-218	3.72801e-176	3.04026e-147	6.86319e-126
0	0	5.31586e-285	1.65248e-218	1.03682e-176	1.00887e-147	2.60135e-126
0	0	8.01316e-286	3.59262e-219	2.87929e-177	3.34326e-148	9.84771e-127
0	0	1.20585e-286	7.79815e-220	7.98409e-178	1.10641e-148	3.72336e-127
0	0	1.81153e-287	1.68997e-220	2.21067e-178	3.65656e-149	1.40605e-127
0	0	2.71679e-288	3.6566e-221	6.11199e-179	1.20682e-149	5.30308e-128
0	0	4.06754e-289	7.89921e-222	1.68733e-179	3.97761e-150	1.99766e-128
0	0	6.07954e-290	1.70373e-222	4.65136e-180	1.30923e-150	7.51589e-129
0	0	9.07141e-291	3.66884e-223	1.28032e-180	4.30353e-151	2.82426e-129
0	0	1.35128e-291	7.88806e-224	3.51903e-181	1.41269e-151	1.05997e-129
0	0	2.00948e-292	1.69326e-224	9.65802e-182	4.63108e-152	3.9733e-130
0	0	2.98325e-293	3.62905e-225	2.64678e-182	1.51612e-152	1.48756e-130
0	0	4.42145e-294	7.76562e-226	7.24288e-183	4.9568e-153	5.56244e-131
0	0	6.54202e-295	1.65911e-226	1.97911e-183	1.6184e-153	2.07741e-131
0	0	9.66341e-296	3.53909e-227	5.40001e-184	5.27697e-154	7.74904e-132
0	0	1.42502e-296	7.53749e-228	1.47125e-184	1.71831e-154	2.88696e-132
0	0	2.09791e-297	1.6028e-228	4.00262e-185	5.58775e-155	1.07424e-132
0	0	3.08339e-298	3.40293e-229	1.08735e-185	1.81464e-155	3.9924e-133
0	0	4.52424e-299	7.21351e-230	2.94962e-186	5.88521e-156	1.48195e-133
0	0	6.62736e-300	1.52673e-230	7.98972e-187	1.90613e-156	5.49418e-134
0	0	9.69201e-301	3.22627e-231	2.16106e-187	6.16545e-157	2.03443e-134
0	0	1.41503e-301	6.80709e-232	5.83677e-188	1.99157e-157	7.52405e-135
0	0	2.06253e-302	1.43399e-232	1.57417e-188	6.42464e-158	2.77928e-135
0	0	3.00135e-303	3.01619e-233	4.23936e-189	2.06977e-158	1.02538e-135
0	0	4.36028e-304	6.33425e-234	1.14005e-189	6.65915e-159	3.77838e-136
0	0	6.32408e-305	1.32819e-234	3.0614e-190	2.13962e-159	1.39059e-136
0	0	9.15724e-306	2.78068e-235	8.20903e-191	6.86561e-160	5.11171e-137
0	0	1.32379e-306	5.81263e-236	2.19806e-191	2.20011e-160	1.87674e-137
0	0	1.91056e-307	1.21318e-236	5.87708e-192	7.04098e-161	6.88202e-138
0	0	2.75289e-308	2.52816e-237	1.56914e-192	2.25033e-161	2.52058e-138
0	0	3.96011e-309	5.26039e-238	4.18348e-193	7.18267e-162	9.2206e-139
0	0	5.68744e-310	1.09286e-238	1.11376e-193	2.28955e-162	3.36893e-139
0	0	8.15488e-311	2.26695e-239	2.96091e-194	7.28856e-163	1.22941e-139
0	0	1.16738e-311	4.69522e-240	7.86029e-195	2.31718e-163	4.48105e-140
0	0	1.66839e-312	9.70965e-241	2.08368e-195	7.35705e-164	1.63131e-140
0	0	2.38057e-313	2.00488e-241	5.51576e-196	2.33279e-164	5.93154e-141
0	0	3.39123e-314	4.13342e-242	1.45801e-196	7.38716e-165	2.15414e-141
0	0	4.82317e-315	8.50879e-243	3.84857e-197	2.33618e-165	7.81372e-142
0	0	6.84864e-316	1.7489e-243	1.01443e-197	7.37847e-166	2.83086e-142
0	0	9.70896e-317	3.58924e-244	2.67008e-198	2.32732e-166	1.02437e-142
0	0	1.37409e-317	7.35495e-245	7.01801e-199	7.33119e-167	3.70228e-143
0	0	1.94059e-318	1.50487e-245	1.84199e-199	2.30635e-167	1.33647e-143
0	0	2.72556e-319	3.07439e-246	4.82779e-200	7.24614e-168	4.8187e-144
0	0	3.72081e-320	6.27138e-247	1.26356e-200	2.27364e-168	1.73531e-144
0	0	0	1.27735e-247	3.30239e-201	7.12471e-169	6.24173e-145
0	0	0	2.59779e-248	8.61887e-202	2.2297e-169	2.24239e-145
0	0	0	5.27523e-249	2.24626e-202	6.96883e-170	8.04629e-146
0	0	0	1.06961e-249	5.84602e-203	2.17524e-170	2.88377e-146
0	0	0	2.1655e-250	1.51932e-203	6.78092e-171	1.0323e-146
0	0	0	4.37762e-251	3.94303e-204	2.11108e-171	3.69089e-147
0	0	0	8.83624e-252	1.02188e-204	6.56384e-172	1.31807e-147
0	0	0	1.78093e-252	2.64463e-205	2.0382e-172	4.70139e-148
0	0	0	3.58407e-253	6.83474e-206	6.32081e-173	1.67493e-148
0	0	0	7.20207e-254	1.76389e-206	1.95765e-173	5.96002e-149
0	0	0	1.44508e-254	4.54585e-207	6.05531e-174	2.11827e-149
0	0	0	2.8952e-255	1.16991e-207	1.87058e-174	7.51966e-150
0	0	0	5.79188e-256	3.00669e-208	5.77103e-175	2.66623e-150
0	0	0	1.15695e-256	7.71647e-209	1.77816e-175	9.44239e-151
0	0	0	2.30764e-257	1.97763e-209	5.47176e-176	3.34002e-151
0	0	0	4.59597e-258	5.0614e-210	1.68161e-176	1.18005e-151
0	0	0	9.13994e-259	1.29358e-210	5.16135e-177	4.16426e-152
0	0	0	1.81496e-259	3.30153e-211	1.58213e-177	1.46777e-152
0	0	0	3.59875e-260	8.41466e-212	4.84356e-178	5.16732e-153
0	0	0	7.12517e-261	2.1417e-212	1.48091e-178	1.81701e-153
0	0	0	1.40864e-261	5.44353e-213	4.52206e-179	6.38171e-154
0	0	0	2.78078e-262	1.38167e-213	1.37907e-179	2.23873e-154
0	0	0	5.48144e-263	3.50212e-214	4.20031e-180	7.8443e-155
0	0	0	1.07891e-263	8.86463e-215	1.27768e-180	2.74533e-155
0	0	0	2.12052e-264	2.24075e-215	3.88156e-181	9.59668e-156
0	0	0	4.16163e-265	5.65628e-216	1.1777e-181	3.3507e-156
0	0	0	8.1555e-266	1.42585e-216	3.56872e-182	1.16853e-156
0	0	0	1.59589e-266	3.58939e-217	1.08003e-182	4.07035e-157
0	0	0	3.11835e-267	9.02349e-218	3.26442e-183	1.41616e-157
0	0	0	6.08435e-268	2.26535e-218	9.85424e-184	4.92135e-158
0	0	0	1.18542e-268	5.67942e-219	2.97091e-184	1.70822e-158
0	0	0	2.30622e-269	1.42194e-219	8.94549e-185	5.92237e-159
0	0	0	4.48021e-270	3.55522e-220	2.6901e-185	2.05087e-159
0	0	0	8.69098e-271	8.87692e-221	8.07946e-186	7.09366e-160
0	0	0	1.68349e-271	2.21344e-221	2.42352e-186	2.45072e-160
0	0	0	3.25631e-272	5.51168e-222	7.26041e-187	8.45688e-161
0	0	0	6.28949e-273	1.37061e-222	2.17234e-187	2.91486e-161
0	0	0	1.21305e-273	3.40371e-223	6.49151e-188	1.0035e-161
0	0	0	2.33625e-274	8.44123e-224	1.93738e-188	3.45074e-162
0	0	0	4.49298e-275	2.09061e-224	5.77483e-189	1.18522e-162
0	0	0	8.62833e-276	5.17075e-225	1.71916e-189	4.06612e-163
0	0	0	1.65462e-276	1.27717e-225	5.11148e-190	1.39333e-163
0	0	0	3.16845e-277	3.15036e-226	1.51786e-190	4.76896e-164
0	0	0	6.05864e-278	7.76047e-227	4.50165e-191	1.63037e-164
0	0	0	1.15687e-278	1.90912e-227	1.33342e-191	5.56732e-165
0	0	0	2.20584e-279	4.69023e-228	3.94474e-192	1.89889e-165
0	0	0	4.19995e-280	1.15073e-228	1.16554e-192	6.46921e-166
0	0	0	7.98543e-281	2.8195e-229	3.43946e-193	2.2014e-166
0	0	0	1.51613e-281	6.89907e-230	1.01371e-193	7.48241e-167
0	0	0	2.87447e-282	1.68589e-230	2.98396e-194	2.54028e-167
0	0	0	5.44206e-283	4.11421e-231	8.77266e-195	8.6143e-168
0	0	0	1.02886e-283	1.00269e-231	2.5759e-195	2.9178e-168
0	0	0	1.94238e-284	2.44044e-232	7.55416e-196	9.87166e-169
0	0	0	3.66184e-285	5.93189e-233	2.2126e-196	3.33597e-169
0	0	0	6.89371e-286	1.43993e-233	6.47264e-197	1.12604e-169
0	0	0	1.29597e-286	3.4907e-234	1.89113e-197	3.79652e-170
0	0	0	2.43292e-287	8.45101e-235	5.5185e-198	1.27855e-170
0	0	0	4.56089e-288	2.04329e-235	1.60836e-198	4.30078e-171
0	0	0	8.53812e-289	4.93375e-236	4.68175e-199	1.44503e-171
0	0	0	1.59613e-289	1.18974e-236	1.36112e-199	4.84965e-172
0	0	0	2.97965e-290	2.86517e-237	3.95228e-200	1.62571e-172
0	0	0	5.55464e-291	6.89095e-238	1.14621e-200	5.44351e-173
0	0	0	1.03405e-291	1.65514e-238	3.32005e-201	1.82061e-173
0	0	0	1.9223e-292	3.97028e-239	9.60484e-202	6.08213e-174
0	0	0	3.56858e-293	9.51121e-240	2.77524e-202	2.02954e-174
0	0	0	6.61557e-294	2.27552e-240	8.009e-203	6.76462e-175
0	0	0	1.22472e-294	5.43697e-241	2.30846e-203	2.25212e-175
0	0	0	2.26413e-295	1.29737e-241	6.64558e-204	7.48936e-176
0	0	0	4.17991e-296	3.09175e-242	1.91078e-204	2.48772e-176
0	0	0	7.70605e-297	7.35828e-243	5.4873e-205	8.25399e-177
0	0	0	1.41872e-297	1.74897e-243	1.57389e-205	2.73546e-177
0	0	0	2.60832e-298	4.15166e-244	4.50877e-206	9.0553e-178
0	0	0	4.78882e-299	9.84228e-245	1.29007e-206	2.9942e-178
0	0	0	8.78006e-300	2.33026e-245	3.68669e-207	9.8893e-179
0	0	0	1.60757e-300	5.50998e-246	1.05228e-207	3.26254e-179
0	0	0	2.93931e-301	1.30116e-246	2.99983e-208	1.07511e-179
0	0	0	5.36693e-302	3.06867e-247	8.54151e-209	3.53883e-180
0	0	0	9.78613e-303	7.2278e-248	2.4291e-209	1.16352e-180
0	0	0	1.78198e-303	1.7002e-248	6.89965e-210	3.82114e-181
0	0	0	3.24042e-304	3.99424e-249	1.95741e-210	1.2535e-181
0	0	0	5.88446e-305	9.37144e-250	5.5464e-211	4.10735e-182
0	0	0	1.06714e-305	2.19593e-250	1.56969e-211	1.34434e-182
0	0	0	1.9326e-306	5.13893e-251	4.43703e-212	4.39507e-183
0	0	0	3.49522e-307	1.20107e-251	1.25269e-212	1.43527e-183
0	0	0	6.31273e-308	2.80353e-252	3.53243e-213	4.68178e-184
0	0	0	1.1386e-308	6.53558e-253	9.94896e-214	1.52545e-184
0	0	0	2.05086e-309	1.52162e-253	2.79872e-214	4.96477e-185
0	0	0	3.68904e-310	3.53812e-254	7.86352e-215	1.61402e-185
0	0	0	6.62681e-311	8.21643e-255	2.20675e-215	5.24122e-186
0	0	0	1.1888e-311	1.90563e-255	6.18538e-216	1.70007e-186
0	0	0	2.12975e-312	4.41408e-256	1.73164e-216	5.50828e-187
0	0	0	3.81034e-313	1.02114e-256	4.84206e-217	1.78269e-187
0	0	0	6.80791e-314	2.35929e-257	1.35232e-217	5.76303e-188
0	0	0	1.21473e-314	5.44405e-258	3.77235e-218	1.86097e-188
0	0	0	2.16454e-315	1.25462e-258	1.05105e-218	6.00263e-189
0	0	0	3.85187e-316	2.88768e-259	2.92493e-219	1.93401e-189
0	0	0	6.84545e-317	6.63799e-260	8.12997e-220	6.2243e-190
0	0	0	1.21503e-317	1.52396e-260	2.25707e-220	2.00096e-190
0	0	0	2.15456e-318	3.4943e-261	6.25868e-221	6.42541e-191
0	0	0	3.82244e-319	8.00199e-262	1.73342e-221	2.06101e-191
0	0	0	6.82552e-320	1.83015e-262	4.79522e-222	6.60351e-192
0	0	0	1.01432e-320	4.18051e-263	1.32494e-222	2.11343e-192
0	0	0	0	9.53725e-264	3.65654e-223	6.75642e-193
0	0	0	0	2.17305e-264	1.00792e-223	2.15756e-193
0	0	0	0	4.94506e-265	2.77505e-224	6.88223e-194
0	0	0	0	1.1239e-265	7.63132e-225	2.19287e-194
0	0	0	0	2.55116e-266	2.09611e-225	6.97934e-195
0	0	0	0	5.78369e-267	5.75065e-226	2.21889e-195
0	0	0	0	1.30957e-267	1.57582e-226	7.04655e-196
0	0	0	0	2.96147e-268	4.31304e-227	2.23531e-196
0	0	0	0	6.68873e-269	1.17909e-227	7.08302e-197
0	0	0	0	1.50882e-269	3.21961e-228	2.24192e-197
0	0	0	0	3.39932e-270	8.78104e-229	7.08831e-198
0	0	0	0	7.64899e-271	2.3921e-229	2.23865e-198
0	0	0	0	1.719e-271	6.50882e-230	7.0624e-199
0	0	0	0	3.85841e-272	1.76895e-230	2.22557e-199
0	0	0	0	8.64972e-273	4.80199e-231	7.00569e-200
0	0	0	0	1.93667e-273	1.30202e-231	2.20285e-200
0	0	0	0	4.33085e-274	3.52619e-232	6.91896e-201
0	0	0	0	9.6728e-275	9.53865e-233	2.17081e-201
0	0	0	0	2.15772e-275	2.57728e-233	6.80339e-202
0	0	0	0	4.80729e-276	6.9555e-234	2.12987e-202
0	0	0	0	1.06972e-276	1.87495e-234	6.66051e-203
0	0	0	0	2.37742e-277	5.04831e-235	2.08059e-203
0	0	0	0	5.27723e-278	1.35768e-235	6.49218e-204
0	0	0	0	1.16996e-278	3.64706e-236	2.02358e-204
0	0	0	0	2.59063e-279	9.78555e-237	6.30053e-205
0	0	0	0	5.72936e-280	2.62255e-237	1.95957e-205
0	0	0	0	1.26553e-280	7.02035e-238	6.08794e-206
0	0	0	0	2.79196e-281	1.87712e-238	1.88933e-206
0	0	0	0	6.15197e-282	5.01328e-239	5.85697e-207
0	0	0	0	1.35391e-282	1.33737e-239	1.81371e-207
0	0	0	0	2.976e-283	3.5635e-240	5.61034e-208
0	0	0	0	6.53352e-284	9.48426e-241	1.73356e-208
0	0	0	0	1.43263e-284	2.52133e-241	5.35082e-209
0	0	0	0	3.13754e-285	6.69507e-242	1.6498e-209
0	0	0	0	6.86308e-286	1.77575e-242	5.08125e-210
0	0	0	0	1.49941e-286	4.70445e-243	1.56329e-210
0	0	0	0	3.27187e-287	1.24491e-243	4.80443e-211
0	0	0	0	7.13091e-288	3.29055e-244	1.47494e-211
0	0	0	0	1.55227e-288	8.68763e-245	4.52312e-212
0	0	0	0	3.37495e-289	2.29106e-245	1.38559e-212
0	0	0	0	7.32893e-290	6.03499e-246	4.23997e-213
0	0	0	0	1.58961e-290	1.58789e-246	1.29605e-213
0	0	0	0	3.44363e-291	4.17318e-247	3.95746e-214
0	0	0	0	7.45109e-292	1.09552e-247	1.2071e-214
0	0	0	0	1.61028e-292	2.8726e-248	3.67795e-215
0	0	0	0	3.47584e-293	7.52382e-249	1.11944e-215
0	0	0	0	7.49373e-294	1.96837e-249	3.40354e-216
0	0	0	0	1.61367e-294	5.14378e-250	1.0337e-216
0	0	0	0	3.47066e-295	1.34266e-250	3.13614e-217
0	0	0	0	7.45573e-296	3.50069e-251	9.50453e-218
0	0	0	0	1.59974e-296	9.117e-252	2.87741e-218
0	0	0	0	3.42837e-297	2.37169e-252	8.70182e-219
0	0	0	0	7.33854e-298	6.16272e-253	2.62878e-219
0	0	0	0	1.56897e-298	1.59954e-253	7.93298e-220
0	0	0	0	3.35044e-299	4.14696e-254	2.39142e-220
0	0	0	0	7.14616e-300	1.07392e-254	7.20133e-221
0	0	0	0	1.5224e-300	2.77797e-255	2.16625e-221
0	0	0	0	3.23942e-301	7.17784e-256	6.50942e-222
0	0	0	0	6.88482e-302	1.85255e-256	1.95396e-222
0	0	0	0	1.46151e-302	4.77595e-257	5.85905e-223
0	0	0	0	3.09885e-303	1.22987e-257	1.75501e-223
0	0	0	0	6.56272e-304	3.16355e-258	5.25136e-224
0	0	0	0	1.38821e-304	8.12835e-259	1.56965e-224
0	0	0	0	2.93301e-305	2.08614e-259	4.68681e-225
0	0	0	0	6.18958e-306	5.3481e-260	1.39795e-225
0	0	0	0	1.30466e-306	1.36952e-260	4.16531e-226
0	0	0	0	2.74678e-307	3.50312e-261	1.23978e-226
0	0	0	0	5.77615e-308	8.95067e-262	3.68626e-227
0	0	0	0	1.21323e-308	2.2844e-262	1.09489e-227
0	0	0	0	2.54532e-309	5.82379e-263	3.24859e-228
0	0	0	0	5.33373e-310	1.48305e-263	9.62862e-229
0	0	0	0	1.11638e-310	3.77245e-264	2.85087e-229
0	0	0	0	2.33391e-311	9.58536e-265	8.43207e-230
0	0	0	0	4.87361e-312	2.43283e-265	2.49136e-230
0	0	0	0	1.01651e-312	6.16785e-266	7.3533e-231
0	0	0	0	2.1177e-313	1.56198e-266	2.16807e-231
0	0	0	0	4.4067e-314	3.95126e-267	6.38573e-232
0	0	0	0	9.15921e-315	9.98426e-268	1.87886e-232
0	0	0	0	1.90151e-315	2.5201e-268	5.52234e-233
0	0	0	0	3.9431e-316	6.35388e-269	1.62143e-233
0	0	0	0	8.16746e-317	1.60023e-269	4.75579e-234
0	0	0	0	1.69001e-317	4.02575e-270	1.39345e-234
0	0	0	0	3.495e-318	1.01166e-270	4.0786e-235
0	0	0	0	7.23781e-319	2.53947e-271	1.19255e-235
0	0	0	0	1.51614e-319	6.36761e-272	3.48331e-236
0	0	0	0	3.53455e-320	1.5949e-272	1.01638e-236
0	0	0	0	0	3.99036e-273	2.96257e-237
0	0	0	0	0	9.9728e-274	8.62642e-238
0	0	0	0	0	2.48969e-274	2.50924e-238
0	0	0	0	0	6.2087e-275	7.29131e-239
0	0	0	0	0	1.54661e-275	2.1165e-239
0	0	0	0	0	3.84846e-276	6.13738e-240
0	0	0	0	0	9.56575e-277	1.77786e-240
0	0	0	0	0	2.37508e-277	5.14476e-241
0	0	0	0	0	5.89068e-278	1.48725e-241
0	0	0	0	0	1.45942e-278	4.29493e-242
0	0	0	0	0	3.61179e-279	1.23903e-242
0	0	0	0	0	8.92882e-280	3.57074e-243
0	0	0	0	0	2.20493e-280	1.02799e-243
0	0	0	0	0	5.43907e-281	2.95648e-244
0	0	0	0	0	1.34025e-281	8.49403e-245
0	0	0	0	0	3.29895e-282	2.43785e-245
0	0	0	0	0	8.11141e-283	6.98966e-246
0	0	0	0	0	1.99227e-283	2.00198e-246
0	0	0	0	0	4.88801e-284	5.72822e-247
0	0	0	0	0	1.19798e-284	1.63733e-247
0	0	0	0	0	2.9329e-285	4.67527e-248
0	0	0	0	0	7.17262e-286	1.33363e-248
0	0	0	0	0	1.75224e-286	3.80033e-249
0	0	0	0	0	4.27603e-287	1.08184e-249
0	0	0	0	0	1.04237e-287	3.07656e-250
0	0	0	0	0	2.53829e-288	8.74026e-251
0	0	0	0	0	6.17437e-289	2.48051e-251
0	0	0	0	0	1.50031e-289	7.03263e-252
0	0	0	0	0	3.6417e-290	1.99184e-252
0	0	0	0	0	8.83005e-291	5.63571e-253
0	0	0	0	0	2.13875e-291	1.59295e-253
0	0	0	0	0	5.17479e-292	4.49799e-254
0	0	0	0	0	1.25073e-292	1.2688e-254
0	0	0	0	0	3.01976e-293	3.57545e-255
0	0	0	0	0	7.28316e-294	1.00653e-255
0	0	0	0	0	1.75471e-294	2.83066e-256
0	0	0	0	0	4.22309e-295	7.95261e-257
0	0	0	0	0	1.0153e-295	2.232e-257
0	0	0	0	0	2.43837e-296	6.25806e-258
0	0	0	0	0	5.84985e-297	1.75287e-258
0	0	0	0	0	1.40194e-297	4.90481e-259
0	0	0	0	0	3.35627e-298	1.37107e-259
0	0	0	0	0	8.02649e-299	3.82877e-260
0	0	0	0	0	1.9175e-299	1.06813e-260
0	0	0	0	0	4.57604e-300	2.97683e-261
0	0	0	0	0	1.0909e-300	8.288e-262
0	0	0	0	0	2.59791e-301	2.30521e-262
0	0	0	0	0	6.18027e-302	6.40526e-263
0	0	0	0	0	1.4687e-302	1.77799e-263
0	0	0	0	0	3.48663e-303	4.93046e-264
0	0	0	0	0	8.26841e-304	1.36588e-264
0	0	0	0	0	1.95877e-304	3.78013e-265
0	0	0	0	0	4.63544e-305	1.04512e-265
0	0	0	0	0	1.09583e-305	2.88666e-266
0	0	0	0	0	2.58788e-306	7.96511e-267
0	0	0	0	0	6.10508e-307	2.19562e-267
0	0	0	0	0	1.43875e-307	6.04632e-268
0	0	0	0	0	3.38709e-308	1.66339e-268
0	0	0	0	0	7.96557e-309	4.57159e-269
0	0	0	0	0	1.87135e-309	1.25519e-269
0	0	0	0	0	4.3918e-310	3.44289e-270
0	0	0	0	0	1.02963e-310	9.43424e-271
0	0	0	0	0	2.41138e-311	2.58263e-271
0	0	0	0	0	5.6416e-312	7.06297e-272
0	0	0	0	0	1.31853e-312	1.92968e-272
0	0	0	0	0	3.07842e-313	5.26689e-273
0	0	0	0	0	7.17987e-314	1.43614e-273
0	0	0	0	0	1.67285e-314	3.91211e-274
0	0	0	0	0	3.8936e-315	1.06463e-274
0	0	0	0	0	9.05315e-316	2.8944e-275
0	0	0	0	0	2.10285e-316	7.86129e-276
0	0	0	0	0	4.87985e-317	2.13306e-276
0	0	0	0	0	1.13161e-317	5.78209e-277
0	0	0	0	0	2.62498e-318	1.56582e-277
0	0	0	0	0	6.11505e-319	4.23619e-278
0	0	0	0	0	1.45799e-319	1.14494e-278
0	0	0	0	0	3.9382e-320	3.09148e-279
0	0	0	0	0	0	8.33923e-280
0	0	0	0	0	0	2.2473e-280
0	0	0	0	0	0	6.05027e-281
0	0	0	0	0	0	1.62729e-281
0	0	0	0	0	0	4.37251e-282
0	0	0	0	0	0	1.17375e-282
0	0	0	0	0	0	3.14774e-283
0	0	0	0	0	0	8.43334e-284
0	0	0	0	0	0	2.25725e-284
0	0	0	0	0	0	6.03585e-285
0	0	0	0	0	0	1.61241e-285
0	0	0	0	0	0	4.30323e-286
0	0	0	0	0	0	1.14734e-286
0	0	0	0	0	0	3.05612e-287
0	0	0	0	0	0	8.1326e-288
0	0	0	0	0	0	2.16207e-288
0	0	0	0	0	0	5.74236e-289
0	0	0	0	0	0	1.52368e-289
0	0	0	0	0	0	4.03904e-290
0	0	0	0	0	0	1.06966e-290
0	0	0	0	0	0	2.83006e-291
0	0	0	0	0	0	7.48045e-292
0	0	0	0	0	0	1.97535e-292
0	0	0	0	0	0	5.21127e-293
0	0	0	0	0	0	1.3735e-293
0	0	0	0	0	0	3.61656e-294
0	0	0	0	0	0	9.51368e-295
0	0	0	0	0	0	2.50026e-295
0	0	0	0	0	0	6.56461e-296
0	0	0	0	0	0	1.72194e-296
0	0	0	0	0	0	4.51244e-297
0	0	0	0	0	0	1.18139e-297
0	0	0	0	0	0	3.09001e-298
0	0	0	0	0	0	8.07446e-299
0	0	0	0	0	0	2.10792e-299
0	0	0	0	0	0	5.49773e-300
0	0	0	0	0	0	1.43252e-300
0	0	0	0	0	0	3.72911e-301
0	0	0	0	0	0	9.69836e-302
0	0	0	0	0	0	2.51988e-302
0	0	0	0	0	0	6.54111e-303
0	0	0	0	0	0	1.69634e-303
0	0	0	0	0	0	4.39504e-304
0	0	0	0	0	0	1.13764e-304
0	0	0	0	0	0	2.94195e-305
0	0	0	0	0	0	7.60075e-306
0	0	0	0	0	0	1.96187e-306
0	0	0	0	0	0	5.0591e-307
0	0	0	0	0	0	1.30338e-307
0	0	0	0	0	0	3.35473e-308
0	0	0	0	0	0	8.62656e-309
0	0	0	0	0	0	2.21621e-309
0	0	0	0	0	0	5.68822e-310
0	0	0	0	0	0	1.4586e-310
0	0	0	0	0	0	3.7367e-311
0	0	0	0	0	0	9.5639e-312
0	0	0	0	0	0	2.44555e-312
0	0	0	0	0	0	6.24757e-313
0	0	0	0	0	0	1.59456e-313
0	0	0	0	0	0	4.066e-314
0	0	0	0	0	0	1.03583e-314
0	0	0	0	0	0	2.63637e-315
0	0	0	0	0	0	6.70385e-316
0	0	0	0	0	0	1.70315e-316
0	0	0	0	0	0	4.32338e-317
0	0	0	0	0	0	1.09693e-317
0	0	0	0	0	0	2.78504e-318
0	0	0	0	0	0	7.10387e-319
0	0	0	0	0	0	1.84479e-319
0	0	0	0	0	0	5.31022e-320
0	0	0	0	0	0	4.30331e-321
0	0	0	0	0	0	0
0	0	0	0	0	0	0
0	0	0	0	0	0	0
0	0	0	0	0	0	0
0	0	0	0	0	0	0
0	0	0	0	0	0	0
0	0	0	0	0	0	0
0	0	0	0	0	0	0
0	0	0	0	0	0	0
0	0	0	0	0	0	0
0	0	0	0	0	0	0
0	0	0	0	0	0	0
0	0	0	0	0	0	0
0	0	0	0	0	0	0
0	0	0	0	0	0	0
0	0	0	0	0	0	0
0	0	0	0	0	0	0
0	0	0	0	0	0	0
0	0	0	0	0	0	0
0	0	0	0	0	0	0
0	0	0	0	0	0	0
0	0	0	0	0	0	0
0	0	0	0	0	0	0
0	0	0	0	0	0	0
0	0	0	0	0	0	0
0	0	0	0	0	0	0
0	0	0	0	0	0	0
0	0	0	0	0	0	0
0	0	0	0	0	0	0
0	0	0	0	0	0	0
0	0	0	0	0	0	0
0	0	0	0	0	0	0
0	0	0	0	0	0	0
0	0	0	0	0	0	0
0	0	0	0	0	0	0
0	0	0	0	0	0	0
0	0	0	0	0	0	0
0	0	0	0	0	0	0
0	0	0	0	0	0	0
0	0	0	0	0	0	0
0	0	0	0	0	0	0
0	0	0	0	0	0	0
0	0	0	0	0	0	0
0	0	0	0	0	0	0
0	0	0	0	0	0	0
0	0	0	0	0	0	0
0	0	0	0	0	0	0
0	0	0	0	0	0	0
0	0	0	0	0	0	0
0	0	0	0	0	0	0
0	0	0	0	0	0	0
0	0	0	0	0	0	0
0	0	0	0	0	0	0
0	0	0	0	0	0	0
0	0	0	0	0	0	0
0	0	0	0	0	0	0
0	0	0	0	0	0	0
0	0	0	0	0	0	0
0	0	0	0	0	0	0
0	0	0	0	0	0	0
0	0	0	0	0	0	0
0	0	0	0	0	0	0
0	0	0	0	0	0	0
0	0	0	0	0	0	0
0	0	0	0	0	0	0
0	0	0	0	0	0	0
0	0	0	0	0	0	0
0	0	0	0	0	0	0
0	0	0	0	0	0	0
0	0	0	0	0	0	0
0	0	0	0	0	0	0
0	0	0	0	0	0	0
0	0	0	0	0	0	0
0	0	0	0	0	0	0
0	0	0	0	0	0	0
0	0	0	0	0	0	0
0	0	0	0	0	0	0
0	0	0	0	0	0	0
0	0	0	0	0	0	0
0	0	0	0	0	0	0
0	0	0	0	0	0	0
0	0	0	0	0	0	0
0	0	0	0	0	0	0
0	0	0	0	0	0	0
0	0	0	0	0	0	0
0	0	0	0	0	0	0
0	0	0	0	0	0	0
0	0	0	0	0	0	0
0	0	0	0	0	0	0
0	0	0	0	0	0	0
0	0	0	0	0	0	0
0	0	0	0	0	0	0
0	0	0	0	0	0	0
0	0	0	0	0	0	0
0	0	0	0	0	0	0
0	0	0	0	0	0	0
0	0	0	0	0	0	0
0	0	0	0	0	0	0
0	0	0	0	0	0	0
0	0	0	0	0	0	0
0	0	0	0	0	0	0
0	0	0	0	0	0	0
0	0	0	0	0	0	0
0	0	0	0	0	0	0
0	0	0	0	0	0	0
0	0	0	0	0	0	0
0	0	0	0	0	0	0
0	0	0	0	0	0	0
0	0	0	0	0	0	0
0	0	0	0	0	0	0
0	0	0	0	0	0	0
0	0	0	0	0	0	0
0	0	0	0	0	0	0
0	0	0	0	0	0	0
0	0	0	0	0	0	0
0	0	0	0	0	0	0
0	0	0	0	0	0	0
0	0	0	0	0	0	0
0	0	0	0	0	0	0
0	0	0	0	0	0	0
0	0	0	0	0	0	0
0	0	0	0	0	0	0
0	0	0	0	0	0	0
0	0	0	0	0	0	0
0	0	0	0	0	0	0
0	0	0	0	0	0	0
0	0	0	0	0	0	0
0	0	0	0	0	0	0
0	0	0	0	0	0	0
0	0	0	0	0	0	0
0	0	0	0	0	0	0
0	0	0	0	0	0	0
0	0	0	0	0	0	0
0	0	0	0	0	0	0
0	0	0	0	0	0	0
0	0	0	0	0	0	0
0	0	0	0	0	0	0
0	0	0	0	0	0	0
0	0	0	0	0	0	0
0	0	0	0	0	0	0
0	0	0	0	0	0	0
0	0	0	0	0	0	0
0	0	0	0	0	0	0
0	0	0	0	0	0	0
0	0	0	0	0	0	0
0	0	0	0	0	0	0
0	0	0	0	0	0	0
0	0	0	0	0	0	0
0	0	0	0	0	0	0
0	0	0	0	0	0	0
0	0	0	0	0	0	0
0	0	0	0	0	0	0
0	0	0	0	0	0	0
0	0	0	0	0	0	0
0	0	0	0	0	0	0
0	0	0	0	0	0	0
0	0	0	0	0	0	0
0	0	0	0	0	0	0
0	0	0	0	0	0	0
0	0	0	0	0	0	0
0	0	0	0	0	0	0
0	0	0	0	0	0	0
0	0	0	0	0	0	0
0	0	0	0	0	0	0
0	0	0	0	0	0	0
0	0	0	0	0	0	0
0	0	0	0	0	0	0
0	0	0	0	0	0	0
0	0	0	0	0	0	0
0	0	0	0	0	0	0
0	0	0	0	0	0	0
0	0	0	0	0	0	0
0	0	0	0	0	0	0
0	0	0	0	0	0	0
0	0	0	0	0	0	0
0	0	0	0	0	0	0
0	0	0	0	0	0	0
0	0	0	0	0	0	0
0	0	0	0	0	0	0
0	0	0	0	0	0	0
0	0	0	0	0	0	0
0	0	0	0	0	0	0
0	0	0	0	0	0	0
0	0	0	0	0	0	0
0	0	0	0	0	0	0
0	0	0	0	0	0	0
0	0	0	0	0	0	0
0	0	0	0	0	0	0
0	0	0	0	0	0	0
0	0	0	0	0	0	0
0	0	0	0	0	0	0
0	0	0	0	0	0	0
0	0	0	0	0	0	0
0	0	0	0	0	0	0
0	0	0	0	0	0	0
0	0	0	0	0	0	0
0	0	0	0	0	0	0
0	0	0	0	0	0	0
0	0	0	0	0	0	0
0	0	0	0	0	0	0
0	0	0	0	0	0	0
0	0	0	0	0	0	0
0	0	0	0	0	0	0
0	0	0	0	0	0	0
0	0	0	0	0	0	0
0	0	0	0	0	0	0
0	0	0	0	0	0	0
0	0	0	0	0	0	0
0	0	0	0	0	0	0
0	0	0	0	0	0	0
0	0	0	0	0	0	0
0	0	0	0	0	0	0
0	0	0	0	0	0	0
0	0	0	0	0	0	0
0	0	0	0	0	0	0
0	0	0	0	0	0	0
0	0	0	0	0	0	0
0	0	0	0	0	0	0
0	0	0	0	0	0	0
0	0	0	0	0	0	0
0	0	0	0	0	0	0
0	0	0	0	0	0	0
0	0	0	0	0	0	0
0	0	0	0	0	0	0
0	0	0	0	0	0	0
0	0	0	0	0	0	0
0	0	0	0	0	0	0
0	0	0	0	0	0	0
0	0	0	0	0	0	0
0	0	0	0	0	0	0
0	0	0	0	0	0	0
0	0	0	0	0	0	0
0	0	0	0	0	0	0
0	0	0	0	0	0	0
0	0	0	0	0	0	0
0	0	0	0	0	0	0
0	0	0	0	0	0	0
0	0	0	0	0	0	0
0	0	0	0	0	0	0
0	0	0	0	0	0	0
0	0	0	0	0	0	0
0	0	0	0	0	0	0
0	0	0	0	0	0	0
0	0	0	0	0	0	0
0	0	0	0	0	0	0
0	0	0	0	0	0	0
0	0	0	0	0	0	0
0	0	0	0	0	0	0
0	0	0	0	0	0	0
0	0	0	0	0	0	0
0	0	0	0	0	0	0
0	0	0	0	0	0	0
0	0	0	0	0	0	0
0	0	0	0	0	0	0
0	0	0	0	0	0	0
0	0	0	0	0	0	0
0	0	0	0	0	0	0
0	0	0	0	0	0	0
0	0	0	0	0	0	0
0	0	0	0	0	0	0
0	0	0	0	0	0	0
0	0	0	0	0	0	0
0	0	0	0	0	0	0
0	0	0	0	0	0	0
0	0	0	0	0	0	0
0	0	0	0	0	0	0
0	0	0	0	0	0	0
0	0	0	0	0	0	0
0	0	0	0	0	0	0
0	0	0	0	0	0	0
0	0	0	0	0	0	0
0	0	0	0	0	0	0
0	0	0	0	0	0	0
0	0	0	0	0	0	0
0	0	0	0	0	0	0
0	0	0	0	0	0	0
0	0	0	0	0	0	0
0	0	0	0	0	0	0
0	0	0	0	0	0	0
0	0	0	0	0	0	0
0	0	0	0	0	0	0
0	0	0	0	0	0	0
0	0	0	0	0	0	0
0	0	0	0	0	0	0
0	0	0	0	0	0	0
0	0	0	0	0	0	0
0	0	0	0	0	0	0
0	0	0	0	0	0	0
0	0	0	0	0	0	0
0	0	0	0	0	0	0
0	0	0	0	0	0	0
0	0	0	0	0	0	0
0	0	0	0	0	0	0
0	0	0	0	0	0	0
0	0	0	0	0	0	0
0	0	0	0	0	0	0
0	0	0	0	0	0	0
0	0	0	0	0	0	0
0	0	0	0	0	0	0
0	0	0	0	0	0	0
0	0	0	0	0	0	0
0	0	0	0	0	0	0
0	0	0	0	0	0	0
0	0	0	0	0	0	0
0	0	0	0	0	0	0
0	0	0	0	0	0	0
0	0	0	0	0	0	0
0	0	0	0	0	0	0
0	0	0	0	0	0	0
0	0	0	0	0	0	0
0	0	0	0	0	0	0
0	0	0	0	0	0	0
0	0	0	0	0	0	0
0	0	0	0	0	0	0
0	0	0	0	0	0	0
0	0	0	0	0	0	0
0	0	0	0	0	0	0
0	0	0	0	0	0	0
0	0	0	0	0	0	0
0	0	0	0	0	0	0
0	0	0	0	0	0	0
0	0	0	0	0	0	0
0	0	0	0	0	0	0
0	0	0	0	0	0	0
0	0	0	0	0	0	0
0	0	0	0	0	0	0
0	0	0	0	0	0	0
0	0	0	0	0	0	0
0	0	0	0	0	0	0
0	0	0	0	0	0	0
0	0	0	0	0	0	0
0	0	0	0	0	0	0
0	0	0	0	0	0	0
0	0	0	0	0	0	0
0	0	0	0	0	0	0
0	0	0	0	0	0	0
0	0	0	0	0	0	0
0	0	0	0	0	0	0
0	0	0	0	0	0	0
0	0	0	0	0	0	0
0	0	0	0	0	0	0
0	0	0	0	0	0	0
0	0	0	0	0	0	0
0	0	0	0	0	0	0
0	0	0	0	0	0	0
0	0	0	0	0	0	0
0	0	0	0	0	0	0
0	0	0	0	0	0	0
0	0	0	0	0	0	0
0	0	0	0	0	0	0
0	0	0	0	0	0	0
0	0	0	0	0	0	0
0	0	0	0	0	0	0
0	0	0	0	0	0	0
0	0	0	0	0	0	0
0	0	0	0	0	0	0
0	0	0	0	0	0	0
0	0	0	0	0	0	0
0	0	0	0	0	0	0
0	0	0	0	0	0	0
0	0	0	0	0	0	0
0	0	0	0	0	0	0
0	0	0	0	0	0	0
0	0	0	0	0	0	0
0	0	0	0	0	0	0
0	0	0	0	0	0	0
0	0	0	0	0	0	0
0	0	0	0	0	0	0
0	0	0	0	0	0	0
0	0	0	0	0	0	0
0	0	0	0	0	0	0
0	0	0	0	0	0	0
0	0	0	0	0	0	0
0	0	0	0	0	0	0
0	0	0	0	0	0	0
0	0	0	0	0	0	0
0	0	0	0	0	0	0
0	0	0	0	0	0	0
0	0	0	0	0	0	0
0	0	0	0	0	0	0
0	0	0	0	0	0	0
0	0	0	0	0	0	0
0	0	0	0	0	0	0
0	0	0	0	0	0	0
0	0	0	0	0	0	0
0	0	0	0	0	0	0
0	0	0	0	0	0	0
0	0	0	0	0	0	0
0	0	0	0	0	0	0
0	0	0	0	0	0	0
0	0	0	0	0	0	0
0	0	0	0	0	0	0
0	0	0	0	0	0	0
0	0	0	0	0	0	0
0	0	0	0	0	0	0
0	0	0	0	0	0	0
0	0	0	0	0	0	0
0	0	0	0	0	0	0
0	0	0	0	0	0	0
0	0	0	0	0	0	0
0	0	0	0	0	0	0
0	0	0	0	0	0	0
0	0	0	0	0	0	0
0	0	0	0	0	0	0
0	0	0	0	0	0	0
0	0	0	0	0	0	0
0	0	0	0	0	0	0
0	0	0	0	0	0	0
0	0	0	0	0	0	0
0	0	0	0	0	0	0
0	0	0	0	0	0	0
0	0	0	0	0	0	0
0	0	0	0	0	0	0
0	0	0	0	0	0	0
0	0	0	0	0	0	0
0	0	0	0	0	0	0
0	0	0	0	0	0	0
0	0	0	0	0	0	0
0	0	0	0	0	0	0
0	0	0	0	0	0	0
0	0	0	0	0	0	0
0	0	0	0	0	0	0
0	0	0	0	0	0	0
0	0	0	0	0	0	0
0	0	0	0	0	0	0
0	0	0	0	0	0	0
0	0	0	0	0	0	0
0	0	0	0	0	0	0
0	0	0	0	0	0	0
0	0	0	0	0	0	0
0	0	0	0	0	0	0
0	0	0	0	0	0	0
0	0	0	0	0	0	0
0	0	0	0	0	0	0
0	0	0	0	0	0	0
0	0	0	0	0	0	0
0	0	0	0	0	0	0
0	0	0	0	0	0	0
0	0	0	0	0	0	0
0	0	0	0	0	0	0
0	0	0	0	0	0	0
0	0	0	0	0	0	0
0	0	0	0	0	0	0
0	0	0	0	0	0	0
0	0	0	0	0	0	0
0	0	0	0	0	0	0
0	0	0	0	0	0	0
0	0	0	0	0	0	0
0	0	0	0	0	0	0
0	0	0	0	0	0	0
0	0	0	0	0	0	0
0	0	0	0	0	0	0
0	0	0	0	0	0	0
0	0	0	0	0	0	0
0	0	0	0	0	0	0
0	0	0	0	0	0	0
0	0	0	0	0	0	0
0	0	0	0	0	0	0
0	0	0	0	0	0	0
0	0	0	0	0	0	0
0	0	0	0	0	0	0
0	0	0	0	0	0	0
0	0	0	0	0	0	0
0	0	0	0	0	0	0
0	0	0	0	0	0	0
0	0	0	0	0	0	0
0	0	0	0	0	0	0
0	0	0	0	0	0	0
0	0	0	0	0	0	0
0	0	0	0	0	0	0
0	0	0	0	0	0	0
0	0	0	0	0	0	0
0	0	0	0	0	0	0
0	0	0	0	0	0	0
0	0	0	0	0	0	0
0	0	0	0	0	0	0
0	0	0	0	0	0	0
0	0	0	0	0	0	0
0	0	0	0	0	0	0
0	0	0	0	0	0	0
0	0	0	0	0	0	0
0	0	0	0	0	0	0
0	0	0	0	0	0	0
0	0	0	0	0	0	0
0	0	0	0	0	0	0
0	0	0	0	0	0	0
0	0	0	0	0	0	0
0	0	0	0	0	0	0
0	0	0	0	0	0	0
0	0	0	0	0	0	0
0	0	0	0	0	0	0
0	0	0	0	0	0	0
0	0	0	0	0	0	0
0	0	0	0	0	0	0
0	0	0	0	0	0	0
0	0	0	0	0	0	0
0	0	0	0	0	0	0
0	0	0	0	0	0	0
0	0	0	0	0	0	0
0	0	0	0	0	0	0
0	0	0	0	0	0	0
0	0	0	0	0	0	0
0	0	0	0	0	0	0
0	0	0	0	0	0	0
0	0	0	0	0	0	0
0	0	0	0	0	0	0
0	0	0	0	0	0	0
0	0	0	0	0	0	0
0	0	0	0	0	0	0
0	0	0	0	0	0	0
0	0	0	0	0	0	0
0	0	0	0	0	0	0
0	0	0	0	0	0	0
0	0	0	0	0	0	0
0	0	0	0	0	0	0
0	0	0	0	0	0	0
0	0	0	0	0	0	0
0	0	0	0	0	0	0
0	0	0	0	0	0	0
0	0	0	0	0	0	0
0	0	0	0	0	0	0
0	0	0	0	0	0	0
0	0	0	0	0	0	0
0	0	0	0	0	0	0
0	0	0	0	0	0	0
0	0	0	0	0	0	0
0	0	0	0	0	0	0
0	0	0	0	0	0	0
0	0	0	0	0	0	0
0	0	0	0	0	0	0
0	0	0	0	0	0	0
0	0	0	0	0	0	0
0	0	0	0	0	0	0
0	0	0	0	0	0	0
0	0	0	0	0	0	0
0	0	0	0	0	0	0
0	0	0	0	0	0	0
0	0	0	0	0	0	0
0	0	0	0	0	0	0
0	0	0	0	0	0	0
0	0	0	0	0	0	0
0	0	0	0	0	0	0
0	0	0	0	0	0	0
0	0	0	0	0	0	0
0	0	0	0	0	0	0
0	0	0	0	0	0	0
0	0	0	0	0	0	0
0	0	0	0	0	0	0
0	0	0	0	0	0	0
0	0	0	0	0	0	0
0	0	0	0	0	0	0
0	0	0	0	0	0	0
0	0	0	0	0	0	0
0	0	0	0	0	0	0
0	0	0	0	0	0	0
0	0	0	0	0	0	0
0	0	0	0	0	0	0
0	0	0	0	0	0	0
0	0	0	0	0	0	0
0	0	0	0	0	0	0
0	0	0	0	0	0	0
0	0	0	0	0	0	0
0	0	0	0	0	0	0
0	0	0	0	0	0	0
0	0	0	0	0	0	0
0	0	0	0	0	0	0
0	0	0	0	0	0	0
0	0	0	0	0	0	0
0	0	0	0	0	0	0
0	0	0	0	0	0	0
0	0	0	0	0	0	0
0	0	0	0	0	0	0
0	0	0	0	0	0	0
0	0	0	0	0	0	0
0	0	0	0	0	0	0
0	0	0	0	0	0	0
0	0	0	0	0	0	0
0	0	0	0	0	0	0
0	0	0	0	0	0	0
0	0	0	0	0	0	0
0	0	0	0	0	0	0
0	0	0	0	0	0	0
0	0	0	0	0	0	0
0	0	0	0	0	0	0
0	0	0	0	0	0	0
0	0	0	0	0	0	0
0	0	0	0	0	0	0
0	0	0	0	0	0	0
0	0	0	0	0	0	0
0	0	0	0	0	0	0
0	0	0	0	0	0	0
0	0	0	0	0	0	0
0	0	0	0	0	0	0
0	0	0	0	0	0	0
0	0	0	0	0	0	0
0	0	0	0	0	0	0
0	0	0	0	0	0	0
0	0	0	0	0	0	0
0	0	0	0	0	0	0
0	0	0	0	0	0	0
0	0	0	0	0	0	0
0	0	0	0	0	0	0
0	0	0	0	0	0	0
0	0	0	0	0	0	0
0	0	0	0	0	0	0
0	0	0	0	0	0	0
0	0	0	0	0	0	0
0	0	0	0	0	0	0
0	0	0	0	0	0	0
0	0	0	0	0	0	0
0	0	0	0	0	0	0
0	0	0	0	0	0	0
0	0	0	0	0	0	0
0	0	0	0	0	0	0
0	0	0	0	0	0	0
0	0	0	0	0	0	0
0	0	0	0	0	0	0
0	0	0	0	0	0	0
0	0	0	0	0	0	0
0	0	0	0	0	0	0
0	0	0	0	0	0	0
0	0	0	0	0	0	0
0	0	0	0	0	0	0
0	0	0	0	0	0	0
0	0	0	0	0	0	0
0	0	0	0	0	0	0
0	0	0	0	0	0	0
0	0	0	0	0	0	0
0	0	0	0	0	0	0
0	0	0	0	0	0	0
0	0	0	0	0	0	0
0	0	0	0	0	0	0
0	0	0	0	0	0	0
0	0	0	0	0	0	0
0	0	0	0	0	0	0
0	0	0	0	0	0	0
0	0	0	0	0	0	0
0	0	0	0	0	0	0
0	0	0	0	0	0	0
0	0	0	0	0	0	0
0	0	0	0	0	0	0
0	0	0	0	0	0	0
0	0	0	0	0	0	0
0	0	0	0	0	0	0
0	0	0	0	0	0	0
0	0	0	0	0	0	0
0	0	0	0	0	0	0
0	0	0	0	0	0	0
0	0	0	0	0	0	0
0	0	0	0	0	0	0
0	0	0	0	0	0	0
0	0	0	0	0	0	0
0	0	0	0	0	0	0
0	0	0	0	0	0	0
0	0	0	0	0	0	0
0	0	0	0	0	0	0
0	0	0	0	0	0	0
0	0	0	0	0	0	0
0	0	0	0	0	0	0
0	0	0	0	0	0	0
0	0	0	0	0	0	0
0	0	0	0	0	0	0
0	0	0	0	0	0	0
0	0	0	0	0	0	0
0	0	0	0	0	0	0
0	0	0	0	0	0	0
0	0	0	0	0	0	0
0	0	0	0	0	0	0
0	0	0	0	0	0	0
0	0	0	0	0	0	0
0	0	0	0	0	0	0
0	0	0	0	0	0	0
0	0	0	0	0	0	0
0	0	0	0	0	0	0
0	0	0	0	0	0	0
0	0	0	0	0	0	0
0	0	0	0	0	0	0
0	0	0	0	0	0	0
0	0	0	0	0	0	0
0	0	0	0	0	0	0
0	0	0	0	0	0	0
0	0	0	0	0	0	0
0	0	0	0	0	0	0
0	0	0	0	0	0	0
0	0	0	0	0	0	0
0	0	0	0	0	0	0
0	0	0	0	0	0	0
0	0	0	0	0	0	0
0	0	0	0	0	0	0
0	0	0	0	0	0	0
0	0	0	0	0	0	0
0	0	0	0	0	0	0
0	0	0	0	0	0	0
0	0	0	0	0	0	0
0	0	0	0	0	0	0
0	0	0	0	0	0	0
0	0	0	0	0	0	0
0	0	0	0	0	0	0
0	0	0	0	0	0	0
0	0	0	0	0	0	0
0	0	0	0	0	0	0
0	0	0	0	0	0	0
0	0	0	0	0	0	0
0	0	0	0	0	0	0
0	0	0	0	0	0	0
0	0	0	0	0	0	0
0	0	0	0	0	0	0
0	0	0	0	0	0	0
0	0	0	0	0	0	0
0	0	0	0	0	0	0
0	0	0	0	0	0	0
0	0	0	0	0	0	0
0	0	0	0	0	0	0
0	0	0	0	0	0	0
0	0	0	0	0	0	0
0	0	0	0	0	0	0
0	0	0	0	0	0	0
0	0	0	0	0	0	0
0	0	0	0	0	0	0
0	0	0	0	0	0	0
0	0	0	0	0	0	0
0	0	0	0	0	0	0
0	0	0	0	0	0	0
0	0	0	0	0	0	0
0	0	0	0	0	0	0
0	0	0	0	0	0	0
0	0	0	0	0	0	0
0	0	0	0	0	0	0
0	0	0	0	0	0	0
0	0	0	0	0	0	0
0	0	0	0	0	0	0
0	0	0	0	0	0	0
0	0	0	0	0	0	0
0	0	0	0	0	0	0
0	0	0	0	0	0	0
0	0	0	0	0	0	0
0	0	0	0	0	0	0
0	0	0	0	0	0	0
0	0	0	0	0	0	0
0	0	0	0	0	0	0
0	0	0	0	0	0	0
0	0	0	0	0	0	0
0	0	0	0	0	0	0
0	0	0	0	0	0	0
0	0	0	0	0	0	0
0	0	0	0	0	0	0
0	0	0	0	0	0	0
0	0	0	0	0	0	0
0	0	0	0	0	0	0
0	0	0	0	0	0	0
0	0	0	0	0	0	0
0	0	0	0	0	0	0
0	0	0	0	0	0	0
0	0	0	0	0	0	0
0	0	0	0	0	0	0
0	0	0	0	0	0	0
0	0	0	0	0	0	0
0	0	0	0	0	0	0
0	0	0	0	0	0	0
0	0	0	0	0	0	0
0	0	0	0	0	0	0
0	0	0	0	0	0	0
0	0	0	0	0	0	0
0	0	0	0	0	0	0
0	0	0	0	0	0	0
0	0	0	0	0	0	0
0	0	0	0	0	0	0
0	0	0	0	0	0	0
0	0	0	0	0	0	0
0	0	0	0	0	0	0
0	0	0	0	0	0	0
0	0	0	0	0	0	0
0	0	0	0	0	0	0
0	0	0	0	0	0	0
0	0	0	0	0	0	0
0	0	0	0	0	0	0
0	0	0	0	0	0	0
0	0	0	0	0	0	0
0	0	0	0	0	0	0
0	0	0	0	0	0	0
0	0	0	0	0	0	0
0	0	0	0	0	0	0
0	0	0	0	0	0	0
0	0	0	0	0	0	0
0	0	0	0	0	0	0
0	0	0	0	0	0	0
0	0	0	0	0	0	0
0	0	0	0	0	0	0
0	0	0	0	0	0	0
0	0	0	0	0	0	0
0	0	0	0	0	0	0
0	0	0	0	0	0	0
0	0	0	0	0	0	0
0	0	0	0	0	0	0
0	0	0	0	0	0	0
0	0	0	0	0	0	0
0	0	0	0	0	0	0
