# Supplementary material for: Influence of confinement on the spreading of bacterial populations
Source: PLoS Comput Biol. 2022 May 9;18(5):e1010063. doi: 10.1371/journal.pcbi.1010063 (PMC9119553; doi:10.1371/journal.pcbi.1010063)
Supplement: S2 File — This zip file contains the raw data used to make all the Figures. (ZIP) [file pcbi.1010063.s009.zip › Fig6/smallPores_highSeed_noGrowth.mat_Fig6_bacteria.xlsx]

## Sheet: Sheet1
data_1	data_2	data_3	data_4	data_5	data_6	data_7
1	1	1	1	1	1	1
0.972655	0.972655	0.972655	0.972655	0.972655	0.972655	0.972655
0.895025	0.895025	0.895025	0.895025	0.895025	0.895025	0.895025
0.779165	0.779165	0.779165	0.779165	0.779165	0.779165	0.779165
0.641713	0.641713	0.641713	0.641713	0.641713	0.641713	0.641713
0.5	0.5	0.5	0.5	0.5	0.5	0.5
0.368567	0.368567	0.368567	0.368567	0.368567	0.368567	0.368567
0.257028	0.257028	0.257028	0.257028	0.257028	0.257028	0.257028
0.169576	0.169576	0.169576	0.169576	0.169576	0.169576	0.169576
0.105843	0.105843	0.105843	0.105838	0.0968353	0.0770594	0.0541616
0.0625	0.0613575	0.0541097	0.0385205	0.0280167	0.0262426	0.024092
0.0349152	0.0303845	0.0260672	0.0242176	0.0228967	0.0221884	0.0207549
0.018453	0.0199698	0.0198714	0.0201673	0.0204643	0.0204425	0.019512
0.00922651	0.0145502	0.0162436	0.0175168	0.0185084	0.0190194	0.0185931
0.0043644	0.0111151	0.0135687	0.0153568	0.0167702	0.0177105	0.0177649
0.00195313	0.00873619	0.0114631	0.0135094	0.0151907	0.0164702	0.0169661
0.0008269	0.00700527	0.00976224	0.0119105	0.0137498	0.0152844	0.0161703
0.000331202	0.00570398	0.00836909	0.0105225	0.0124375	0.0141502	0.0153662
0.000125502	0.00470166	0.00721693	0.00931636	0.0112464	0.0130698	0.0145516
4.49911e-05	0.00391442	0.00625657	0.00826738	0.0101693	0.0120471	0.0137303
1.52588e-05	0.00328584	0.00545047	0.0073541	0.00919838	0.0110855	0.0129092
4.89588e-06	0.00277668	0.00476942	0.00655778	0.00832552	0.0101874	0.0120968
1.48614e-06	0.00235888	0.00419045	0.00586213	0.00754223	0.00935368	0.0113018
4.26781e-07	0.00201194	0.00369533	0.00525304	0.00684013	0.00858368	0.0105319
1.1595e-07	0.00172064	0.00326946	0.0047184	0.00621112	0.00787562	0.00979344
2.98023e-08	0.00147347	0.00290113	0.00424783	0.00564758	0.00722673	0.00909131
7.24684e-09	0.00126171	0.00258085	0.00383245	0.00514244	0.00663362	0.0084287
1.66711e-09	0.00107866	0.00230087	0.00346471	0.00468925	0.00609253	0.00780733
3.62827e-10	0.000912315	0.0020549	0.00313814	0.00428219	0.0055995	0.0072277
7.47052e-11	0.000761269	0.00183771	0.00284724	0.00391604	0.00515059	0.00668932
1.45519e-11	0.00062713	0.00164501	0.0025873	0.00358615	0.00474195	0.00619094
2.68168e-12	0.000510317	0.00147319	0.00235432	0.0032884	0.00436991	0.00573081
4.67532e-13	0.000410369	0.00131928	0.00214484	0.00301915	0.00403104	0.00530679
7.7114e-14	0.000326222	0.0011808	0.00195591	0.00277518	0.00372216	0.00491658
1.2033e-14	0.000256438	0.0010557	0.00178501	0.00255368	0.00344034	0.0045578
1.77636e-15	0.000199384	0.000937626	0.00162992	0.00235214	0.00318294	0.00422804
2.48088e-16	0.000153365	0.000826137	0.00148876	0.00216837	0.00294754	0.003925
3.27791e-17	0.000116726	0.000722402	0.00135987	0.00200045	0.00273196	0.00364643
4.09739e-18	8.792e-05	0.000627127	0.00124182	0.00184667	0.00253425	0.00339025
4.84546e-19	6.55452e-05	0.00054063	0.00113335	0.00170554	0.00235265	0.0031545
5.42101e-20	4.83704e-05	0.000462931	0.00103349	0.00157572	0.00218557	0.00293737
5.73777e-21	3.53385e-05	0.000393812	0.000937081	0.00145605	0.00203161	0.0027372
5.74544e-22	2.55616e-05	0.000332886	0.000844691	0.00134549	0.00188951	0.00255246
5.44279e-23	1.83077e-05	0.000279642	0.000757173	0.00124313	0.00175811	0.00238177
4.87795e-24	1.29843e-05	0.000233491	0.000675102	0.00114818	0.00163642	0.00222385
4.1359e-25	9.11945e-06	0.000193797	0.000598839	0.0010599	0.00152351	0.00207757
3.31758e-26	6.34327e-06	0.000159913	0.000528558	0.000975167	0.00141858	0.00194188
2.51762e-27	4.36995e-06	0.000131195	0.000464287	0.000892761	0.00132088	0.00181584
1.80749e-28	2.98182e-06	0.000107025	0.000405934	0.000813467	0.00122978	0.0016986
1.22766e-29	2.01534e-06	8.68201e-05	0.000353307	0.000737886	0.00114469	0.00158939
7.88861e-31	1.34927e-06	7.00404e-05	0.000306145	0.000666451	0.00106506	0.00148751
4.79556e-32	8.94857e-07	5.61949e-05	0.000264134	0.000599449	0.000988537	0.00139233
2.75801e-33	5.87934e-07	4.48422e-05	0.000226925	0.000537041	0.000913453	0.00130328
1.50062e-34	3.82687e-07	3.5591e-05	0.00019415	0.000479283	0.000840527	0.00121985
7.72434e-36	2.46783e-07	2.8098e-05	0.000165432	0.000426147	0.000770335	0.00114157
3.76158e-37	1.57675e-07	2.20652e-05	0.000140397	0.000377533	0.000703319	0.001068
1.733e-38	9.98162e-08	1.72366e-05	0.000118681	0.000333289	0.000639797	0.00099727
7.55339e-40	6.26106e-08	1.33944e-05	9.99322e-05	0.000293222	0.000579982	0.000927357
3.11461e-41	3.89152e-08	1.03546e-05	8.38217e-05	0.000257108	0.000523997	0.00085896
1.21502e-42	2.3968e-08	7.96327e-06	7.00409e-05	0.000224703	0.000471885	0.00079265
4.48416e-44	1.46286e-08	6.09271e-06	5.83052e-05	0.000195751	0.000423627	0.00072888
1.56565e-45	8.84806e-09	4.63765e-06	4.83548e-05	0.000169992	0.000379151	0.000667993
5.17164e-47	5.30376e-09	3.51208e-06	3.99542e-05	0.000147164	0.000338347	0.000610233
1.61614e-48	3.15084e-09	2.64616e-06	3.28918e-05	0.000127012	0.000301069	0.000555761
4.77799e-50	1.85521e-09	1.98364e-06	2.6979e-05	0.000109289	0.000267151	0.000504665
1.33638e-51	1.08268e-09	1.47948e-06	2.20491e-05	9.37602e-05	0.000236407	0.000456972
3.53617e-53	6.26273e-10	1.0979e-06	1.79551e-05	8.02013e-05	0.000208643	0.000412659
8.85226e-55	3.59088e-10	8.10639e-07	1.4569e-05	6.84038e-05	0.000183658	0.000371662
2.09649e-56	2.04093e-10	5.95542e-07	1.17793e-05	5.81739e-05	0.00016125	0.000333884
4.69729e-58	1.14991e-10	4.35332e-07	9.49005e-06	4.9333e-05	0.000141219	0.000299204
9.95682e-60	6.42277e-11	3.16635e-07	7.61872e-06	4.17174e-05	0.000123369	0.00026748
1.99669e-61	3.5565e-11	2.29156e-07	6.0949e-06	3.51787e-05	0.000107512	0.000238558
3.78809e-63	1.95246e-11	1.65022e-07	4.85878e-06	2.95822e-05	9.34664e-05	0.000212276
6.79902e-65	1.06272e-11	1.18249e-07	3.85985e-06	2.48074e-05	8.10623e-05	0.000188467
1.15449e-66	5.73516e-12	8.43141e-08	3.05562e-06	2.07461e-05	7.01388e-05	0.000166961
1.8546e-68	3.06892e-12	5.98212e-08	2.41056e-06	1.73023e-05	6.05459e-05	0.000147591
2.81858e-70	1.62837e-12	4.22343e-08	1.89511e-06	1.4391e-05	5.21444e-05	0.000130192
4.05253e-72	8.56773e-13	2.96713e-08	1.48473e-06	1.19372e-05	4.4806e-05	0.000114605
5.51239e-74	4.47036e-13	2.0743e-08	1.15921e-06	9.87513e-06	3.8413e-05	0.000100678
7.09368e-76	2.31313e-13	1.44303e-08	9.01954e-07	8.14738e-06	3.28581e-05	8.8265e-05
8.63617e-78	1.18702e-13	9.98962e-09	6.99383e-07	6.70397e-06	2.80437e-05	7.72282e-05
9.9469e-80	6.04133e-14	6.88175e-09	5.40453e-07	5.5016e-06	2.38816e-05	6.74384e-05
1.08386e-81	3.04959e-14	4.71768e-09	4.16212e-07	4.50291e-06	2.02923e-05	5.8775e-05
1.11731e-83	1.52688e-14	3.2184e-09	3.1944e-07	3.67577e-06	1.72047e-05	5.11258e-05
1.08967e-85	7.58294e-15	2.18493e-09	2.44333e-07	2.99265e-06	1.4555e-05	4.43873e-05
1.00538e-87	3.73559e-15	1.47614e-09	1.86251e-07	2.43008e-06	1.22867e-05	3.8464e-05
8.77579e-90	1.82553e-15	9.92449e-10	1.41494e-07	1.96809e-06	1.03494e-05	3.32686e-05
7.247e-92	8.84999e-16	6.64029e-10	1.07129e-07	1.58976e-06	8.69881e-06	2.87213e-05
5.66172e-94	4.25638e-16	4.42147e-10	8.08352e-08	1.2808e-06	7.29578e-06	2.47498e-05
4.18462e-96	2.03095e-16	2.92988e-10	6.07891e-08	1.02919e-06	6.10596e-06	2.12882e-05
2.92605e-98	9.61471e-17	1.93215e-10	4.556e-08	8.24865e-07	5.09929e-06	1.82772e-05
1.93564e-100	4.51618e-17	1.26808e-10	3.4031e-08	6.59384e-07	4.24953e-06	1.56637e-05
1.21139e-102	2.10485e-17	8.28253e-11	2.53339e-08	5.25735e-07	3.53388e-06	1.33995e-05
7.17237e-105	9.73431e-18	5.38393e-11	1.87961e-08	4.1809e-07	2.93253e-06	1.1442e-05
4.01752e-107	4.46725e-18	3.48304e-11	1.38986e-08	3.31625e-07	2.42838e-06	9.75293e-06
2.12898e-109	2.03444e-18	2.24256e-11	1.02427e-08	2.62363e-07	2.00666e-06	8.29835e-06
1.06734e-111	9.19465e-19	1.437e-11	7.5232e-09	2.07032e-07	1.6547e-06	7.04814e-06
5.06233e-114	4.12412e-19	9.16442e-12	5.50723e-09	1.62949e-07	1.36162e-06	5.97566e-06
2.27152e-116	1.83591e-19	5.81687e-12	4.018e-09	1.27922e-07	1.1181e-06	5.0574e-06
9.64274e-119	8.11167e-20	3.67464e-12	2.92168e-09	1.00167e-07	9.16209e-07	4.2727e-06
3.87259e-121	3.55736e-20	2.31038e-12	2.1174e-09	7.82321e-08	7.49209e-07	3.60339e-06
1.47137e-123	1.54854e-20	1.44578e-12	1.52941e-09	6.0944e-08	6.11373e-07	3.03359e-06
5.2888e-126	6.69126e-21	9.00473e-13	1.10102e-09	4.73546e-08	4.97856e-07	2.54942e-06
1.7985e-128	2.87016e-21	5.58208e-13	7.89988e-10	3.67013e-08	4.04575e-07	2.13878e-06
5.78606e-131	1.22217e-21	3.44414e-13	5.64935e-10	2.83718e-08	3.28088e-07	1.79114e-06
1.76105e-133	5.16657e-22	2.11509e-13	4.02654e-10	2.18767e-08	2.6551e-07	1.4974e-06
5.07083e-136	2.16838e-22	1.29284e-13	2.86037e-10	1.68254e-08	2.14423e-07	1.24965e-06
1.38135e-138	9.03545e-23	7.86558e-14	2.02522e-10	1.29074e-08	1.72807e-07	1.04107e-06
3.55996e-141	3.73818e-23	4.76313e-14	1.42915e-10	9.87655e-09	1.3898e-07	8.65808e-07
8.6797e-144	1.53562e-23	2.871e-14	1.00519e-10	7.53812e-09	1.11544e-07	7.18799e-07
2.00208e-146	6.2638e-24	1.72249e-14	7.04658e-11	5.73869e-09	8.93387e-08	5.95718e-07
4.36895e-149	2.53711e-24	1.02865e-14	4.92349e-11	4.35769e-09	7.14065e-08	4.92858e-07
9.01964e-152	1.02048e-24	6.11465e-15	3.42872e-11	3.30061e-09	5.6956e-08	4.07054e-07
1.76165e-154	4.07615e-25	3.61801e-15	2.3799e-11	2.49361e-09	4.53362e-08	3.35607e-07
3.25512e-157	1.61694e-25	2.13092e-15	1.64646e-11	1.87913e-09	3.60127e-08	2.76223e-07
5.69026e-160	6.37012e-26	1.2493e-15	1.13531e-11	1.41248e-09	2.85478e-08	2.26954e-07
9.41055e-163	2.49248e-26	7.29081e-16	7.80274e-12	1.05902e-09	2.25837e-08	1.86152e-07
1.47237e-165	9.68636e-27	4.23542e-16	5.34505e-12	7.91997e-10	1.78288e-08	1.52422e-07
2.17938e-168	3.73895e-27	2.44925e-16	3.64947e-12	5.90802e-10	1.40462e-08	1.2459e-07
3.05189e-171	1.43356e-27	1.4099e-16	2.48361e-12	4.39602e-10	1.10433e-08	1.01664e-07
4.04317e-174	5.45978e-28	8.07924e-17	1.68466e-12	3.2627e-10	8.66465e-09	8.2814e-08
5.0675e-177	2.06557e-28	4.60872e-17	1.13899e-12	2.41543e-10	6.78437e-09	6.73432e-08
6.00872e-180	7.76301e-29	2.61712e-17	7.67546e-13	1.78367e-10	5.30123e-09	5.46685e-08
6.74043e-183	2.89839e-29	1.47946e-17	5.1555e-13	1.31381e-10	4.13383e-09	4.43031e-08
7.15338e-186	1.07507e-29	8.32579e-18	3.45158e-13	9.65288e-11	3.2169e-09	3.58414e-08
7.18212e-189	3.96176e-30	4.66437e-18	2.3033e-13	7.07429e-11	2.49823e-09	2.8946e-08
6.822e-192	1.45051e-30	2.60143e-18	1.53203e-13	5.17146e-11	1.93615e-09	2.33372e-08
6.13039e-195	5.27656e-31	1.44439e-18	1.01571e-13	3.77092e-11	1.49746e-09	1.87828e-08
5.21173e-198	1.90719e-31	7.98393e-19	6.71211e-14	2.74275e-11	1.15579e-09	1.50914e-08
4.19173e-201	6.84957e-32	4.39352e-19	4.42119e-14	1.9899e-11	8.90262e-10	1.21046e-08
3.1895e-204	2.44441e-32	2.407e-19	2.90275e-14	1.44007e-11	6.84332e-10	9.69238e-09
2.29599e-207	8.66844e-33	1.31284e-19	1.89965e-14	1.03954e-11	5.24961e-10	7.74754e-09
1.56363e-210	3.05476e-33	7.12895e-20	1.23917e-14	7.48525e-12	4.01883e-10	6.18233e-09
1.00743e-213	1.06979e-33	3.85407e-20	8.05717e-15	5.37626e-12	3.07033e-10	4.9249e-09
6.14067e-217	3.72317e-34	2.07444e-20	5.22194e-15	3.8518e-12	2.3409e-10	3.91649e-09
3.54106e-220	1.28778e-34	1.11166e-20	3.3735e-15	2.75268e-12	1.78113e-10	3.10924e-09
1.93183e-223	4.42682e-35	5.93112e-21	2.17234e-15	1.96227e-12	1.35244e-10	2.46415e-09
9.97058e-227	1.51245e-35	3.15066e-21	1.39437e-15	1.39532e-12	1.02484e-10	1.94955e-09
4.86845e-230	5.13596e-36	1.66637e-21	8.92139e-16	9.89688e-13	7.75016e-11	1.53979e-09
2.24894e-233	1.73351e-36	8.77502e-22	5.68973e-16	7.00223e-13	5.84895e-11	1.21407e-09
9.82841e-237	5.81577e-37	4.60086e-22	3.61707e-16	4.94182e-13	4.40514e-11	9.55611e-10
4.06356e-240	1.93945e-37	2.40186e-22	2.29209e-16	3.47898e-13	3.31098e-11	7.5089e-10
1.58945e-243	6.42914e-38	1.24847e-22	1.44782e-16	2.44304e-13	2.48352e-11	5.89019e-10
5.88173e-247	2.11857e-38	6.46153e-23	9.11612e-17	1.71129e-13	1.85907e-11	4.61253e-10
2.05911e-250	6.93999e-39	3.32985e-23	5.72162e-17	1.19573e-13	1.3888e-11	3.60583e-10
6.81983e-254	2.26004e-39	1.70864e-23	3.57967e-17	8.33415e-14	1.03538e-11	2.81404e-10
2.1369e-257	7.31687e-40	8.73002e-24	2.23246e-17	5.79435e-14	7.70331e-12	2.19236e-10
6.33451e-261	2.35505e-40	4.44147e-24	1.38785e-17	4.01852e-14	5.71968e-12	1.70511e-10
1.77647e-264	7.53616e-41	2.25003e-24	8.60044e-18	2.78001e-14	4.23821e-12	1.32388e-10
4.71327e-268	2.39767e-41	1.13502e-24	5.31278e-18	1.91843e-14	3.13409e-12	1.02614e-10
1.18305e-271	7.58451e-42	5.70136e-25	3.27149e-18	1.32059e-14	2.31291e-12	7.93997e-11
2.80933e-275	2.3855e-42	2.85179e-25	2.00815e-18	9.06793e-15	1.70343e-12	6.13325e-11
6.31131e-279	7.46024e-43	1.42044e-25	1.22878e-18	6.21113e-15	1.25201e-12	4.72957e-11
1.34138e-282	2.31986e-43	7.04539e-26	7.49511e-19	4.24381e-15	9.18359e-13	3.64091e-11
2.69715e-286	7.17327e-44	3.47987e-26	4.55737e-19	2.89244e-15	6.72257e-13	2.79807e-11
5.13067e-290	2.20561e-44	1.71161e-26	2.76238e-19	1.96651e-15	4.91109e-13	2.14667e-11
9.23339e-294	6.74389e-45	8.38364e-27	1.66911e-19	1.33369e-15	3.58048e-13	1.64411e-11
1.57205e-297	2.05055e-45	4.08933e-27	1.00537e-19	9.0227e-16	2.6051e-13	1.25706e-11
2.53214e-301	6.20043e-46	1.98641e-27	6.03673e-20	6.089e-16	1.8916e-13	9.59485e-12
3.85858e-305	1.86455e-46	9.60919e-28	3.61342e-20	4.09904e-16	1.37074e-13	7.31108e-12
5.56268e-309	5.5762e-47	4.62925e-28	2.15614e-20	2.75262e-16	9.91291e-14	5.56141e-12
7.58681e-313	1.65854e-47	2.22098e-28	1.28256e-20	1.84391e-16	7.15435e-14	4.22326e-12
9.7893e-317	4.90619e-48	1.06119e-28	7.60543e-21	1.23214e-16	5.15302e-14	3.20162e-12
1.19416e-320	1.44347e-48	5.04967e-29	4.49591e-21	8.21324e-17	3.70404e-14	2.423e-12
0	4.224e-49	2.39308e-29	2.64948e-21	5.46134e-17	2.65713e-14	1.83061e-12
0	1.22943e-49	1.12948e-29	1.55651e-21	3.62256e-17	1.90228e-14	1.3807e-12
0	3.55926e-50	5.30929e-30	9.11588e-22	2.39698e-17	1.35913e-14	1.03959e-12
0	1.02494e-50	2.4856e-30	5.3223e-22	1.58215e-17	9.69101e-15	7.81426e-13
0	2.93583e-51	1.15896e-30	3.09782e-22	1.04175e-17	6.89609e-15	5.86372e-13
0	8.36504e-52	5.38216e-31	1.79751e-22	6.84254e-18	4.89737e-15	4.39259e-13
0	2.37093e-52	2.4894e-31	1.03979e-22	4.48339e-18	3.47094e-15	3.28495e-13
0	6.68487e-53	1.14681e-31	5.99631e-23	2.93044e-18	2.45504e-15	2.45244e-13
0	1.875e-53	5.26198e-32	3.44735e-23	1.91072e-18	1.73299e-15	1.8278e-13
0	5.23179e-54	2.40477e-32	1.97585e-23	1.2428e-18	1.22084e-15	1.35995e-13
0	1.45229e-54	1.09463e-32	1.12899e-23	8.06389e-19	8.58325e-16	1.01013e-13
0	4.01067e-55	4.96294e-33	6.43124e-24	5.2195e-19	6.02242e-16	7.49025e-14
0	1.10192e-55	2.24125e-33	3.65235e-24	3.37019e-19	4.21714e-16	5.54468e-14
0	3.01207e-56	1.00815e-33	2.06787e-24	2.17081e-19	2.9471e-16	4.0975e-14
0	8.1916e-57	4.51702e-34	1.16721e-24	1.39487e-19	2.05541e-16	3.02291e-14
0	2.21652e-57	2.01591e-34	6.56834e-25	8.94109e-20	1.43065e-16	2.22635e-14
0	5.96733e-58	8.96169e-35	3.68502e-25	5.71731e-20	9.93798e-17	1.63692e-14
0	1.59847e-58	3.96837e-35	2.06114e-25	3.64703e-20	6.88959e-17	1.20149e-14
0	4.26046e-59	1.75042e-35	1.14936e-25	2.32078e-20	4.76671e-17	8.80403e-15
0	1.1299e-59	7.69101e-36	6.38988e-26	1.47325e-20	3.29136e-17	6.44029e-15
0	2.98172e-60	3.36622e-36	3.54174e-26	9.32971e-21	2.26811e-17	4.7032e-15
0	7.82971e-61	1.46765e-36	1.95718e-26	5.89399e-21	1.55986e-17	3.42883e-15
0	2.0459e-61	6.37426e-37	1.07829e-26	3.71452e-21	1.07063e-17	2.49553e-15
0	5.31975e-62	2.75783e-37	5.92289e-27	2.33532e-21	7.33377e-18	1.81319e-15
0	1.3765e-62	1.18861e-37	3.24361e-27	1.46468e-21	5.01358e-18	1.3152e-15
0	3.54441e-63	5.1033e-38	1.77101e-27	9.16421e-22	3.42061e-18	9.52366e-16
0	9.08252e-64	2.18277e-38	9.6408e-28	5.72006e-22	2.32912e-18	6.88466e-16
0	2.31617e-64	9.30064e-39	5.23248e-28	3.56174e-22	1.58277e-18	4.96851e-16
0	5.87823e-65	3.94795e-39	2.83143e-28	2.21249e-22	1.07344e-18	3.57962e-16
0	1.4847e-65	1.6695e-39	1.5276e-28	1.37106e-22	7.26566e-19	2.57462e-16
0	3.73215e-66	7.0334e-40	8.21716e-29	8.476e-23	4.90805e-19	1.84866e-16
0	9.33714e-67	2.95195e-40	4.40701e-29	5.2274e-23	3.30887e-19	1.32516e-16
0	2.32494e-67	1.23431e-40	2.35656e-29	3.21618e-23	2.22632e-19	9.48299e-17
0	5.7618e-68	5.14181e-41	1.2564e-29	1.97405e-23	1.49498e-19	6.77471e-17
0	1.42123e-68	2.13396e-41	6.67868e-30	1.20875e-23	1.00189e-19	4.83174e-17
0	3.48928e-69	8.82353e-42	3.53976e-30	7.3838e-24	6.70109e-20	3.4402e-17
0	8.52673e-70	3.63485e-42	1.87058e-30	4.49974e-24	4.47311e-20	2.44531e-17
0	2.07401e-70	1.49184e-42	9.85605e-31	2.73565e-24	2.97999e-20	1.73521e-17
0	5.02143e-71	6.10038e-43	5.17789e-31	1.65921e-24	1.98135e-20	1.22924e-17
0	1.21016e-71	2.48538e-43	2.71225e-31	1.00394e-24	1.31476e-20	8.69349e-18
0	2.90309e-72	1.00887e-43	1.41656e-31	6.0602e-25	8.70718e-21	6.1379e-18
0	6.93254e-73	4.08026e-44	7.37686e-32	3.6495e-25	5.75505e-21	4.32628e-18
0	1.64795e-73	1.6442e-44	3.83037e-32	2.19256e-25	3.79633e-21	3.04425e-18
0	3.8996e-74	6.60149e-45	1.9831e-32	1.31414e-25	2.49933e-21	2.13853e-18
0	9.18613e-75	2.6409e-45	1.02373e-32	7.85786e-26	1.6422e-21	1.49976e-18
0	2.1542e-75	1.05266e-45	5.26945e-33	4.6875e-26	1.07689e-21	1.05002e-18
0	5.02909e-76	4.18079e-46	2.7045e-33	2.78967e-26	7.048e-22	7.33917e-19
0	1.16882e-76	1.65449e-46	1.38405e-33	1.65631e-26	4.60367e-22	5.12114e-19
0	2.7044e-77	6.52394e-47	7.06254e-34	9.81086e-27	3.00116e-22	3.56745e-19
0	6.22966e-78	2.56331e-47	3.59351e-34	5.79764e-27	1.95264e-22	2.48097e-19
0	1.42868e-78	1.00355e-47	1.82316e-34	3.41802e-27	1.26795e-22	1.7225e-19
0	3.26205e-79	3.91501e-48	9.22325e-35	2.01038e-27	8.21731e-23	1.1939e-19
0	7.41544e-80	1.52189e-48	4.65261e-35	1.17968e-27	5.31503e-23	8.26133e-20
0	1.67835e-80	5.89513e-49	2.34026e-35	6.90607e-28	3.43109e-23	5.70698e-20
0	3.78211e-81	2.27546e-49	1.17379e-35	4.03351e-28	2.21059e-23	3.93582e-20
0	8.4859e-82	8.75217e-50	5.87053e-36	2.35028e-28	1.42146e-23	2.70981e-20
0	1.89575e-82	3.35456e-50	2.9277e-36	1.36629e-28	9.12246e-24	1.86259e-20
0	4.21686e-83	1.28125e-50	1.45593e-36	7.92411e-29	5.84307e-24	1.27812e-20
0	9.33966e-84	4.87656e-51	7.21969e-37	4.58509e-29	3.73528e-24	8.75585e-21
0	2.05974e-84	1.84961e-51	3.56999e-37	2.64688e-29	2.38318e-24	5.98828e-21
0	4.52314e-85	6.99095e-52	1.76029e-37	1.52444e-29	1.51756e-24	4.08866e-21
0	9.89053e-86	2.63322e-52	8.65519e-38	8.75951e-30	9.64468e-25	2.787e-21
0	2.15357e-86	9.88406e-53	4.24368e-38	5.02158e-30	6.11765e-25	1.89657e-21
0	4.66943e-87	3.69731e-53	2.07485e-38	2.87207e-30	3.87291e-25	1.28848e-21
0	1.00819e-87	1.3783e-53	1.0116e-38	1.63887e-30	2.44706e-25	8.73904e-22
0	2.16769e-88	5.12048e-54	4.91827e-39	9.33017e-31	1.54316e-25	5.91735e-22
0	4.6413e-89	1.8958e-54	2.38451e-39	5.29946e-31	9.71253e-26	4.00008e-22
0	9.89629e-90	6.99506e-55	1.15285e-39	3.00311e-31	6.10116e-26	2.69953e-22
0	2.10137e-90	2.57225e-55	5.55816e-40	1.6979e-31	3.82517e-26	1.81881e-22
0	4.44364e-91	9.42674e-56	2.67227e-40	9.57747e-32	2.39358e-26	1.22339e-22
0	9.35803e-92	3.44302e-56	1.28121e-40	5.39004e-32	1.49488e-26	8.21525e-23
0	1.96267e-92	1.25329e-56	6.12572e-41	3.02647e-32	9.31801e-27	5.50753e-23
0	4.09951e-93	4.54674e-57	2.92071e-41	1.69544e-32	5.79698e-27	3.68616e-23
0	8.52798e-94	1.64396e-57	1.38873e-41	9.47623e-33	3.5995e-27	2.46303e-23
0	1.76683e-94	5.92416e-58	6.58487e-42	5.28438e-33	2.23072e-27	1.64304e-23
0	3.64575e-95	2.12771e-58	3.11371e-42	2.94009e-33	1.37978e-27	1.09423e-23
0	7.49246e-96	7.61643e-59	1.4683e-42	1.63205e-33	8.51803e-28	7.27525e-24
0	1.53361e-96	2.71736e-59	6.90491e-43	9.03894e-34	5.24847e-28	4.82915e-24
0	3.12656e-97	9.6628e-60	3.23824e-43	4.99472e-34	3.22768e-28	3.20019e-24
0	6.34865e-98	3.42471e-60	1.51451e-43	2.75371e-34	1.98114e-28	2.11721e-24
0	1.28401e-98	1.2098e-60	7.06393e-44	1.51473e-34	1.21368e-28	1.39841e-24
0	2.58662e-99	4.25964e-61	3.28576e-44	8.31322e-35	7.42098e-29	9.22121e-25
0	5.19013e-100	1.49489e-61	1.52421e-44	4.55216e-35	4.52883e-29	6.07053e-25
0	1.03732e-100	5.22907e-62	7.05131e-45	2.48703e-35	2.75853e-29	3.98978e-25
0	2.0651e-101	1.82315e-62	3.25325e-45	1.3557e-35	1.67703e-29	2.61792e-25
0	4.09516e-102	6.33591e-63	1.49688e-45	7.37334e-36	1.01758e-29	1.71494e-25
0	8.08921e-103	2.19475e-63	6.86885e-46	4.00115e-36	6.16271e-30	1.12157e-25
0	1.59167e-103	7.578e-64	3.14346e-46	2.16634e-36	3.72515e-30	7.32301e-26
0	3.11972e-104	2.60809e-64	1.4347e-46	1.17028e-36	2.24743e-30	4.77353e-26
0	6.09117e-105	8.94727e-65	6.5305e-47	6.3078e-37	1.35333e-30	3.10653e-26
0	1.18472e-105	3.0596e-65	2.9646e-47	3.39227e-37	8.13376e-31	2.01837e-26
0	2.29542e-106	1.04291e-65	1.34221e-47	1.82023e-37	4.87926e-31	1.30922e-26
0	4.43046e-107	3.54357e-66	6.06057e-48	9.74522e-38	2.92139e-31	8.47833e-27
0	8.51884e-108	1.20019e-66	2.72927e-48	5.20576e-38	1.74583e-31	5.48148e-27
0	1.63178e-108	4.05209e-67	1.2258e-48	2.77464e-38	1.04133e-31	3.53813e-27
0	3.11386e-109	1.36374e-67	5.49086e-49	1.47556e-38	6.19943e-32	2.28002e-27
0	5.91966e-110	4.57518e-68	2.45305e-49	7.82965e-39	3.68376e-32	1.46688e-27
0	1.12114e-110	1.53008e-68	1.093e-49	4.14533e-39	2.18479e-32	9.42192e-28
0	2.11542e-111	5.101e-69	4.85719e-50	2.18982e-39	1.29332e-32	6.04192e-28
0	3.97656e-112	1.69524e-69	2.15279e-50	1.15424e-39	7.64155e-33	3.86813e-28
0	7.44735e-113	5.61628e-70	9.51641e-51	6.07039e-40	4.50647e-33	2.4724e-28
0	1.38958e-113	1.85485e-70	4.19567e-51	3.18549e-40	2.65261e-33	1.57771e-28
0	2.58319e-114	6.10684e-71	1.84497e-51	1.66792e-40	1.55844e-33	1.00515e-28
0	4.78441e-115	2.00435e-71	8.09163e-52	8.7139e-41	9.13878e-34	6.39326e-29
0	8.82881e-116	6.55821e-72	3.53954e-52	4.54247e-41	5.34896e-34	4.05985e-29
0	1.62325e-116	2.13921e-72	1.54427e-52	2.36273e-41	3.12489e-34	2.57389e-29
0	2.97357e-117	6.95635e-73	6.71992e-53	1.22625e-41	1.82215e-34	1.62916e-29
0	5.4274e-118	2.25514e-73	2.91659e-53	6.3502e-42	1.06051e-34	1.02951e-29
0	9.87022e-119	7.28842e-74	1.26258e-53	3.28128e-42	6.16077e-35	6.49524e-30
0	1.78851e-119	2.34835e-74	5.45147e-54	1.69179e-42	3.57224e-35	4.09123e-30
0	3.22914e-120	7.54338e-75	2.34771e-54	8.70354e-43	2.06743e-35	2.57281e-30
0	5.80926e-121	2.41572e-75	1.00844e-54	4.46782e-43	1.19429e-35	1.61531e-30
0	1.04135e-121	7.7127e-76	4.32055e-55	2.28848e-43	6.88618e-36	1.01252e-30
0	1.86004e-122	2.45499e-76	1.84632e-55	1.16963e-43	3.9631e-36	6.33646e-31
0	3.31054e-123	7.79079e-77	7.86971e-56	5.96492e-44	2.27657e-36	3.95902e-31
0	5.87129e-124	2.46491e-77	3.34576e-56	3.03539e-44	1.30532e-36	2.4696e-31
0	1.0376e-124	7.77527e-78	1.41879e-56	1.54127e-44	7.47044e-37	1.53802e-31
0	1.82723e-125	2.44526e-78	6.00112e-57	7.8091e-45	4.26742e-37	9.56308e-32
0	3.20647e-126	7.66717e-79	2.53185e-57	3.94803e-45	2.4332e-37	5.93653e-32
0	5.6071e-127	2.39689e-79	1.06546e-57	1.99168e-45	1.38479e-37	3.67931e-32
0	9.77079e-128	7.47078e-80	4.47228e-58	1.00258e-45	7.86654e-38	2.27668e-32
0	1.69671e-128	2.32163e-80	1.87249e-58	5.0359e-46	4.46045e-38	1.40649e-32
0	2.93613e-129	7.19337e-81	7.82005e-59	2.52406e-46	2.52446e-38	8.67505e-33
0	5.06335e-130	2.22222e-81	3.25762e-59	1.26237e-46	1.42612e-38	5.34207e-33
0	8.70161e-131	6.84479e-82	1.35362e-59	6.29995e-47	8.04151e-39	3.28434e-33
0	1.49027e-131	2.1021e-82	5.61042e-60	3.13729e-47	4.52604e-39	2.016e-33
0	2.54355e-132	6.43685e-83	2.31955e-60	1.55898e-47	2.54272e-39	1.23548e-33
0	4.32642e-133	1.96526e-83	9.56577e-61	7.73023e-48	1.42586e-39	7.55931e-34
0	7.33388e-134	5.98269e-84	3.93503e-61	3.82486e-48	7.98097e-40	4.61779e-34
0	1.23897e-134	1.81597e-84	1.61469e-61	1.88847e-48	4.45897e-40	2.81637e-34
0	2.08601e-135	5.49611e-85	6.60916e-62	9.30414e-49	2.48665e-40	1.71494e-34
0	3.50026e-136	1.6586e-85	2.69849e-62	4.57421e-49	1.3842e-40	1.04259e-34
0	5.85356e-137	4.99083e-86	1.09904e-62	2.24404e-49	7.69102e-41	6.3283e-35
0	9.75619e-138	1.49744e-86	4.46506e-63	1.09855e-49	4.26553e-41	3.83499e-35
0	1.62063e-138	4.47994e-87	1.80953e-63	5.36646e-50	2.36138e-41	2.32032e-35
0	2.6831e-139	1.33644e-87	7.31522e-64	2.61597e-50	1.30486e-41	1.40165e-35
0	4.42732e-140	3.97538e-88	2.94997e-64	1.2725e-50	7.19731e-42	8.45352e-36
0	7.2812e-141	1.17914e-88	1.18668e-64	6.17679e-51	3.96261e-42	5.09031e-36
0	1.19351e-141	3.48751e-89	4.76195e-65	2.99192e-51	2.17771e-42	3.06027e-36
0	1.94991e-142	1.02855e-89	1.90619e-65	1.44617e-51	1.19461e-42	1.83689e-36
0	3.1752e-143	3.02486e-90	7.61174e-66	6.97548e-52	6.54127e-43	1.10082e-36
0	5.15351e-144	8.87058e-91	3.03206e-66	3.35748e-52	3.57526e-43	6.58659e-37
0	8.33706e-145	2.59401e-91	1.20484e-66	1.61265e-52	1.95057e-43	3.93472e-37
0	1.34433e-145	7.56423e-92	4.77599e-67	7.72955e-53	1.06226e-43	2.34682e-37
0	2.16064e-146	2.19956e-92	1.88859e-67	3.69706e-53	5.77441e-44	1.39751e-37
0	3.46139e-147	6.37806e-93	7.45004e-68	1.76462e-53	3.13328e-44	8.30889e-38
0	5.5273e-148	1.84427e-93	2.93174e-68	8.40494e-54	1.69708e-44	4.93223e-38
0	8.7978e-149	5.31797e-94	1.1509e-68	3.99496e-54	9.17533e-45	2.92319e-38
0	1.39585e-149	1.52917e-94	4.50717e-69	1.89489e-54	4.95171e-45	1.72975e-38
0	2.20753e-150	4.38489e-95	1.76084e-69	8.9691e-55	2.6675e-45	1.02194e-38
0	3.48007e-151	1.25388e-95	6.86263e-70	4.23654e-55	1.4344e-45	6.02807e-39
0	5.46868e-152	3.57561e-96	2.66819e-70	1.99697e-55	7.69932e-46	3.55016e-39
0	8.56635e-153	1.01682e-96	1.03491e-70	9.39353e-56	4.12527e-46	2.08753e-39
0	1.33762e-153	2.88364e-97	4.00447e-71	4.40948e-56	2.20634e-46	1.22555e-39
0	2.08206e-154	8.15537e-98	1.54579e-71	2.0656e-56	1.17791e-46	7.18372e-40
0	3.23061e-155	2.30014e-98	5.95276e-72	9.65621e-57	6.27725e-47	4.2042e-40
0	4.99702e-156	6.46958e-99	2.28693e-72	4.50476e-57	3.33925e-47	2.4566e-40
0	7.70504e-157	1.81473e-99	8.76502e-73	2.0972e-57	1.77317e-47	1.43319e-40
0	1.18435e-157	5.07649e-100	3.35137e-73	9.7435e-58	9.39885e-48	8.34813e-41
0	1.81481e-158	1.41623e-100	1.27839e-73	4.51749e-58	4.97304e-48	4.85506e-41
0	2.77224e-159	3.94028e-101	4.86492e-74	2.09019e-58	2.62659e-48	2.81916e-41
0	4.22167e-160	1.09331e-101	1.84699e-74	9.6513e-59	1.38481e-48	1.63442e-41
0	6.40906e-161	3.02543e-102	6.99564e-75	4.44729e-59	7.28804e-49	9.46083e-42
0	9.69984e-162	8.3495e-103	2.64344e-75	2.04511e-59	3.82876e-49	5.46783e-42
0	1.46352e-162	2.29809e-103	9.96533e-76	9.38537e-60	2.00786e-49	3.15516e-42
0	2.20142e-163	6.30822e-104	3.74797e-76	4.29833e-60	1.05108e-49	1.81782e-42
0	3.30123e-164	1.72697e-104	1.40632e-76	1.96455e-60	5.49246e-50	1.04569e-42
0	4.93544e-165	4.71523e-105	5.26449e-77	8.96073e-61	2.86502e-50	6.00586e-43
0	7.35621e-166	1.28399e-105	1.96615e-77	4.07888e-61	1.49183e-50	3.44407e-43
0	1.09311e-166	3.48714e-106	7.32599e-78	1.85293e-61	7.75426e-51	1.97194e-43
0	1.61943e-167	9.44545e-107	2.72337e-78	8.4003e-62	4.02341e-51	1.1273e-43
0	2.39193e-168	2.55168e-107	1.01004e-78	3.8006e-62	2.08391e-51	6.4344e-44
0	3.52232e-169	6.87517e-108	3.73739e-79	1.71606e-62	1.07745e-51	3.66694e-44
0	5.17137e-170	1.84755e-108	1.37972e-79	7.7328e-63	5.56099e-52	2.08653e-44
0	7.56977e-171	4.95182e-109	5.08176e-80	3.47749e-63	2.8651e-52	1.18542e-44
0	1.10475e-171	1.32372e-109	1.8674e-80	1.5607e-63	1.47354e-52	6.72429e-45
0	1.6075e-172	3.5293e-110	6.84637e-81	6.99039e-64	7.56524e-53	3.80845e-45
0	2.33212e-173	9.38529e-111	2.50431e-81	3.12472e-64	3.87721e-53	2.15366e-45
0	3.37338e-174	2.48928e-111	9.13945e-82	1.39396e-64	1.9836e-53	1.21601e-45
0	4.86515e-175	6.58523e-112	3.32782e-82	6.20613e-65	1.01304e-53	6.85524e-46
0	6.99597e-176	1.73756e-112	1.20895e-82	2.75755e-65	5.16463e-54	3.85868e-46
0	1.00306e-176	4.57284e-113	4.38194e-83	1.22281e-65	2.6284e-54	2.16863e-46
0	1.43394e-177	1.20035e-113	1.58467e-83	5.41162e-66	1.33532e-54	1.21692e-46
0	2.04393e-178	3.14276e-114	5.71772e-84	2.39018e-66	6.77206e-55	6.81819e-47
0	2.90494e-179	8.20723e-115	2.05837e-84	1.05359e-66	3.42846e-55	3.81424e-47
0	4.11667e-180	2.1378e-115	7.39336e-85	4.63501e-67	1.73268e-55	2.13049e-47
0	5.81696e-181	5.55424e-116	2.6496e-85	2.03502e-67	8.74147e-56	1.18818e-47
0	8.1958e-182	1.43937e-116	9.47411e-86	8.91715e-68	4.40245e-56	6.61637e-48
0	1.15142e-182	3.72059e-117	3.38002e-86	3.89964e-68	2.21335e-56	3.67866e-48
0	1.61298e-183	9.59281e-118	1.20317e-86	1.70202e-68	1.11084e-56	2.04218e-48
0	2.25308e-184	2.46704e-118	4.27324e-87	7.41396e-69	5.56545e-57	1.13197e-48
0	3.13822e-185	6.3286e-119	1.51432e-87	3.22314e-69	2.78354e-57	6.26481e-49
0	4.35864e-186	1.61935e-119	5.35435e-88	1.39848e-69	1.38977e-57	3.46192e-49
0	6.03646e-187	4.1331e-120	1.88898e-88	6.05588e-70	6.92687e-58	1.91013e-49
0	8.33645e-188	1.05225e-120	6.64938e-89	2.61726e-70	3.44653e-58	1.05232e-49
0	1.14802e-188	2.6722e-121	2.33545e-89	1.12893e-70	1.7119e-58	5.7885e-50
0	1.5765e-189	6.76909e-122	8.18455e-90	4.86001e-71	8.4884e-59	3.17924e-50
0	2.15881e-190	1.71043e-122	2.86192e-90	2.08814e-71	4.20171e-59	1.74349e-50
0	2.94791e-191	4.31118e-123	9.98528e-91	8.95434e-72	2.07625e-59	9.54671e-51
0	4.01419e-192	1.08394e-123	3.47619e-91	3.83232e-72	1.02421e-59	5.21948e-51
0	5.45089e-193	2.71852e-124	1.20751e-91	1.63699e-72	5.04371e-60	2.84932e-51
0	7.3812e-194	6.80117e-125	4.18527e-92	6.97887e-73	2.47952e-60	1.55309e-51
0	9.96732e-195	1.6973e-125	1.44744e-92	2.96949e-73	1.21687e-60	8.45261e-52
0	1.34223e-195	4.22534e-126	4.99491e-93	1.26107e-73	5.96176e-61	4.59332e-52
0	1.80248e-196	1.04928e-126	1.7199e-93	5.34508e-74	2.91584e-61	2.49233e-52
0	2.41389e-197	2.5993e-127	5.90924e-94	2.26115e-74	1.42368e-61	1.35029e-52
0	3.22381e-198	6.42322e-128	2.02587e-94	9.54704e-75	6.93937e-62	7.3045e-53
0	4.29368e-199	1.58338e-128	6.93023e-95	4.02318e-75	3.37667e-62	3.94546e-53
0	5.70295e-200	3.89364e-129	2.36559e-95	1.69214e-75	1.64028e-62	2.12789e-53
0	7.5541e-201	9.5514e-130	8.05728e-96	7.10341e-76	7.95443e-63	1.1459e-53
0	9.97891e-202	2.33733e-130	2.73841e-96	2.97622e-76	3.8509e-63	6.16151e-54
0	1.31463e-202	5.70582e-131	9.28684e-97	1.2446e-76	1.86114e-63	3.30806e-54
0	1.72721e-203	1.38951e-131	3.14269e-97	5.19474e-77	8.97968e-64	1.7734e-54
0	2.26314e-204	3.37564e-132	1.0612e-97	2.16405e-77	4.32521e-64	9.49264e-55
0	2.95739e-205	8.18091e-133	3.57571e-98	8.99795e-78	2.07979e-64	5.07357e-55
0	3.85421e-206	1.97788e-133	1.20225e-98	3.73414e-78	9.98383e-65	2.70763e-55
0	5.00952e-207	4.77038e-134	4.03362e-99	1.54672e-78	4.78457e-65	1.44282e-55
0	6.49373e-208	1.1478e-134	1.35041e-99	6.3945e-79	2.28906e-65	7.67687e-56
0	8.39521e-209	2.75509e-135	4.51139e-100	2.63863e-79	1.0933e-65	4.07855e-56
0	1.08246e-209	6.59734e-136	1.50393e-100	1.08674e-79	5.21304e-66	2.1636e-56
0	1.392e-210	1.57604e-136	5.0029e-101	4.46736e-80	2.48149e-66	1.14604e-56
0	1.7853e-211	3.75603e-137	1.66071e-101	1.83297e-80	1.17925e-66	6.06138e-57
0	2.28369e-212	8.93019e-138	5.50101e-102	7.50654e-81	5.59464e-67	3.20108e-57
0	2.91351e-213	2.11818e-138	1.81833e-102	3.06835e-81	2.64978e-67	1.688e-57
0	3.70725e-214	5.01229e-139	5.99769e-103	1.25185e-81	1.25291e-67	8.88795e-58
0	4.70487e-215	1.18327e-139	1.97415e-103	5.09782e-82	5.91435e-68	4.67287e-58
0	5.95532e-216	2.78683e-140	6.48425e-104	2.07205e-82	2.7872e-68	2.45312e-58
0	7.51843e-217	6.54808e-141	2.12533e-104	8.40625e-83	1.31131e-68	1.28591e-58
0	9.4671e-218	1.53497e-141	6.95156e-105	3.40401e-83	6.15909e-69	6.73061e-59
0	1.18899e-218	3.58977e-142	2.26896e-105	1.37584e-83	2.88806e-69	3.51766e-59
0	1.4894e-219	8.37565e-143	7.39032e-106	5.55051e-84	1.35199e-69	1.83574e-59
0	1.86089e-220	1.94965e-143	2.4021e-106	2.23505e-84	6.31861e-70	9.56583e-60
0	2.31904e-221	4.52778e-144	7.79139e-107	8.98328e-85	2.94814e-70	4.97727e-60
0	2.88254e-222	1.04907e-144	2.52194e-107	3.60391e-85	1.37327e-70	2.58594e-60
0	3.57379e-223	2.42502e-145	8.14611e-108	1.44313e-85	6.38621e-71	1.34154e-60
0	4.41944e-224	5.59271e-146	2.62582e-108	5.7681e-86	2.96492e-71	6.94937e-61
0	5.45124e-225	1.28684e-146	8.44658e-109	2.30121e-86	1.37425e-71	3.59457e-61
0	6.70679e-226	2.95412e-147	2.71143e-109	9.16378e-87	6.35919e-72	1.85656e-61
0	8.23055e-227	6.766e-148	8.68599e-110	3.64243e-87	2.9378e-72	9.57482e-62
0	1.00749e-227	1.5461e-148	2.7768e-110	1.44513e-87	1.35496e-72	4.93075e-62
0	1.23013e-228	3.52492e-149	8.85885e-111	5.723e-88	6.23905e-73	2.53546e-62
0	1.49817e-229	8.01802e-150	2.82044e-111	2.26225e-88	2.86811e-73	1.30185e-62
0	1.82003e-230	1.81968e-150	8.96122e-112	8.92605e-89	1.31632e-73	6.67467e-63
0	2.20548e-231	4.12033e-151	2.84137e-112	3.51546e-89	6.03134e-74	3.41712e-63
0	2.66585e-232	9.30855e-152	8.99083e-113	1.382e-89	2.75902e-74	1.74684e-63
0	3.21427e-233	2.0982e-152	2.83914e-113	5.42301e-90	1.26005e-74	8.91685e-64
0	3.86583e-234	4.71876e-153	8.94723e-114	2.12412e-90	5.74524e-75	4.54499e-64
0	4.63789e-235	1.05883e-153	2.81389e-114	8.30473e-91	2.61529e-75	2.31324e-64
0	5.55033e-236	2.37055e-154	8.83169e-115	3.24101e-91	1.18857e-75	1.17564e-64
0	6.6258e-237	5.29531e-155	2.76631e-115	1.26254e-91	5.3929e-76	5.96611e-65
0	7.89011e-238	1.18021e-155	8.64725e-116	4.9093e-92	2.44294e-76	3.02327e-65
0	9.37248e-239	2.62453e-156	2.69761e-116	1.90549e-92	1.10483e-76	1.52978e-65
0	1.1106e-239	5.82335e-157	8.39852e-117	7.38256e-93	4.98858e-77	7.72945e-66
0	1.31277e-240	1.28921e-157	2.60947e-117	2.8551e-93	2.24881e-77	3.89975e-66
0	1.54795e-241	2.84778e-158	8.09151e-118	1.10217e-93	1.0121e-77	1.96469e-66
0	1.8208e-242	6.27659e-159	2.504e-118	4.24713e-94	4.5477e-78	9.88371e-67
0	2.13652e-243	1.38031e-159	7.73338e-119	1.63365e-94	2.04014e-78	4.96496e-67
0	2.50088e-244	3.02877e-160	2.38361e-119	6.27248e-95	9.13744e-79	2.49048e-67
0	2.92027e-245	6.63124e-161	7.33221e-120	2.40403e-95	4.08592e-79	1.24744e-67
0	3.40173e-246	1.44865e-161	2.25096e-120	9.19729e-96	1.82412e-79	6.23919e-68
0	3.95298e-247	3.15775e-162	6.89662e-121	3.51238e-96	8.13057e-80	3.11608e-68
0	4.58249e-248	6.86809e-163	2.10883e-121	1.33896e-96	3.61817e-80	1.55404e-68
0	5.29946e-249	1.49053e-163	6.43554e-122	5.09511e-97	1.60753e-80	7.73907e-69
0	6.1139e-250	3.2277e-164	1.96006e-122	1.93538e-97	7.13071e-81	3.84848e-69
0	7.0366e-251	6.97424e-165	5.9579e-123	7.33846e-98	3.15799e-81	1.91101e-69
0	8.07919e-252	1.50367e-165	1.80743e-123	2.7776e-98	1.39634e-81	9.47571e-70
0	9.25414e-253	3.23491e-166	5.47232e-124	1.04945e-98	6.16426e-82	4.69176e-70
0	1.05747e-253	6.94428e-167	1.65359e-124	3.95807e-99	2.71691e-82	2.31972e-70
0	1.20551e-254	1.48747e-167	4.9869e-125	1.49017e-99	1.19557e-82	1.14528e-70
0	1.37101e-255	3.1793e-168	1.501e-125	5.60037e-100	5.25273e-83	5.64631e-71
0	1.55555e-256	6.7807e-169	4.50902e-126	2.10102e-100	2.30411e-83	2.77968e-71
0	1.76076e-257	1.44305e-169	1.35187e-126	7.86824e-101	1.00909e-83	1.36648e-71
0	1.98835e-258	3.06444e-170	4.04517e-127	2.94143e-101	4.41231e-84	6.70796e-72
0	2.24009e-259	6.49363e-171	1.20808e-127	1.09768e-101	1.92626e-84	3.28819e-72
0	2.51779e-260	1.37307e-171	3.60086e-128	4.08908e-102	8.39602e-85	1.60954e-72
0	2.82329e-261	2.89713e-172	1.07121e-128	1.5206e-102	3.6538e-85	7.86733e-73
0	3.15847e-262	6.09978e-173	3.18054e-129	5.64471e-103	1.58756e-85	3.84002e-73
0	3.52523e-263	1.28155e-173	9.42508e-130	2.09174e-103	6.88696e-86	1.87164e-73
0	3.92542e-264	2.68676e-174	2.7876e-130	7.73774e-104	2.98291e-86	9.10941e-74
0	4.36092e-265	5.62084e-175	8.22881e-131	2.85734e-104	1.28994e-86	4.42733e-74
0	4.83353e-266	1.17342e-175	2.42442e-131	1.0533e-104	5.56945e-87	2.1487e-74
0	5.34499e-267	2.44446e-176	7.12921e-132	3.876e-105	2.4009e-87	1.04134e-74
0	5.89695e-268	5.08154e-177	2.09238e-132	1.42384e-105	1.03336e-87	5.03959e-75
0	6.49096e-269	1.05413e-177	6.12926e-133	5.22135e-106	4.44067e-88	2.43546e-75
0	7.12843e-270	2.1821e-178	1.79202e-133	1.9114e-106	1.9053e-88	1.17531e-75
0	7.81058e-271	4.50758e-179	5.22936e-134	6.985e-107	8.16205e-89	5.66381e-76
0	8.53847e-272	9.29184e-180	1.52309e-134	2.54818e-107	3.49104e-89	2.72553e-76
0	9.31293e-273	1.91139e-180	4.42764e-135	9.2799e-108	1.49084e-89	1.30972e-76
0	1.01345e-273	3.92366e-181	1.28468e-135	3.3737e-108	6.35669e-90	6.28487e-77
0	1.10036e-274	8.03758e-182	3.72041e-136	1.22439e-108	2.70616e-90	3.01162e-77
0	1.19201e-275	1.64307e-182	1.07538e-136	4.43596e-109	1.15027e-90	1.44109e-77
0	1.28838e-276	3.35184e-183	3.10252e-137	1.60438e-109	4.88166e-91	6.88609e-78
0	1.38941e-277	6.82353e-184	8.93395e-138	5.79271e-110	2.06853e-91	3.28581e-78
0	1.49498e-278	1.38623e-184	2.56775e-138	2.08791e-110	8.75148e-92	1.56568e-78
0	1.60496e-279	2.81038e-185	7.3662e-139	7.51272e-111	3.69682e-92	7.44995e-79
0	1.71917e-280	5.68587e-186	2.1092e-139	2.69861e-111	1.5592e-92	3.53993e-79
0	1.8374e-281	1.14798e-186	6.02801e-140	9.67702e-112	6.56603e-93	1.67968e-79
0	1.95937e-282	2.31302e-187	1.71956e-140	3.46419e-112	2.76078e-93	7.95888e-80
0	2.08479e-283	4.65086e-188	4.89605e-141	1.23801e-112	1.15902e-93	3.7659e-80
0	2.21331e-284	9.33249e-189	1.39143e-141	4.41676e-113	4.85826e-94	1.77942e-80
0	2.34454e-285	1.86885e-189	3.94701e-142	1.57307e-113	2.0333e-94	8.39621e-81
0	2.47805e-286	3.73476e-190	1.11754e-142	5.59313e-114	8.49675e-95	3.95623e-81
0	2.61339e-287	7.44847e-191	3.15829e-143	1.9853e-114	3.54517e-95	1.86155e-81
0	2.75005e-288	1.48248e-191	8.90908e-144	7.03497e-115	1.47691e-95	8.74706e-82
0	2.88748e-289	2.94461e-192	2.50846e-144	2.48866e-115	6.14333e-96	4.10436e-82
0	3.02514e-290	5.83697e-193	7.04981e-145	8.78889e-116	2.55146e-96	1.92321e-82
0	3.16241e-291	1.1547e-193	1.97762e-145	3.09864e-116	1.05806e-96	8.99917e-83
0	3.29869e-292	2.27967e-194	5.53743e-146	1.09063e-116	4.38092e-97	4.2051e-83
0	3.43334e-293	4.4916e-195	1.54765e-146	3.83225e-117	1.81116e-97	1.96222e-83
0	3.56571e-294	8.83194e-196	4.31753e-147	1.34432e-117	7.47632e-98	9.14364e-84
0	3.69514e-295	1.73316e-196	1.20227e-147	4.70782e-118	3.08146e-98	4.25489e-84
0	3.82097e-296	3.39431e-197	3.34171e-148	1.64593e-118	1.26813e-98	1.97723e-84
0	3.94254e-297	6.63428e-198	9.2713e-149	5.74484e-119	5.21086e-99	9.17544e-85
0	4.05919e-298	1.2941e-198	2.56754e-149	2.00179e-119	2.13794e-99	4.25203e-85
0	4.17029e-299	2.51929e-199	7.09744e-150	6.9636e-120	8.75837e-100	1.96774e-85
0	4.27522e-300	4.89467e-200	1.95836e-150	2.41839e-120	3.58255e-100	9.09368e-86
0	4.37338e-301	9.49086e-201	5.39378e-151	8.38488e-121	1.4632e-100	4.19676e-86
0	4.46422e-302	1.83665e-201	1.48287e-151	2.90232e-121	5.96704e-101	1.93416e-86
0	4.54721e-303	3.54721e-202	4.06935e-152	1.00294e-121	2.42973e-101	8.90169e-87
0	4.62186e-304	6.83737e-203	1.1147e-152	3.46005e-122	9.87872e-102	4.09126e-87
0	4.68774e-305	1.31533e-203	3.04794e-153	1.19172e-122	4.01041e-102	1.87778e-87
0	4.74446e-306	2.52537e-204	8.31897e-154	4.09775e-123	1.62564e-102	8.60675e-88
0	4.79169e-307	4.83905e-205	2.26646e-154	1.4067e-123	6.57968e-103	3.93947e-88
0	4.82914e-308	9.25432e-206	6.16374e-155	4.82105e-124	2.65909e-103	1.80071e-88
0	4.85661e-309	1.76635e-206	1.67324e-155	1.64955e-124	1.07303e-103	8.21967e-89
0	4.87395e-310	3.36481e-207	4.53412e-156	5.63479e-125	4.3235e-104	3.74691e-89
0	4.88106e-311	6.3973e-208	1.22645e-156	1.92166e-125	1.73944e-104	1.70569e-89
0	4.87792e-312	1.21391e-208	3.31151e-157	6.54277e-126	6.98773e-105	7.75413e-90
0	4.86457e-313	2.29896e-209	8.92536e-158	2.22401e-126	2.80293e-105	3.52027e-90
0	4.84112e-314	4.34542e-210	2.40132e-158	7.54747e-127	1.12264e-105	1.59598e-90
0	4.80771e-315	8.19767e-211	6.44912e-159	2.55716e-127	4.48973e-106	7.22585e-91
0	4.76454e-316	1.54351e-211	1.72893e-159	8.64976e-128	1.79289e-106	3.26708e-91
0	4.71129e-317	2.90061e-212	4.62681e-160	2.92108e-128	7.14893e-107	1.47517e-91
0	4.64232e-318	5.4404e-213	1.23599e-160	9.84866e-129	2.84631e-107	6.65175e-92
0	4.48883e-319	1.01844e-213	3.29594e-161	3.31516e-129	1.13157e-107	2.99531e-92
0	3.56765e-320	1.90286e-214	8.77355e-162	1.11411e-129	4.49193e-108	1.34697e-92
0	0	3.5485e-215	2.33133e-162	3.73807e-130	1.7805e-108	6.04908e-93
0	0	6.60467e-216	6.18393e-163	1.25217e-130	7.04707e-109	2.7129e-93
0	0	1.22695e-216	1.63742e-163	4.18772e-131	2.78505e-109	1.21504e-93
0	0	2.27496e-217	4.32805e-164	1.39827e-131	1.09905e-109	5.43455e-94
0	0	4.2101e-218	1.14199e-164	4.66127e-132	4.33072e-110	2.42745e-94
0	0	7.77652e-219	3.00794e-165	1.55138e-132	1.70397e-110	1.08281e-94
0	0	1.43368e-219	7.9089e-166	5.15506e-133	6.69463e-111	4.82361e-95
0	0	2.63814e-220	2.07589e-166	1.71022e-133	2.62635e-111	2.14589e-95
0	0	4.84531e-221	5.43917e-167	5.66466e-134	1.02882e-111	9.53366e-96
0	0	8.88227e-222	1.42267e-167	1.87327e-134	4.0243e-112	4.2299e-96
0	0	1.6252e-222	3.71466e-168	6.18487e-135	1.57183e-112	1.87421e-96
0	0	2.96806e-223	9.68233e-169	2.03877e-135	6.13031e-113	8.29324e-97
0	0	5.41031e-224	2.51934e-169	6.70985e-136	2.3874e-113	3.6648e-97
0	0	9.84366e-225	6.54395e-170	2.20478e-136	9.28399e-114	1.61732e-97
0	0	1.78763e-225	1.69684e-170	7.23314e-137	3.60504e-114	7.1279e-98
0	0	3.24031e-226	4.39232e-171	2.36918e-137	1.39782e-114	3.13724e-98
0	0	5.86251e-227	1.135e-171	7.74782e-138	5.41206e-115	1.37897e-98
0	0	1.0587e-227	2.92785e-172	2.52972e-138	2.09238e-115	6.05321e-99
0	0	1.90833e-228	7.53972e-173	8.24666e-139	8.07772e-116	2.65362e-99
0	0	3.43341e-229	1.93828e-173	2.68409e-139	3.11391e-116	1.16175e-99
0	0	6.16586e-230	4.97428e-174	8.72228e-140	1.19865e-116	5.07938e-100
0	0	1.10524e-230	1.27439e-174	2.82994e-140	4.60737e-117	2.21786e-100
0	0	1.97751e-231	3.25934e-175	9.1673e-141	1.76841e-117	9.67119e-101
0	0	3.53167e-232	8.32178e-176	2.96498e-141	6.77778e-118	4.21164e-101
0	0	6.29564e-233	2.1211e-176	9.57459e-142	2.59397e-118	1.83167e-101
0	0	1.12021e-233	5.39719e-177	3.087e-142	9.91322e-119	7.95557e-102
0	0	1.9896e-234	1.37099e-177	9.9374e-143	3.78303e-119	3.45081e-102
0	0	3.52722e-235	3.47668e-178	3.19396e-143	1.44159e-119	1.49485e-102
0	0	6.24175e-236	8.80153e-179	1.02496e-143	5.4855e-120	6.46698e-103
0	0	1.10252e-236	2.22442e-179	3.28402e-144	2.08434e-120	2.79405e-103
0	0	1.9439e-237	5.61229e-180	1.05058e-144	7.9086e-121	1.20558e-103
0	0	3.42114e-238	1.41361e-180	3.35562e-145	2.99646e-121	5.19498e-104
0	0	6.01006e-239	3.55458e-181	1.07015e-145	1.13369e-121	2.23565e-104
0	0	1.0539e-239	8.92311e-182	3.40752e-146	4.28312e-122	9.60845e-105
0	0	1.84472e-240	2.23621e-182	1.08333e-146	1.61587e-122	4.12414e-105
0	0	3.22313e-241	5.59476e-183	3.43882e-147	6.08742e-123	1.76785e-105
0	0	5.62136e-242	1.3974e-183	1.0899e-147	2.29003e-123	7.56813e-106
0	0	9.78636e-243	3.48445e-184	3.44899e-148	8.60263e-124	3.23567e-106
0	0	1.70067e-243	8.67405e-185	1.08975e-148	3.22704e-124	1.38157e-106
0	0	2.9501e-244	2.15568e-185	3.43789e-149	1.20881e-124	5.89133e-107
0	0	5.10829e-245	5.34839e-186	1.0829e-149	4.52168e-125	2.50893e-107
0	0	8.8295e-246	1.32477e-186	3.40579e-150	1.68898e-125	1.06708e-107
0	0	1.52342e-246	3.27592e-187	1.0695e-150	6.29991e-126	4.53255e-108
0	0	2.62379e-247	8.08737e-188	3.35333e-151	2.34655e-126	1.92275e-108
0	0	4.5109e-248	1.99325e-188	1.0498e-151	8.72796e-127	8.14587e-109
0	0	7.74151e-249	4.90452e-189	3.2815e-152	3.24177e-127	3.44659e-109
0	0	1.32622e-249	1.2048e-189	1.02418e-152	1.20238e-127	1.45639e-109
0	0	2.26796e-250	2.95472e-190	3.19164e-153	4.45335e-128	6.14616e-110
0	0	3.87156e-251	7.23438e-191	9.93097e-154	1.64711e-128	2.5904e-110
0	0	6.59734e-252	1.76837e-191	3.08537e-154	6.08342e-129	1.09036e-110
0	0	1.12224e-252	4.31549e-192	9.57114e-155	2.2437e-129	4.58364e-111
0	0	1.90562e-253	1.05142e-192	2.96456e-155	8.26364e-130	1.92438e-111
0	0	3.23015e-254	2.55746e-193	9.16848e-156	3.03928e-130	8.06886e-112
0	0	5.46572e-255	6.21057e-194	2.83124e-156	1.11625e-130	3.37888e-112
0	0	9.23228e-256	1.50572e-194	8.7297e-157	4.094e-131	1.41311e-112
0	0	1.55672e-256	3.6446e-195	2.68761e-157	1.49943e-131	5.90226e-113
0	0	2.62031e-257	8.80739e-196	8.26184e-158	5.48403e-132	2.46209e-113
0	0	4.40289e-258	2.1249e-196	2.5359e-158	2.00294e-132	1.02573e-113
0	0	7.38525e-259	5.11828e-197	7.77204e-159	7.30522e-133	4.26778e-114
0	0	1.23662e-259	1.23085e-197	2.3784e-159	2.66069e-133	1.77344e-114
0	0	2.06707e-260	2.95517e-198	7.26744e-160	9.67726e-134	7.35995e-115
0	0	3.4492e-261	7.08365e-199	2.21731e-160	3.51486e-134	3.05054e-115
0	0	5.74553e-262	1.69524e-199	6.75495e-161	1.27486e-134	1.26277e-115
0	0	9.55414e-263	4.05045e-200	2.05479e-161	4.61759e-135	5.22058e-116
0	0	1.586e-263	9.6622e-201	6.24113e-162	1.6702e-135	2.15555e-116
0	0	2.62825e-264	2.30118e-201	1.89283e-162	6.03284e-136	8.88881e-117
0	0	4.34792e-265	5.47177e-202	5.73207e-163	2.17609e-136	3.6608e-117
0	0	7.18045e-266	1.299e-202	1.73327e-163	7.83848e-137	1.50576e-117
0	0	1.18379e-266	3.07888e-203	5.23328e-164	2.81962e-137	6.18565e-118
0	0	1.9483e-267	7.28588e-204	1.57775e-164	1.01286e-137	2.53783e-118
0	0	3.20107e-268	1.72139e-204	4.74959e-165	3.63342e-138	1.03989e-118
0	0	5.25039e-269	4.06052e-205	1.42768e-165	1.30162e-138	4.25563e-119
0	0	8.59702e-270	9.56297e-206	4.28513e-166	4.65648e-139	1.73936e-119
0	0	1.40529e-270	2.2486e-206	1.28427e-166	1.66355e-139	7.10012e-120
0	0	2.29321e-271	5.2789e-207	3.8433e-167	5.93501e-140	2.89463e-120
0	0	3.73583e-272	1.23733e-207	1.14846e-167	2.11453e-140	1.17861e-120
0	0	6.07566e-273	2.8956e-208	3.42676e-168	7.52337e-141	4.79295e-121
0	0	9.86429e-274	6.76558e-209	1.02098e-168	2.67313e-141	1.94664e-121
0	0	1.59884e-274	1.57829e-209	3.03745e-169	9.48495e-142	7.89628e-122
0	0	2.58709e-275	3.67604e-210	9.02329e-170	3.36093e-142	3.19899e-122
0	0	4.17914e-276	8.54853e-211	2.67661e-170	1.18931e-142	1.29436e-122
0	0	6.73956e-277	1.98481e-211	7.92809e-171	4.20281e-143	5.23064e-123
0	0	1.08505e-277	4.60113e-212	2.34486e-171	1.48319e-143	2.1111e-123
0	0	1.74396e-278	1.06495e-212	6.92521e-172	5.22714e-144	8.50977e-124
0	0	2.79833e-279	2.461e-213	2.04228e-172	1.83969e-144	3.42597e-124
0	0	4.48265e-280	5.67826e-214	6.01401e-173	6.46603e-145	1.37754e-124
0	0	7.16881e-281	1.3081e-214	1.7684e-173	2.26958e-145	5.53202e-125
0	0	1.14455e-281	3.00876e-215	5.19239e-174	7.95548e-146	2.21881e-125
0	0	1.82433e-282	6.90968e-216	1.52238e-174	2.78485e-146	8.8882e-126
0	0	2.90301e-283	1.58436e-216	4.45708e-175	9.7354e-147	3.55604e-126
0	0	4.61183e-284	3.62721e-217	1.30301e-175	3.39877e-147	1.42095e-126
0	0	7.31442e-285	8.29121e-218	3.8038e-176	1.18497e-147	5.67087e-127
0	0	1.15816e-285	1.8923e-218	1.10882e-176	4.12579e-148	2.26038e-127
0	0	1.8308e-286	4.31212e-219	3.22758e-177	1.43459e-148	8.99855e-128
0	0	2.88933e-287	9.81115e-220	9.38139e-178	4.98156e-149	3.57788e-128
0	0	4.55239e-288	2.22884e-220	2.72291e-178	1.72752e-149	1.42082e-128
0	0	7.1609e-289	5.05554e-221	7.89176e-179	5.98273e-150	5.63528e-129
0	0	1.12456e-289	1.14496e-221	2.28398e-179	2.06917e-150	2.23231e-129
0	0	1.76315e-290	2.58906e-222	6.60065e-180	7.14686e-151	8.83193e-130
0	0	2.75983e-291	5.84558e-223	1.90485e-180	2.46522e-151	3.48996e-130
0	0	4.31289e-292	1.3178e-223	5.48924e-181	8.49215e-152	1.37737e-130
0	0	6.72893e-293	2.96622e-224	1.57959e-181	2.92148e-152	5.42928e-131
0	0	1.04813e-293	6.66645e-225	4.53894e-182	1.00372e-152	2.13747e-131
0	0	1.62997e-294	1.49597e-225	1.30241e-182	3.44385e-153	8.40473e-132
0	0	2.5307e-295	3.35188e-226	3.73183e-183	1.18005e-153	3.30075e-132
0	0	3.92279e-296	7.49882e-227	1.06777e-183	4.03816e-154	1.2947e-132
0	0	6.07083e-297	1.67508e-227	3.05083e-184	1.38004e-154	5.07214e-133
0	0	9.37993e-298	3.73612e-228	8.70447e-185	4.71006e-155	1.98464e-133
0	0	1.44694e-298	8.32044e-229	2.48e-185	1.60542e-155	7.75601e-134
0	0	2.22844e-299	1.85018e-229	7.05578e-186	5.46484e-156	3.02736e-134
0	0	3.42652e-300	4.10794e-230	2.00459e-186	1.85779e-156	1.18021e-134
0	0	5.26026e-301	9.10707e-231	5.68711e-187	6.30728e-157	4.59539e-135
0	0	8.06242e-302	2.01594e-231	1.61119e-187	2.13854e-157	1.78713e-135
0	0	1.23375e-302	4.45577e-232	4.55816e-188	7.24143e-158	6.9416e-136
0	0	1.88493e-303	9.83363e-233	1.28772e-188	2.44884e-158	2.69298e-136
0	0	2.87522e-304	2.16697e-233	3.63281e-189	8.27045e-159	1.04347e-136
0	0	4.37878e-305	4.76803e-234	1.02342e-189	2.78952e-159	4.03828e-137
0	0	6.658e-306	1.04755e-234	2.87911e-190	9.39639e-160	1.56094e-137
0	0	1.01075e-306	2.29806e-235	8.08822e-191	3.16101e-160	6.02626e-138
0	0	1.53199e-307	5.03382e-236	2.26903e-191	1.062e-160	2.32371e-138
0	0	2.31834e-308	1.101e-236	6.35655e-192	3.56335e-161	8.94935e-139
0	0	3.50278e-309	2.40451e-237	1.77827e-192	1.19406e-161	3.4425e-139
0	0	5.28399e-310	5.24349e-238	4.96783e-193	3.99603e-162	1.32261e-139
0	0	7.9584e-311	1.14174e-238	1.3859e-193	1.33558e-162	5.07531e-140
0	0	1.19676e-311	2.4824e-239	3.86094e-194	4.45804e-163	1.94523e-140
0	0	1.79681e-312	5.38929e-240	1.07412e-194	1.48613e-163	7.44653e-141
0	0	2.69349e-313	1.16828e-240	2.98406e-195	4.94775e-164	2.84717e-141
0	0	4.03132e-314	2.52884e-241	8.2787e-196	1.64512e-164	1.0873e-141
0	0	6.0242e-315	5.46579e-242	2.29359e-196	5.46291e-165	4.14729e-142
0	0	8.98816e-316	1.17963e-242	6.34554e-197	1.81172e-165	1.58e-142
0	0	1.33892e-316	2.54212e-243	1.75316e-197	6.00066e-166	6.01211e-143
0	0	1.99105e-317	5.47026e-244	4.837e-198	1.98494e-166	2.28495e-143
0	0	2.95228e-318	1.17539e-244	1.3327e-198	6.55746e-167	8.67369e-144
0	0	4.30731e-319	2.52185e-245	3.66683e-199	2.16355e-167	3.28861e-144
0	0	5.55676e-320	5.4028e-246	1.00752e-199	7.12918e-168	1.24538e-144
0	0	0	1.1558e-246	2.76452e-200	2.34615e-168	4.71052e-145
0	0	0	2.46895e-247	7.57512e-201	7.71109e-169	1.77959e-145
0	0	0	5.26633e-248	2.07284e-201	2.53116e-169	6.71507e-146
0	0	0	1.12168e-248	5.66431e-202	8.2979e-170	2.53084e-146
0	0	0	2.38561e-249	1.54573e-202	2.71682e-170	9.52709e-147
0	0	0	5.06638e-250	4.21241e-203	8.88385e-171	3.58211e-147
0	0	0	1.0744e-250	1.14639e-203	2.90126e-171	1.34525e-147
0	0	0	2.27511e-251	3.11563e-204	9.4628e-172	5.04602e-148
0	0	0	4.81072e-252	8.45606e-205	3.08248e-172	1.89051e-148
0	0	0	1.01576e-252	2.29192e-205	1.00283e-172	7.07449e-149
0	0	0	2.14162e-253	6.20358e-206	3.25841e-173	2.64421e-149
0	0	0	4.50887e-254	1.67686e-206	1.05738e-173	9.87151e-150
0	0	0	9.47909e-255	4.5265e-207	3.42695e-174	3.68092e-150
0	0	0	1.98994e-255	1.22023e-207	1.10926e-174	1.37093e-150
0	0	0	4.17149e-256	3.28498e-208	3.58601e-175	5.09992e-151
0	0	0	8.73207e-257	8.8316e-209	1.15782e-175	1.89495e-151
0	0	0	1.82524e-257	2.37116e-209	3.73354e-176	7.03268e-152
0	0	0	3.8098e-258	6.35765e-210	1.20241e-176	2.60695e-152
0	0	0	7.94077e-259	1.70235e-210	3.86759e-177	9.65235e-153
0	0	0	1.65273e-259	4.55218e-211	1.24246e-177	3.56963e-153
0	0	0	3.43497e-260	1.21564e-211	3.98635e-178	1.31857e-153
0	0	0	7.12894e-261	3.24198e-212	1.27739e-178	4.86489e-154
0	0	0	1.47743e-261	8.63445e-213	4.08817e-179	1.79281e-154
0	0	0	3.05756e-262	2.29656e-213	1.30674e-179	6.59912e-155
0	0	0	6.31865e-263	6.10016e-214	4.17164e-180	2.42622e-155
0	0	0	1.30394e-263	1.61818e-214	1.33009e-180	8.90977e-156
0	0	0	2.68707e-264	4.28678e-215	4.23558e-181	3.2681e-156
0	0	0	5.52947e-265	1.13412e-215	1.34711e-181	1.19734e-156
0	0	0	1.13625e-265	2.99647e-216	4.27908e-182	4.38161e-157
0	0	0	2.3316e-266	7.90648e-217	1.35756e-182	1.60156e-157
0	0	0	4.77774e-267	2.08344e-217	4.30156e-183	5.8472e-158
0	0	0	9.7764e-268	5.48282e-218	1.3613e-183	2.13229e-158
0	0	0	1.99768e-268	1.44096e-218	4.30272e-184	7.7668e-159
0	0	0	4.07626e-269	3.78203e-219	1.35829e-184	2.82574e-159
0	0	0	8.30597e-270	9.91348e-220	4.28257e-185	1.02688e-159
0	0	0	1.69009e-270	2.5951e-220	1.34859e-185	3.72737e-160
0	0	0	3.43418e-271	6.78437e-221	4.24148e-186	1.3514e-160
0	0	0	6.96835e-272	1.77131e-221	1.33235e-186	4.89398e-161
0	0	0	1.41199e-272	4.61857e-222	4.18008e-187	1.77027e-161
0	0	0	2.85711e-273	1.20268e-222	1.30983e-187	6.39608e-162
0	0	0	5.77323e-274	3.1277e-223	4.0993e-188	2.30828e-162
0	0	0	1.16495e-274	8.12327e-224	1.28136e-188	8.32073e-163
0	0	0	2.34743e-275	2.10702e-224	4.00035e-189	2.99595e-163
0	0	0	4.72364e-276	5.45804e-225	1.24736e-189	1.07748e-163
0	0	0	9.49205e-277	1.41202e-225	3.88467e-190	3.87065e-164
0	0	0	1.90477e-277	3.64818e-226	1.20833e-190	1.38886e-164
0	0	0	3.81702e-278	9.41339e-227	3.75389e-191	4.97779e-165
0	0	0	7.63851e-279	2.42578e-227	1.16479e-191	1.78204e-165
0	0	0	1.52649e-279	6.24299e-228	3.60982e-192	6.37234e-166
0	0	0	3.04637e-280	1.60461e-228	1.11736e-192	2.27606e-166
0	0	0	6.07119e-281	4.11893e-229	3.45437e-193	8.12031e-167
0	0	0	1.20829e-281	1.05593e-229	1.06664e-193	2.89378e-167
0	0	0	2.40143e-282	2.7035e-230	3.28955e-194	1.03006e-167
0	0	0	4.76624e-283	6.9128e-231	1.01328e-194	3.66238e-168
0	0	0	9.44686e-284	1.76531e-231	3.11741e-195	1.30068e-168
0	0	0	1.86985e-284	4.50225e-232	9.57925e-196	4.61406e-169
0	0	0	3.69601e-285	1.14677e-232	2.93997e-196	1.63494e-169
0	0	0	7.29572e-286	2.91721e-233	9.01217e-197	5.78665e-170
0	0	0	1.43818e-286	7.41138e-234	2.75924e-197	2.04578e-170
0	0	0	2.83118e-287	1.8805e-234	8.43774e-198	7.22435e-171
0	0	0	5.56585e-288	4.7653e-235	2.57714e-198	2.54827e-171
0	0	0	1.09272e-288	1.20601e-235	7.86187e-199	8.97846e-172
0	0	0	2.14238e-289	3.04829e-236	2.39547e-199	3.15985e-172
0	0	0	4.19466e-290	7.69495e-237	7.2901e-200	1.11081e-172
0	0	0	8.20184e-291	1.94e-237	2.21592e-200	3.90052e-173
0	0	0	1.60155e-291	4.88476e-238	6.72749e-201	1.36809e-173
0	0	0	3.12308e-292	1.22838e-238	2.04e-201	4.79313e-174
0	0	0	6.08194e-293	3.08508e-239	6.17857e-202	1.67739e-174
0	0	0	1.18282e-293	7.73839e-240	1.86907e-202	5.86354e-175
0	0	0	2.29726e-294	1.93857e-240	5.64733e-203	2.04738e-175
0	0	0	4.45574e-295	4.85025e-241	1.70428e-203	7.14081e-176
0	0	0	8.63075e-296	1.21198e-241	5.13715e-204	2.48777e-176
0	0	0	1.66954e-296	3.02466e-242	1.54662e-204	8.65735e-177
0	0	0	3.22525e-297	7.53892e-243	4.65081e-205	3.00936e-177
0	0	0	6.22232e-298	1.87669e-243	1.39687e-205	1.0449e-177
0	0	0	1.19884e-298	4.66583e-244	4.19053e-206	3.62405e-178
0	0	0	2.30671e-299	1.15856e-244	1.25564e-206	1.25553e-178
0	0	0	4.43248e-300	2.87317e-245	3.75789e-207	4.34483e-179
0	0	0	8.50597e-301	7.11635e-246	1.12334e-207	1.50188e-179
0	0	0	1.63014e-301	1.76039e-246	3.35398e-208	5.18578e-180
0	0	0	3.11998e-302	4.34925e-247	1.00022e-208	1.78858e-180
0	0	0	5.96352e-303	1.07319e-247	2.97934e-209	6.162e-181
0	0	0	1.13836e-303	2.64481e-248	8.86403e-210	2.12056e-181
0	0	0	2.17012e-304	6.50982e-249	2.63408e-210	7.28951e-182
0	0	0	4.13158e-305	1.6003e-249	7.81836e-211	2.50302e-182
0	0	0	7.85554e-306	3.92909e-250	2.31788e-211	8.58514e-183
0	0	0	1.49164e-306	9.63478e-251	6.86365e-212	2.94137e-183
0	0	0	2.82868e-307	2.35967e-251	2.03006e-212	1.00664e-183
0	0	0	5.35712e-308	5.7719e-252	5.99726e-213	3.44124e-184
0	0	0	1.01324e-308	1.41009e-252	1.76965e-213	1.17511e-184
0	0	0	1.91391e-309	3.44063e-253	5.2157e-214	4.0083e-185
0	0	0	3.61048e-310	8.38474e-254	1.53543e-214	1.36573e-185
0	0	0	6.80207e-311	2.04081e-254	4.51481e-215	4.64826e-186
0	0	0	1.27982e-311	4.96112e-255	1.32599e-215	1.5803e-186
0	0	0	2.40488e-312	1.20454e-255	3.88988e-216	5.36671e-187
0	0	0	4.51308e-313	2.92095e-256	1.13979e-216	1.82054e-187
0	0	0	8.45838e-314	7.07444e-257	3.33586e-217	6.16904e-188
0	0	0	1.58321e-314	1.7113e-257	9.75179e-218	2.08813e-188
0	0	0	2.95956e-315	4.13452e-258	2.84745e-218	7.06027e-189
0	0	0	5.52538e-316	9.97677e-259	8.30471e-219	2.38457e-189
0	0	0	1.03033e-316	2.40448e-259	2.41929e-219	8.04493e-190
0	0	0	1.91966e-317	5.78791e-260	7.03962e-220	2.7112e-190
0	0	0	3.58028e-318	1.39152e-260	2.046e-220	9.12693e-191
0	0	0	6.73985e-319	3.34137e-261	5.93966e-221	3.06913e-191
0	0	0	1.43047e-319	8.01363e-262	1.72232e-221	1.03094e-191
0	0	0	0	1.91957e-262	4.98845e-222	3.4592e-192
0	0	0	0	4.5925e-263	1.44316e-222	1.15944e-192
0	0	0	0	1.0974e-263	4.17029e-223	3.88191e-193
0	0	0	0	2.61909e-264	1.20369e-223	1.29829e-193
0	0	0	0	6.24324e-265	3.47029e-224	4.33738e-194
0	0	0	0	1.48642e-265	9.99348e-225	1.44748e-194
0	0	0	0	3.53464e-266	2.87454e-225	4.82532e-195
0	0	0	0	8.39504e-267	8.25892e-226	1.60683e-195
0	0	0	0	1.99147e-267	2.37017e-226	5.34495e-196
0	0	0	0	4.71847e-268	6.79421e-227	1.77602e-196
0	0	0	0	1.11661e-268	1.94537e-227	5.895e-197
0	0	0	0	2.63925e-269	5.56376e-228	1.95457e-197
0	0	0	0	6.23066e-270	1.58942e-228	6.47365e-198
0	0	0	0	1.46915e-270	4.53539e-229	2.14181e-198
0	0	0	0	3.45998e-271	1.29269e-229	7.07855e-199
0	0	0	0	8.13878e-272	3.68028e-230	2.3369e-199
0	0	0	0	1.91216e-272	1.04658e-230	7.70675e-200
0	0	0	0	4.48712e-273	2.97285e-231	2.53884e-200
0	0	0	0	1.0517e-273	8.43487e-232	8.35475e-201
0	0	0	0	2.46204e-274	2.39052e-232	2.74642e-201
0	0	0	0	5.75678e-275	6.76728e-233	9.01851e-202
0	0	0	0	1.34445e-275	1.91357e-233	2.95827e-202
0	0	0	0	3.13612e-276	5.40484e-234	9.69343e-203
0	0	0	0	7.30672e-277	1.52487e-234	3.17288e-203
0	0	0	0	1.70034e-277	4.29724e-235	1.03745e-203
0	0	0	0	3.95213e-278	1.20965e-235	3.38856e-204
0	0	0	0	9.17512e-279	3.40125e-236	1.10561e-204
0	0	0	0	2.12753e-279	9.55276e-237	3.60352e-205
0	0	0	0	4.92749e-280	2.67998e-237	1.17325e-205
0	0	0	0	1.13989e-280	7.51011e-238	3.81585e-206
0	0	0	0	2.6338e-281	2.1022e-238	1.23974e-206
0	0	0	0	6.07843e-282	5.8778e-239	4.02357e-207
0	0	0	0	1.40116e-282	1.64161e-239	1.30446e-207
0	0	0	0	3.22604e-283	4.5797e-240	4.22466e-208
0	0	0	0	7.41892e-284	1.2762e-240	1.36676e-208
0	0	0	0	1.70412e-284	3.55236e-241	4.41707e-209
0	0	0	0	3.90976e-285	9.87713e-242	1.42599e-209
0	0	0	0	8.95963e-286	2.74321e-242	4.59878e-210
0	0	0	0	2.05078e-286	7.61036e-243	1.48153e-210
0	0	0	0	4.68857e-287	2.10896e-243	4.76782e-211
0	0	0	0	1.07066e-287	5.83777e-244	1.53275e-211
0	0	0	0	2.44206e-288	1.61415e-244	4.9223e-212
0	0	0	0	5.56356e-289	4.4582e-245	1.5791e-212
0	0	0	0	1.26603e-289	1.22997e-245	5.06049e-213
0	0	0	0	2.87757e-290	3.38959e-246	1.62002e-213
0	0	0	0	6.53285e-291	9.33081e-247	5.18077e-214
0	0	0	0	1.48141e-291	2.56573e-247	1.65506e-214
0	0	0	0	3.35537e-292	7.04733e-248	5.28175e-215
0	0	0	0	7.59107e-293	1.93356e-248	1.68379e-215
0	0	0	0	1.71538e-293	5.29924e-249	5.36223e-216
0	0	0	0	3.87183e-294	1.45074e-249	1.70588e-216
0	0	0	0	8.72909e-295	3.96725e-250	5.42127e-217
0	0	0	0	1.96571e-295	1.08371e-250	1.72107e-217
0	0	0	0	4.42147e-296	2.95703e-251	5.45816e-218
0	0	0	0	9.93376e-297	8.05981e-252	1.72919e-218
0	0	0	0	2.22926e-297	2.19441e-252	5.4725e-219
0	0	0	0	4.99696e-298	5.96807e-253	1.73013e-219
0	0	0	0	1.1188e-298	1.62135e-253	5.46414e-220
0	0	0	0	2.50206e-299	4.3999e-254	1.72391e-220
0	0	0	0	5.58915e-300	1.19271e-254	5.43322e-221
0	0	0	0	1.24708e-300	3.22965e-255	1.71061e-221
0	0	0	0	2.77938e-301	8.73576e-256	5.38016e-222
0	0	0	0	6.18732e-302	2.36033e-256	1.69041e-222
0	0	0	0	1.37582e-302	6.3705e-257	5.30566e-223
0	0	0	0	3.05578e-303	1.71752e-257	1.66356e-223
0	0	0	0	6.77935e-304	4.6255e-258	5.21065e-224
0	0	0	0	1.50231e-304	1.24435e-258	1.63041e-224
0	0	0	0	3.32533e-305	3.34394e-259	5.09632e-225
0	0	0	0	7.35219e-306	8.97643e-260	1.59136e-225
0	0	0	0	1.6237e-306	2.40701e-260	4.96405e-226
0	0	0	0	3.58179e-307	6.44738e-261	1.54688e-226
0	0	0	0	7.89227e-308	1.72512e-261	4.81541e-227
0	0	0	0	1.73705e-308	4.61092e-262	1.49749e-227
0	0	0	0	3.81883e-309	1.23108e-262	4.65213e-228
0	0	0	0	8.38604e-310	3.28336e-263	1.44376e-228
0	0	0	0	1.83947e-310	8.74748e-264	4.47604e-229
0	0	0	0	4.03032e-311	2.32799e-264	1.38628e-229
0	0	0	0	8.82054e-312	6.18888e-265	4.28907e-230
0	0	0	0	1.92824e-312	1.64353e-265	1.32566e-230
0	0	0	0	4.21056e-313	4.35991e-266	4.09318e-231
0	0	0	0	9.18397e-314	1.15535e-266	1.26255e-231
0	0	0	0	2.00093e-314	3.05831e-267	3.89038e-232
0	0	0	0	4.35462e-315	8.087e-268	1.19756e-232
0	0	0	0	9.46648e-316	2.13614e-268	3.68264e-233
0	0	0	0	2.05579e-316	5.63648e-269	1.13131e-233
0	0	0	0	4.46114e-317	1.48567e-269	3.47188e-234
0	0	0	0	9.68662e-318	3.91179e-270	1.06441e-234
0	0	0	0	2.11739e-318	1.02888e-270	3.25996e-235
0	0	0	0	4.70632e-319	2.70331e-271	9.97418e-236
0	0	0	0	1.09604e-319	7.09517e-272	3.04862e-236
0	0	0	0	0	1.86024e-272	9.30877e-237
0	0	0	0	0	4.8721e-273	2.83951e-237
0	0	0	0	0	1.27468e-273	8.65279e-238
0	0	0	0	0	3.33141e-274	2.6341e-238
0	0	0	0	0	8.69753e-275	8.01073e-239
0	0	0	0	0	2.26832e-275	2.43375e-239
0	0	0	0	0	5.90955e-276	7.38656e-240
0	0	0	0	0	1.53797e-276	2.23962e-240
0	0	0	0	0	3.99836e-277	6.78376e-241
0	0	0	0	0	1.03839e-277	2.05273e-241
0	0	0	0	0	2.69389e-278	6.20525e-242
0	0	0	0	0	6.98142e-279	1.87392e-242
0	0	0	0	0	1.80739e-279	5.65342e-243
0	0	0	0	0	4.67418e-280	1.70387e-243
0	0	0	0	0	1.20755e-280	5.13014e-244
0	0	0	0	0	3.11635e-281	1.54308e-244
0	0	0	0	0	8.03407e-282	4.63678e-245
0	0	0	0	0	2.06905e-282	1.39191e-245
0	0	0	0	0	5.32295e-283	4.17422e-246
0	0	0	0	0	1.36799e-283	1.25057e-246
0	0	0	0	0	3.51202e-284	3.74291e-247
0	0	0	0	0	9.00703e-285	1.11913e-247
0	0	0	0	0	2.30756e-285	3.34288e-248
0	0	0	0	0	5.90574e-286	9.97544e-249
0	0	0	0	0	1.50988e-286	2.97381e-249
0	0	0	0	0	3.85623e-287	8.85657e-250
0	0	0	0	0	9.83856e-288	2.63505e-250
0	0	0	0	0	2.50756e-288	7.8322e-251
0	0	0	0	0	6.3844e-289	2.32568e-251
0	0	0	0	0	1.62383e-289	6.89905e-252
0	0	0	0	0	4.12585e-290	2.04456e-252
0	0	0	0	0	1.04722e-290	6.0532e-253
0	0	0	0	0	2.6553e-291	1.79037e-253
0	0	0	0	0	6.72577e-292	5.29023e-254
0	0	0	0	0	1.70186e-292	1.56164e-254
0	0	0	0	0	4.30188e-293	4.60532e-255
0	0	0	0	0	1.08629e-293	1.35679e-255
0	0	0	0	0	2.74025e-294	3.99341e-256
0	0	0	0	0	6.9054e-295	1.17422e-256
0	0	0	0	0	1.73837e-295	3.44928e-257
0	0	0	0	0	4.37169e-296	1.01224e-257
0	0	0	0	0	1.09828e-296	2.96769e-258
0	0	0	0	0	2.75635e-297	8.69217e-259
0	0	0	0	0	6.91051e-298	2.5434e-259
0	0	0	0	0	1.73079e-298	7.43497e-260
0	0	0	0	0	4.33047e-299	2.17131e-260
0	0	0	0	0	1.08239e-299	6.33493e-261
0	0	0	0	0	2.70266e-300	1.84646e-261
0	0	0	0	0	6.74149e-301	5.37673e-262
0	0	0	0	0	1.67989e-301	1.56414e-262
0	0	0	0	0	4.18181e-302	4.54581e-263
0	0	0	0	0	1.03994e-302	1.31986e-263
0	0	0	0	0	2.58351e-303	3.82845e-264
0	0	0	0	0	6.41172e-304	1.10943e-264
0	0	0	0	0	1.58964e-304	3.21187e-265
0	0	0	0	0	3.93718e-305	9.28959e-266
0	0	0	0	0	9.74166e-306	2.68421e-266
0	0	0	0	0	2.40792e-306	7.74852e-267
0	0	0	0	0	5.94586e-307	2.23462e-267
0	0	0	0	0	1.46673e-307	6.43829e-268
0	0	0	0	0	3.6145e-308	1.85319e-268
0	0	0	0	0	8.89834e-309	5.32909e-269
0	0	0	0	0	2.18844e-309	1.53098e-269
0	0	0	0	0	5.37681e-310	4.39411e-270
0	0	0	0	0	1.31971e-310	1.25996e-270
0	0	0	0	0	3.23592e-311	3.60931e-271
0	0	0	0	0	7.92654e-312	1.03295e-271
0	0	0	0	0	1.9397e-312	2.95337e-272
0	0	0	0	0	4.74189e-313	8.43613e-273
0	0	0	0	0	1.15807e-313	2.40743e-273
0	0	0	0	0	2.82544e-314	6.86359e-274
0	0	0	0	0	6.88662e-315	1.95495e-274
0	0	0	0	0	1.67687e-315	5.56296e-275
0	0	0	0	0	4.07931e-316	1.58148e-275
0	0	0	0	0	9.91609e-317	4.49168e-276
0	0	0	0	0	2.41021e-317	1.27451e-276
0	0	0	0	0	5.87407e-318	3.61297e-277
0	0	0	0	0	1.45118e-318	1.02323e-277
0	0	0	0	0	3.67634e-319	2.89516e-278
0	0	0	0	0	6.22325e-320	8.18391e-279
0	0	0	0	0	0	2.3112e-279
0	0	0	0	0	0	6.52088e-280
0	0	0	0	0	0	1.83808e-280
0	0	0	0	0	0	5.17621e-281
0	0	0	0	0	0	1.4563e-281
0	0	0	0	0	0	4.09337e-282
0	0	0	0	0	0	1.14948e-282
0	0	0	0	0	0	3.2249e-283
0	0	0	0	0	0	9.03903e-284
0	0	0	0	0	0	2.53116e-284
0	0	0	0	0	0	7.08126e-285
0	0	0	0	0	0	1.97922e-285
0	0	0	0	0	0	5.52678e-286
0	0	0	0	0	0	1.54185e-286
0	0	0	0	0	0	4.29743e-287
0	0	0	0	0	0	1.19665e-287
0	0	0	0	0	0	3.32906e-288
0	0	0	0	0	0	9.25277e-289
0	0	0	0	0	0	2.56931e-289
0	0	0	0	0	0	7.12782e-290
0	0	0	0	0	0	1.97557e-290
0	0	0	0	0	0	5.47048e-291
0	0	0	0	0	0	1.5134e-291
0	0	0	0	0	0	4.18294e-292
0	0	0	0	0	0	1.15506e-292
0	0	0	0	0	0	3.18659e-293
0	0	0	0	0	0	8.78304e-294
0	0	0	0	0	0	2.41859e-294
0	0	0	0	0	0	6.65392e-295
0	0	0	0	0	0	1.82891e-295
0	0	0	0	0	0	5.02234e-296
0	0	0	0	0	0	1.3779e-296
0	0	0	0	0	0	3.77687e-297
0	0	0	0	0	0	1.0343e-297
0	0	0	0	0	0	2.82982e-298
0	0	0	0	0	0	7.73523e-299
0	0	0	0	0	0	2.11246e-299
0	0	0	0	0	0	5.76375e-300
0	0	0	0	0	0	1.57117e-300
0	0	0	0	0	0	4.27901e-301
0	0	0	0	0	0	1.1643e-301
0	0	0	0	0	0	3.16513e-302
0	0	0	0	0	0	8.59645e-303
0	0	0	0	0	0	2.33266e-303
0	0	0	0	0	0	6.32391e-304
0	0	0	0	0	0	1.71287e-304
0	0	0	0	0	0	4.63518e-305
0	0	0	0	0	0	1.25318e-305
0	0	0	0	0	0	3.38506e-306
0	0	0	0	0	0	9.1353e-307
0	0	0	0	0	0	2.46312e-307
0	0	0	0	0	0	6.63519e-308
0	0	0	0	0	0	1.78578e-308
0	0	0	0	0	0	4.80184e-309
0	0	0	0	0	0	1.29002e-309
0	0	0	0	0	0	3.46249e-310
0	0	0	0	0	0	9.28517e-311
0	0	0	0	0	0	2.4877e-311
0	0	0	0	0	0	6.65909e-312
0	0	0	0	0	0	1.7809e-312
0	0	0	0	0	0	4.75852e-313
0	0	0	0	0	0	1.27032e-313
0	0	0	0	0	0	3.38817e-314
0	0	0	0	0	0	9.02874e-315
0	0	0	0	0	0	2.40383e-315
0	0	0	0	0	0	6.39453e-316
0	0	0	0	0	0	1.69978e-316
0	0	0	0	0	0	4.51683e-317
0	0	0	0	0	0	1.2017e-317
0	0	0	0	0	0	3.21881e-318
0	0	0	0	0	0	8.77317e-319
0	0	0	0	0	0	2.73386e-319
0	0	0	0	0	0	1.51085e-320
0	0	0	0	0	0	0
0	0	0	0	0	0	0
0	0	0	0	0	0	0
0	0	0	0	0	0	0
0	0	0	0	0	0	0
0	0	0	0	0	0	0
0	0	0	0	0	0	0
0	0	0	0	0	0	0
0	0	0	0	0	0	0
0	0	0	0	0	0	0
0	0	0	0	0	0	0
0	0	0	0	0	0	0
0	0	0	0	0	0	0
0	0	0	0	0	0	0
0	0	0	0	0	0	0
0	0	0	0	0	0	0
0	0	0	0	0	0	0
0	0	0	0	0	0	0
0	0	0	0	0	0	0
0	0	0	0	0	0	0
0	0	0	0	0	0	0
0	0	0	0	0	0	0
0	0	0	0	0	0	0
0	0	0	0	0	0	0
0	0	0	0	0	0	0
0	0	0	0	0	0	0
0	0	0	0	0	0	0
0	0	0	0	0	0	0
0	0	0	0	0	0	0
0	0	0	0	0	0	0
0	0	0	0	0	0	0
0	0	0	0	0	0	0
0	0	0	0	0	0	0
0	0	0	0	0	0	0
0	0	0	0	0	0	0
0	0	0	0	0	0	0
0	0	0	0	0	0	0
0	0	0	0	0	0	0
0	0	0	0	0	0	0
0	0	0	0	0	0	0
0	0	0	0	0	0	0
0	0	0	0	0	0	0
0	0	0	0	0	0	0
0	0	0	0	0	0	0
0	0	0	0	0	0	0
0	0	0	0	0	0	0
0	0	0	0	0	0	0
0	0	0	0	0	0	0
0	0	0	0	0	0	0
0	0	0	0	0	0	0
0	0	0	0	0	0	0
0	0	0	0	0	0	0
0	0	0	0	0	0	0
0	0	0	0	0	0	0
0	0	0	0	0	0	0
0	0	0	0	0	0	0
0	0	0	0	0	0	0
0	0	0	0	0	0	0
0	0	0	0	0	0	0
0	0	0	0	0	0	0
0	0	0	0	0	0	0
0	0	0	0	0	0	0
0	0	0	0	0	0	0
0	0	0	0	0	0	0
0	0	0	0	0	0	0
0	0	0	0	0	0	0
0	0	0	0	0	0	0
0	0	0	0	0	0	0
0	0	0	0	0	0	0
0	0	0	0	0	0	0
0	0	0	0	0	0	0
0	0	0	0	0	0	0
0	0	0	0	0	0	0
0	0	0	0	0	0	0
0	0	0	0	0	0	0
0	0	0	0	0	0	0
0	0	0	0	0	0	0
0	0	0	0	0	0	0
0	0	0	0	0	0	0
0	0	0	0	0	0	0
0	0	0	0	0	0	0
0	0	0	0	0	0	0
0	0	0	0	0	0	0
0	0	0	0	0	0	0
0	0	0	0	0	0	0
0	0	0	0	0	0	0
0	0	0	0	0	0	0
0	0	0	0	0	0	0
0	0	0	0	0	0	0
0	0	0	0	0	0	0
0	0	0	0	0	0	0
0	0	0	0	0	0	0
0	0	0	0	0	0	0
0	0	0	0	0	0	0
0	0	0	0	0	0	0
0	0	0	0	0	0	0
0	0	0	0	0	0	0
0	0	0	0	0	0	0
0	0	0	0	0	0	0
0	0	0	0	0	0	0
0	0	0	0	0	0	0
0	0	0	0	0	0	0
0	0	0	0	0	0	0
0	0	0	0	0	0	0
0	0	0	0	0	0	0
0	0	0	0	0	0	0
0	0	0	0	0	0	0
0	0	0	0	0	0	0
0	0	0	0	0	0	0
0	0	0	0	0	0	0
0	0	0	0	0	0	0
0	0	0	0	0	0	0
0	0	0	0	0	0	0
0	0	0	0	0	0	0
0	0	0	0	0	0	0
0	0	0	0	0	0	0
0	0	0	0	0	0	0
0	0	0	0	0	0	0
0	0	0	0	0	0	0
0	0	0	0	0	0	0
0	0	0	0	0	0	0
0	0	0	0	0	0	0
0	0	0	0	0	0	0
0	0	0	0	0	0	0
0	0	0	0	0	0	0
0	0	0	0	0	0	0
0	0	0	0	0	0	0
0	0	0	0	0	0	0
0	0	0	0	0	0	0
0	0	0	0	0	0	0
0	0	0	0	0	0	0
0	0	0	0	0	0	0
0	0	0	0	0	0	0
0	0	0	0	0	0	0
0	0	0	0	0	0	0
0	0	0	0	0	0	0
0	0	0	0	0	0	0
0	0	0	0	0	0	0
0	0	0	0	0	0	0
0	0	0	0	0	0	0
0	0	0	0	0	0	0
0	0	0	0	0	0	0
0	0	0	0	0	0	0
0	0	0	0	0	0	0
0	0	0	0	0	0	0
0	0	0	0	0	0	0
0	0	0	0	0	0	0
0	0	0	0	0	0	0
0	0	0	0	0	0	0
0	0	0	0	0	0	0
0	0	0	0	0	0	0
0	0	0	0	0	0	0
0	0	0	0	0	0	0
0	0	0	0	0	0	0
0	0	0	0	0	0	0
0	0	0	0	0	0	0
0	0	0	0	0	0	0
0	0	0	0	0	0	0
0	0	0	0	0	0	0
0	0	0	0	0	0	0
0	0	0	0	0	0	0
0	0	0	0	0	0	0
0	0	0	0	0	0	0
0	0	0	0	0	0	0
0	0	0	0	0	0	0
0	0	0	0	0	0	0
0	0	0	0	0	0	0
0	0	0	0	0	0	0
0	0	0	0	0	0	0
0	0	0	0	0	0	0
0	0	0	0	0	0	0
0	0	0	0	0	0	0
0	0	0	0	0	0	0
0	0	0	0	0	0	0
0	0	0	0	0	0	0
0	0	0	0	0	0	0
0	0	0	0	0	0	0
0	0	0	0	0	0	0
0	0	0	0	0	0	0
0	0	0	0	0	0	0
0	0	0	0	0	0	0
0	0	0	0	0	0	0
0	0	0	0	0	0	0
0	0	0	0	0	0	0
0	0	0	0	0	0	0
0	0	0	0	0	0	0
0	0	0	0	0	0	0
0	0	0	0	0	0	0
0	0	0	0	0	0	0
0	0	0	0	0	0	0
0	0	0	0	0	0	0
0	0	0	0	0	0	0
0	0	0	0	0	0	0
0	0	0	0	0	0	0
0	0	0	0	0	0	0
0	0	0	0	0	0	0
0	0	0	0	0	0	0
0	0	0	0	0	0	0
0	0	0	0	0	0	0
0	0	0	0	0	0	0
0	0	0	0	0	0	0
0	0	0	0	0	0	0
0	0	0	0	0	0	0
0	0	0	0	0	0	0
0	0	0	0	0	0	0
0	0	0	0	0	0	0
0	0	0	0	0	0	0
0	0	0	0	0	0	0
0	0	0	0	0	0	0
0	0	0	0	0	0	0
0	0	0	0	0	0	0
0	0	0	0	0	0	0
0	0	0	0	0	0	0
0	0	0	0	0	0	0
0	0	0	0	0	0	0
0	0	0	0	0	0	0
0	0	0	0	0	0	0
0	0	0	0	0	0	0
0	0	0	0	0	0	0
0	0	0	0	0	0	0
0	0	0	0	0	0	0
0	0	0	0	0	0	0
0	0	0	0	0	0	0
0	0	0	0	0	0	0
0	0	0	0	0	0	0
0	0	0	0	0	0	0
0	0	0	0	0	0	0
0	0	0	0	0	0	0
0	0	0	0	0	0	0
0	0	0	0	0	0	0
0	0	0	0	0	0	0
0	0	0	0	0	0	0
0	0	0	0	0	0	0
0	0	0	0	0	0	0
0	0	0	0	0	0	0
0	0	0	0	0	0	0
0	0	0	0	0	0	0
0	0	0	0	0	0	0
0	0	0	0	0	0	0
0	0	0	0	0	0	0
0	0	0	0	0	0	0
0	0	0	0	0	0	0
0	0	0	0	0	0	0
0	0	0	0	0	0	0
0	0	0	0	0	0	0
0	0	0	0	0	0	0
0	0	0	0	0	0	0
0	0	0	0	0	0	0
0	0	0	0	0	0	0
0	0	0	0	0	0	0
0	0	0	0	0	0	0
0	0	0	0	0	0	0
0	0	0	0	0	0	0
0	0	0	0	0	0	0
0	0	0	0	0	0	0
0	0	0	0	0	0	0
0	0	0	0	0	0	0
0	0	0	0	0	0	0
0	0	0	0	0	0	0
0	0	0	0	0	0	0
0	0	0	0	0	0	0
0	0	0	0	0	0	0
0	0	0	0	0	0	0
0	0	0	0	0	0	0
0	0	0	0	0	0	0
0	0	0	0	0	0	0
0	0	0	0	0	0	0
0	0	0	0	0	0	0
0	0	0	0	0	0	0
0	0	0	0	0	0	0
0	0	0	0	0	0	0
0	0	0	0	0	0	0
0	0	0	0	0	0	0
0	0	0	0	0	0	0
0	0	0	0	0	0	0
0	0	0	0	0	0	0
0	0	0	0	0	0	0
0	0	0	0	0	0	0
0	0	0	0	0	0	0
0	0	0	0	0	0	0
0	0	0	0	0	0	0
0	0	0	0	0	0	0
0	0	0	0	0	0	0
0	0	0	0	0	0	0
0	0	0	0	0	0	0
0	0	0	0	0	0	0
0	0	0	0	0	0	0
0	0	0	0	0	0	0
0	0	0	0	0	0	0
0	0	0	0	0	0	0
0	0	0	0	0	0	0
0	0	0	0	0	0	0
0	0	0	0	0	0	0
0	0	0	0	0	0	0
0	0	0	0	0	0	0
0	0	0	0	0	0	0
0	0	0	0	0	0	0
0	0	0	0	0	0	0
0	0	0	0	0	0	0
0	0	0	0	0	0	0
0	0	0	0	0	0	0
0	0	0	0	0	0	0
0	0	0	0	0	0	0
0	0	0	0	0	0	0
0	0	0	0	0	0	0
0	0	0	0	0	0	0
0	0	0	0	0	0	0
0	0	0	0	0	0	0
0	0	0	0	0	0	0
0	0	0	0	0	0	0
0	0	0	0	0	0	0
0	0	0	0	0	0	0
0	0	0	0	0	0	0
0	0	0	0	0	0	0
0	0	0	0	0	0	0
0	0	0	0	0	0	0
0	0	0	0	0	0	0
0	0	0	0	0	0	0
0	0	0	0	0	0	0
0	0	0	0	0	0	0
0	0	0	0	0	0	0
0	0	0	0	0	0	0
0	0	0	0	0	0	0
0	0	0	0	0	0	0
0	0	0	0	0	0	0
0	0	0	0	0	0	0
0	0	0	0	0	0	0
0	0	0	0	0	0	0
0	0	0	0	0	0	0
0	0	0	0	0	0	0
0	0	0	0	0	0	0
0	0	0	0	0	0	0
0	0	0	0	0	0	0
0	0	0	0	0	0	0
0	0	0	0	0	0	0
0	0	0	0	0	0	0
0	0	0	0	0	0	0
0	0	0	0	0	0	0
0	0	0	0	0	0	0
0	0	0	0	0	0	0
0	0	0	0	0	0	0
0	0	0	0	0	0	0
0	0	0	0	0	0	0
0	0	0	0	0	0	0
0	0	0	0	0	0	0
0	0	0	0	0	0	0
0	0	0	0	0	0	0
0	0	0	0	0	0	0
0	0	0	0	0	0	0
0	0	0	0	0	0	0
0	0	0	0	0	0	0
0	0	0	0	0	0	0
0	0	0	0	0	0	0
0	0	0	0	0	0	0
0	0	0	0	0	0	0
0	0	0	0	0	0	0
0	0	0	0	0	0	0
0	0	0	0	0	0	0
0	0	0	0	0	0	0
0	0	0	0	0	0	0
0	0	0	0	0	0	0
0	0	0	0	0	0	0
0	0	0	0	0	0	0
0	0	0	0	0	0	0
0	0	0	0	0	0	0
0	0	0	0	0	0	0
0	0	0	0	0	0	0
0	0	0	0	0	0	0
0	0	0	0	0	0	0
0	0	0	0	0	0	0
0	0	0	0	0	0	0
0	0	0	0	0	0	0
0	0	0	0	0	0	0
0	0	0	0	0	0	0
0	0	0	0	0	0	0
0	0	0	0	0	0	0
0	0	0	0	0	0	0
0	0	0	0	0	0	0
0	0	0	0	0	0	0
0	0	0	0	0	0	0
0	0	0	0	0	0	0
0	0	0	0	0	0	0
0	0	0	0	0	0	0
0	0	0	0	0	0	0
0	0	0	0	0	0	0
0	0	0	0	0	0	0
0	0	0	0	0	0	0
0	0	0	0	0	0	0
0	0	0	0	0	0	0
0	0	0	0	0	0	0
0	0	0	0	0	0	0
0	0	0	0	0	0	0
0	0	0	0	0	0	0
0	0	0	0	0	0	0
0	0	0	0	0	0	0
0	0	0	0	0	0	0
0	0	0	0	0	0	0
0	0	0	0	0	0	0
0	0	0	0	0	0	0
0	0	0	0	0	0	0
0	0	0	0	0	0	0
0	0	0	0	0	0	0
0	0	0	0	0	0	0
0	0	0	0	0	0	0
0	0	0	0	0	0	0
0	0	0	0	0	0	0
0	0	0	0	0	0	0
0	0	0	0	0	0	0
0	0	0	0	0	0	0
0	0	0	0	0	0	0
0	0	0	0	0	0	0
0	0	0	0	0	0	0
0	0	0	0	0	0	0
0	0	0	0	0	0	0
0	0	0	0	0	0	0
0	0	0	0	0	0	0
0	0	0	0	0	0	0
0	0	0	0	0	0	0
0	0	0	0	0	0	0
0	0	0	0	0	0	0
0	0	0	0	0	0	0
0	0	0	0	0	0	0
0	0	0	0	0	0	0
0	0	0	0	0	0	0
0	0	0	0	0	0	0
0	0	0	0	0	0	0
0	0	0	0	0	0	0
0	0	0	0	0	0	0
0	0	0	0	0	0	0
0	0	0	0	0	0	0
0	0	0	0	0	0	0
0	0	0	0	0	0	0
0	0	0	0	0	0	0
0	0	0	0	0	0	0
0	0	0	0	0	0	0
0	0	0	0	0	0	0
0	0	0	0	0	0	0
0	0	0	0	0	0	0
0	0	0	0	0	0	0
0	0	0	0	0	0	0
0	0	0	0	0	0	0
0	0	0	0	0	0	0
0	0	0	0	0	0	0
0	0	0	0	0	0	0
0	0	0	0	0	0	0
0	0	0	0	0	0	0
0	0	0	0	0	0	0
0	0	0	0	0	0	0
0	0	0	0	0	0	0
0	0	0	0	0	0	0
0	0	0	0	0	0	0
0	0	0	0	0	0	0
0	0	0	0	0	0	0
0	0	0	0	0	0	0
0	0	0	0	0	0	0
0	0	0	0	0	0	0
0	0	0	0	0	0	0
0	0	0	0	0	0	0
0	0	0	0	0	0	0
0	0	0	0	0	0	0
0	0	0	0	0	0	0
0	0	0	0	0	0	0
0	0	0	0	0	0	0
0	0	0	0	0	0	0
0	0	0	0	0	0	0
0	0	0	0	0	0	0
0	0	0	0	0	0	0
0	0	0	0	0	0	0
0	0	0	0	0	0	0
0	0	0	0	0	0	0
0	0	0	0	0	0	0
0	0	0	0	0	0	0
0	0	0	0	0	0	0
0	0	0	0	0	0	0
0	0	0	0	0	0	0
0	0	0	0	0	0	0
0	0	0	0	0	0	0
0	0	0	0	0	0	0
0	0	0	0	0	0	0
0	0	0	0	0	0	0
0	0	0	0	0	0	0
0	0	0	0	0	0	0
0	0	0	0	0	0	0
0	0	0	0	0	0	0
0	0	0	0	0	0	0
0	0	0	0	0	0	0
0	0	0	0	0	0	0
0	0	0	0	0	0	0
0	0	0	0	0	0	0
0	0	0	0	0	0	0
0	0	0	0	0	0	0
0	0	0	0	0	0	0
0	0	0	0	0	0	0
0	0	0	0	0	0	0
0	0	0	0	0	0	0
0	0	0	0	0	0	0
0	0	0	0	0	0	0
0	0	0	0	0	0	0
0	0	0	0	0	0	0
0	0	0	0	0	0	0
0	0	0	0	0	0	0
0	0	0	0	0	0	0
0	0	0	0	0	0	0
0	0	0	0	0	0	0
0	0	0	0	0	0	0
0	0	0	0	0	0	0
0	0	0	0	0	0	0
0	0	0	0	0	0	0
0	0	0	0	0	0	0
0	0	0	0	0	0	0
0	0	0	0	0	0	0
0	0	0	0	0	0	0
0	0	0	0	0	0	0
0	0	0	0	0	0	0
0	0	0	0	0	0	0
0	0	0	0	0	0	0
0	0	0	0	0	0	0
0	0	0	0	0	0	0
0	0	0	0	0	0	0
0	0	0	0	0	0	0
0	0	0	0	0	0	0
0	0	0	0	0	0	0
0	0	0	0	0	0	0
0	0	0	0	0	0	0
0	0	0	0	0	0	0
0	0	0	0	0	0	0
0	0	0	0	0	0	0
0	0	0	0	0	0	0
0	0	0	0	0	0	0
0	0	0	0	0	0	0
0	0	0	0	0	0	0
0	0	0	0	0	0	0
0	0	0	0	0	0	0
0	0	0	0	0	0	0
0	0	0	0	0	0	0
0	0	0	0	0	0	0
0	0	0	0	0	0	0
0	0	0	0	0	0	0
0	0	0	0	0	0	0
0	0	0	0	0	0	0
0	0	0	0	0	0	0
0	0	0	0	0	0	0
0	0	0	0	0	0	0
0	0	0	0	0	0	0
0	0	0	0	0	0	0
0	0	0	0	0	0	0
0	0	0	0	0	0	0
0	0	0	0	0	0	0
0	0	0	0	0	0	0
0	0	0	0	0	0	0
0	0	0	0	0	0	0
0	0	0	0	0	0	0
0	0	0	0	0	0	0
0	0	0	0	0	0	0
0	0	0	0	0	0	0
0	0	0	0	0	0	0
0	0	0	0	0	0	0
0	0	0	0	0	0	0
0	0	0	0	0	0	0
0	0	0	0	0	0	0
0	0	0	0	0	0	0
0	0	0	0	0	0	0
0	0	0	0	0	0	0
0	0	0	0	0	0	0
0	0	0	0	0	0	0
0	0	0	0	0	0	0
0	0	0	0	0	0	0
0	0	0	0	0	0	0
0	0	0	0	0	0	0
0	0	0	0	0	0	0
0	0	0	0	0	0	0
0	0	0	0	0	0	0
0	0	0	0	0	0	0
0	0	0	0	0	0	0
0	0	0	0	0	0	0
0	0	0	0	0	0	0
0	0	0	0	0	0	0
0	0	0	0	0	0	0
0	0	0	0	0	0	0
0	0	0	0	0	0	0
0	0	0	0	0	0	0
0	0	0	0	0	0	0
0	0	0	0	0	0	0
0	0	0	0	0	0	0
0	0	0	0	0	0	0
0	0	0	0	0	0	0
0	0	0	0	0	0	0
0	0	0	0	0	0	0
0	0	0	0	0	0	0
0	0	0	0	0	0	0
0	0	0	0	0	0	0
0	0	0	0	0	0	0
0	0	0	0	0	0	0
0	0	0	0	0	0	0
0	0	0	0	0	0	0
0	0	0	0	0	0	0
0	0	0	0	0	0	0
0	0	0	0	0	0	0
0	0	0	0	0	0	0
0	0	0	0	0	0	0
0	0	0	0	0	0	0
0	0	0	0	0	0	0
0	0	0	0	0	0	0
0	0	0	0	0	0	0
0	0	0	0	0	0	0
0	0	0	0	0	0	0
0	0	0	0	0	0	0
0	0	0	0	0	0	0
0	0	0	0	0	0	0
0	0	0	0	0	0	0
0	0	0	0	0	0	0
0	0	0	0	0	0	0
0	0	0	0	0	0	0
0	0	0	0	0	0	0
0	0	0	0	0	0	0
0	0	0	0	0	0	0
0	0	0	0	0	0	0
0	0	0	0	0	0	0
0	0	0	0	0	0	0
0	0	0	0	0	0	0
0	0	0	0	0	0	0
0	0	0	0	0	0	0
0	0	0	0	0	0	0
0	0	0	0	0	0	0
0	0	0	0	0	0	0
0	0	0	0	0	0	0
0	0	0	0	0	0	0
0	0	0	0	0	0	0
0	0	0	0	0	0	0
0	0	0	0	0	0	0
0	0	0	0	0	0	0
0	0	0	0	0	0	0
0	0	0	0	0	0	0
0	0	0	0	0	0	0
0	0	0	0	0	0	0
0	0	0	0	0	0	0
0	0	0	0	0	0	0
0	0	0	0	0	0	0
0	0	0	0	0	0	0
0	0	0	0	0	0	0
0	0	0	0	0	0	0
0	0	0	0	0	0	0
0	0	0	0	0	0	0
0	0	0	0	0	0	0
0	0	0	0	0	0	0
0	0	0	0	0	0	0
0	0	0	0	0	0	0
0	0	0	0	0	0	0
0	0	0	0	0	0	0
0	0	0	0	0	0	0
0	0	0	0	0	0	0
0	0	0	0	0	0	0
0	0	0	0	0	0	0
0	0	0	0	0	0	0
0	0	0	0	0	0	0
0	0	0	0	0	0	0
0	0	0	0	0	0	0
0	0	0	0	0	0	0
0	0	0	0	0	0	0
0	0	0	0	0	0	0
0	0	0	0	0	0	0
0	0	0	0	0	0	0
0	0	0	0	0	0	0
0	0	0	0	0	0	0
0	0	0	0	0	0	0
0	0	0	0	0	0	0
0	0	0	0	0	0	0
0	0	0	0	0	0	0
0	0	0	0	0	0	0
0	0	0	0	0	0	0
0	0	0	0	0	0	0
0	0	0	0	0	0	0
0	0	0	0	0	0	0
0	0	0	0	0	0	0
0	0	0	0	0	0	0
0	0	0	0	0	0	0
0	0	0	0	0	0	0
0	0	0	0	0	0	0
0	0	0	0	0	0	0
0	0	0	0	0	0	0
0	0	0	0	0	0	0
0	0	0	0	0	0	0
0	0	0	0	0	0	0
0	0	0	0	0	0	0
0	0	0	0	0	0	0
0	0	0	0	0	0	0
0	0	0	0	0	0	0
0	0	0	0	0	0	0
0	0	0	0	0	0	0
0	0	0	0	0	0	0
0	0	0	0	0	0	0
0	0	0	0	0	0	0
0	0	0	0	0	0	0
0	0	0	0	0	0	0
0	0	0	0	0	0	0
0	0	0	0	0	0	0
0	0	0	0	0	0	0
0	0	0	0	0	0	0
0	0	0	0	0	0	0
0	0	0	0	0	0	0
0	0	0	0	0	0	0
0	0	0	0	0	0	0
0	0	0	0	0	0	0
0	0	0	0	0	0	0
0	0	0	0	0	0	0
0	0	0	0	0	0	0
0	0	0	0	0	0	0
0	0	0	0	0	0	0
0	0	0	0	0	0	0
0	0	0	0	0	0	0
0	0	0	0	0	0	0
0	0	0	0	0	0	0
0	0	0	0	0	0	0
0	0	0	0	0	0	0
0	0	0	0	0	0	0
0	0	0	0	0	0	0
0	0	0	0	0	0	0
0	0	0	0	0	0	0
0	0	0	0	0	0	0
0	0	0	0	0	0	0
0	0	0	0	0	0	0
0	0	0	0	0	0	0
0	0	0	0	0	0	0
0	0	0	0	0	0	0
0	0	0	0	0	0	0
0	0	0	0	0	0	0
0	0	0	0	0	0	0
0	0	0	0	0	0	0
0	0	0	0	0	0	0
0	0	0	0	0	0	0
0	0	0	0	0	0	0
0	0	0	0	0	0	0
0	0	0	0	0	0	0
0	0	0	0	0	0	0
0	0	0	0	0	0	0
0	0	0	0	0	0	0
0	0	0	0	0	0	0
0	0	0	0	0	0	0
0	0	0	0	0	0	0
0	0	0	0	0	0	0
0	0	0	0	0	0	0
0	0	0	0	0	0	0
0	0	0	0	0	0	0
0	0	0	0	0	0	0
0	0	0	0	0	0	0
0	0	0	0	0	0	0
0	0	0	0	0	0	0
0	0	0	0	0	0	0
0	0	0	0	0	0	0
0	0	0	0	0	0	0
0	0	0	0	0	0	0
0	0	0	0	0	0	0
0	0	0	0	0	0	0
0	0	0	0	0	0	0
0	0	0	0	0	0	0
0	0	0	0	0	0	0
0	0	0	0	0	0	0
0	0	0	0	0	0	0
0	0	0	0	0	0	0
0	0	0	0	0	0	0
0	0	0	0	0	0	0
0	0	0	0	0	0	0
0	0	0	0	0	0	0
0	0	0	0	0	0	0
0	0	0	0	0	0	0
0	0	0	0	0	0	0
0	0	0	0	0	0	0
