# Supplementary material for: Influence of confinement on the spreading of bacterial populations
Source: PLoS Comput Biol. 2022 May 9;18(5):e1010063. doi: 10.1371/journal.pcbi.1010063 (PMC9119553; doi:10.1371/journal.pcbi.1010063)
Supplement: S2 File — This zip file contains the raw data used to make all the Figures. (ZIP) [file pcbi.1010063.s009.zip › Fig6/smallPores_highSeed_normal.mat_Fig6_bacteria.xlsx]

## Sheet: Sheet1
data_1	data_2	data_3	data_4	data_5	data_6	data_7
1	1	1	1	1	1	1
0.972655	0.972655	0.972655	0.972655	0.972655	0.972655	0.972655
0.895025	0.895025	0.895025	0.895025	0.895025	0.895025	0.895025
0.779165	0.779165	0.779165	0.779165	0.779165	0.779165	0.779165
0.641713	0.641713	0.641713	0.641713	0.641713	0.641713	0.641713
0.5	0.5	0.5	0.5	0.5	0.5	0.5
0.368567	0.368567	0.368567	0.368567	0.368567	0.368567	0.368567
0.257028	0.257028	0.257028	0.257028	0.257028	0.257028	0.257028
0.169576	0.169576	0.169576	0.169576	0.169576	0.169576	0.169576
0.105843	0.105843	0.105843	0.105843	0.105843	0.105843	0.105843
0.0625	0.0625	0.0625	0.0625	0.0625	0.0625	0.0625
0.0349152	0.04	0.04	0.04	0.04	0.04	0.04
0.018453	0.04	0.04	0.04	0.04	0.04	0.04
0.00922651	0.04	0.04	0.04	0.04	0.04	0.04
0.0043644	0.04	0.04	0.04	0.04	0.04	0.04
0.00195313	0.04	0.04	0.04	0.04	0.04	0.04
0.0008269	0.04	0.04	0.04	0.04	0.04	0.04
0.000331202	0.04	0.04	0.04	0.04	0.04	0.04
0.000125502	0.04	0.04	0.04	0.04	0.04	0.04
4.49911e-05	0.04	0.04	0.04	0.04	0.04	0.04
1.52588e-05	0.04	0.04	0.04	0.04	0.04	0.04
4.89588e-06	0.04	0.04	0.04	0.04	0.04	0.04
1.48614e-06	0.04	0.04	0.04	0.04	0.04	0.04
4.26781e-07	0.04	0.04	0.04	0.04	0.04	0.04
1.1595e-07	0.04	0.04	0.04	0.04	0.04	0.04
2.98023e-08	0.04	0.04	0.04	0.04	0.04	0.04
7.24684e-09	0.04	0.04	0.04	0.04	0.04	0.04
1.66711e-09	0.04	0.04	0.04	0.04	0.04	0.04
3.62827e-10	0.04	0.04	0.04	0.04	0.04	0.04
7.47052e-11	0.04	0.04	0.04	0.04	0.04	0.04
1.45519e-11	0.04	0.04	0.04	0.04	0.04	0.04
2.68168e-12	0.04	0.04	0.04	0.04	0.04	0.04
4.67532e-13	0.04	0.04	0.04	0.04	0.04	0.04
7.7114e-14	0.04	0.04	0.04	0.04	0.04	0.04
1.2033e-14	0.04	0.04	0.04	0.04	0.04	0.04
1.77636e-15	0.04	0.04	0.04	0.04	0.04	0.04
2.48088e-16	0.04	0.04	0.04	0.04	0.04	0.04
3.27791e-17	0.04	0.04	0.04	0.04	0.04	0.04
4.09739e-18	0.04	0.04	0.04	0.04	0.04	0.04
4.84546e-19	0.04	0.04	0.04	0.04	0.04	0.04
5.42101e-20	0.04	0.04	0.04	0.04	0.04	0.04
5.73777e-21	0.04	0.04	0.04	0.04	0.04	0.04
5.74544e-22	0.04	0.04	0.04	0.04	0.04	0.04
5.44279e-23	0.04	0.04	0.04	0.04	0.04	0.04
4.87795e-24	0.04	0.04	0.04	0.04	0.04	0.04
4.1359e-25	0.04	0.04	0.04	0.04	0.04	0.04
3.31758e-26	0.04	0.04	0.04	0.04	0.04	0.04
2.51762e-27	0.04	0.04	0.04	0.04	0.04	0.04
1.80749e-28	0.04	0.04	0.04	0.04	0.04	0.04
1.22766e-29	0.04	0.04	0.04	0.04	0.04	0.04
7.88861e-31	0.04	0.04	0.04	0.04	0.04	0.04
4.79556e-32	0.04	0.04	0.04	0.04	0.04	0.04
2.75801e-33	0.04	0.04	0.04	0.04	0.04	0.04
1.50062e-34	0.04	0.04	0.04	0.04	0.04	0.04
7.72434e-36	0.04	0.04	0.04	0.04	0.04	0.04
3.76158e-37	0.04	0.04	0.04	0.04	0.04	0.04
1.733e-38	0.04	0.04	0.04	0.04	0.04	0.04
7.55339e-40	0.04	0.04	0.04	0.04	0.04	0.04
3.11461e-41	0.04	0.04	0.04	0.04	0.04	0.04
1.21502e-42	0.04	0.04	0.04	0.04	0.04	0.04
4.48416e-44	0.04	0.04	0.04	0.04	0.04	0.04
1.56565e-45	0.04	0.04	0.04	0.04	0.04	0.04
5.17164e-47	0.04	0.04	0.04	0.04	0.04	0.04
1.61614e-48	0.04	0.04	0.04	0.04	0.04	0.04
4.77799e-50	0.04	0.04	0.04	0.04	0.04	0.04
1.33638e-51	0.04	0.04	0.04	0.04	0.04	0.04
3.53617e-53	0.04	0.04	0.04	0.04	0.04	0.04
8.85226e-55	0.04	0.04	0.04	0.04	0.04	0.04
2.09649e-56	0.04	0.04	0.04	0.04	0.04	0.04
4.69729e-58	0.04	0.04	0.04	0.04	0.04	0.04
9.95682e-60	0.04	0.04	0.04	0.04	0.04	0.04
1.99669e-61	0.04	0.04	0.04	0.04	0.04	0.04
3.78809e-63	0.04	0.04	0.04	0.04	0.04	0.04
6.79902e-65	0.04	0.04	0.04	0.04	0.04	0.04
1.15449e-66	0.04	0.04	0.04	0.04	0.04	0.04
1.8546e-68	0.04	0.04	0.04	0.04	0.04	0.04
2.81858e-70	0.04	0.04	0.04	0.04	0.04	0.04
4.05253e-72	0.04	0.04	0.04	0.04	0.04	0.04
5.51239e-74	0.04	0.04	0.04	0.04	0.04	0.04
7.09368e-76	0.04	0.04	0.04	0.04	0.04	0.04
8.63617e-78	0.018122	0.04	0.04	0.04	0.04	0.04
9.9469e-80	0.00363368	0.04	0.04	0.04	0.04	0.04
1.08386e-81	0.0015941	0.04	0.04	0.04	0.04	0.04
1.11731e-83	0.000819639	0.04	0.04	0.04	0.04	0.04
1.08967e-85	0.000411581	0.04	0.04	0.04	0.04	0.04
1.00538e-87	0.000201767	0.04	0.04	0.04	0.04	0.04
8.77579e-90	9.6953e-05	0.04	0.04	0.04	0.04	0.04
7.247e-92	4.57908e-05	0.04	0.04	0.04	0.04	0.04
5.66172e-94	2.12921e-05	0.04	0.04	0.04	0.04	0.04
4.18462e-96	9.75899e-06	0.04	0.04	0.04	0.04	0.04
2.92605e-98	4.41321e-06	0.04	0.04	0.04	0.04	0.04
1.93564e-100	1.97067e-06	0.04	0.04	0.04	0.04	0.04
1.21139e-102	8.69509e-07	0.04	0.04	0.04	0.04	0.04
7.17237e-105	3.79291e-07	0.04	0.04	0.04	0.04	0.04
4.01752e-107	1.63648e-07	0.04	0.04	0.04	0.04	0.04
2.12898e-109	6.98659e-08	0.04	0.04	0.04	0.04	0.04
1.06734e-111	2.95245e-08	0.04	0.04	0.04	0.04	0.04
5.06233e-114	1.23536e-08	0.04	0.04	0.04	0.04	0.04
2.27152e-116	5.11933e-09	0.04	0.04	0.04	0.04	0.04
9.64274e-119	2.10156e-09	0.04	0.04	0.04	0.04	0.04
3.87259e-121	8.54808e-10	0.04	0.04	0.04	0.04	0.04
1.47137e-123	3.44569e-10	0.04	0.04	0.04	0.04	0.04
5.2888e-126	1.37669e-10	0.04	0.04	0.04	0.04	0.04
1.7985e-128	5.45278e-11	0.04	0.04	0.04	0.04	0.04
5.78606e-131	2.14131e-11	0.04	0.04	0.04	0.04	0.04
1.76105e-133	8.33836e-12	0.04	0.04	0.04	0.04	0.04
5.07083e-136	3.22011e-12	0.04	0.04	0.04	0.04	0.04
1.38135e-138	1.23339e-12	0.04	0.04	0.04	0.04	0.04
3.55996e-141	4.68609e-13	0.04	0.04	0.04	0.04	0.04
8.6797e-144	1.76624e-13	0.04	0.04	0.04	0.04	0.04
2.00208e-146	6.6047e-14	0.0233378	0.04	0.04	0.04	0.04
4.36895e-149	2.45054e-14	0.0052695	0.04	0.04	0.04	0.04
9.01964e-152	9.02216e-15	0.00260053	0.04	0.04	0.04	0.04
1.76165e-154	3.29635e-15	0.00167032	0.04	0.04	0.04	0.04
3.25512e-157	1.19526e-15	0.00117404	0.04	0.04	0.04	0.04
5.69026e-160	4.30161e-16	0.000812143	0.04	0.04	0.04	0.04
9.41055e-163	1.53662e-16	0.000542199	0.04	0.04	0.04	0.04
1.47237e-165	5.4488e-17	0.000351946	0.04	0.04	0.04	0.04
2.17938e-168	1.91805e-17	0.000223205	0.04	0.04	0.04	0.04
3.05189e-171	6.70301e-18	0.000138785	0.04	0.04	0.04	0.04
4.04317e-174	2.32572e-18	8.4826e-05	0.04	0.04	0.04	0.04
5.0675e-177	8.01216e-19	5.10678e-05	0.04	0.04	0.04	0.04
6.00872e-180	2.74075e-19	3.03314e-05	0.04	0.04	0.04	0.04
6.74043e-183	9.3098e-20	1.7796e-05	0.04	0.04	0.04	0.04
7.15338e-186	3.14041e-20	1.03249e-05	0.04	0.04	0.04	0.04
7.18212e-189	1.05204e-20	5.92869e-06	0.04	0.04	0.04	0.04
6.822e-192	3.50021e-21	3.37167e-06	0.04	0.04	0.04	0.04
6.13039e-195	1.15664e-21	1.90021e-06	0.04	0.04	0.04	0.04
5.21173e-198	3.79636e-22	1.06182e-06	0.04	0.04	0.04	0.04
4.19173e-201	1.23771e-22	5.88534e-07	0.04	0.04	0.04	0.04
3.1895e-204	4.00841e-23	3.23691e-07	0.04	0.04	0.04	0.04
2.29599e-207	1.28959e-23	1.76711e-07	0.04	0.04	0.04	0.04
1.56363e-210	4.12166e-24	9.57838e-08	0.04	0.04	0.04	0.04
1.00743e-213	1.30875e-24	5.15611e-08	0.0233058	0.04	0.04	0.04
6.14067e-217	4.12877e-25	2.75707e-08	0.00606433	0.04	0.04	0.04
3.54106e-220	1.29415e-25	1.46472e-08	0.00341115	0.04	0.04	0.04
1.93183e-223	4.03059e-26	7.73235e-09	0.00244486	0.04	0.04	0.04
9.97058e-227	1.24735e-26	4.05686e-09	0.00189775	0.04	0.04	0.04
4.86845e-230	3.83584e-27	2.11567e-09	0.00151843	0.04	0.04	0.04
2.24894e-233	1.17221e-27	1.09683e-09	0.00122873	0.04	0.04	0.04
9.82841e-237	3.55989e-28	5.65348e-10	0.0009841	0.04	0.04	0.04
4.06356e-240	1.07442e-28	2.89748e-10	0.000759325	0.04	0.04	0.04
1.58945e-243	3.2228e-29	1.47671e-10	0.000568303	0.04	0.04	0.04
5.88173e-247	9.60795e-30	7.48479e-11	0.000414749	0.04	0.04	0.04
2.05911e-250	2.84697e-30	3.77317e-11	0.00029633	0.04	0.04	0.04
6.81983e-254	8.38505e-31	1.89195e-11	0.000207905	0.04	0.04	0.04
2.1369e-257	2.45479e-31	9.43664e-12	0.000143573	0.04	0.04	0.04
6.33451e-261	7.14374e-32	4.68231e-12	9.77694e-05	0.04	0.04	0.04
1.77647e-264	2.06659e-32	2.31133e-12	6.57507e-05	0.04	0.04	0.04
4.71327e-268	5.94311e-33	1.13514e-12	4.37211e-05	0.04	0.04	0.04
1.18305e-271	1.69911e-33	5.54683e-13	2.87745e-05	0.04	0.04	0.04
2.80933e-275	4.82938e-34	2.69693e-13	1.8759e-05	0.04	0.04	0.04
6.31131e-279	1.3647e-34	1.3048e-13	1.21228e-05	0.0203973	0.04	0.04
1.34138e-282	3.8342e-35	6.28188e-14	7.77029e-06	0.00664555	0.04	0.04
2.69715e-286	1.07107e-35	3.00969e-14	4.9424e-06	0.00447259	0.04	0.04
5.13067e-290	2.97494e-36	1.43503e-14	3.12098e-06	0.00356927	0.04	0.04
9.23339e-294	8.21623e-37	6.80956e-15	1.95731e-06	0.00298063	0.04	0.04
1.57205e-297	2.25639e-37	3.21601e-15	1.21952e-06	0.00252778	0.04	0.04
2.53214e-301	6.1619e-38	1.51171e-15	7.55093e-07	0.0021559	0.04	0.04
3.85858e-305	1.67336e-38	7.07271e-16	4.64736e-07	0.00184131	0.04	0.04
5.56268e-309	4.51908e-39	3.29372e-16	2.84383e-07	0.00157091	0.04	0.04
7.58681e-313	1.2137e-39	1.5268e-16	1.73053e-07	0.00133631	0.04	0.04
9.7893e-317	3.24178e-40	7.04505e-17	1.0474e-07	0.001132	0.04	0.04
1.19416e-320	8.61156e-41	3.23599e-17	6.30622e-08	0.000940073	0.04	0.04
0	2.27519e-41	1.47966e-17	3.7776e-08	0.000758957	0.04	0.04
0	5.97864e-42	6.73537e-18	2.2517e-08	0.000598497	0.04	0.04
0	1.56261e-42	3.05222e-18	1.33568e-08	0.000462644	0.04	0.04
0	4.06229e-43	1.37701e-18	7.88569e-09	0.000351521	0.0382612	0.04
0	1.05046e-43	6.1849e-19	4.63411e-09	0.000263089	0.0115004	0.04
0	2.70198e-44	2.76577e-19	2.71095e-09	0.000194287	0.00792095	0.04
0	6.91346e-45	1.23139e-19	1.57885e-09	0.000141768	0.00664003	0.04
0	1.75966e-45	5.45862e-20	9.15505e-10	0.00010233	0.00577949	0.04
0	4.45549e-46	2.40927e-20	5.28579e-10	7.31373e-05	0.00507005	0.04
0	1.12229e-46	1.05879e-20	3.03891e-10	5.18002e-05	0.00445661	0.04
0	2.81234e-47	4.63311e-21	1.73986e-10	3.63813e-05	0.00391906	0.04
0	7.01125e-48	2.01872e-21	9.92016e-11	2.53532e-05	0.0034454	0.04
0	1.739e-48	8.75855e-22	5.63325e-11	1.75394e-05	0.00302667	0.04
0	4.29129e-49	3.78396e-22	3.18608e-11	1.20507e-05	0.00265563	0.04
0	1.0536e-49	1.62791e-22	1.79486e-11	8.22603e-06	0.00232622	0.04
0	2.57376e-50	6.97411e-23	1.00717e-11	5.58079e-06	0.00203327	0.0305842
0	6.25573e-51	2.9753e-23	5.62974e-12	3.76406e-06	0.00177234	0.0164553
0	1.51292e-51	1.26405e-23	3.13478e-12	2.52455e-06	0.00153959	0.0145962
0	3.64075e-52	5.3481e-24	1.7389e-12	1.68415e-06	0.00133181	0.0132886
0	8.71794e-53	2.25341e-24	9.60959e-13	1.11773e-06	0.00114621	0.0120782
0	2.07727e-53	9.45571e-25	5.29072e-13	7.38131e-07	0.000973631	0.0109486
0	4.92538e-54	3.95157e-25	2.90213e-13	4.85113e-07	0.000809157	0.00990083
0	1.16215e-54	1.64465e-25	1.58608e-13	3.17345e-07	0.000659954	0.00893454
0	2.72879e-55	6.81732e-26	8.63677e-14	2.06662e-07	0.00052956	0.00804758
0	6.37636e-56	2.81446e-26	4.68607e-14	1.33993e-07	0.000418885	0.00723652
0	1.48279e-56	1.15725e-26	2.53342e-14	8.65064e-08	0.000327144	0.00649713
0	3.43163e-57	4.73929e-27	1.36477e-14	5.56166e-08	0.000252587	0.00582471
0	7.90393e-58	1.93314e-27	7.32616e-15	3.56116e-08	0.000193008	0.00521442
0	1.81183e-58	7.85382e-28	3.91892e-15	2.27117e-08	0.000146091	0.00466137
0	4.13363e-59	3.17815e-28	2.08901e-15	1.44282e-08	0.000109619	0.00416085
0	9.3863e-60	1.281e-28	1.1097e-15	9.13097e-09	8.15926e-05	0.00370831
0	2.12136e-60	5.14296e-29	5.87455e-16	5.75692e-09	6.02779e-05	0.0032995
0	4.77201e-61	2.0567e-29	3.09923e-16	3.61628e-09	4.42203e-05	0.00293042
0	1.06847e-61	8.19274e-30	1.62949e-16	2.26339e-09	3.22274e-05	0.00259738
0	2.38126e-62	3.25083e-30	8.53841e-17	1.41158e-09	2.33416e-05	0.00229697
0	5.28253e-63	1.2849e-30	4.459e-17	8.77259e-10	1.68067e-05	0.00202604
0	1.16648e-63	5.05902e-31	2.32082e-17	5.43305e-10	1.20338e-05	0.00178173
0	2.56401e-64	1.9842e-31	1.20391e-17	3.35332e-10	8.57059e-06	0.00156144
0	5.6102e-65	7.75238e-32	6.22449e-18	2.06273e-10	6.07299e-06	0.00136279
0	1.22197e-65	3.01732e-32	3.20758e-18	1.26463e-10	4.28223e-06	0.00118336
0	2.64956e-66	1.1699e-32	1.64749e-18	7.72774e-11	3.00534e-06	0.00101989
0	5.7191e-67	4.51879e-33	8.43422e-19	4.70684e-11	2.09966e-06	0.000863272
0	1.22894e-67	1.7388e-33	4.30378e-19	2.85765e-11	1.4605e-06	0.000719214
0	2.62897e-68	6.66552e-34	2.189e-19	1.72943e-11	1.01161e-06	0.000590902
0	5.59892e-69	2.54556e-34	1.10978e-19	1.04335e-11	6.97816e-07	0.00047952
0	1.18712e-69	9.68503e-35	5.60829e-20	6.27477e-12	4.79438e-07	0.000384853
0	2.50589e-70	3.67108e-35	2.82508e-20	3.76203e-12	3.28123e-07	0.000305805
0	5.2664e-71	1.38633e-35	1.41855e-20	2.24862e-12	2.23715e-07	0.000240794
0	1.10194e-71	5.21584e-36	7.1003e-21	1.33995e-12	1.51967e-07	0.000188027
0	2.29565e-72	1.95512e-36	3.54268e-21	7.96066e-13	1.02858e-07	0.000145697
0	4.76167e-73	7.30158e-37	1.76205e-21	4.71532e-13	6.93729e-08	0.000112092
0	9.83394e-74	2.71683e-37	8.73648e-22	2.78473e-13	4.66273e-08	8.56643e-05
0	2.02217e-74	1.00719e-37	4.31812e-22	1.63975e-13	3.12333e-08	6.50588e-05
0	4.14036e-75	3.72028e-38	2.12763e-22	9.62715e-14	2.08522e-08	4.91193e-05
0	8.44099e-76	1.36916e-38	1.04508e-22	5.63582e-14	1.3876e-08	3.68787e-05
0	1.71353e-76	5.02058e-39	5.11744e-23	3.28975e-14	9.20417e-09	2.75424e-05
0	3.46371e-77	1.83434e-39	2.49813e-23	1.9148e-14	6.08599e-09	2.04663e-05
0	6.97185e-78	6.67785e-40	1.21574e-23	1.11134e-14	4.01169e-09	1.51352e-05
0	1.39739e-78	2.42231e-40	5.8984e-24	6.43188e-15	2.63628e-09	1.11413e-05
0	2.78907e-79	8.75517e-41	2.85298e-24	3.71199e-15	1.72721e-09	8.16504e-06
0	5.54343e-80	3.15315e-41	1.37575e-24	2.13629e-15	1.12824e-09	5.95842e-06
0	1.09719e-80	1.13156e-41	6.61394e-25	1.22604e-15	7.34825e-10	4.33031e-06
0	2.1626e-81	4.04634e-42	3.17004e-25	7.0169e-16	4.77204e-10	3.13458e-06
0	4.24492e-82	1.44181e-42	1.51481e-25	4.00489e-16	3.09013e-10	2.26032e-06
0	8.29787e-83	5.11942e-43	7.21679e-26	2.27953e-16	1.99535e-10	1.62382e-06
0	1.61538e-83	1.81135e-43	3.42789e-26	1.29395e-16	1.28482e-10	1.16232e-06
0	3.13185e-84	6.38642e-44	1.62334e-26	7.32503e-17	8.25013e-11	8.29056e-07
0	6.04714e-85	2.24384e-44	7.66472e-27	4.13551e-17	5.28307e-11	5.89311e-07
0	1.16287e-85	7.85616e-45	3.60821e-27	2.32853e-17	3.37389e-11	4.1749e-07
0	2.22714e-86	2.74105e-45	1.69355e-27	1.30759e-17	2.14885e-11	2.94795e-07
0	4.24823e-87	9.53051e-46	7.92539e-28	7.32329e-18	1.36497e-11	2.07492e-07
0	8.07084e-88	3.30227e-46	3.69796e-28	4.09061e-18	8.64747e-12	1.45584e-07
0	1.52716e-88	1.14028e-46	1.72039e-28	2.27889e-18	5.46408e-12	1.01833e-07
0	2.87815e-89	3.92388e-47	7.98027e-29	1.26624e-18	3.44363e-12	7.10149e-08
0	5.4027e-90	1.34564e-47	3.69095e-29	7.01732e-19	2.16469e-12	4.93765e-08
0	1.01014e-90	4.59897e-48	1.70213e-29	3.87876e-19	1.35726e-12	3.42313e-08
0	1.88121e-91	1.56643e-48	7.82679e-30	2.13839e-19	8.48841e-13	2.36636e-08
0	3.48961e-92	5.31722e-49	3.58852e-30	1.17586e-19	5.29535e-13	1.63121e-08
0	6.44779e-93	1.79882e-49	1.64055e-30	6.44919e-20	3.29516e-13	1.12132e-08
0	1.18671e-93	6.06487e-50	7.47846e-31	3.52808e-20	2.0454e-13	7.68706e-09
0	2.17562e-94	2.03795e-50	3.39926e-31	1.92512e-20	1.2665e-13	5.25553e-09
0	3.97314e-95	6.82506e-51	1.54067e-31	1.04778e-20	7.82292e-14	3.58356e-09
0	7.22774e-96	2.27806e-51	6.96295e-32	5.68827e-21	4.82028e-14	2.43708e-09
0	1.30977e-96	7.57832e-52	3.13788e-32	3.08026e-21	2.96295e-14	1.65308e-09
0	2.36438e-97	2.51267e-52	1.41007e-32	1.66379e-21	1.81689e-14	1.11842e-09
0	4.25182e-98	8.30339e-53	6.3185e-33	8.96431e-22	1.11146e-14	7.54765e-10
0	7.61684e-99	2.73488e-53	2.82329e-33	4.81776e-22	6.783e-15	5.08077e-10
0	1.35932e-99	8.97816e-54	1.25797e-33	2.58278e-22	4.12974e-15	3.41168e-10
0	2.41671e-100	2.9377e-54	5.58932e-34	1.38117e-22	2.50842e-15	2.28528e-10
0	4.28042e-101	9.58079e-55	2.47644e-34	7.3676e-23	1.52005e-15	1.52705e-10
0	7.5529e-102	3.1144e-55	1.09415e-34	3.92039e-23	9.18978e-16	1.01794e-10
0	1.32774e-102	1.00909e-55	4.82072e-35	2.08094e-23	5.54299e-16	6.76946e-11
0	2.32537e-103	3.25892e-56	2.11804e-35	1.10185e-23	3.33564e-16	4.49116e-11
0	4.05745e-104	1.04908e-56	9.27997e-36	5.8199e-24	2.0027e-16	2.97266e-11
0	7.05351e-105	3.36617e-57	4.05464e-36	3.06652e-24	1.19966e-16	1.96301e-11
0	1.22167e-105	1.07662e-57	1.76667e-36	1.61182e-24	7.16992e-17	1.2933e-11
0	2.10817e-106	3.43238e-58	7.67637e-37	8.45138e-25	4.27547e-17	8.50124e-12
0	3.62464e-107	1.09077e-58	3.32628e-37	4.42064e-25	2.54374e-17	5.57546e-12
0	6.20925e-108	3.45526e-59	1.43736e-37	2.3067e-25	1.51003e-17	3.64839e-12
0	1.05983e-108	1.09105e-59	6.19416e-38	1.20073e-25	8.94386e-18	2.38205e-12
0	1.80243e-109	3.4342e-60	2.662e-38	6.2353e-26	5.28563e-18	1.5518e-12
0	3.05433e-110	1.07753e-60	1.1409e-38	3.23016e-26	3.11676e-18	1.00871e-12
0	5.15719e-111	3.37024e-61	4.87644e-39	1.66936e-26	1.83379e-18	6.54251e-13
0	8.67678e-112	1.0508e-61	2.07863e-39	8.60671e-27	1.07656e-18	4.23427e-13
0	1.45465e-112	3.26599e-62	8.83632e-40	4.42679e-27	6.30628e-19	2.73448e-13
0	2.43006e-113	1.01192e-62	3.74619e-40	2.27148e-27	3.68602e-19	1.76213e-13
0	4.04525e-114	3.12551e-63	1.58393e-40	1.16278e-27	2.14979e-19	1.13312e-13
0	6.7104e-115	9.62367e-64	6.67899e-41	5.93824e-28	1.2511e-19	7.27095e-14
0	1.10926e-115	2.95399e-64	2.80878e-41	3.02547e-28	7.26516e-20	4.65576e-14
0	1.82729e-116	9.03919e-65	1.17804e-41	1.53782e-28	4.20981e-20	2.97495e-14
0	2.99972e-117	2.75745e-65	4.92763e-42	7.79826e-29	2.43414e-20	1.89698e-14
0	4.90748e-118	8.3858e-66	2.05569e-42	3.94522e-29	1.40443e-20	1.20711e-14
0	8.00112e-119	2.54241e-66	8.55298e-43	1.99127e-29	8.08582e-21	7.66534e-15
0	1.30006e-119	7.68449e-67	3.54914e-43	1.00271e-29	4.64541e-21	4.85764e-15
0	2.10528e-120	2.31555e-67	1.46885e-43	5.03742e-30	2.66319e-21	3.07208e-15
0	3.39778e-121	6.95616e-68	6.06289e-44	2.52483e-30	1.52357e-21	1.93891e-15
0	5.4655e-122	2.08335e-68	2.49595e-44	1.26256e-30	8.69769e-22	1.22125e-15
0	8.76244e-123	6.22067e-69	1.02482e-44	6.29891e-31	4.95487e-22	7.67669e-16
0	1.4002e-123	1.85182e-69	4.19677e-45	3.13529e-31	2.81676e-22	4.81587e-16
0	2.23016e-124	5.49601e-70	1.71413e-45	1.557e-31	1.59794e-22	3.01515e-16
0	3.54057e-125	1.62626e-70	6.98287e-46	7.71444e-32	9.04616e-23	1.884e-16
0	5.60293e-126	4.79764e-71	2.8372e-46	3.8135e-32	5.11051e-23	1.17488e-16
0	8.8384e-127	1.41112e-71	1.14977e-46	1.88083e-32	2.88114e-23	7.31222e-17
0	1.38983e-127	4.13814e-72	4.64735e-47	9.25515e-33	1.62094e-23	4.54207e-17
0	2.17868e-128	1.20991e-72	1.87357e-47	4.5439e-33	9.10063e-24	2.81585e-17
0	3.40474e-129	3.52704e-73	7.53373e-48	2.2258e-33	5.09898e-24	1.74229e-17
0	5.30455e-130	1.02513e-73	3.02153e-48	1.08783e-33	2.85105e-24	1.07594e-17
0	8.23954e-131	2.97076e-74	1.20871e-48	5.30456e-34	1.59088e-24	6.63162e-18
0	1.27604e-131	8.58372e-75	4.82281e-49	2.58082e-34	8.85895e-25	4.07957e-18
0	1.97039e-132	2.4729e-75	1.91938e-49	1.25282e-34	4.92315e-25	2.50482e-18
0	3.03378e-133	7.10338e-76	7.61921e-50	6.06792e-35	2.73037e-25	1.535e-18
0	4.6578e-134	2.03448e-76	3.0168e-50	2.93236e-35	1.51119e-25	9.3889e-19
0	7.13123e-135	5.81e-77	1.19145e-50	1.41391e-35	8.3472e-26	5.73188e-19
0	1.08882e-135	1.65438e-77	4.6935e-51	6.80229e-36	4.60136e-26	3.49267e-19
0	1.65799e-136	4.69715e-78	1.84423e-51	3.26527e-36	2.53138e-26	2.12423e-19
0	2.51805e-137	1.32977e-78	7.22819e-52	1.56392e-36	1.38981e-26	1.28952e-19
0	3.81445e-138	3.75377e-79	2.82582e-52	7.47388e-37	7.61528e-27	7.81347e-20
0	5.76383e-139	1.05659e-79	1.10195e-52	3.5638e-37	4.16435e-27	4.72551e-20
0	8.68821e-140	2.96552e-80	4.28634e-53	1.69558e-37	2.27271e-27	2.85263e-20
0	1.30653e-140	8.29948e-81	1.66309e-53	8.0494e-38	1.23787e-27	1.71885e-20
0	1.96025e-141	2.31612e-81	6.43659e-54	3.81286e-38	6.72893e-28	1.03378e-20
0	2.93452e-142	6.44515e-82	2.48489e-54	1.80211e-38	3.65053e-28	6.20605e-21
0	4.38358e-143	1.78843e-82	9.56911e-55	8.49881e-39	1.97655e-28	3.71882e-21
0	6.53466e-144	4.94857e-83	3.67581e-55	3.99928e-39	1.06808e-28	2.22434e-21
0	9.72196e-145	1.3654e-83	1.40848e-55	1.87782e-39	5.76029e-29	1.32801e-21
0	1.44363e-145	3.75678e-84	5.38358e-56	8.79788e-40	3.10051e-29	7.9143e-22
0	2.13977e-146	1.03074e-84	2.05264e-56	4.11295e-40	1.6656e-29	4.70798e-22
0	3.16608e-147	2.82012e-85	7.80694e-57	1.9186e-40	8.93013e-30	2.79556e-22
0	4.67689e-148	7.6943e-86	2.96193e-57	8.93039e-41	4.77857e-30	1.65699e-22
0	6.89776e-149	2.09343e-86	1.12098e-57	4.14777e-41	2.55207e-30	9.80361e-23
0	1.0158e-149	5.67987e-87	4.23207e-58	1.92229e-41	1.36033e-30	5.78992e-23
0	1.49381e-150	1.53678e-87	1.59382e-58	8.88962e-42	7.23688e-31	3.41335e-23
0	2.1938e-151	4.14653e-88	5.98776e-59	4.10214e-42	3.84254e-31	2.00869e-23
0	3.21771e-152	1.11572e-88	2.24401e-59	1.88887e-42	2.03632e-31	1.17997e-23
0	4.71381e-153	2.99385e-89	8.38932e-60	8.67883e-43	1.07705e-31	6.91917e-24
0	6.89759e-154	8.01145e-90	3.12874e-60	3.97912e-43	5.6858e-32	4.05011e-24
0	1.0082e-154	2.13797e-90	1.16401e-60	1.82047e-43	2.99579e-32	2.36653e-24
0	1.47211e-155	5.68987e-91	4.32007e-61	8.31094e-44	1.57543e-32	1.38035e-24
0	2.14731e-156	1.51015e-91	1.59946e-61	3.78608e-44	8.26904e-33	8.03714e-25
0	3.12912e-157	3.99718e-92	5.90751e-62	1.72109e-44	4.33193e-33	4.67143e-25
0	4.55544e-158	1.05514e-92	2.17665e-62	7.80717e-45	2.26506e-33	2.71042e-25
0	6.62563e-159	2.77771e-93	8.00071e-63	3.53396e-45	1.18209e-33	1.56987e-25
0	9.62746e-160	7.29278e-94	2.93376e-63	1.59628e-45	6.15742e-34	9.07678e-26
0	1.3976e-160	1.90954e-94	1.07319e-63	7.19509e-46	3.20127e-34	5.23894e-26
0	2.0269e-161	4.98649e-95	3.91646e-64	3.23629e-46	1.6612e-34	3.01857e-26
0	2.93666e-162	1.29866e-95	1.42584e-64	1.45258e-46	8.60405e-35	1.73622e-26
0	4.25041e-163	3.37316e-96	5.17862e-65	6.5061e-47	4.44799e-35	9.9691e-27
0	6.14537e-164	8.73811e-97	1.87639e-65	2.90795e-47	2.29513e-35	5.71423e-27
0	8.87537e-165	2.25757e-97	6.78269e-66	1.29701e-47	1.18204e-35	3.26972e-27
0	1.28034e-165	5.81718e-98	2.44597e-66	5.77283e-48	6.07639e-36	1.86774e-27
0	1.84475e-166	1.49497e-98	8.79981e-67	2.56405e-48	3.11777e-36	1.06507e-27
0	2.6546e-167	3.83181e-99	3.15842e-67	1.13647e-48	1.59672e-36	6.06309e-28
0	3.81492e-168	9.79557e-100	1.13095e-67	5.0267e-49	8.16215e-37	3.44562e-28
0	5.47476e-169	2.49754e-100	4.04014e-68	2.21873e-49	4.16457e-37	1.95479e-28
0	7.84533e-170	6.35121e-101	1.43989e-68	9.77292e-50	2.12094e-37	1.10712e-28
0	1.12252e-170	1.61088e-101	5.11972e-69	4.29579e-50	1.07815e-37	6.25965e-29
0	1.60356e-171	4.07506e-102	1.81613e-69	1.88436e-50	5.47047e-38	3.53321e-29
0	2.28693e-172	1.02819e-102	6.42739e-70	8.24869e-51	2.77055e-38	1.99092e-29
0	3.2559e-173	2.58752e-103	2.2694e-70	3.60339e-51	1.40057e-38	1.11996e-29
0	4.62712e-174	6.49484e-104	7.99425e-71	1.57088e-51	7.0671e-39	6.28956e-30
0	6.56363e-175	1.62603e-104	2.80955e-71	6.83407e-52	3.55941e-39	3.5262e-30
0	9.29278e-176	4.06038e-105	9.85125e-72	2.96706e-52	1.78944e-39	1.97362e-30
0	1.31307e-176	1.01132e-105	3.44621e-72	1.28553e-52	8.9796e-40	1.10279e-30
0	1.85162e-177	2.51241e-106	1.20279e-72	5.55838e-53	4.49781e-40	6.15166e-31
0	2.60561e-178	6.22559e-107	4.18832e-73	2.39843e-53	2.2488e-40	3.42585e-31
0	3.6588e-179	1.53872e-107	1.45509e-73	1.03281e-53	1.12229e-40	1.90467e-31
0	5.12652e-180	3.79342e-108	5.04367e-74	4.43843e-54	5.59073e-41	1.05717e-31
0	7.16705e-181	9.32816e-109	1.74425e-74	1.90351e-54	2.77997e-41	5.85804e-32
0	9.9971e-182	2.28801e-109	6.01835e-75	8.14702e-55	1.37982e-41	3.24069e-32
0	1.39125e-182	5.59782e-110	2.07184e-75	3.47987e-55	6.83618e-42	1.78979e-32
0	1.93163e-183	1.3661e-110	7.11618e-76	1.48336e-55	3.38079e-42	9.86847e-33
0	2.67553e-184	3.32544e-111	2.43866e-76	6.31036e-56	1.66893e-42	5.43226e-33
0	3.69702e-185	8.07463e-112	8.33817e-77	2.67908e-56	8.22375e-43	2.98535e-33
0	5.09612e-186	1.95571e-112	2.84451e-77	1.13512e-56	4.04501e-43	1.63793e-33
0	7.00746e-187	4.72498e-113	9.68197e-78	4.79982e-57	1.98603e-43	8.97184e-34
0	9.6118e-188	1.1387e-113	3.28807e-78	2.02552e-57	9.73352e-44	4.90632e-34
0	1.31512e-188	2.73737e-114	1.11414e-78	8.53054e-58	4.76183e-44	2.67867e-34
0	1.79485e-189	6.56415e-115	3.76673e-79	3.58549e-58	2.32541e-44	1.46006e-34
0	2.4434e-190	1.57016e-115	1.27062e-79	1.50401e-58	1.13356e-44	7.94542e-35
0	3.31781e-191	3.74657e-116	4.27656e-80	6.29636e-59	5.51588e-45	4.31672e-35
0	4.49361e-192	8.91765e-117	1.43617e-80	2.63064e-59	2.67922e-45	2.34144e-35
0	6.07045e-193	2.11736e-117	4.81222e-81	1.09691e-59	1.29905e-45	1.26797e-35
0	8.17944e-194	5.01499e-118	1.60887e-81	4.56475e-60	6.28742e-46	6.85535e-36
0	1.09926e-194	1.18489e-118	5.367e-82	1.89584e-60	3.03771e-46	3.70038e-36
0	1.47348e-195	2.7927e-119	1.7864e-82	7.85829e-61	1.46503e-46	1.99417e-36
0	1.96996e-196	6.56609e-120	5.9329e-83	3.25084e-61	7.05307e-47	1.07294e-36
0	2.62685e-197	1.54003e-120	1.96605e-83	1.34216e-61	3.38954e-47	5.76356e-37
0	3.49362e-198	3.60326e-121	6.50079e-84	5.53045e-62	1.62605e-47	3.09105e-37
0	4.63423e-199	8.41021e-122	2.14477e-84	2.27437e-62	7.78685e-48	1.6551e-37
0	6.1311e-200	1.95824e-122	7.06063e-85	9.33488e-63	3.7224e-48	8.84798e-38
0	8.09018e-201	4.54855e-123	2.31928e-85	3.82389e-63	1.77631e-48	4.72247e-38
0	1.06472e-201	1.05398e-123	7.60174e-86	1.56333e-63	8.46161e-49	2.51651e-38
0	1.39757e-202	2.43639e-124	2.48613e-86	6.37892e-64	4.02368e-49	1.33886e-38
0	1.82965e-203	5.61846e-125	8.11314e-87	2.59774e-64	1.91e-49	7.11179e-39
0	2.38902e-204	1.29255e-125	2.64185e-87	1.05584e-64	9.05067e-50	3.77165e-39
0	3.11122e-205	2.96645e-126	8.58391e-88	4.28308e-65	4.28125e-50	1.99706e-39
0	4.04111e-206	6.79188e-127	2.78305e-88	1.73408e-65	2.02163e-50	1.05576e-39
0	5.23517e-207	1.55134e-127	9.00359e-89	7.00714e-66	9.5296e-51	5.57245e-40
0	6.76428e-208	3.53504e-128	2.90652e-89	2.82599e-66	4.48428e-51	2.93658e-40
0	8.71714e-209	8.0362e-129	9.36256e-90	1.13752e-66	2.10647e-51	1.54507e-40
0	1.12044e-209	1.82255e-129	3.00941e-90	4.56996e-67	9.87787e-52	8.11656e-41
0	1.43638e-210	4.12364e-130	9.6524e-91	1.83242e-67	4.62401e-52	4.25706e-41
0	1.83661e-211	9.30806e-131	3.08929e-91	7.33337e-68	2.16084e-52	2.22927e-41
0	2.34224e-212	2.09612e-131	9.86623e-92	2.92918e-68	1.00803e-52	1.16556e-41
0	2.9793e-213	4.70927e-132	3.14425e-92	1.16777e-68	4.69436e-53	6.08446e-42
0	3.77979e-214	1.05554e-132	9.999e-93	4.64658e-69	2.18238e-53	3.17124e-42
0	4.78293e-215	2.36037e-133	3.17301e-93	1.84535e-69	1.01283e-53	1.65028e-42
0	6.03664e-216	5.26589e-134	1.00477e-93	7.31468e-70	4.69239e-54	8.57443e-43
0	7.59928e-217	1.17207e-134	3.17495e-94	2.8939e-70	2.17024e-54	4.4481e-43
0	9.54176e-218	2.60271e-135	1.00113e-94	1.14273e-70	1.00202e-54	2.30392e-43
0	1.19499e-218	5.76623e-136	3.15009e-95	4.50378e-71	4.61848e-55	1.19147e-43
0	1.49274e-219	1.27454e-136	9.89104e-96	1.77169e-71	2.1251e-55	6.1521e-44
0	1.85989e-220	2.81069e-137	3.09918e-96	6.95621e-72	9.76156e-56	3.17168e-44
0	2.31142e-221	6.18403e-138	9.69032e-97	2.72607e-72	4.47629e-56	1.6326e-44
0	2.86522e-222	1.35748e-138	3.02356e-97	1.0663e-72	2.04916e-56	8.39073e-45
0	3.54266e-223	2.97301e-139	9.41434e-98	4.16295e-73	9.36474e-57	4.30573e-45
0	4.36912e-224	6.49631e-140	2.92519e-98	1.6222e-73	4.27245e-57	2.20609e-45
0	5.3747e-225	1.41626e-140	9.07007e-99	6.30945e-74	1.94591e-57	1.12857e-45
0	6.59496e-226	3.08058e-141	2.80649e-99	2.44941e-74	8.84771e-58	5.76453e-46
0	8.0718e-227	6.68547e-142	8.6659e-100	9.49111e-75	4.0161e-58	2.93989e-46
0	9.85444e-228	1.44759e-142	2.67031e-100	3.67078e-75	1.81989e-58	1.49703e-46
0	1.20005e-228	3.12734e-143	8.21129e-101	1.41706e-75	8.23286e-59	7.61138e-47
0	1.45771e-229	6.74096e-144	2.51978e-101	5.46015e-76	3.71813e-59	3.86394e-47
0	1.76626e-230	1.44974e-144	7.71645e-102	2.09997e-76	1.67636e-59	1.95854e-47
0	2.13476e-231	3.11084e-145	2.35818e-102	8.0614e-77	7.54538e-60	9.91218e-48
0	2.57371e-232	6.66025e-146	7.1919e-103	3.08888e-77	3.39051e-60	5.00891e-48
0	3.09518e-233	1.42275e-146	2.18886e-103	1.18137e-77	1.52097e-60	2.52729e-48
0	3.71305e-234	3.03247e-147	6.64819e-104	4.50986e-78	6.81159e-61	1.27322e-48
0	4.44321e-235	6.44899e-148	2.01512e-104	1.71845e-78	3.04544e-61	6.4046e-49
0	5.3038e-236	1.36842e-148	6.0955e-105	6.53596e-79	1.35934e-61	3.21677e-49
0	6.31545e-237	2.89722e-149	1.84007e-105	2.4813e-79	6.05729e-62	1.6132e-49
0	7.50151e-238	6.12038e-150	5.54337e-106	9.40259e-80	2.69468e-62	8.07791e-50
0	8.88842e-239	1.29007e-150	1.6666e-106	3.55645e-80	1.19677e-62	4.03879e-50
0	1.05059e-239	2.71323e-151	5.00045e-107	1.34273e-80	5.30635e-63	2.01626e-50
0	1.23873e-240	5.69379e-152	1.4973e-107	5.06013e-81	2.34887e-63	1.00505e-50
0	1.457e-241	1.19223e-152	4.47434e-108	1.90344e-81	1.03801e-63	5.00231e-51
0	1.70956e-242	2.49094e-153	1.33436e-108	7.14698e-82	4.57958e-64	2.486e-51
0	2.00101e-243	5.19294e-154	3.9714e-109	2.67862e-82	2.01712e-64	1.23361e-51
0	2.33646e-244	1.08022e-154	1.17962e-109	1.00209e-82	8.86992e-65	6.11222e-52
0	2.72155e-245	2.24213e-155	3.49677e-110	3.74209e-83	3.89397e-65	3.02392e-52
0	3.16244e-246	4.6437e-156	1.03448e-110	1.39486e-83	1.70667e-65	1.49379e-52
0	3.66591e-247	9.59667e-157	3.05429e-111	5.18986e-84	7.46779e-66	7.36814e-53
0	4.2393e-248	1.97894e-157	8.99978e-112	1.9275e-84	3.26228e-66	3.62892e-53
0	4.89062e-249	4.07197e-158	2.64659e-112	7.14572e-85	1.42278e-66	1.78462e-53
0	5.62849e-250	8.36056e-159	7.76746e-113	2.64431e-85	6.19502e-67	8.76331e-54
0	6.46222e-251	1.71289e-159	2.27514e-113	9.76772e-86	2.693e-67	4.29677e-54
0	7.40174e-252	3.50175e-160	6.65084e-114	3.60157e-86	1.16875e-67	2.10363e-54
0	8.4577e-253	7.14343e-161	1.94038e-114	1.32558e-86	5.06403e-68	1.02837e-54
0	9.64136e-254	1.4541e-161	5.64985e-115	4.87015e-87	2.1906e-68	5.0198e-55
0	1.09646e-254	2.95361e-162	1.64184e-115	1.78606e-87	9.46069e-69	2.44668e-55
0	1.24401e-255	5.98663e-163	4.76181e-116	6.53843e-88	4.07921e-69	1.19076e-55
0	1.40808e-256	1.21083e-163	1.37835e-116	2.38931e-88	1.756e-69	5.78669e-56
0	1.59003e-257	2.44377e-164	3.98193e-117	8.71552e-89	7.54687e-70	2.80797e-56
0	1.79129e-258	4.92166e-165	1.14809e-117	3.17351e-89	3.23822e-70	1.36055e-56
0	2.01329e-259	9.89104e-166	3.30379e-118	1.15348e-89	1.38721e-70	6.58253e-57
0	2.25751e-260	1.98359e-166	9.48855e-119	4.18515e-90	5.93305e-71	3.18004e-57
0	2.52546e-261	3.96957e-167	2.71983e-119	1.51578e-90	2.53344e-71	1.53403e-57
0	2.81863e-262	7.92716e-168	7.78105e-120	5.48016e-91	1.08005e-71	7.38917e-58
0	3.13853e-263	1.57971e-168	2.22173e-120	1.97778e-91	4.59704e-72	3.55402e-58
0	3.48663e-264	3.1414e-169	6.33146e-121	7.12517e-92	1.9535e-72	1.7069e-58
0	3.86439e-265	6.23387e-170	1.80084e-121	2.56239e-92	8.28804e-73	8.18574e-59
0	4.27319e-266	1.23448e-170	5.1122e-122	9.19871e-93	3.51069e-73	3.91988e-59
0	4.71435e-267	2.43949e-171	1.44845e-122	3.29643e-93	1.4847e-73	1.87436e-59
0	5.18911e-268	4.81072e-172	4.09602e-123	1.17922e-93	6.26884e-74	8.94951e-60
0	5.69858e-269	9.46708e-173	1.15608e-123	4.21101e-94	2.64267e-74	4.26689e-60
0	6.24376e-270	1.85917e-173	3.2567e-124	1.50111e-94	1.11226e-74	2.03138e-60
0	6.82547e-271	3.64351e-174	9.15665e-125	5.34169e-95	4.67386e-75	9.65692e-61
0	7.44438e-272	7.12562e-175	2.5696e-125	1.89751e-95	1.96089e-75	4.58411e-61
0	8.10095e-273	1.39068e-175	7.19724e-126	6.7287e-96	8.21374e-76	2.1729e-61
0	8.79543e-274	2.70854e-176	2.01205e-126	2.38188e-96	3.43509e-76	1.02848e-61
0	9.52782e-275	5.2644e-177	5.61415e-127	8.41689e-97	1.43432e-76	4.86095e-62
0	1.02979e-275	1.0211e-177	1.56353e-127	2.96912e-97	5.97952e-77	2.29414e-62
0	1.11051e-276	1.97651e-178	4.34614e-128	1.04556e-97	2.48885e-77	1.08116e-62
0	1.19487e-277	3.81803e-179	1.20581e-128	3.6755e-98	1.0343e-77	5.08781e-63
0	1.28274e-278	7.36024e-180	3.33914e-129	1.28983e-98	4.29145e-78	2.39082e-63
0	1.374e-279	1.41598e-180	9.22933e-130	4.51851e-99	1.77779e-78	1.12186e-63
0	1.46845e-280	2.71857e-181	2.54618e-130	1.58019e-99	7.3531e-79	5.25657e-64
0	1.5659e-281	5.20882e-182	7.01116e-131	5.5166e-100	3.03653e-79	2.45948e-64
0	1.6661e-282	9.95995e-183	1.92697e-131	1.92259e-100	1.252e-79	1.1491e-64
0	1.76877e-283	1.90062e-183	5.28626e-132	6.68891e-101	5.15403e-80	5.36109e-65
0	1.87361e-284	3.61956e-184	1.44746e-132	2.32315e-101	2.11841e-80	2.49761e-65
0	1.98027e-285	6.87923e-185	3.956e-133	8.05477e-102	8.69345e-81	1.16192e-65
0	2.08838e-286	1.30482e-185	1.07918e-133	2.78796e-102	3.56202e-81	5.39763e-66
0	2.19754e-287	2.46994e-186	2.9385e-134	9.6333e-103	1.45721e-81	2.50387e-66
0	2.30732e-288	4.66606e-187	7.98636e-135	3.32294e-103	5.95208e-82	1.15985e-66
0	2.41727e-289	8.79722e-188	2.16654e-135	1.14427e-103	2.42739e-82	5.365e-67
0	2.52692e-290	1.65528e-188	5.8665e-136	3.93364e-104	9.88404e-83	2.47811e-67
0	2.63577e-291	3.10837e-189	1.58558e-136	1.34996e-104	4.01841e-83	1.14302e-67
0	2.74331e-292	5.82543e-190	4.27757e-137	4.62499e-105	1.63117e-83	5.26467e-68
0	2.84902e-293	1.08958e-190	1.15187e-137	1.58184e-105	6.61107e-84	2.42143e-68
0	2.95238e-294	2.0339e-191	3.09609e-138	5.40107e-106	2.67529e-84	1.11213e-68
0	3.05287e-295	3.78912e-192	8.3066e-139	1.84103e-106	1.08093e-84	5.10065e-69
0	3.14994e-296	7.04514e-193	2.22452e-139	6.26483e-107	4.36069e-85	2.33604e-69
0	3.24308e-297	1.30732e-193	5.94642e-140	2.12826e-107	1.75647e-85	1.06837e-69
0	3.33179e-298	2.42115e-194	1.58665e-140	7.21784e-108	7.06412e-86	4.87922e-70
0	3.41557e-299	4.47513e-195	4.22583e-141	2.44377e-108	2.83665e-86	2.22519e-70
0	3.49393e-300	8.2554e-196	1.12345e-141	8.26004e-109	1.13733e-86	1.01338e-70
0	3.56645e-301	1.51991e-196	2.98128e-142	2.78725e-109	4.55301e-87	4.60854e-71
0	3.63269e-302	2.79287e-197	7.89703e-143	9.3895e-110	1.81989e-87	2.09289e-71
0	3.69227e-303	5.12195e-198	2.08803e-143	3.15778e-110	7.26318e-88	9.49116e-72
0	3.74484e-304	9.37503e-199	5.51093e-144	1.06022e-110	2.8943e-88	4.29817e-72
0	3.79009e-305	1.71264e-199	1.45187e-144	3.55373e-111	1.15158e-88	1.94374e-72
0	3.82775e-306	3.1226e-200	3.81809e-145	1.18919e-111	4.57494e-89	8.7778e-73
0	3.85761e-307	5.68232e-201	1.00227e-145	3.97276e-112	1.81473e-89	3.95846e-73
0	3.8795e-308	1.03203e-201	2.62626e-146	1.32499e-112	7.18749e-90	1.78262e-73
0	3.89329e-309	1.87079e-202	6.8693e-147	4.41177e-113	2.84238e-90	8.01655e-74
0	3.89891e-310	3.38469e-203	1.79353e-147	1.46654e-113	1.12235e-90	3.60006e-74
0	3.89634e-311	6.11191e-204	4.67442e-148	4.86693e-114	4.42499e-91	1.61446e-74
0	3.88562e-312	1.10154e-204	1.2161e-148	1.6125e-114	1.74196e-91	7.23005e-75
0	3.86683e-313	1.9815e-205	3.15819e-149	5.33367e-115	6.84712e-92	3.23334e-75
0	3.8401e-314	3.55759e-206	8.18712e-150	1.76132e-115	2.68733e-92	1.44397e-75
0	3.80561e-315	6.37511e-207	2.11862e-150	5.80676e-116	1.05312e-92	6.43968e-76
0	3.76352e-316	1.14023e-207	5.47271e-151	1.91125e-116	4.12076e-93	2.86793e-76
0	3.71348e-317	2.0355e-208	1.41118e-151	6.28038e-117	1.60999e-93	1.27547e-76
0	3.64928e-318	3.62681e-209	3.63239e-152	2.06036e-117	6.28081e-94	5.66466e-77
0	3.50268e-319	6.44995e-210	9.33332e-153	6.74825e-118	2.44655e-94	2.51233e-77
0	2.09237e-320	1.1449e-210	2.39394e-153	2.20662e-118	9.51573e-95	1.11271e-77
0	0	2.02841e-211	6.12949e-154	7.20371e-119	3.69554e-95	4.92138e-78
0	0	3.58696e-212	1.56665e-154	2.34788e-119	1.43305e-95	2.17367e-78
0	0	6.33112e-213	3.9972e-155	7.63993e-120	5.54877e-96	9.5875e-79
0	0	1.11537e-213	1.01807e-155	2.48197e-120	2.14527e-96	4.22298e-79
0	0	1.9613e-214	2.58846e-156	8.05005e-121	8.28169e-97	1.85754e-79
0	0	3.44236e-215	6.56969e-157	2.60673e-121	3.19233e-97	8.15945e-80
0	0	6.03057e-216	1.66452e-157	8.42735e-122	1.22871e-97	3.57923e-80
0	0	1.05451e-216	4.20996e-158	2.72009e-122	4.72222e-98	1.56792e-80
0	0	1.8405e-217	1.06294e-158	8.76545e-123	1.81216e-98	6.85905e-81
0	0	3.20638e-218	2.6791e-159	2.8201e-123	6.94387e-99	2.99648e-81
0	0	5.57556e-219	6.74083e-160	9.0585e-124	2.65683e-99	1.30728e-81
0	0	9.67743e-220	1.69311e-160	2.90502e-124	1.01504e-99	5.6955e-82
0	0	1.6766e-220	4.24529e-161	9.30132e-125	3.8722e-100	2.47802e-82
0	0	2.89934e-221	1.06262e-161	2.97333e-125	1.475e-100	1.07668e-82
0	0	5.00461e-222	2.65523e-162	9.48958e-126	5.61029e-101	4.67175e-83
0	0	8.62273e-223	6.62334e-163	3.02382e-126	2.13078e-101	2.02434e-83
0	0	1.48294e-223	1.64932e-163	9.61989e-127	8.08075e-102	8.75988e-84
0	0	2.54571e-224	4.10006e-164	3.05557e-127	3.06003e-102	3.78551e-84
0	0	4.36217e-225	1.01749e-164	9.68997e-128	1.15708e-102	1.63367e-84
0	0	7.46115e-226	2.52073e-165	3.06805e-128	4.3688e-103	7.04072e-85
0	0	1.27385e-226	6.2342e-166	9.69864e-129	1.64712e-103	3.03028e-85
0	0	2.17093e-227	1.5392e-166	3.06105e-129	6.20085e-104	1.30246e-85
0	0	3.69307e-228	3.79376e-167	9.64591e-130	2.331e-104	5.59062e-86
0	0	6.27111e-229	9.33481e-168	3.03478e-130	8.74985e-105	2.39646e-86
0	0	1.06297e-229	2.293e-168	9.53293e-131	3.27962e-105	1.02588e-86
0	0	1.79851e-230	5.62299e-169	2.98978e-131	1.22748e-105	4.38574e-87
0	0	3.03758e-231	1.37656e-169	9.36198e-132	4.58747e-106	1.87242e-87
0	0	5.12112e-232	3.36425e-170	2.92693e-132	1.71199e-106	7.98332e-88
0	0	8.6184e-233	8.20822e-171	9.1364e-133	6.37965e-107	3.39923e-88
0	0	1.44782e-233	1.9993e-171	2.84745e-133	2.3739e-107	1.44543e-88
0	0	2.42789e-234	4.86157e-172	8.86044e-134	8.82065e-108	6.13811e-89
0	0	4.06419e-235	1.18017e-172	2.7528e-134	3.27272e-108	2.60311e-89
0	0	6.79125e-236	2.86013e-173	8.53918e-135	1.21252e-108	1.10248e-89
0	0	1.13281e-236	6.91988e-174	2.64471e-135	4.48583e-109	4.66303e-90
0	0	1.88626e-237	1.67142e-174	8.17832e-136	1.65718e-109	1.96965e-90
0	0	3.13531e-238	4.03039e-175	2.52507e-136	6.11324e-110	8.30871e-91
0	0	5.20234e-239	9.70253e-176	7.78407e-137	2.25189e-110	3.50026e-91
0	0	8.617e-240	2.33185e-176	2.39589e-137	8.28323e-111	1.47262e-91
0	0	1.42481e-240	5.5949e-177	7.36295e-138	3.04248e-111	6.18737e-92
0	0	2.35179e-241	1.34018e-177	2.25925e-138	1.11592e-111	2.59625e-92
0	0	3.87515e-242	3.20491e-178	6.92158e-139	4.08712e-112	1.08796e-92
0	0	6.3742e-243	7.65156e-179	2.11727e-139	1.49479e-112	4.55306e-93
0	0	1.04667e-243	1.82375e-179	6.46659e-140	5.4591e-113	1.90292e-93
0	0	1.71573e-244	4.33975e-180	1.972e-140	1.99087e-113	7.94267e-94
0	0	2.80764e-245	1.03098e-180	6.00438e-141	7.25011e-114	3.31085e-94
0	0	4.58657e-246	2.44522e-181	1.82542e-141	2.6365e-114	1.37829e-94
0	0	7.47985e-247	5.78994e-182	5.54104e-142	9.574e-115	5.73022e-95
0	0	1.21775e-247	1.36873e-182	1.6794e-142	3.47169e-115	2.3792e-95
0	0	1.97917e-248	3.23035e-183	5.0822e-143	1.25711e-115	9.86554e-96
0	0	3.21124e-249	7.61152e-184	1.53563e-143	4.54558e-116	4.08546e-96
0	0	5.20151e-250	1.79054e-184	4.63294e-144	1.64131e-116	1.68963e-96
0	0	8.41114e-251	4.20522e-185	1.39561e-144	5.91802e-117	6.97872e-97
0	0	1.35785e-251	9.86022e-186	4.19771e-145	2.13083e-117	2.87867e-97
0	0	2.18836e-252	2.30822e-186	1.26067e-145	7.66141e-118	1.18588e-97
0	0	3.52098e-253	5.39466e-187	3.78031e-146	2.75078e-118	4.8789e-98
0	0	5.65569e-254	1.25877e-187	1.13187e-146	9.8626e-119	2.00465e-98
0	0	9.06959e-255	2.93242e-188	3.38381e-147	3.53115e-119	8.22599e-99
0	0	1.45202e-255	6.82029e-189	1.01009e-147	1.2625e-119	3.37112e-99
0	0	2.32083e-256	1.58372e-189	3.01063e-148	4.50749e-120	1.37973e-99
0	0	3.70341e-257	3.6716e-190	8.95982e-149	1.60706e-120	5.63965e-100
0	0	5.89999e-258	8.49831e-191	2.66248e-149	5.72161e-121	2.30222e-100
0	0	9.38413e-259	1.96387e-191	7.89989e-150	2.03422e-121	9.38595e-101
0	0	1.49016e-259	4.53101e-192	2.34047e-150	7.22224e-122	3.82162e-101
0	0	2.36249e-260	1.04371e-192	6.9236e-151	2.56058e-122	1.55402e-101
0	0	3.73947e-261	2.40034e-193	2.04508e-151	9.06568e-123	6.31106e-102
0	0	5.90955e-262	5.51151e-194	6.03168e-152	3.20522e-123	2.5597e-102
0	0	9.3241e-263	1.2635e-194	1.7763e-152	1.13164e-123	1.03685e-102
0	0	1.46883e-263	2.89193e-195	5.22333e-153	3.98987e-124	4.19452e-103
0	0	2.31019e-264	6.6086e-196	1.53366e-153	1.40477e-124	1.69469e-103
0	0	3.62779e-265	1.50779e-196	4.4964e-154	4.93912e-125	6.83818e-104
0	0	5.68798e-266	3.43466e-197	1.3163e-154	1.73417e-125	2.75571e-104
0	0	8.90426e-267	7.81158e-198	3.84768e-155	6.08043e-126	1.10909e-104
0	0	1.39176e-267	1.77381e-198	1.12305e-155	2.129e-126	4.45807e-105
0	0	2.17202e-268	4.0215e-199	3.27307e-156	7.44422e-127	1.78965e-105
0	0	3.38451e-269	9.10301e-200	9.52509e-157	2.59934e-127	7.17523e-106
0	0	5.26583e-270	2.0573e-200	2.76784e-157	9.06376e-128	2.87308e-106
0	0	8.1805e-271	4.64223e-201	8.03103e-158	3.15614e-128	1.14896e-106
0	0	1.26893e-271	1.04586e-201	2.32681e-158	1.09751e-128	4.5889e-107
0	0	1.96539e-272	2.35256e-202	6.73152e-159	3.81122e-129	1.83046e-107
0	0	3.03956e-273	5.28355e-203	1.94458e-159	1.32167e-129	7.29217e-108
0	0	4.69387e-274	1.18477e-203	5.60918e-160	4.57708e-130	2.90136e-108
0	0	7.23793e-275	2.65253e-204	1.61561e-160	1.58292e-130	1.15291e-108
0	0	1.11446e-275	5.92941e-205	4.64664e-161	5.46685e-131	4.57549e-109
0	0	1.7135e-276	1.32338e-205	1.33446e-161	1.88548e-131	1.81355e-109
0	0	2.63074e-277	2.94907e-206	3.8268e-162	6.49404e-132	7.1791e-110
0	0	4.03322e-278	6.56158e-207	1.09581e-162	2.23366e-132	2.83832e-110
0	0	6.17463e-279	1.45767e-207	3.13328e-163	7.67232e-133	1.12074e-110
0	0	9.43969e-280	3.23324e-208	8.94605e-164	2.63176e-133	4.41976e-111
0	0	1.44111e-280	7.1605e-209	2.55054e-164	9.01525e-134	1.74078e-111
0	0	2.19704e-281	1.58336e-209	7.26112e-165	3.08404e-134	6.84767e-112
0	0	3.34487e-282	3.49578e-210	2.06416e-165	1.05359e-134	2.69026e-112
0	0	5.08545e-283	7.70622e-211	5.85944e-166	3.59451e-135	1.0556e-112
0	0	7.72133e-284	1.69617e-211	1.66089e-166	1.22467e-135	4.13675e-113
0	0	1.17077e-284	3.72762e-212	4.70107e-167	4.16689e-136	1.6191e-113
0	0	1.77287e-285	8.1795e-213	1.3287e-167	1.41586e-136	6.3291e-114
0	0	2.68107e-286	1.79208e-213	3.75e-168	4.80442e-137	2.47097e-114
0	0	4.04925e-287	3.92033e-214	1.05684e-168	1.62809e-137	9.63492e-115
0	0	6.1077e-288	8.56299e-215	2.97417e-169	5.50977e-138	3.7522e-115
0	0	9.2008e-289	1.86752e-215	8.3579e-170	1.86211e-138	1.45942e-115
0	0	1.38427e-289	4.06671e-216	2.34534e-170	6.28483e-139	5.66935e-116
0	0	2.08004e-290	8.84222e-217	6.57193e-171	2.11836e-139	2.1996e-116
0	0	3.12164e-291	1.91964e-217	1.8389e-171	7.13061e-140	8.52343e-117
0	0	4.67904e-292	4.1612e-218	5.13813e-172	2.39702e-140	3.29871e-117
0	0	7.00488e-293	9.00657e-219	1.43361e-172	8.04707e-141	1.27507e-117
0	0	1.04742e-293	1.94645e-219	3.99428e-173	2.69789e-141	4.92247e-118
0	0	1.5643e-294	4.20021e-220	1.11129e-173	9.033e-142	1.89799e-118
0	0	2.33348e-295	9.04989e-221	3.08745e-174	3.02038e-142	7.30912e-119
0	0	3.47679e-296	1.94698e-221	8.56557e-175	1.00859e-142	2.81125e-119
0	0	5.17425e-297	4.18241e-222	2.37299e-175	3.36349e-143	1.07993e-119
0	0	7.6916e-298	8.97094e-223	6.56481e-176	1.12019e-143	4.14338e-120
0	0	1.14207e-298	1.92131e-223	1.81357e-176	3.72576e-144	1.58773e-120
0	0	1.69385e-299	4.10873e-224	5.00301e-177	1.23755e-144	6.07665e-121
0	0	2.50941e-300	8.77338e-225	1.37821e-177	4.10525e-145	2.32282e-121
0	0	3.71353e-301	1.87059e-225	3.79131e-178	1.36001e-145	8.86812e-122
0	0	5.4894e-302	3.98235e-226	1.04148e-178	4.49956e-146	3.38153e-122
0	0	8.10568e-303	8.46553e-227	2.85696e-179	1.48671e-146	1.28784e-122
0	0	1.1956e-303	1.79689e-227	7.82611e-180	4.90582e-147	4.89864e-123
0	0	1.76162e-304	3.80842e-228	2.14082e-180	1.61668e-147	1.86105e-123
0	0	2.59287e-305	8.05978e-229	5.84797e-181	5.3207e-148	7.06165e-124
0	0	3.81231e-306	1.70317e-229	1.59523e-181	1.74881e-148	2.67623e-124
0	0	5.59938e-307	3.59375e-230	4.34545e-182	5.74046e-149	1.013e-124
0	0	8.21559e-308	7.57176e-231	1.18206e-182	1.88184e-149	3.82969e-125
0	0	1.20417e-308	1.59296e-231	3.21101e-183	6.16099e-150	1.44607e-125
0	0	1.76315e-309	3.34635e-232	8.71038e-184	2.01442e-150	5.4536e-126
0	0	2.57895e-310	7.01938e-233	2.35955e-184	6.57786e-151	2.05423e-126
0	0	3.76838e-311	1.47024e-233	6.38292e-185	2.14512e-151	7.72832e-127
0	0	5.50079e-312	3.07495e-234	1.72428e-185	6.98642e-152	2.90397e-127
0	0	8.02147e-313	6.42173e-235	4.65151e-186	2.27244e-152	1.08987e-127
0	0	1.16854e-313	1.33915e-235	1.25308e-186	7.38184e-153	4.08532e-128
0	0	1.70057e-314	2.78851e-236	3.37105e-187	2.39483e-153	1.52951e-128
0	0	2.47234e-315	5.79802e-237	9.05631e-188	7.75926e-154	5.71941e-129
0	0	3.59071e-316	1.2038e-237	2.42963e-188	2.51075e-154	2.13611e-129
0	0	5.20928e-317	2.49572e-238	6.50923e-189	8.11383e-155	7.96843e-130
0	0	7.54506e-318	5.16659e-239	1.7415e-189	2.61871e-155	2.9689e-130
0	0	1.08601e-318	1.06803e-239	4.65286e-190	8.44086e-156	1.10483e-130
0	0	1.49336e-319	2.2046e-240	1.24143e-190	2.71723e-156	4.10648e-131
0	0	0	4.5441e-241	3.30771e-191	8.73589e-157	1.52448e-131
0	0	0	9.35271e-242	8.80117e-192	2.80497e-157	5.65263e-132
0	0	0	1.9222e-242	2.33862e-192	8.99481e-158	2.09342e-132
0	0	0	3.94488e-243	6.20563e-193	2.8807e-158	7.74357e-133
0	0	0	8.08429e-244	1.64445e-193	9.21397e-159	2.86091e-133
0	0	0	1.65434e-244	4.35174e-194	2.94333e-159	1.05571e-133
0	0	0	3.38052e-245	1.15005e-194	9.39021e-160	3.89106e-134
0	0	0	6.89791e-246	3.03514e-195	2.99197e-160	1.43242e-134
0	0	0	1.4055e-246	7.9993e-196	9.52101e-161	5.26687e-135
0	0	0	2.85969e-247	2.10541e-196	3.02591e-161	1.93426e-135
0	0	0	5.81014e-248	5.53394e-197	9.6045e-162	7.09513e-136
0	0	0	1.17878e-248	1.4526e-197	3.04467e-162	2.59949e-136
0	0	0	2.38815e-249	3.80776e-198	9.6395e-163	9.51255e-137
0	0	0	4.83138e-250	9.968e-199	3.04801e-163	3.47688e-137
0	0	0	9.76027e-251	2.60592e-199	9.6256e-164	1.2693e-137
0	0	0	1.96895e-251	6.80348e-200	3.0359e-164	4.62834e-138
0	0	0	3.96636e-252	1.77385e-200	9.5631e-165	1.68566e-138
0	0	0	7.97873e-253	4.61871e-201	3.00857e-165	6.13195e-139
0	0	0	1.60273e-253	1.201e-201	9.45305e-166	2.22799e-139
0	0	0	3.21493e-254	3.11875e-202	2.96644e-166	8.08562e-140
0	0	0	6.43977e-255	8.08798e-203	9.29721e-167	2.9309e-140
0	0	0	1.28812e-255	2.09469e-203	2.9102e-167	1.06114e-140
0	0	0	2.57295e-256	5.41774e-204	9.09799e-168	3.83738e-141
0	0	0	5.13209e-257	1.39939e-204	2.84068e-168	1.38607e-141
0	0	0	1.02223e-257	3.60979e-205	8.85839e-169	5.00059e-142
0	0	0	2.03325e-258	9.29924e-206	2.75894e-169	1.80197e-142
0	0	0	4.03856e-259	2.39242e-206	8.58193e-170	6.48578e-143
0	0	0	8.01039e-260	6.14681e-207	2.66615e-170	2.33167e-143
0	0	0	1.58662e-260	1.5772e-207	8.27258e-171	8.37264e-144
0	0	0	3.13825e-261	4.04157e-208	2.56363e-171	3.00295e-144
0	0	0	6.19863e-262	1.03428e-208	7.93464e-172	1.07578e-144
0	0	0	1.22264e-262	2.64336e-209	2.45278e-172	3.84941e-145
0	0	0	2.40823e-263	6.74682e-210	7.57266e-173	1.3758e-145
0	0	0	4.73691e-264	1.71977e-210	2.33506e-173	4.91143e-146
0	0	0	9.3044e-265	4.37795e-211	7.19133e-174	1.75127e-146
0	0	0	1.82507e-265	1.11301e-211	2.21198e-174	6.23726e-147
0	0	0	3.57496e-266	2.82593e-212	6.79539e-175	2.21885e-147
0	0	0	6.99298e-267	7.16558e-213	2.08502e-175	7.88417e-148
0	0	0	1.36601e-267	1.81457e-213	6.38951e-176	2.7982e-148
0	0	0	2.66469e-268	4.5891e-214	1.95564e-176	9.91969e-149
0	0	0	5.19088e-269	1.15908e-214	5.97825e-177	3.51247e-149
0	0	0	1.00981e-269	2.92372e-215	1.82525e-177	1.24229e-149
0	0	0	1.96173e-270	7.36529e-216	5.56593e-178	4.38865e-150
0	0	0	3.80579e-271	1.85302e-216	1.69519e-178	1.54859e-150
0	0	0	7.3732e-272	4.6559e-217	5.15661e-179	5.45806e-151
0	0	0	1.4265e-272	1.16833e-217	1.56667e-179	1.9215e-151
0	0	0	2.7561e-273	2.92794e-218	4.75397e-180	6.75677e-152
0	0	0	5.31772e-274	7.32819e-219	1.4408e-180	2.37322e-152
0	0	0	1.02462e-274	1.83176e-219	4.36134e-181	8.32599e-153
0	0	0	1.97157e-275	4.57278e-220	1.31857e-181	2.91766e-153
0	0	0	3.78851e-276	1.14007e-220	3.98161e-182	1.02125e-153
0	0	0	7.27001e-277	2.83872e-221	1.20083e-182	3.57053e-154
0	0	0	1.3932e-277	7.05917e-222	3.61724e-183	1.24691e-154
0	0	0	2.66626e-278	1.75318e-222	1.08829e-183	4.34948e-155
0	0	0	5.09571e-279	4.34851e-223	3.27025e-184	1.51545e-155
0	0	0	9.72569e-280	1.0772e-223	9.815e-185	5.27413e-156
0	0	0	1.85375e-280	2.665e-224	2.9422e-185	1.83342e-156
0	0	0	3.52853e-281	6.58478e-225	8.80903e-186	6.36616e-157
0	0	0	6.70739e-282	1.62491e-225	2.63425e-186	2.20799e-157
0	0	0	1.2733e-282	4.00463e-226	7.86794e-187	7.64929e-158
0	0	0	2.41392e-283	9.85693e-227	2.34714e-187	2.64698e-158
0	0	0	4.57017e-284	2.42308e-227	6.99348e-188	9.14925e-159
0	0	0	8.64093e-285	5.94894e-228	2.08124e-188	3.15883e-159
0	0	0	1.63158e-285	1.45868e-228	6.18628e-189	1.08937e-159
0	0	0	3.07663e-286	3.57213e-229	1.83659e-189	3.75256e-160
0	0	0	5.79379e-287	8.73664e-230	5.44596e-190	1.29119e-160
0	0	0	1.08961e-287	2.13408e-230	1.61292e-190	4.43771e-161
0	0	0	2.04646e-288	5.20628e-231	4.77124e-191	1.52348e-161
0	0	0	3.83845e-289	1.26851e-231	1.40971e-191	5.22423e-162
0	0	0	7.19007e-290	3.08683e-232	4.16012e-192	1.78944e-162
0	0	0	1.34504e-290	7.50211e-233	1.2262e-192	6.12242e-163
0	0	0	2.51281e-291	1.82099e-233	3.60994e-193	2.09237e-163
0	0	0	4.68824e-292	4.41451e-234	1.0615e-193	7.14273e-164
0	0	0	8.73549e-293	1.06884e-234	3.1176e-194	2.43557e-164
0	0	0	1.62552e-293	2.58462e-235	9.14544e-195	8.29563e-165
0	0	0	3.02081e-294	6.24218e-236	2.67961e-195	2.82234e-165
0	0	0	5.60639e-295	1.50568e-236	7.8419e-196	9.59139e-166
0	0	0	1.03913e-295	3.6273e-237	2.29221e-196	3.25587e-166
0	0	0	1.92349e-296	8.72753e-238	6.69228e-197	1.10399e-166
0	0	0	3.55582e-297	2.09728e-238	1.95154e-197	3.73918e-167
0	0	0	6.56477e-298	5.03362e-239	5.68417e-198	1.26504e-167
0	0	0	1.21041e-298	1.2066e-239	1.65364e-198	4.27507e-168
0	0	0	2.22883e-299	2.88872e-240	4.80512e-199	1.44311e-168
0	0	0	4.09877e-300	6.90727e-241	1.39461e-199	4.86597e-169
0	0	0	7.52775e-301	1.64956e-241	4.04287e-200	1.63892e-169
0	0	0	1.38074e-301	3.93452e-242	1.17062e-200	5.51391e-170
0	0	0	2.52925e-302	9.37295e-243	3.38555e-201	1.85302e-170
0	0	0	4.62711e-303	2.2301e-243	9.77984e-202	6.22037e-171
0	0	0	8.45403e-304	5.29948e-244	2.82179e-202	2.08579e-171
0	0	0	1.54261e-304	1.25779e-244	8.13219e-203	6.98624e-172
0	0	0	2.81115e-305	2.98157e-245	2.34089e-203	2.33741e-172
0	0	0	5.11626e-306	7.05905e-246	6.73049e-204	7.81168e-173
0	0	0	9.29951e-307	1.66922e-246	1.93287e-204	2.6078e-173
0	0	0	1.68814e-307	3.94228e-247	5.54438e-205	8.69606e-174
0	0	0	3.06053e-308	9.29923e-248	1.58853e-205	2.89662e-174
0	0	0	5.54149e-309	2.19085e-248	4.54601e-206	9.63789e-175
0	0	0	1.00207e-309	5.15523e-249	1.29945e-206	3.20327e-175
0	0	0	1.80973e-310	1.21157e-249	3.71008e-207	1.06347e-175
0	0	0	3.26416e-311	2.84395e-250	1.05804e-207	3.5268e-176
0	0	0	5.87996e-312	6.66749e-251	3.01381e-208	1.16831e-176
0	0	0	1.05785e-312	1.56125e-251	8.57485e-209	3.86596e-177
0	0	0	1.90071e-313	3.65135e-252	2.43687e-209	1.27785e-177
0	0	0	3.41079e-314	8.52915e-253	6.91729e-210	4.21917e-178
0	0	0	6.11283e-315	1.98989e-253	1.96127e-210	1.39155e-178
0	0	0	1.09416e-315	4.63688e-254	5.55438e-211	4.58451e-179
0	0	0	1.95607e-316	1.07918e-254	1.57121e-211	1.50874e-179
0	0	0	3.49315e-317	2.50863e-255	4.43945e-212	4.95974e-180
0	0	0	6.23577e-318	5.82442e-256	1.25292e-212	1.62866e-180
0	0	0	1.11653e-318	1.35065e-256	3.532e-213	5.3423e-181
0	0	0	1.98219e-319	3.12831e-257	9.94527e-214	1.75046e-181
0	0	0	0	7.23688e-258	2.79714e-214	5.72933e-182
0	0	0	0	1.67213e-258	7.858e-215	1.8732e-182
0	0	0	0	3.8589e-259	2.20502e-215	6.11773e-183
0	0	0	0	8.89479e-260	6.18038e-216	1.99584e-183
0	0	0	0	2.04779e-260	1.7303e-216	6.50414e-184
0	0	0	0	4.70884e-261	4.83872e-217	2.1173e-184
0	0	0	0	1.08149e-261	1.35159e-217	6.88503e-185
0	0	0	0	2.4809e-262	3.77104e-218	2.23645e-185
0	0	0	0	5.68428e-263	1.05095e-218	7.25676e-186
0	0	0	0	1.30084e-263	2.92558e-219	2.35211e-186
0	0	0	0	2.9734e-264	8.13478e-220	7.61558e-187
0	0	0	0	6.78835e-265	2.25936e-220	2.46309e-187
0	0	0	0	1.54795e-265	6.26806e-221	7.95774e-188
0	0	0	0	3.52561e-266	1.73695e-221	2.56822e-188
0	0	0	0	8.02038e-267	4.80784e-222	8.27956e-189
0	0	0	0	1.82238e-267	1.32929e-222	2.66634e-189
0	0	0	0	4.13588e-268	3.67114e-223	8.57745e-190
0	0	0	0	9.37523e-269	1.01272e-223	2.75635e-190
0	0	0	0	2.12267e-269	2.79054e-224	8.84802e-191
0	0	0	0	4.80029e-270	7.68063e-225	2.83722e-191
0	0	0	0	1.08428e-270	2.11163e-225	9.08813e-192
0	0	0	0	2.44625e-271	5.79893e-226	2.90799e-192
0	0	0	0	5.51251e-272	1.59071e-226	9.29493e-193
0	0	0	0	1.24075e-272	4.35859e-227	2.96782e-193
0	0	0	0	2.7894e-273	1.19293e-227	9.46597e-194
0	0	0	0	6.26364e-274	3.26133e-228	3.01599e-194
0	0	0	0	1.40486e-274	8.90613e-229	9.59917e-195
0	0	0	0	3.14722e-275	2.42939e-229	3.05194e-195
0	0	0	0	7.0423e-276	6.61943e-230	9.69295e-196
0	0	0	0	1.57396e-276	1.8016e-230	3.07522e-196
0	0	0	0	3.5137e-277	4.89794e-231	9.7462e-197
0	0	0	0	7.8348e-278	1.3301e-231	3.08556e-197
0	0	0	0	1.74496e-278	3.60803e-232	9.7583e-198
0	0	0	0	3.88182e-279	9.77627e-233	3.08287e-198
0	0	0	0	8.62543e-280	2.64602e-233	9.72918e-199
0	0	0	0	1.91435e-280	7.15373e-234	3.06718e-199
0	0	0	0	4.24381e-281	1.93192e-234	9.65928e-200
0	0	0	0	9.39696e-282	5.21154e-235	3.03873e-200
0	0	0	0	2.07833e-282	1.4043e-235	9.54956e-201
0	0	0	0	4.59135e-283	3.77987e-236	2.9979e-201
0	0	0	0	1.01312e-283	1.01628e-236	9.40144e-202
0	0	0	0	2.23297e-284	2.72941e-237	2.94521e-202
0	0	0	0	4.91589e-285	7.32227e-238	9.21684e-203
0	0	0	0	1.08099e-285	1.96221e-238	2.88133e-203
0	0	0	0	2.37431e-286	5.2525e-239	8.99805e-204
0	0	0	0	5.20901e-287	1.40446e-239	2.80705e-204
0	0	0	0	1.14149e-287	3.75125e-240	8.74778e-205
0	0	0	0	2.49858e-288	1.00084e-240	2.72328e-205
0	0	0	0	5.4628e-289	2.66735e-241	8.46901e-206
0	0	0	0	1.19299e-289	7.101e-242	2.631e-206
0	0	0	0	2.60234e-290	1.88835e-242	8.16501e-207
0	0	0	0	5.67015e-291	5.01616e-243	2.53128e-207
0	0	0	0	1.23403e-291	1.33103e-243	7.83922e-208
0	0	0	0	2.68266e-292	3.52799e-244	2.42524e-208
0	0	0	0	5.82515e-293	9.34103e-245	7.49522e-209
0	0	0	0	1.26344e-293	2.47053e-245	2.314e-209
0	0	0	0	2.73721e-294	6.52698e-246	7.13664e-210
0	0	0	0	5.92335e-295	1.72251e-246	2.19874e-210
0	0	0	0	1.28037e-295	4.5409e-247	6.76714e-211
0	0	0	0	2.76444e-296	1.19578e-247	2.08059e-211
0	0	0	0	5.96196e-297	3.14548e-248	6.3903e-212
0	0	0	0	1.28434e-297	8.26522e-249	1.96068e-212
0	0	0	0	2.76362e-298	2.16946e-249	6.00959e-213
0	0	0	0	5.93999e-299	5.68827e-250	1.84008e-213
0	0	0	0	1.27527e-299	1.48984e-250	5.62833e-214
0	0	0	0	2.73484e-300	3.8979e-251	1.7198e-214
0	0	0	0	5.85828e-301	1.01872e-251	5.24963e-215
0	0	0	0	1.25349e-301	2.65956e-252	1.60079e-215
0	0	0	0	2.67906e-302	6.93584e-253	4.87634e-216
0	0	0	0	5.71949e-303	1.80685e-253	1.48392e-216
0	0	0	0	1.21968e-303	4.70195e-254	4.51108e-217
0	0	0	0	2.59803e-304	1.22227e-254	1.36996e-217
0	0	0	0	5.52788e-305	3.17391e-255	4.15614e-218
0	0	0	0	1.17486e-305	8.23293e-256	1.25959e-218
0	0	0	0	2.4942e-306	2.13329e-256	3.81352e-219
0	0	0	0	5.28919e-307	5.52183e-257	1.1534e-219
0	0	0	0	1.12038e-307	1.42775e-257	3.48491e-220
0	0	0	0	2.37058e-308	3.68772e-258	1.05187e-220
0	0	0	0	5.01028e-309	9.51483e-259	3.17168e-221
0	0	0	0	1.05776e-309	2.45235e-259	9.55381e-222
0	0	0	0	2.23064e-310	6.31396e-260	2.8749e-222
0	0	0	0	4.69882e-311	1.6239e-260	8.64229e-223
0	0	0	0	9.88708e-312	4.17212e-261	2.59535e-223
0	0	0	0	2.0781e-312	1.07076e-261	7.78613e-224
0	0	0	0	4.36299e-313	2.74518e-262	2.33351e-224
0	0	0	0	9.15003e-314	7.03053e-263	6.98647e-225
0	0	0	0	1.91682e-314	1.79865e-263	2.08962e-225
0	0	0	0	4.01111e-315	4.59669e-264	6.24367e-226
0	0	0	0	8.38447e-316	1.17351e-264	1.86369e-226
0	0	0	0	1.75083e-316	2.99275e-265	5.55739e-227
0	0	0	0	3.65336e-317	7.62423e-266	1.65551e-227
0	0	0	0	7.62691e-318	1.94028e-266	4.92668e-228
0	0	0	0	1.60211e-318	4.93262e-267	1.46468e-228
0	0	0	0	3.44932e-319	1.25266e-267	4.35004e-229
0	0	0	0	5.0869e-320	3.17786e-268	1.29065e-229
0	0	0	0	0	8.05341e-269	3.82552e-230
0	0	0	0	0	2.03878e-269	1.13276e-230
0	0	0	0	0	5.15592e-270	3.3508e-231
0	0	0	0	0	1.30253e-270	9.90208e-232
0	0	0	0	0	3.28713e-271	2.92328e-232
0	0	0	0	0	8.28689e-272	8.62148e-233
0	0	0	0	0	2.08696e-272	2.54015e-233
0	0	0	0	0	5.2503e-273	7.47663e-234
0	0	0	0	0	1.31948e-273	2.19847e-234
0	0	0	0	0	3.3126e-274	6.45805e-235
0	0	0	0	0	8.30779e-275	1.89519e-235
0	0	0	0	0	2.08138e-275	5.55612e-236
0	0	0	0	0	5.20913e-276	1.62727e-236
0	0	0	0	0	1.30236e-276	4.76123e-237
0	0	0	0	0	3.25271e-277	1.39171e-237
0	0	0	0	0	8.11545e-278	4.06394e-238
0	0	0	0	0	2.02269e-278	1.18554e-238
0	0	0	0	0	5.03617e-279	3.45509e-239
0	0	0	0	0	1.25263e-279	1.00594e-239
0	0	0	0	0	3.11241e-280	2.92588e-240
0	0	0	0	0	7.72547e-281	8.50185e-241
0	0	0	0	0	1.91561e-281	2.46799e-241
0	0	0	0	0	4.74505e-282	7.15724e-242
0	0	0	0	0	1.17417e-282	2.07358e-242
0	0	0	0	0	2.90252e-283	6.00166e-243
0	0	0	0	0	7.1676e-284	1.73538e-243
0	0	0	0	0	1.76819e-284	5.01295e-244
0	0	0	0	0	4.35752e-285	1.44666e-244
0	0	0	0	0	1.07277e-285	4.17075e-245
0	0	0	0	0	2.63833e-286	1.20126e-245
0	0	0	0	0	6.48202e-287	3.45651e-246
0	0	0	0	0	1.59092e-287	9.93603e-247
0	0	0	0	0	3.90072e-288	2.85342e-247
0	0	0	0	0	9.55432e-289	8.18643e-248
0	0	0	0	0	2.33783e-289	2.3464e-248
0	0	0	0	0	5.71459e-290	6.7187e-249
0	0	0	0	0	1.39546e-290	1.92197e-249
0	0	0	0	0	3.40415e-291	5.49273e-250
0	0	0	0	0	8.29586e-292	1.56822e-250
0	0	0	0	0	2.01964e-292	4.47307e-251
0	0	0	0	0	4.91189e-293	1.27463e-251
0	0	0	0	0	1.19339e-293	3.62862e-252
0	0	0	0	0	2.89655e-294	1.032e-252
0	0	0	0	0	7.0233e-295	2.93222e-253
0	0	0	0	0	1.70123e-295	8.32331e-254
0	0	0	0	0	4.1167e-296	2.36035e-254
0	0	0	0	0	9.95173e-297	6.6871e-255
0	0	0	0	0	2.40332e-297	1.8927e-255
0	0	0	0	0	5.79814e-298	5.35189e-256
0	0	0	0	0	1.39743e-298	1.51187e-256
0	0	0	0	0	3.36463e-299	4.26684e-257
0	0	0	0	0	8.093e-300	1.20304e-257
0	0	0	0	0	1.94468e-300	3.38875e-258
0	0	0	0	0	4.66823e-301	9.53633e-259
0	0	0	0	0	1.1195e-301	2.68107e-259
0	0	0	0	0	2.68201e-302	7.53041e-260
0	0	0	0	0	6.41899e-303	2.11307e-260
0	0	0	0	0	1.53476e-303	5.92374e-261
0	0	0	0	0	3.6659e-304	1.65906e-261
0	0	0	0	0	8.74763e-305	4.64211e-262
0	0	0	0	0	2.0853e-305	1.29764e-262
0	0	0	0	0	4.96612e-306	3.62394e-263
0	0	0	0	0	1.1815e-306	1.0111e-263
0	0	0	0	0	2.80816e-307	2.81835e-264
0	0	0	0	0	6.66777e-308	7.84844e-265
0	0	0	0	0	1.58165e-308	2.18353e-265
0	0	0	0	0	3.74809e-309	6.0691e-266
0	0	0	0	0	8.87323e-310	1.6853e-266
0	0	0	0	0	2.09858e-310	4.67542e-267
0	0	0	0	0	4.9584e-311	1.29584e-267
0	0	0	0	0	1.17039e-311	3.58818e-268
0	0	0	0	0	2.75989e-312	9.92626e-269
0	0	0	0	0	6.5017e-313	2.74339e-269
0	0	0	0	0	1.53016e-313	7.57497e-270
0	0	0	0	0	3.59766e-314	2.08961e-270
0	0	0	0	0	8.45045e-315	5.75892e-271
0	0	0	0	0	1.98298e-315	1.58565e-271
0	0	0	0	0	4.64896e-316	4.36182e-272
0	0	0	0	0	1.08906e-316	1.19873e-272
0	0	0	0	0	2.55073e-317	3.29128e-273
0	0	0	0	0	5.98694e-318	9.02822e-274
0	0	0	0	0	1.42125e-318	2.47419e-274
0	0	0	0	0	3.45594e-319	6.77421e-275
0	0	0	0	0	5.12e-320	1.85301e-275
0	0	0	0	0	0	5.06397e-276
0	0	0	0	0	0	1.38261e-276
0	0	0	0	0	0	3.77141e-277
0	0	0	0	0	0	1.02778e-277
0	0	0	0	0	0	2.79832e-278
0	0	0	0	0	0	7.61181e-279
0	0	0	0	0	0	2.06859e-279
0	0	0	0	0	0	5.61641e-280
0	0	0	0	0	0	1.52349e-280
0	0	0	0	0	0	4.12875e-281
0	0	0	0	0	0	1.11788e-281
0	0	0	0	0	0	3.02391e-282
0	0	0	0	0	0	8.17224e-283
0	0	0	0	0	0	2.20654e-283
0	0	0	0	0	0	5.95227e-284
0	0	0	0	0	0	1.60418e-284
0	0	0	0	0	0	4.31938e-285
0	0	0	0	0	0	1.16196e-285
0	0	0	0	0	0	3.12292e-286
0	0	0	0	0	0	8.38554e-287
0	0	0	0	0	0	2.24959e-287
0	0	0	0	0	0	6.02941e-288
0	0	0	0	0	0	1.61454e-288
0	0	0	0	0	0	4.31942e-289
0	0	0	0	0	0	1.15453e-289
0	0	0	0	0	0	3.08308e-290
0	0	0	0	0	0	8.22562e-291
0	0	0	0	0	0	2.19258e-291
0	0	0	0	0	0	5.8391e-292
0	0	0	0	0	0	1.55361e-292
0	0	0	0	0	0	4.1299e-293
0	0	0	0	0	0	1.09684e-293
0	0	0	0	0	0	2.91038e-294
0	0	0	0	0	0	7.71548e-295
0	0	0	0	0	0	2.04353e-295
0	0	0	0	0	0	5.40761e-296
0	0	0	0	0	0	1.42967e-296
0	0	0	0	0	0	3.77635e-297
0	0	0	0	0	0	9.96588e-298
0	0	0	0	0	0	2.62764e-298
0	0	0	0	0	0	6.92187e-299
0	0	0	0	0	0	1.82175e-299
0	0	0	0	0	0	4.79029e-300
0	0	0	0	0	0	1.25847e-300
0	0	0	0	0	0	3.30319e-301
0	0	0	0	0	0	8.66228e-302
0	0	0	0	0	0	2.26955e-302
0	0	0	0	0	0	5.94097e-303
0	0	0	0	0	0	1.55376e-303
0	0	0	0	0	0	4.05996e-304
0	0	0	0	0	0	1.05991e-304
0	0	0	0	0	0	2.76458e-305
0	0	0	0	0	0	7.2044e-306
0	0	0	0	0	0	1.87577e-306
0	0	0	0	0	0	4.87946e-307
0	0	0	0	0	0	1.26817e-307
0	0	0	0	0	0	3.29301e-308
0	0	0	0	0	0	8.54323e-309
0	0	0	0	0	0	2.21444e-309
0	0	0	0	0	0	5.73482e-310
0	0	0	0	0	0	1.48385e-310
0	0	0	0	0	0	3.83594e-311
0	0	0	0	0	0	9.90759e-312
0	0	0	0	0	0	2.5567e-312
0	0	0	0	0	0	6.59181e-313
0	0	0	0	0	0	1.69803e-313
0	0	0	0	0	0	4.37021e-314
0	0	0	0	0	0	1.12377e-314
0	0	0	0	0	0	2.88715e-315
0	0	0	0	0	0	7.41134e-316
0	0	0	0	0	0	1.90109e-316
0	0	0	0	0	0	4.87472e-317
0	0	0	0	0	0	1.25133e-317
0	0	0	0	0	0	3.23105e-318
0	0	0	0	0	0	8.52337e-319
0	0	0	0	0	0	2.55526e-319
0	0	0	0	0	0	6.1857e-321
0	0	0	0	0	0	0
0	0	0	0	0	0	0
0	0	0	0	0	0	0
0	0	0	0	0	0	0
0	0	0	0	0	0	0
0	0	0	0	0	0	0
0	0	0	0	0	0	0
0	0	0	0	0	0	0
0	0	0	0	0	0	0
0	0	0	0	0	0	0
0	0	0	0	0	0	0
0	0	0	0	0	0	0
0	0	0	0	0	0	0
0	0	0	0	0	0	0
0	0	0	0	0	0	0
0	0	0	0	0	0	0
0	0	0	0	0	0	0
0	0	0	0	0	0	0
0	0	0	0	0	0	0
0	0	0	0	0	0	0
0	0	0	0	0	0	0
0	0	0	0	0	0	0
0	0	0	0	0	0	0
0	0	0	0	0	0	0
0	0	0	0	0	0	0
0	0	0	0	0	0	0
0	0	0	0	0	0	0
0	0	0	0	0	0	0
0	0	0	0	0	0	0
0	0	0	0	0	0	0
0	0	0	0	0	0	0
0	0	0	0	0	0	0
0	0	0	0	0	0	0
0	0	0	0	0	0	0
0	0	0	0	0	0	0
0	0	0	0	0	0	0
0	0	0	0	0	0	0
0	0	0	0	0	0	0
0	0	0	0	0	0	0
0	0	0	0	0	0	0
0	0	0	0	0	0	0
0	0	0	0	0	0	0
0	0	0	0	0	0	0
0	0	0	0	0	0	0
0	0	0	0	0	0	0
0	0	0	0	0	0	0
0	0	0	0	0	0	0
0	0	0	0	0	0	0
0	0	0	0	0	0	0
0	0	0	0	0	0	0
0	0	0	0	0	0	0
0	0	0	0	0	0	0
0	0	0	0	0	0	0
0	0	0	0	0	0	0
0	0	0	0	0	0	0
0	0	0	0	0	0	0
0	0	0	0	0	0	0
0	0	0	0	0	0	0
0	0	0	0	0	0	0
0	0	0	0	0	0	0
0	0	0	0	0	0	0
0	0	0	0	0	0	0
0	0	0	0	0	0	0
0	0	0	0	0	0	0
0	0	0	0	0	0	0
0	0	0	0	0	0	0
0	0	0	0	0	0	0
0	0	0	0	0	0	0
0	0	0	0	0	0	0
0	0	0	0	0	0	0
0	0	0	0	0	0	0
0	0	0	0	0	0	0
0	0	0	0	0	0	0
0	0	0	0	0	0	0
0	0	0	0	0	0	0
0	0	0	0	0	0	0
0	0	0	0	0	0	0
0	0	0	0	0	0	0
0	0	0	0	0	0	0
0	0	0	0	0	0	0
0	0	0	0	0	0	0
0	0	0	0	0	0	0
0	0	0	0	0	0	0
0	0	0	0	0	0	0
0	0	0	0	0	0	0
0	0	0	0	0	0	0
0	0	0	0	0	0	0
0	0	0	0	0	0	0
0	0	0	0	0	0	0
0	0	0	0	0	0	0
0	0	0	0	0	0	0
0	0	0	0	0	0	0
0	0	0	0	0	0	0
0	0	0	0	0	0	0
0	0	0	0	0	0	0
0	0	0	0	0	0	0
0	0	0	0	0	0	0
0	0	0	0	0	0	0
0	0	0	0	0	0	0
0	0	0	0	0	0	0
0	0	0	0	0	0	0
0	0	0	0	0	0	0
0	0	0	0	0	0	0
0	0	0	0	0	0	0
0	0	0	0	0	0	0
0	0	0	0	0	0	0
0	0	0	0	0	0	0
0	0	0	0	0	0	0
0	0	0	0	0	0	0
0	0	0	0	0	0	0
0	0	0	0	0	0	0
0	0	0	0	0	0	0
0	0	0	0	0	0	0
0	0	0	0	0	0	0
0	0	0	0	0	0	0
0	0	0	0	0	0	0
0	0	0	0	0	0	0
0	0	0	0	0	0	0
0	0	0	0	0	0	0
0	0	0	0	0	0	0
0	0	0	0	0	0	0
0	0	0	0	0	0	0
0	0	0	0	0	0	0
0	0	0	0	0	0	0
0	0	0	0	0	0	0
0	0	0	0	0	0	0
0	0	0	0	0	0	0
0	0	0	0	0	0	0
0	0	0	0	0	0	0
0	0	0	0	0	0	0
0	0	0	0	0	0	0
0	0	0	0	0	0	0
0	0	0	0	0	0	0
0	0	0	0	0	0	0
0	0	0	0	0	0	0
0	0	0	0	0	0	0
0	0	0	0	0	0	0
0	0	0	0	0	0	0
0	0	0	0	0	0	0
0	0	0	0	0	0	0
0	0	0	0	0	0	0
0	0	0	0	0	0	0
0	0	0	0	0	0	0
0	0	0	0	0	0	0
0	0	0	0	0	0	0
0	0	0	0	0	0	0
0	0	0	0	0	0	0
0	0	0	0	0	0	0
0	0	0	0	0	0	0
0	0	0	0	0	0	0
0	0	0	0	0	0	0
0	0	0	0	0	0	0
0	0	0	0	0	0	0
0	0	0	0	0	0	0
0	0	0	0	0	0	0
0	0	0	0	0	0	0
0	0	0	0	0	0	0
0	0	0	0	0	0	0
0	0	0	0	0	0	0
0	0	0	0	0	0	0
0	0	0	0	0	0	0
0	0	0	0	0	0	0
0	0	0	0	0	0	0
0	0	0	0	0	0	0
0	0	0	0	0	0	0
0	0	0	0	0	0	0
0	0	0	0	0	0	0
0	0	0	0	0	0	0
0	0	0	0	0	0	0
0	0	0	0	0	0	0
0	0	0	0	0	0	0
0	0	0	0	0	0	0
0	0	0	0	0	0	0
0	0	0	0	0	0	0
0	0	0	0	0	0	0
0	0	0	0	0	0	0
0	0	0	0	0	0	0
0	0	0	0	0	0	0
0	0	0	0	0	0	0
0	0	0	0	0	0	0
0	0	0	0	0	0	0
0	0	0	0	0	0	0
0	0	0	0	0	0	0
0	0	0	0	0	0	0
0	0	0	0	0	0	0
0	0	0	0	0	0	0
0	0	0	0	0	0	0
0	0	0	0	0	0	0
0	0	0	0	0	0	0
0	0	0	0	0	0	0
0	0	0	0	0	0	0
0	0	0	0	0	0	0
0	0	0	0	0	0	0
0	0	0	0	0	0	0
0	0	0	0	0	0	0
0	0	0	0	0	0	0
0	0	0	0	0	0	0
0	0	0	0	0	0	0
0	0	0	0	0	0	0
0	0	0	0	0	0	0
0	0	0	0	0	0	0
0	0	0	0	0	0	0
0	0	0	0	0	0	0
0	0	0	0	0	0	0
0	0	0	0	0	0	0
0	0	0	0	0	0	0
0	0	0	0	0	0	0
0	0	0	0	0	0	0
0	0	0	0	0	0	0
0	0	0	0	0	0	0
0	0	0	0	0	0	0
0	0	0	0	0	0	0
0	0	0	0	0	0	0
0	0	0	0	0	0	0
0	0	0	0	0	0	0
0	0	0	0	0	0	0
0	0	0	0	0	0	0
0	0	0	0	0	0	0
0	0	0	0	0	0	0
0	0	0	0	0	0	0
0	0	0	0	0	0	0
0	0	0	0	0	0	0
0	0	0	0	0	0	0
0	0	0	0	0	0	0
0	0	0	0	0	0	0
0	0	0	0	0	0	0
0	0	0	0	0	0	0
0	0	0	0	0	0	0
0	0	0	0	0	0	0
0	0	0	0	0	0	0
0	0	0	0	0	0	0
0	0	0	0	0	0	0
0	0	0	0	0	0	0
0	0	0	0	0	0	0
0	0	0	0	0	0	0
0	0	0	0	0	0	0
0	0	0	0	0	0	0
0	0	0	0	0	0	0
0	0	0	0	0	0	0
0	0	0	0	0	0	0
0	0	0	0	0	0	0
0	0	0	0	0	0	0
0	0	0	0	0	0	0
0	0	0	0	0	0	0
0	0	0	0	0	0	0
0	0	0	0	0	0	0
0	0	0	0	0	0	0
0	0	0	0	0	0	0
0	0	0	0	0	0	0
0	0	0	0	0	0	0
0	0	0	0	0	0	0
0	0	0	0	0	0	0
0	0	0	0	0	0	0
0	0	0	0	0	0	0
0	0	0	0	0	0	0
0	0	0	0	0	0	0
0	0	0	0	0	0	0
0	0	0	0	0	0	0
0	0	0	0	0	0	0
0	0	0	0	0	0	0
0	0	0	0	0	0	0
0	0	0	0	0	0	0
0	0	0	0	0	0	0
0	0	0	0	0	0	0
0	0	0	0	0	0	0
0	0	0	0	0	0	0
0	0	0	0	0	0	0
0	0	0	0	0	0	0
0	0	0	0	0	0	0
0	0	0	0	0	0	0
0	0	0	0	0	0	0
0	0	0	0	0	0	0
0	0	0	0	0	0	0
0	0	0	0	0	0	0
0	0	0	0	0	0	0
0	0	0	0	0	0	0
0	0	0	0	0	0	0
0	0	0	0	0	0	0
0	0	0	0	0	0	0
0	0	0	0	0	0	0
0	0	0	0	0	0	0
0	0	0	0	0	0	0
0	0	0	0	0	0	0
0	0	0	0	0	0	0
0	0	0	0	0	0	0
0	0	0	0	0	0	0
0	0	0	0	0	0	0
0	0	0	0	0	0	0
0	0	0	0	0	0	0
0	0	0	0	0	0	0
0	0	0	0	0	0	0
0	0	0	0	0	0	0
0	0	0	0	0	0	0
0	0	0	0	0	0	0
0	0	0	0	0	0	0
0	0	0	0	0	0	0
0	0	0	0	0	0	0
0	0	0	0	0	0	0
0	0	0	0	0	0	0
0	0	0	0	0	0	0
0	0	0	0	0	0	0
0	0	0	0	0	0	0
0	0	0	0	0	0	0
0	0	0	0	0	0	0
0	0	0	0	0	0	0
0	0	0	0	0	0	0
0	0	0	0	0	0	0
0	0	0	0	0	0	0
0	0	0	0	0	0	0
0	0	0	0	0	0	0
0	0	0	0	0	0	0
0	0	0	0	0	0	0
0	0	0	0	0	0	0
0	0	0	0	0	0	0
0	0	0	0	0	0	0
0	0	0	0	0	0	0
0	0	0	0	0	0	0
0	0	0	0	0	0	0
0	0	0	0	0	0	0
0	0	0	0	0	0	0
0	0	0	0	0	0	0
0	0	0	0	0	0	0
0	0	0	0	0	0	0
0	0	0	0	0	0	0
0	0	0	0	0	0	0
0	0	0	0	0	0	0
0	0	0	0	0	0	0
0	0	0	0	0	0	0
0	0	0	0	0	0	0
0	0	0	0	0	0	0
0	0	0	0	0	0	0
0	0	0	0	0	0	0
0	0	0	0	0	0	0
0	0	0	0	0	0	0
0	0	0	0	0	0	0
0	0	0	0	0	0	0
0	0	0	0	0	0	0
0	0	0	0	0	0	0
0	0	0	0	0	0	0
0	0	0	0	0	0	0
0	0	0	0	0	0	0
0	0	0	0	0	0	0
0	0	0	0	0	0	0
0	0	0	0	0	0	0
0	0	0	0	0	0	0
0	0	0	0	0	0	0
0	0	0	0	0	0	0
0	0	0	0	0	0	0
0	0	0	0	0	0	0
0	0	0	0	0	0	0
0	0	0	0	0	0	0
0	0	0	0	0	0	0
0	0	0	0	0	0	0
0	0	0	0	0	0	0
0	0	0	0	0	0	0
0	0	0	0	0	0	0
0	0	0	0	0	0	0
0	0	0	0	0	0	0
0	0	0	0	0	0	0
0	0	0	0	0	0	0
0	0	0	0	0	0	0
0	0	0	0	0	0	0
0	0	0	0	0	0	0
0	0	0	0	0	0	0
0	0	0	0	0	0	0
0	0	0	0	0	0	0
0	0	0	0	0	0	0
0	0	0	0	0	0	0
0	0	0	0	0	0	0
0	0	0	0	0	0	0
0	0	0	0	0	0	0
0	0	0	0	0	0	0
0	0	0	0	0	0	0
0	0	0	0	0	0	0
0	0	0	0	0	0	0
0	0	0	0	0	0	0
0	0	0	0	0	0	0
0	0	0	0	0	0	0
0	0	0	0	0	0	0
0	0	0	0	0	0	0
0	0	0	0	0	0	0
0	0	0	0	0	0	0
0	0	0	0	0	0	0
0	0	0	0	0	0	0
0	0	0	0	0	0	0
0	0	0	0	0	0	0
0	0	0	0	0	0	0
0	0	0	0	0	0	0
0	0	0	0	0	0	0
0	0	0	0	0	0	0
0	0	0	0	0	0	0
0	0	0	0	0	0	0
0	0	0	0	0	0	0
0	0	0	0	0	0	0
0	0	0	0	0	0	0
0	0	0	0	0	0	0
0	0	0	0	0	0	0
0	0	0	0	0	0	0
0	0	0	0	0	0	0
0	0	0	0	0	0	0
0	0	0	0	0	0	0
0	0	0	0	0	0	0
0	0	0	0	0	0	0
0	0	0	0	0	0	0
0	0	0	0	0	0	0
0	0	0	0	0	0	0
0	0	0	0	0	0	0
0	0	0	0	0	0	0
0	0	0	0	0	0	0
0	0	0	0	0	0	0
0	0	0	0	0	0	0
0	0	0	0	0	0	0
0	0	0	0	0	0	0
0	0	0	0	0	0	0
0	0	0	0	0	0	0
0	0	0	0	0	0	0
0	0	0	0	0	0	0
0	0	0	0	0	0	0
0	0	0	0	0	0	0
0	0	0	0	0	0	0
0	0	0	0	0	0	0
0	0	0	0	0	0	0
0	0	0	0	0	0	0
0	0	0	0	0	0	0
0	0	0	0	0	0	0
0	0	0	0	0	0	0
0	0	0	0	0	0	0
0	0	0	0	0	0	0
0	0	0	0	0	0	0
0	0	0	0	0	0	0
0	0	0	0	0	0	0
0	0	0	0	0	0	0
0	0	0	0	0	0	0
0	0	0	0	0	0	0
0	0	0	0	0	0	0
0	0	0	0	0	0	0
0	0	0	0	0	0	0
0	0	0	0	0	0	0
0	0	0	0	0	0	0
0	0	0	0	0	0	0
0	0	0	0	0	0	0
0	0	0	0	0	0	0
0	0	0	0	0	0	0
0	0	0	0	0	0	0
0	0	0	0	0	0	0
0	0	0	0	0	0	0
0	0	0	0	0	0	0
0	0	0	0	0	0	0
0	0	0	0	0	0	0
0	0	0	0	0	0	0
0	0	0	0	0	0	0
0	0	0	0	0	0	0
0	0	0	0	0	0	0
0	0	0	0	0	0	0
0	0	0	0	0	0	0
0	0	0	0	0	0	0
0	0	0	0	0	0	0
0	0	0	0	0	0	0
0	0	0	0	0	0	0
0	0	0	0	0	0	0
0	0	0	0	0	0	0
0	0	0	0	0	0	0
0	0	0	0	0	0	0
0	0	0	0	0	0	0
0	0	0	0	0	0	0
0	0	0	0	0	0	0
0	0	0	0	0	0	0
0	0	0	0	0	0	0
0	0	0	0	0	0	0
0	0	0	0	0	0	0
0	0	0	0	0	0	0
0	0	0	0	0	0	0
0	0	0	0	0	0	0
0	0	0	0	0	0	0
0	0	0	0	0	0	0
0	0	0	0	0	0	0
0	0	0	0	0	0	0
0	0	0	0	0	0	0
0	0	0	0	0	0	0
0	0	0	0	0	0	0
0	0	0	0	0	0	0
0	0	0	0	0	0	0
0	0	0	0	0	0	0
0	0	0	0	0	0	0
0	0	0	0	0	0	0
0	0	0	0	0	0	0
0	0	0	0	0	0	0
0	0	0	0	0	0	0
0	0	0	0	0	0	0
0	0	0	0	0	0	0
0	0	0	0	0	0	0
0	0	0	0	0	0	0
0	0	0	0	0	0	0
0	0	0	0	0	0	0
0	0	0	0	0	0	0
0	0	0	0	0	0	0
0	0	0	0	0	0	0
0	0	0	0	0	0	0
0	0	0	0	0	0	0
0	0	0	0	0	0	0
0	0	0	0	0	0	0
0	0	0	0	0	0	0
0	0	0	0	0	0	0
0	0	0	0	0	0	0
0	0	0	0	0	0	0
0	0	0	0	0	0	0
0	0	0	0	0	0	0
0	0	0	0	0	0	0
0	0	0	0	0	0	0
0	0	0	0	0	0	0
0	0	0	0	0	0	0
0	0	0	0	0	0	0
0	0	0	0	0	0	0
0	0	0	0	0	0	0
0	0	0	0	0	0	0
0	0	0	0	0	0	0
0	0	0	0	0	0	0
0	0	0	0	0	0	0
0	0	0	0	0	0	0
0	0	0	0	0	0	0
0	0	0	0	0	0	0
0	0	0	0	0	0	0
0	0	0	0	0	0	0
0	0	0	0	0	0	0
0	0	0	0	0	0	0
0	0	0	0	0	0	0
0	0	0	0	0	0	0
0	0	0	0	0	0	0
0	0	0	0	0	0	0
0	0	0	0	0	0	0
0	0	0	0	0	0	0
0	0	0	0	0	0	0
0	0	0	0	0	0	0
0	0	0	0	0	0	0
0	0	0	0	0	0	0
0	0	0	0	0	0	0
0	0	0	0	0	0	0
0	0	0	0	0	0	0
0	0	0	0	0	0	0
0	0	0	0	0	0	0
0	0	0	0	0	0	0
0	0	0	0	0	0	0
0	0	0	0	0	0	0
0	0	0	0	0	0	0
0	0	0	0	0	0	0
0	0	0	0	0	0	0
0	0	0	0	0	0	0
0	0	0	0	0	0	0
0	0	0	0	0	0	0
0	0	0	0	0	0	0
0	0	0	0	0	0	0
0	0	0	0	0	0	0
0	0	0	0	0	0	0
0	0	0	0	0	0	0
0	0	0	0	0	0	0
0	0	0	0	0	0	0
0	0	0	0	0	0	0
0	0	0	0	0	0	0
0	0	0	0	0	0	0
0	0	0	0	0	0	0
0	0	0	0	0	0	0
0	0	0	0	0	0	0
0	0	0	0	0	0	0
0	0	0	0	0	0	0
0	0	0	0	0	0	0
0	0	0	0	0	0	0
0	0	0	0	0	0	0
0	0	0	0	0	0	0
0	0	0	0	0	0	0
0	0	0	0	0	0	0
0	0	0	0	0	0	0
0	0	0	0	0	0	0
0	0	0	0	0	0	0
0	0	0	0	0	0	0
0	0	0	0	0	0	0
0	0	0	0	0	0	0
0	0	0	0	0	0	0
0	0	0	0	0	0	0
0	0	0	0	0	0	0
0	0	0	0	0	0	0
0	0	0	0	0	0	0
0	0	0	0	0	0	0
0	0	0	0	0	0	0
0	0	0	0	0	0	0
0	0	0	0	0	0	0
0	0	0	0	0	0	0
0	0	0	0	0	0	0
0	0	0	0	0	0	0
0	0	0	0	0	0	0
0	0	0	0	0	0	0
0	0	0	0	0	0	0
0	0	0	0	0	0	0
0	0	0	0	0	0	0
0	0	0	0	0	0	0
0	0	0	0	0	0	0
0	0	0	0	0	0	0
0	0	0	0	0	0	0
0	0	0	0	0	0	0
0	0	0	0	0	0	0
0	0	0	0	0	0	0
0	0	0	0	0	0	0
0	0	0	0	0	0	0
0	0	0	0	0	0	0
0	0	0	0	0	0	0
0	0	0	0	0	0	0
0	0	0	0	0	0	0
0	0	0	0	0	0	0
0	0	0	0	0	0	0
0	0	0	0	0	0	0
0	0	0	0	0	0	0
0	0	0	0	0	0	0
0	0	0	0	0	0	0
0	0	0	0	0	0	0
0	0	0	0	0	0	0
0	0	0	0	0	0	0
0	0	0	0	0	0	0
0	0	0	0	0	0	0
0	0	0	0	0	0	0
0	0	0	0	0	0	0
0	0	0	0	0	0	0
0	0	0	0	0	0	0
0	0	0	0	0	0	0
0	0	0	0	0	0	0
0	0	0	0	0	0	0
0	0	0	0	0	0	0
0	0	0	0	0	0	0
0	0	0	0	0	0	0
0	0	0	0	0	0	0
0	0	0	0	0	0	0
0	0	0	0	0	0	0
0	0	0	0	0	0	0
0	0	0	0	0	0	0
0	0	0	0	0	0	0
0	0	0	0	0	0	0
0	0	0	0	0	0	0
0	0	0	0	0	0	0
0	0	0	0	0	0	0
0	0	0	0	0	0	0
0	0	0	0	0	0	0
0	0	0	0	0	0	0
0	0	0	0	0	0	0
0	0	0	0	0	0	0
0	0	0	0	0	0	0
0	0	0	0	0	0	0
0	0	0	0	0	0	0
0	0	0	0	0	0	0
0	0	0	0	0	0	0
0	0	0	0	0	0	0
0	0	0	0	0	0	0
0	0	0	0	0	0	0
0	0	0	0	0	0	0
0	0	0	0	0	0	0
0	0	0	0	0	0	0
0	0	0	0	0	0	0
0	0	0	0	0	0	0
0	0	0	0	0	0	0
0	0	0	0	0	0	0
0	0	0	0	0	0	0
0	0	0	0	0	0	0
0	0	0	0	0	0	0
0	0	0	0	0	0	0
0	0	0	0	0	0	0
0	0	0	0	0	0	0
0	0	0	0	0	0	0
0	0	0	0	0	0	0
0	0	0	0	0	0	0
0	0	0	0	0	0	0
0	0	0	0	0	0	0
0	0	0	0	0	0	0
0	0	0	0	0	0	0
0	0	0	0	0	0	0
0	0	0	0	0	0	0
0	0	0	0	0	0	0
0	0	0	0	0	0	0
0	0	0	0	0	0	0
0	0	0	0	0	0	0
0	0	0	0	0	0	0
0	0	0	0	0	0	0
0	0	0	0	0	0	0
0	0	0	0	0	0	0
0	0	0	0	0	0	0
0	0	0	0	0	0	0
0	0	0	0	0	0	0
0	0	0	0	0	0	0
0	0	0	0	0	0	0
0	0	0	0	0	0	0
0	0	0	0	0	0	0
0	0	0	0	0	0	0
0	0	0	0	0	0	0
0	0	0	0	0	0	0
0	0	0	0	0	0	0
0	0	0	0	0	0	0
0	0	0	0	0	0	0
0	0	0	0	0	0	0
0	0	0	0	0	0	0
0	0	0	0	0	0	0
0	0	0	0	0	0	0
0	0	0	0	0	0	0
0	0	0	0	0	0	0
0	0	0	0	0	0	0
0	0	0	0	0	0	0
0	0	0	0	0	0	0
0	0	0	0	0	0	0
0	0	0	0	0	0	0
0	0	0	0	0	0	0
0	0	0	0	0	0	0
0	0	0	0	0	0	0
0	0	0	0	0	0	0
0	0	0	0	0	0	0
0	0	0	0	0	0	0
0	0	0	0	0	0	0
0	0	0	0	0	0	0
0	0	0	0	0	0	0
0	0	0	0	0	0	0
0	0	0	0	0	0	0
0	0	0	0	0	0	0
0	0	0	0	0	0	0
0	0	0	0	0	0	0
0	0	0	0	0	0	0
0	0	0	0	0	0	0
0	0	0	0	0	0	0
0	0	0	0	0	0	0
0	0	0	0	0	0	0
0	0	0	0	0	0	0
0	0	0	0	0	0	0
0	0	0	0	0	0	0
0	0	0	0	0	0	0
0	0	0	0	0	0	0
0	0	0	0	0	0	0
0	0	0	0	0	0	0
0	0	0	0	0	0	0
0	0	0	0	0	0	0
0	0	0	0	0	0	0
0	0	0	0	0	0	0
0	0	0	0	0	0	0
0	0	0	0	0	0	0
0	0	0	0	0	0	0
0	0	0	0	0	0	0
0	0	0	0	0	0	0
0	0	0	0	0	0	0
0	0	0	0	0	0	0
0	0	0	0	0	0	0
0	0	0	0	0	0	0
0	0	0	0	0	0	0
0	0	0	0	0	0	0
0	0	0	0	0	0	0
0	0	0	0	0	0	0
