# Supplementary material for: Influence of confinement on the spreading of bacterial populations
Source: PLoS Comput Biol. 2022 May 9;18(5):e1010063. doi: 10.1371/journal.pcbi.1010063 (PMC9119553; doi:10.1371/journal.pcbi.1010063)
Supplement: S2 File — This zip file contains the raw data used to make all the Figures. (ZIP) [file pcbi.1010063.s009.zip › Fig6/largePores_highSeed_noTaxis.mat_Fig6_bacteria.xlsx]

## Sheet: Sheet1
data_1	data_2	data_3	data_4	data_5	data_6	data_7
1	1	1	1	1	1	1
0.972655	0.972655	0.972655	0.972655	0.972655	0.972655	0.972655
0.895025	0.895025	0.895025	0.895025	0.895025	0.895025	0.895025
0.779165	0.779165	0.779165	0.779165	0.779165	0.779165	0.779165
0.641713	0.641713	0.641713	0.641713	0.641713	0.641713	0.641713
0.5	0.5	0.5	0.5	0.5	0.5	0.5
0.368567	0.368567	0.368567	0.368567	0.368567	0.368567	0.368567
0.257028	0.36	0.36	0.36	0.36	0.36	0.36
0.169576	0.36	0.36	0.36	0.36	0.36	0.36
0.105843	0.36	0.36	0.36	0.36	0.36	0.36
0.0625	0.36	0.36	0.36	0.36	0.36	0.36
0.0349152	0.154267	0.36	0.36	0.36	0.36	0.36
0.018453	0.068112	0.195791	0.316635	0.349805	0.355155	0.355799
0.00922651	0.0426617	0.0957992	0.158311	0.193906	0.207899	0.215115
0.0043644	0.0298041	0.0629305	0.103543	0.135359	0.150209	0.157166
0.00195313	0.021997	0.0456715	0.0752594	0.103114	0.118773	0.125277
0.0008269	0.0168022	0.034887	0.057858	0.082039	0.0984695	0.105083
0.000331202	0.0131431	0.0275363	0.0460563	0.0669877	0.0837733	0.091058
0.000125502	0.010462	0.0222435	0.0375494	0.0556876	0.0722791	0.0806
4.49911e-05	0.0084387	0.0182814	0.0311579	0.0469295	0.0628594	0.0723183
1.52588e-05	0.00687557	0.0152276	0.0262092	0.0399851	0.0549512	0.065409
4.89588e-06	0.00564407	0.0128195	0.0222883	0.0343806	0.0482368	0.0593948
1.48614e-06	0.00465718	0.0108851	0.0191243	0.0297911	0.0425037	0.0540034
4.26781e-07	0.00385419	0.00930728	0.0165322	0.0259865	0.0375896	0.0490945
1.1595e-07	0.00319165	0.00800336	0.0143815	0.0227987	0.0333622	0.044605
2.98023e-08	0.00263786	0.00691355	0.0125774	0.0201027	0.0297114	0.0405069
7.24684e-09	0.00216912	0.00599354	0.0110497	0.0178037	0.0265457	0.0367821
1.66711e-09	0.00176728	0.0052099	0.00974495	0.0158287	0.0237891	0.0334111
3.62827e-10	0.00142548	0.00453696	0.0086223	0.0141207	0.0213785	0.0303702
7.47052e-11	0.00113833	0.00395477	0.00764976	0.0126346	0.0192618	0.0276325
1.45519e-11	0.000899965	0.00344757	0.00680206	0.0113344	0.0173956	0.0251699
2.68168e-12	0.00070441	0.00300282	0.00605902	0.0101912	0.0157439	0.0229546
4.67532e-13	0.000545839	0.00261039	0.00540433	0.00918126	0.0142767	0.0209603
7.7114e-14	0.000418735	0.002262	0.00482472	0.00828528	0.0129688	0.019163
1.2033e-14	0.000318017	0.00195088	0.00430928	0.00748721	0.0117991	0.0175408
1.77636e-15	0.000239108	0.00167305	0.00384898	0.00677375	0.0107498	0.0160742
2.48088e-16	0.00017798	0.00142674	0.00343629	0.00613372	0.00980556	0.014746
3.27791e-17	0.000131155	0.00120991	0.00306489	0.00555772	0.00895363	0.0135409
4.09739e-18	9.56831e-05	0.00102033	0.00272943	0.00503777	0.00818295	0.0124455
4.84546e-19	6.91072e-05	0.000855708	0.00242537	0.00456708	0.00748404	0.011448
5.42101e-20	4.94143e-05	0.000713694	0.00214882	0.00413983	0.00684876	0.010538
5.73777e-21	3.49807e-05	0.000591981	0.00189637	0.00375101	0.00627003	0.00970655
5.74544e-22	2.45162e-05	0.000488338	0.0016667	0.00339631	0.00574172	0.00894546
5.44279e-23	1.70112e-05	0.000400641	0.00145889	0.00307195	0.00525849	0.0082477
4.87795e-24	1.16863e-05	0.000326901	0.00127185	0.00277466	0.00481565	0.007607
4.1359e-25	7.94862e-06	0.000265283	0.00110436	0.00250156	0.0044091	0.00701783
3.31758e-26	5.35281e-06	0.000214111	0.000955119	0.00225012	0.00403522	0.00647526
2.51762e-27	3.5691e-06	0.000171873	0.000822795	0.00201811	0.00369081	0.00597493
1.80749e-28	2.35631e-06	0.00013722	0.000706026	0.00180397	0.00337305	0.00551295
1.22766e-29	1.54032e-06	0.000108962	0.000603469	0.00160724	0.0030794	0.00508584
7.88861e-31	9.97025e-07	8.6056e-05	0.00051381	0.00142729	0.00280764	0.00469048
4.79556e-32	6.39044e-07	6.75986e-05	0.000435783	0.0012634	0.00255575	0.00432409
2.75801e-33	4.05598e-07	5.2814e-05	0.000368186	0.00111477	0.00232193	0.00398416
1.50062e-34	2.54927e-07	4.10408e-05	0.000309883	0.000980508	0.00210456	0.00366843
7.72434e-36	1.58672e-07	3.17206e-05	0.000259817	0.000859718	0.00190215	0.00337485
3.76158e-37	9.78069e-08	2.43853e-05	0.000217012	0.000751467	0.00171434	0.00310159
1.733e-38	5.97081e-08	1.86456e-05	0.000180572	0.00065482	0.00154076	0.00284698
7.55339e-40	3.61001e-08	1.41805e-05	0.000149682	0.000568856	0.00138095	0.00260948
3.11461e-41	2.16177e-08	1.07269e-05	0.000123609	0.000492672	0.00123434	0.00238771
1.21502e-42	1.2822e-08	8.07092e-06	0.000101693	0.0004254	0.00110033	0.00218041
4.48416e-44	7.53285e-09	6.04012e-06	8.33486e-05	0.000366209	0.000978269	0.0019864
1.56565e-45	4.38369e-09	4.49615e-06	6.80573e-05	0.000314309	0.000867457	0.00180507
5.17164e-47	2.52705e-09	3.32899e-06	5.53635e-05	0.000268961	0.000767192	0.00163622
1.61614e-48	1.44311e-09	2.45167e-06	4.48691e-05	0.000229472	0.000676763	0.00147954
4.77799e-50	8.16422e-10	1.79594e-06	3.62283e-05	0.000195203	0.000595464	0.00133464
1.33638e-51	4.57591e-10	1.30859e-06	2.91427e-05	0.000165562	0.000522599	0.00120107
3.53617e-53	2.54101e-10	9.48417e-07	2.33557e-05	0.00014001	0.000457492	0.00107834
8.85226e-55	1.39805e-10	6.83728e-07	1.86484e-05	0.000118055	0.000399492	0.000965916
2.09649e-56	7.62151e-11	4.90295e-07	1.48346e-05	9.92528e-05	0.000347976	0.000863231
4.69729e-58	4.11704e-11	3.49723e-07	1.1757e-05	8.32024e-05	0.000302352	0.000769716
9.95682e-60	2.2038e-11	2.48133e-07	9.28349e-06	6.95453e-05	0.000262063	0.000684794
1.99669e-61	1.16902e-11	1.75123e-07	7.30325e-06	5.79617e-05	0.000226585	0.000607888
3.78809e-63	6.14552e-12	1.22943e-07	5.7242e-06	4.81681e-05	0.000195432	0.000538432
6.79902e-65	3.20182e-12	8.5855e-08	4.47002e-06	3.99139e-05	0.000168153	0.000475871
1.15449e-66	1.65333e-12	5.96395e-08	3.47777e-06	3.29792e-05	0.000144331	0.000419668
1.8546e-68	8.46189e-13	4.12109e-08	2.69582e-06	2.71711e-05	0.000123586	0.000369307
2.81858e-70	4.2928e-13	2.83271e-08	2.082e-06	2.23219e-05	0.000105569	0.000324295
4.05253e-72	2.15873e-13	1.9369e-08	1.60203e-06	1.82856e-05	8.9962e-05	0.000284165
5.51239e-74	1.07613e-13	1.31744e-08	1.22819e-06	1.49365e-05	7.64799e-05	0.000248475
7.09368e-76	5.31812e-14	8.91408e-09	9.3813e-07	1.2166e-05	6.48636e-05	0.000216812
8.63617e-78	2.60555e-14	5.99994e-09	7.13949e-07	9.88119e-06	5.48814e-05	0.000188788
9.9469e-80	1.26564e-14	4.01741e-09	5.4135e-07	8.00268e-06	4.63256e-05	0.000164046
1.08386e-81	6.09552e-15	2.67595e-09	4.08975e-07	6.4629e-06	3.90114e-05	0.000142251
1.11731e-83	2.91087e-15	1.77314e-09	3.07841e-07	5.2046e-06	3.27747e-05	0.000123098
1.08967e-85	1.37837e-15	1.16883e-09	2.30869e-07	4.17942e-06	2.74705e-05	0.000106306
1.00538e-87	6.47239e-16	7.66477e-10	1.72512e-07	3.34669e-06	2.29708e-05	9.1617e-05
8.77579e-90	3.01395e-16	5.00028e-10	1.28435e-07	2.67231e-06	1.91633e-05	7.8797e-05
7.247e-92	1.39188e-16	3.24519e-10	9.52722e-08	2.1278e-06	1.59496e-05	6.76336e-05
5.66172e-94	6.37504e-17	2.09527e-10	7.04148e-08	1.68947e-06	1.3244e-05	5.79345e-05
4.18462e-96	2.89602e-17	1.34586e-10	5.18536e-08	1.33765e-06	1.09717e-05	4.95264e-05
2.92605e-98	1.3049e-17	8.60043e-11	3.80464e-08	1.05612e-06	9.06828e-06	4.22536e-05
1.93564e-100	5.83215e-18	5.46774e-11	2.78143e-08	8.31503e-07	7.47769e-06	3.59766e-05
1.21139e-102	2.58571e-18	3.45832e-11	2.02603e-08	6.52818e-07	6.15183e-06	3.05709e-05
7.17237e-105	1.13723e-18	2.1762e-11	1.47043e-08	5.11094e-07	5.04938e-06	2.59258e-05
4.01752e-107	4.96201e-19	1.36242e-11	1.06334e-08	3.99016e-07	4.13494e-06	2.19428e-05
2.12898e-109	2.14796e-19	8.48602e-12	7.66162e-09	3.10643e-07	3.3783e-06	1.85349e-05
1.06734e-111	9.22515e-20	5.2588e-12	5.50046e-09	2.41167e-07	2.75378e-06	1.56253e-05
5.06233e-114	3.93115e-20	3.24236e-12	3.93465e-09	1.86705e-07	2.23955e-06	1.31465e-05
2.27152e-116	1.66221e-20	1.98899e-12	2.80442e-09	1.44139e-07	1.81717e-06	1.10391e-05
9.64274e-119	6.97415e-21	1.21396e-12	1.99164e-09	1.10966e-07	1.47107e-06	9.25138e-06
3.87259e-121	2.90372e-21	7.37194e-13	1.40933e-09	8.519e-08	1.18816e-06	7.73793e-06
1.47137e-123	1.19977e-21	4.4542e-13	9.9369e-10	6.5219e-08	9.5747e-07	6.45939e-06
5.2888e-126	4.91969e-22	2.67777e-13	6.9811e-10	4.97908e-08	7.69806e-07	5.38157e-06
1.7985e-128	2.00214e-22	1.60175e-13	4.88691e-10	3.79064e-08	6.17511e-07	4.47484e-06
5.78606e-131	8.08698e-23	9.53326e-14	3.40867e-10	2.87785e-08	4.94217e-07	3.71364e-06
1.76105e-133	3.24215e-23	5.64569e-14	2.36906e-10	2.17878e-08	3.94639e-07	3.07592e-06
5.07083e-136	1.29019e-23	3.3268e-14	1.64062e-10	1.64495e-08	3.14408e-07	2.54277e-06
1.38135e-138	5.09644e-24	1.95063e-14	1.1321e-10	1.23847e-08	2.49919e-07	2.09794e-06
3.55996e-141	1.99844e-24	1.13807e-14	7.78412e-11	9.29844e-09	1.98206e-07	1.72758e-06
8.6797e-144	7.77933e-25	6.60706e-15	5.3331e-11	6.96195e-09	1.56836e-07	1.41985e-06
2.00208e-146	3.00636e-25	3.81683e-15	3.64082e-11	5.19814e-09	1.2382e-07	1.16468e-06
4.36895e-149	1.15346e-25	2.1941e-15	2.47667e-11	3.87045e-09	9.75327e-08	9.53522e-07
9.01964e-152	4.39389e-26	1.25508e-15	1.67877e-11	2.8739e-09	7.66523e-08	7.79142e-07
1.76165e-154	1.66186e-26	7.14427e-16	1.13388e-11	2.12805e-09	6.01058e-08	6.35426e-07
3.25512e-157	6.24106e-27	4.04685e-16	7.6313e-12	1.57141e-09	4.70245e-08	5.17221e-07
5.69026e-160	2.32732e-27	2.28116e-16	5.11785e-12	1.15717e-09	3.67071e-08	4.20196e-07
9.41055e-163	8.61797e-28	1.27961e-16	3.42008e-12	8.49782e-10	2.85887e-08	3.40716e-07
1.47237e-165	3.169e-28	7.14315e-17	2.27743e-12	6.22328e-10	2.22156e-08	2.7574e-07
2.17938e-168	1.15725e-28	3.96822e-17	1.51118e-12	4.54499e-10	1.72243e-08	2.22727e-07
3.05189e-171	4.19692e-29	2.19383e-17	9.99204e-13	3.31017e-10	1.33243e-08	1.79562e-07
4.04317e-174	1.51166e-29	1.20702e-17	6.5835e-13	2.40421e-10	1.02842e-08	1.44485e-07
5.0675e-177	5.40768e-30	6.60899e-18	4.32243e-13	1.74141e-10	7.91981e-09	1.16038e-07
6.00872e-180	1.9214e-30	3.60141e-18	2.82794e-13	1.25786e-10	6.08532e-09	9.30137e-08
6.74043e-183	6.78098e-31	1.95313e-18	1.84367e-13	9.06095e-11	4.66525e-09	7.44156e-08
7.15338e-186	2.3771e-31	1.05418e-18	1.19776e-13	6.50911e-11	3.56853e-09	5.94226e-08
7.18212e-189	8.27754e-32	5.6628e-19	7.75414e-14	4.66315e-11	2.72351e-09	4.73599e-08
6.822e-192	2.8633e-32	3.02751e-19	5.00235e-14	3.33155e-11	2.07392e-09	3.7674e-08
6.13039e-195	9.83922e-33	1.61095e-19	3.21584e-14	2.37369e-11	1.57573e-09	2.9912e-08
5.21173e-198	3.3589e-33	8.53149e-20	2.06014e-14	1.6866e-11	1.19453e-09	2.3704e-08
4.19173e-201	1.13918e-33	4.49699e-20	1.31517e-14	1.19513e-11	9.03524e-10	1.87488e-08
3.1895e-204	3.83848e-34	2.35927e-20	8.36669e-15	8.44556e-12	6.81881e-10	1.48012e-08
2.29599e-207	1.28503e-34	1.23197e-20	5.30411e-15	5.95192e-12	5.13459e-10	1.16627e-08
1.56363e-210	4.27435e-35	6.40307e-21	3.35089e-15	4.18313e-12	3.85772e-10	9.17218e-09
1.00743e-213	1.41267e-35	3.31248e-21	2.1096e-15	2.93199e-12	2.89192e-10	7.19985e-09
6.14067e-217	4.6392e-36	1.70569e-21	1.32353e-15	2.04946e-12	2.16306e-10	5.64093e-09
3.54106e-220	1.51387e-36	8.74242e-22	8.27492e-16	1.42868e-12	1.6143e-10	4.41119e-09
1.93183e-223	4.90899e-37	4.46021e-22	5.15574e-16	9.93229e-13	1.20207e-10	3.443e-09
9.97058e-227	1.58186e-37	2.26504e-22	3.20124e-16	6.88626e-13	8.93109e-11	2.68224e-09
4.86845e-230	5.06555e-38	1.14499e-22	1.98083e-16	4.76145e-13	6.62083e-11	2.08562e-09
2.24894e-233	1.61207e-38	5.76145e-23	1.22147e-16	3.28334e-13	4.89726e-11	1.61865e-09
9.82841e-237	5.09863e-39	2.88588e-23	7.50621e-17	2.25796e-13	3.61432e-11	1.25386e-09
4.06356e-240	1.60268e-39	1.43894e-23	4.59694e-17	1.5486e-13	2.66155e-11	9.6945e-10
1.58945e-243	5.00703e-40	7.14221e-24	2.80561e-17	1.05923e-13	1.95558e-11	7.48139e-10
5.88173e-247	1.55476e-40	3.52901e-24	1.70647e-17	7.22544e-14	1.43368e-11	5.76262e-10
2.05911e-250	4.79853e-41	1.73584e-24	1.03439e-17	4.91548e-14	1.04873e-11	4.43035e-10
6.81983e-254	1.47207e-41	8.49976e-25	6.24869e-18	3.335e-14	7.6544e-12	3.39969e-10
2.1369e-257	4.4889e-42	4.14334e-25	3.76194e-18	2.2566e-14	5.57436e-12	2.60388e-10
6.33451e-261	1.36066e-42	2.0107e-25	2.25713e-18	1.5228e-14	4.05057e-12	1.99061e-10
1.77647e-264	4.09991e-43	9.71412e-26	1.34966e-18	1.02485e-14	2.93681e-12	1.51892e-10
4.71327e-268	1.22807e-43	4.67221e-26	8.043e-19	6.87881e-15	2.12458e-12	1.15682e-10
1.18305e-271	3.65687e-44	2.23723e-26	4.77684e-19	4.60466e-15	1.53359e-12	8.79391e-11
2.80933e-275	1.08254e-44	1.06653e-26	2.82744e-19	3.07409e-15	1.10455e-12	6.6724e-11
6.31131e-279	3.18597e-45	5.06193e-27	1.66794e-19	2.04678e-15	7.93783e-13	5.0532e-11
1.34138e-282	9.32202e-46	2.39191e-27	9.80618e-20	1.35913e-15	5.69192e-13	3.81976e-11
2.69715e-286	2.71184e-46	1.12529e-27	5.7459e-20	9.00095e-16	4.07247e-13	2.88199e-11
5.13067e-290	7.84355e-47	5.27086e-28	3.35549e-20	5.94504e-16	2.90735e-13	2.17037e-11
9.23339e-294	2.25563e-47	2.45811e-28	1.95297e-20	3.91616e-16	2.071e-13	1.6314e-11
1.57205e-297	6.44976e-48	1.14137e-28	1.13287e-20	2.5728e-16	1.472e-13	1.22399e-11
2.53214e-301	1.83378e-48	5.27677e-29	6.54952e-21	1.68576e-16	1.04394e-13	9.16598e-12
3.85858e-305	5.18433e-49	2.429e-29	3.77389e-21	1.1016e-16	7.38739e-14	6.85123e-12
5.56268e-309	1.45744e-49	1.11329e-29	2.1673e-21	7.17961e-17	5.21615e-14	5.11148e-12
7.58681e-313	4.07426e-50	5.0807e-30	1.24052e-21	4.66682e-17	3.67498e-14	3.80639e-12
9.7893e-317	1.13261e-50	2.30872e-30	7.07692e-22	3.02543e-17	2.58349e-14	2.82924e-12
1.19416e-320	3.13111e-51	1.04462e-30	4.02386e-22	1.95614e-17	1.8122e-14	2.09901e-12
0	8.60817e-52	4.70647e-31	2.28035e-22	1.26143e-17	1.26839e-14	1.55435e-12
0	2.35358e-52	2.11145e-31	1.28803e-22	8.11288e-18	8.8582e-15	1.14888e-12
0	6.39973e-53	9.43246e-32	7.25124e-23	5.20401e-18	6.17289e-15	8.47601e-13
0	1.7307e-53	4.19596e-32	4.06882e-23	3.3293e-18	4.29221e-15	6.24164e-13
0	4.65497e-54	1.85868e-32	2.27559e-23	2.12432e-18	2.97799e-15	4.58772e-13
0	1.24526e-54	8.19882e-33	1.26851e-23	1.35189e-18	2.06166e-15	3.3658e-13
0	3.31329e-55	3.60144e-33	7.04801e-24	8.58066e-19	1.42417e-15	2.46474e-13
0	8.76853e-56	1.57538e-33	3.90317e-24	5.43194e-19	9.81655e-16	1.80155e-13
0	2.30818e-56	6.86253e-34	2.15451e-24	3.42963e-19	6.75163e-16	1.31436e-13
0	6.04368e-57	2.97699e-34	1.18539e-24	2.15973e-19	4.63353e-16	9.57147e-14
0	1.57409e-57	1.28609e-34	6.50071e-25	1.35647e-19	3.17299e-16	6.95722e-14
0	4.07815e-58	5.53309e-35	3.55342e-25	8.49735e-20	2.16811e-16	5.04762e-14
0	1.05103e-58	2.3707e-35	1.93607e-25	5.30908e-20	1.47825e-16	3.65539e-14
0	2.69457e-59	1.01158e-35	1.05145e-25	3.30841e-20	1.00571e-16	2.64226e-14
0	6.87228e-60	4.29879e-36	5.69182e-26	2.05629e-20	6.82736e-17	1.90639e-14
0	1.74364e-60	1.81936e-36	3.07122e-26	1.27472e-20	4.62477e-17	1.37292e-14
0	4.40116e-61	7.66869e-37	1.65184e-26	7.88161e-21	3.12598e-17	9.86908e-15
0	1.1052e-61	3.2193e-37	8.85584e-27	4.86052e-21	2.10834e-17	7.08116e-15
0	2.76114e-62	1.34599e-37	4.73255e-27	2.98965e-21	1.41891e-17	5.07142e-15
0	6.86305e-63	5.60495e-38	2.52097e-27	1.83413e-21	9.52863e-18	3.62537e-15
0	1.69722e-63	2.32462e-38	1.33859e-27	1.12231e-21	6.38507e-18	2.58686e-15
0	4.17597e-64	9.60266e-39	7.08503e-28	6.84963e-22	4.26936e-18	1.84244e-15
0	1.02232e-64	3.95087e-39	3.73809e-28	4.16963e-22	2.84854e-18	1.30983e-15
0	2.49021e-65	1.61905e-39	1.96596e-28	2.53166e-22	1.89647e-18	9.29465e-16
0	6.03546e-66	6.6085e-40	1.03067e-28	1.53317e-22	1.25989e-18	6.58343e-16
0	1.45553e-66	2.68672e-40	5.38621e-29	9.26091e-23	8.35184e-19	4.65449e-16
0	3.49282e-67	1.08799e-40	2.80591e-29	5.57953e-23	5.52457e-19	3.28468e-16
0	8.34037e-68	4.38849e-41	1.4571e-29	3.35292e-23	3.64653e-19	2.31375e-16
0	1.98178e-68	1.76319e-41	7.54288e-30	2.0097e-23	2.40176e-19	1.62683e-16
0	4.68595e-69	7.05634e-42	3.89238e-30	1.2015e-23	1.5785e-19	1.14174e-16
0	1.1026e-69	2.81296e-42	2.00229e-30	7.16475e-24	1.03521e-19	7.99831e-17
0	2.58182e-70	1.11701e-42	1.02678e-30	4.26153e-24	6.77457e-20	5.59283e-17
0	6.01631e-71	4.41835e-43	5.24887e-31	2.52824e-24	4.42389e-20	3.90363e-17
0	1.39521e-71	1.74094e-43	2.67483e-31	1.49609e-24	2.88268e-20	2.71963e-17
0	3.22003e-72	6.83327e-44	1.35885e-31	8.83062e-25	1.87439e-20	1.89128e-17
0	7.39607e-73	2.67179e-44	6.88167e-32	5.19895e-25	1.21618e-20	1.31283e-17
0	1.69072e-73	1.04066e-44	3.47429e-32	3.05304e-25	7.87416e-21	9.09629e-18
0	3.84662e-74	4.03785e-45	1.74859e-32	1.78832e-25	5.08728e-21	6.29111e-18
0	8.71028e-75	1.56075e-45	8.77338e-33	1.04485e-25	3.27975e-21	4.34307e-18
0	1.96308e-75	6.00989e-46	4.38836e-33	6.08916e-26	2.10995e-21	2.99277e-18
0	4.40357e-76	2.30542e-46	2.18825e-33	3.53965e-26	1.3545e-21	2.05853e-18
0	9.83199e-77	8.81029e-47	1.08781e-33	2.05241e-26	8.6768e-22	1.41335e-18
0	2.18502e-77	3.35422e-47	5.39106e-34	1.18705e-26	5.5465e-22	9.68614e-19
0	4.8334e-78	1.27221e-47	2.66356e-34	6.84819e-27	3.53799e-22	6.62614e-19
0	1.06425e-78	4.80725e-48	1.31196e-34	3.94083e-27	2.25202e-22	4.52459e-19
0	2.33256e-79	1.80971e-48	6.44242e-35	2.26206e-27	1.43043e-22	3.08396e-19
0	5.08899e-80	6.7874e-49	3.15394e-35	1.29517e-27	9.06657e-23	2.0982e-19
0	1.10521e-80	2.53619e-49	1.53934e-35	7.39704e-28	5.73455e-23	1.42494e-19
0	2.38936e-81	9.44168e-50	7.49025e-36	4.21404e-28	3.61941e-23	9.65961e-20
0	5.14219e-82	3.50196e-50	3.63362e-36	2.39469e-28	2.2796e-23	6.53632e-20
0	1.10167e-82	1.29411e-50	1.75739e-36	1.35741e-28	1.43272e-23	4.41488e-20
0	2.34965e-83	4.76468e-51	8.47388e-37	7.67519e-29	8.98567e-24	2.97658e-20
0	4.98892e-84	1.74785e-51	4.07368e-37	4.32893e-29	5.62372e-24	2.00322e-20
0	1.05455e-84	6.38833e-52	1.95247e-37	2.4355e-29	3.51223e-24	1.34572e-20
0	2.21921e-85	2.32641e-52	9.32987e-38	1.36683e-29	2.18891e-24	9.02392e-21
0	4.64947e-86	8.44127e-53	4.44493e-38	7.65169e-30	1.36132e-24	6.04018e-21
0	9.69817e-87	3.05179e-53	2.11132e-38	4.27289e-30	8.44854e-25	4.03571e-21
0	2.01402e-87	1.09934e-53	9.99872e-39	2.38017e-30	5.23228e-25	2.69157e-21
0	4.16423e-88	3.94586e-54	4.72106e-39	1.32257e-30	3.23363e-25	1.79188e-21
0	8.57252e-89	1.41121e-54	2.22251e-39	7.33079e-31	1.99426e-25	1.19077e-21
0	1.75708e-89	5.02903e-55	1.04317e-39	4.05332e-31	1.22733e-25	7.89885e-22
0	3.58584e-90	1.78577e-55	4.88181e-40	2.23562e-31	7.53765e-26	5.2302e-22
0	7.28643e-91	6.31856e-56	2.27782e-40	1.23002e-31	4.61958e-26	3.45693e-22
0	1.47424e-91	2.22775e-56	1.05969e-40	6.75085e-32	2.82529e-26	2.28078e-22
0	2.97003e-92	7.82667e-57	4.91534e-41	3.69603e-32	1.72432e-26	1.50208e-22
0	5.95794e-93	2.74001e-57	2.27328e-41	2.01858e-32	1.05019e-26	9.87472e-23
0	1.1901e-93	9.55864e-58	1.04828e-41	1.09974e-32	6.38286e-27	6.48001e-23
0	2.36715e-94	3.32287e-58	4.81977e-42	5.97681e-33	3.87132e-27	4.24471e-23
0	4.6885e-95	1.15109e-58	2.20957e-42	3.24031e-33	2.34315e-27	2.7755e-23
0	9.24724e-96	3.97361e-59	1.01e-42	1.75243e-33	1.41528e-27	1.81158e-23
0	1.81622e-96	1.36694e-59	4.60327e-43	9.45445e-34	8.53064e-28	1.18031e-23
0	3.55228e-97	4.68599e-60	2.09195e-43	5.0883e-34	5.13124e-28	7.67639e-24
0	6.91891e-98	1.60084e-60	9.47927e-44	2.73182e-34	3.0801e-28	4.98359e-24
0	1.34204e-98	5.44998e-61	4.28293e-44	1.4631e-34	1.84505e-28	3.22962e-24
0	2.59235e-99	1.84903e-61	1.92953e-44	7.81707e-35	1.10295e-28	2.08922e-24
0	4.98693e-100	6.2517e-62	8.66779e-45	4.16639e-35	6.57971e-29	1.3491e-24
0	9.55405e-101	2.10651e-62	3.88253e-45	2.21525e-35	3.91708e-29	8.69616e-25
0	1.82291e-101	7.07368e-63	1.7341e-45	1.175e-35	2.32714e-29	5.59549e-25
0	3.46394e-102	2.36725e-63	7.72301e-46	6.21731e-36	1.37972e-29	3.59398e-25
0	6.55556e-103	7.89527e-64	3.4297e-46	3.28186e-36	8.1633e-30	2.30431e-25
0	1.23563e-103	2.62432e-64	1.51875e-46	1.72819e-36	4.82002e-30	1.4748e-25
0	2.31962e-104	8.69354e-65	6.70619e-47	9.0786e-37	2.84014e-30	9.42224e-26
0	4.33707e-105	2.8702e-65	2.95278e-47	4.75776e-37	1.6701e-30	6.00903e-26
0	8.07673e-106	9.4442e-66	1.29644e-47	2.4874e-37	9.80064e-31	3.82546e-26
0	1.49809e-106	3.09714e-66	5.67599e-48	1.29732e-37	5.73955e-31	2.43105e-26
0	2.76767e-107	1.01229e-66	2.47801e-48	6.7501e-38	3.3544e-31	1.54217e-26
0	5.0929e-108	3.29759e-67	1.07879e-48	3.50377e-38	1.95643e-31	9.76573e-27
0	9.33468e-109	1.07064e-67	4.68328e-49	1.81437e-38	1.13875e-31	6.17316e-27
0	1.70421e-109	3.46457e-68	2.0274e-49	9.37305e-39	6.61463e-32	3.89532e-27
0	3.09913e-110	1.11742e-68	8.75209e-50	4.83062e-39	3.83442e-32	2.45364e-27
0	5.6138e-111	3.59211e-69	3.76761e-50	2.48367e-39	2.21825e-32	1.54281e-27
0	1.01293e-111	1.15094e-69	1.61736e-50	1.27395e-39	1.28068e-32	9.68383e-28
0	1.8206e-112	3.6756e-70	6.92365e-51	6.51905e-40	7.37883e-33	6.0676e-28
0	3.25962e-113	1.16999e-70	2.95566e-51	3.32804e-40	4.24281e-33	3.79509e-28
0	5.81357e-114	3.71206e-71	1.25825e-51	1.69498e-40	2.43467e-33	2.36953e-28
0	1.03287e-114	1.17391e-71	5.34164e-52	8.6123e-41	1.39428e-33	1.47686e-28
0	1.82804e-115	3.70033e-72	2.26141e-52	4.36565e-41	7.96854e-34	9.18866e-29
0	3.22302e-116	1.16262e-72	9.54741e-53	2.20779e-41	4.54498e-34	5.70693e-29
0	5.66092e-117	3.6411e-73	4.0197e-53	1.1139e-41	2.58707e-34	3.53827e-29
0	9.90516e-118	1.13665e-73	1.68774e-53	5.6068e-42	1.46963e-34	2.18987e-29
0	1.7266e-118	3.53689e-74	7.06686e-54	2.81557e-42	8.33175e-35	1.35296e-29
0	2.99837e-119	1.09705e-74	2.95091e-54	1.4106e-42	4.714e-35	8.3443e-30
0	5.18733e-120	3.39186e-75	1.22885e-54	7.05057e-43	2.66177e-35	5.1373e-30
0	8.9408e-121	1.04536e-75	5.10333e-55	3.51587e-43	1.49996e-35	3.15734e-30
0	1.53527e-121	3.2115e-76	2.11362e-55	1.74916e-43	8.4356e-36	1.93709e-30
0	2.62651e-122	9.83494e-77	8.73007e-56	8.68192e-44	4.73461e-36	1.18637e-30
0	4.47672e-123	3.00234e-77	3.59609e-56	4.29926e-44	2.65206e-36	7.25322e-31
0	7.60213e-124	9.13644e-78	1.47729e-56	2.12405e-44	1.48256e-36	4.42676e-31
0	1.2862e-124	2.77157e-78	6.05242e-57	1.04696e-44	8.27134e-37	2.69702e-31
0	2.16814e-125	8.38123e-79	2.47297e-57	5.14859e-45	4.60546e-37	1.64032e-31
0	3.64144e-126	2.52656e-79	1.00772e-57	2.52607e-45	2.5592e-37	9.95899e-32
0	6.09361e-127	7.59262e-80	4.09538e-58	1.23652e-45	1.41929e-37	6.03599e-32
0	1.016e-127	2.27457e-80	1.6599e-58	6.03886e-46	7.85548e-38	3.65197e-32
0	1.68787e-128	6.79292e-81	6.7098e-59	2.94246e-46	4.33923e-38	2.20573e-32
0	2.79392e-129	2.02239e-81	2.70505e-59	1.43044e-46	2.39216e-38	1.32992e-32
0	4.60811e-130	6.00247e-82	1.08764e-59	6.93798e-47	1.31616e-38	8.00472e-33
0	7.57306e-131	1.77604e-82	4.3615e-60	3.35739e-47	7.2271e-39	4.80966e-33
0	1.24012e-131	5.23888e-83	1.74435e-60	1.62098e-47	3.96061e-39	2.88491e-33
0	2.02351e-132	1.5406e-83	6.95796e-61	7.80837e-48	2.16621e-39	1.72743e-33
0	3.29004e-133	4.51657e-84	2.76809e-61	3.75279e-48	1.18245e-39	1.03256e-33
0	5.33036e-134	1.32008e-84	1.09833e-61	1.79953e-48	6.44181e-40	6.16147e-34
0	8.60548e-135	3.84652e-85	4.3465e-62	8.60947e-49	3.5025e-40	3.67032e-34
0	1.3844e-135	1.11742e-85	1.71556e-62	4.10968e-49	1.90061e-40	2.1826e-34
0	2.21934e-136	3.23626e-86	6.75353e-63	1.95729e-49	1.02933e-40	1.29568e-34
0	3.54537e-137	9.34451e-87	2.65166e-63	9.30078e-50	5.56368e-41	7.67847e-35
0	5.64396e-138	2.69004e-87	1.03841e-63	4.40963e-50	3.00136e-41	4.5426e-35
0	8.95351e-139	7.72063e-88	4.05592e-64	2.08595e-50	1.61593e-41	2.68281e-35
0	1.41545e-139	2.20924e-88	1.58007e-64	9.84526e-51	8.68318e-42	1.58172e-35
0	2.22994e-140	6.30274e-89	6.13954e-65	4.63632e-51	4.65677e-42	9.30944e-36
0	3.50101e-141	1.79274e-89	2.3794e-65	2.17843e-51	2.49254e-42	5.46984e-36
0	5.47771e-142	5.08407e-90	9.19762e-66	1.02127e-51	1.33154e-42	3.20835e-36
0	8.54115e-143	1.43752e-90	3.54618e-66	4.77707e-52	7.09932e-43	1.87865e-36
0	1.32724e-143	4.05252e-91	1.36372e-66	2.22952e-52	3.77776e-43	1.09817e-36
0	2.05542e-144	1.13907e-91	5.23087e-67	1.03823e-52	2.00636e-43	6.40842e-37
0	3.17231e-145	3.19224e-92	2.00127e-67	4.82397e-53	1.0635e-43	3.73329e-37
0	4.87955e-146	8.91988e-93	7.63702e-68	2.2364e-53	5.62633e-44	2.17116e-37
0	7.48028e-147	2.48511e-93	2.9069e-68	1.03449e-53	2.97078e-44	1.26053e-37
0	1.14286e-147	6.90335e-94	1.10364e-68	4.77464e-54	1.56558e-44	7.30589e-38
0	1.74024e-148	1.91207e-94	4.17944e-69	2.19883e-54	8.23452e-45	4.22723e-38
0	2.64103e-149	5.28055e-95	1.57872e-69	1.01037e-54	4.32278e-45	2.44175e-38
0	3.99472e-150	1.45409e-95	5.94822e-70	4.63242e-55	2.2649e-45	1.40802e-38
0	6.02221e-151	3.99247e-96	2.23547e-70	2.11922e-55	1.1844e-45	8.10552e-39
0	9.04865e-152	1.09303e-96	8.38016e-71	9.6736e-56	6.18176e-46	4.65818e-39
0	1.35511e-152	2.9838e-97	3.13357e-71	4.40599e-56	3.22025e-46	2.67249e-39
0	2.02271e-153	8.12185e-98	1.16878e-71	2.00237e-56	1.6743e-46	1.53067e-39
0	3.0093e-154	2.2044e-98	4.34843e-72	9.08013e-57	8.68844e-47	8.7521e-40
0	4.46245e-155	5.96594e-99	1.61378e-72	4.10854e-57	4.50006e-47	4.99585e-40
0	6.5957e-156	1.61e-99	5.97401e-73	1.85495e-57	2.32629e-47	2.84691e-40
0	9.71702e-157	4.33241e-100	2.20598e-73	8.35657e-58	1.20027e-47	1.6196e-40
0	1.4269e-157	1.16251e-100	8.1256e-74	3.75644e-58	6.18104e-48	9.1983e-41
0	2.08856e-158	3.1105e-101	2.98556e-74	1.68491e-58	3.17699e-48	5.21527e-41
0	3.04718e-159	8.29913e-102	1.09425e-74	7.54109e-59	1.62983e-48	2.952e-41
0	4.43149e-160	2.20803e-102	4.00066e-75	3.36781e-59	8.34532e-49	1.66811e-41
0	6.42401e-161	5.85804e-103	1.45905e-75	1.50078e-59	4.26498e-49	9.41036e-42
0	9.28264e-162	1.5498e-103	5.30805e-76	6.67342e-60	2.17553e-49	5.29978e-42
0	1.33706e-162	4.08865e-104	1.92632e-76	2.961e-60	1.10761e-49	2.97976e-42
0	1.91975e-163	1.07564e-104	6.97353e-77	1.31097e-60	5.62845e-50	1.67255e-42
0	2.74765e-164	2.82188e-105	2.51831e-77	5.79172e-61	2.85474e-50	9.37234e-43
0	3.92015e-165	7.38243e-106	9.07195e-78	2.55322e-61	1.44518e-50	5.24314e-43
0	5.57535e-166	1.92598e-106	3.26009e-78	1.12314e-61	7.30228e-51	2.92826e-43
0	7.90451e-167	5.01068e-107	1.16868e-78	4.93004e-62	3.68276e-51	1.63269e-43
0	1.11716e-167	1.29999e-107	4.1793e-79	2.1594e-62	1.85383e-51	9.0881e-44
0	1.57396e-168	3.36343e-108	1.49092e-79	9.43816e-63	9.31429e-52	5.05032e-44
0	2.21064e-169	8.67814e-109	5.30578e-80	4.11635e-63	4.67102e-52	2.80183e-44
0	3.09521e-170	2.23294e-109	1.88361e-80	1.79148e-63	2.33807e-52	1.55182e-44
0	4.32029e-171	5.72972e-110	6.67087e-81	7.78007e-64	1.16812e-52	8.58067e-45
0	6.01164e-172	1.46623e-110	2.35681e-81	3.37157e-64	5.82511e-53	4.73674e-45
0	8.33934e-173	3.74183e-111	8.30651e-82	1.458e-64	2.8994e-53	2.61046e-45
0	1.15328e-173	9.52316e-112	2.92057e-82	6.29161e-65	1.44045e-53	1.43627e-45
0	1.59002e-174	2.41712e-112	1.02441e-82	2.70923e-65	7.14295e-54	7.88921e-46
0	2.18546e-175	6.11836e-113	3.58458e-83	1.16416e-65	3.53546e-54	4.32627e-46
0	2.99472e-176	1.54453e-113	1.25131e-83	4.99182e-66	1.74665e-54	2.36852e-46
0	4.09117e-177	3.88854e-114	4.35764e-84	2.13595e-66	8.61302e-55	1.29456e-46
0	5.57212e-178	9.76347e-115	1.51392e-84	9.12028e-67	4.23934e-55	7.06399e-47
0	7.56622e-179	2.44486e-115	5.24713e-85	3.88608e-67	2.08273e-55	3.84824e-47
0	1.0243e-179	6.10576e-116	1.8143e-85	1.65236e-67	1.02132e-55	2.09296e-47
0	1.3825e-180	1.52077e-116	6.25845e-86	7.01108e-68	4.99906e-56	1.13643e-47
0	1.86038e-181	3.77768e-117	2.15375e-86	2.96864e-68	2.44236e-56	6.16043e-48
0	2.49595e-182	9.35902e-118	7.39435e-87	1.25436e-68	1.19104e-56	3.33401e-48
0	3.33867e-183	2.3125e-118	2.53268e-87	5.28906e-69	5.79752e-57	1.80139e-48
0	4.45265e-184	5.69875e-119	8.65442e-88	2.22552e-69	2.8168e-57	9.71715e-49
0	5.9207e-185	1.40065e-119	2.95036e-88	9.34499e-70	1.36606e-57	5.23309e-49
0	7.84949e-186	3.43344e-120	1.00345e-88	3.91584e-70	6.61278e-58	2.81362e-49
0	1.03759e-186	8.39435e-121	3.40485e-89	1.63745e-70	3.19521e-58	1.5103e-49
0	1.36751e-187	2.04693e-121	1.15262e-89	6.83304e-71	1.54105e-58	8.09379e-50
0	1.79705e-188	4.97827e-122	3.89281e-90	2.84551e-71	7.41889e-59	4.33043e-50
0	2.3546e-189	1.20759e-122	1.31168e-90	1.18252e-71	3.56504e-59	2.31314e-50
0	3.07613e-190	2.92161e-123	4.40946e-91	4.90413e-72	1.71e-59	1.23357e-50
0	4.00707e-191	7.05011e-124	1.47889e-91	2.02965e-72	8.18713e-60	6.56782e-51
0	5.20457e-192	1.69684e-124	4.94857e-92	8.38273e-73	3.91269e-60	3.49117e-51
0	6.74038e-193	4.0734e-125	1.65204e-92	3.45508e-73	1.8665e-60	1.85274e-51
0	8.70418e-194	9.75325e-126	5.50251e-93	1.42115e-73	8.88766e-61	9.81644e-52
0	1.12078e-194	2.32927e-126	1.82853e-93	5.83358e-74	4.22433e-61	5.19264e-52
0	1.439e-195	5.54845e-127	6.06238e-94	2.38968e-74	2.00419e-61	2.74233e-52
0	1.84228e-196	1.31828e-127	2.00535e-94	9.7692e-75	9.49141e-62	1.44593e-52
0	2.35185e-197	3.12411e-128	6.61824e-95	3.98559e-75	4.48679e-62	7.61152e-53
0	2.99379e-198	7.38473e-129	2.17923e-95	1.62272e-75	2.11716e-62	4.00032e-53
0	3.80013e-199	1.74114e-129	7.15933e-96	6.59339e-76	9.97208e-63	2.09902e-53
0	4.80997e-200	4.09472e-130	2.34668e-96	2.67359e-76	4.6885e-63	1.09961e-53
0	6.07094e-201	9.60529e-131	7.67446e-97	1.08193e-76	2.20038e-63	5.75121e-54
0	7.64088e-202	2.24747e-131	2.50413e-97	4.36945e-77	1.03081e-63	3.00318e-54
0	9.58974e-203	5.2454e-132	8.15235e-98	1.76107e-77	4.82033e-64	1.56568e-54
0	1.20019e-203	1.22114e-132	2.64805e-98	7.08351e-78	2.25006e-64	8.14947e-55
0	1.49788e-204	2.83567e-133	8.58206e-99	2.84345e-78	1.04841e-64	4.23503e-55
0	1.86418e-205	6.56833e-134	2.7751e-99	1.13912e-78	4.8763e-65	2.19729e-55
0	2.3136e-206	1.51762e-134	8.95341e-100	4.55431e-79	2.26397e-65	1.13821e-55
0	2.86339e-207	3.4977e-135	2.8822e-100	1.8172e-79	1.04923e-65	5.88657e-56
0	3.53402e-208	8.04111e-136	9.25738e-101	7.23627e-80	4.85398e-66	3.03953e-56
0	4.34966e-209	1.84402e-136	2.96675e-101	2.87579e-80	2.24155e-66	1.56696e-56
0	5.33878e-210	4.21828e-137	9.48645e-102	1.1406e-80	1.03329e-66	8.06519e-57
0	6.53482e-211	9.62556e-138	3.02663e-102	4.51485e-81	4.75472e-67	4.14456e-57
0	7.97687e-212	2.19099e-138	9.63496e-103	1.78356e-81	2.18401e-67	2.12643e-57
0	9.7105e-213	4.97484e-139	3.06039e-103	7.03185e-82	1.00141e-67	1.08926e-57
0	1.17886e-213	1.1268e-139	9.6993e-104	2.76688e-82	4.58349e-68	5.57083e-58
0	1.42726e-214	2.54592e-140	3.06721e-104	1.08655e-82	2.09417e-68	2.84458e-58
0	1.7233e-215	5.73818e-141	9.67806e-105	4.25841e-83	9.55118e-69	1.4502e-58
0	2.07511e-216	1.29015e-141	3.04702e-105	1.66567e-83	4.34845e-69	7.38156e-59
0	2.49198e-217	2.89362e-142	9.57212e-106	6.50239e-84	1.97626e-69	3.75128e-59
0	2.98455e-218	6.47415e-143	3.00045e-106	2.53339e-84	8.96578e-70	1.90337e-59
0	3.56486e-219	1.44499e-143	9.38455e-107	9.85088e-85	4.06037e-70	9.64231e-60
0	4.24659e-220	3.21731e-144	2.9288e-107	3.82292e-85	1.8356e-70	4.87699e-60
0	5.04516e-221	7.14604e-145	9.12047e-108	1.48069e-85	8.28377e-71	2.46284e-60
0	5.9779e-222	1.58338e-145	2.83399e-108	5.72377e-86	3.73176e-71	1.24176e-60
0	7.06424e-223	3.49992e-146	8.78686e-109	2.20826e-86	1.67818e-71	6.25102e-61
0	8.32582e-224	7.71759e-147	2.71848e-109	8.50297e-87	7.53358e-72	3.14183e-61
0	9.78671e-225	1.6977e-147	8.39219e-110	3.26771e-87	3.37601e-72	1.57663e-61
0	1.14735e-225	3.7256e-148	2.58515e-110	1.25335e-87	1.51024e-72	7.89943e-62
0	1.34157e-226	8.15625e-149	7.94614e-111	4.79793e-88	6.74422e-73	3.95166e-62
0	1.56453e-227	1.78134e-149	2.43719e-111	1.83313e-88	3.00648e-73	1.9737e-62
0	1.81975e-228	3.8812e-150	7.45915e-112	6.99023e-89	1.33792e-73	9.84245e-63
0	2.11108e-229	8.43629e-151	2.278e-112	2.66041e-89	5.94352e-74	4.90055e-63
0	2.44265e-230	1.82938e-151	6.94204e-113	1.01057e-89	2.63574e-74	2.43617e-63
0	2.81894e-231	3.95756e-152	2.11101e-113	3.83129e-90	1.16683e-74	1.20918e-63
0	3.24474e-232	8.54126e-153	6.40566e-114	1.44973e-90	5.15658e-75	5.99234e-64
0	3.72519e-233	1.83904e-153	1.93959e-114	5.4751e-91	2.2749e-75	2.965e-64
0	4.26571e-234	3.95035e-154	5.86046e-115	2.06378e-91	1.00187e-75	1.46479e-64
0	4.87206e-235	8.46563e-155	1.76697e-115	7.76428e-92	4.40463e-76	7.22522e-65
0	5.55028e-236	1.80994e-155	5.31623e-116	2.91546e-92	1.93312e-76	3.55837e-65
0	6.30668e-237	3.86055e-156	1.59609e-116	1.09265e-92	8.46951e-77	1.74975e-65
0	7.14781e-238	8.21524e-157	4.78182e-117	4.0872e-93	3.70434e-77	8.59066e-66
0	8.08043e-239	1.74413e-157	1.42959e-117	1.52595e-93	1.6174e-77	4.21118e-66
0	9.11144e-240	3.69423e-158	4.26493e-118	5.6863e-94	7.04978e-78	2.06114e-66
0	1.02479e-240	7.80658e-159	1.2697e-118	2.11491e-94	3.06754e-78	1.00726e-66
0	1.14968e-241	1.64585e-159	3.77202e-119	7.85108e-95	1.33248e-78	4.91473e-67
0	1.28653e-242	3.46191e-160	1.11825e-119	2.909e-95	5.77813e-79	2.39436e-67
0	1.43604e-243	7.26503e-161	3.30819e-120	1.07581e-95	2.50133e-79	1.16468e-67
0	1.59888e-244	1.5211e-161	9.76643e-121	3.97103e-96	1.08097e-79	5.65663e-68
0	1.77571e-245	3.17745e-162	2.87723e-121	1.46303e-96	4.66354e-80	2.74308e-68
0	1.96715e-246	6.62222e-163	8.4588e-122	5.38001e-97	2.00853e-80	1.32816e-68
0	2.17379e-247	1.377e-163	2.48164e-122	1.97467e-97	8.63577e-81	6.42087e-69
0	2.39613e-248	2.85673e-164	7.26554e-123	7.2342e-98	3.70669e-81	3.09935e-69
0	2.63463e-249	5.91309e-165	2.12274e-123	2.64527e-98	1.5883e-81	1.49376e-69
0	2.88968e-250	1.22115e-165	6.18908e-124	9.65465e-99	6.79431e-82	7.1883e-70
0	3.16157e-251	2.51617e-166	1.80077e-124	3.51714e-99	2.90149e-82	3.45387e-70
0	3.45048e-252	5.17277e-167	5.22871e-125	1.27888e-99	1.23698e-82	1.65699e-70
0	3.7565e-253	1.06102e-167	1.51508e-125	4.64152e-100	5.26466e-83	7.93728e-71
0	4.07959e-254	2.17142e-168	4.38113e-126	1.68144e-100	2.23689e-83	3.79629e-71
0	4.41959e-255	4.43388e-169	1.26428e-126	6.07984e-101	9.48829e-84	1.81294e-71
0	4.7762e-256	9.0333e-170	3.64094e-127	2.1943e-101	4.0179e-84	8.64466e-72
0	5.14895e-257	1.83626e-170	1.04639e-127	7.90487e-102	1.69856e-84	4.11575e-72
0	5.53726e-258	3.72433e-171	3.00115e-128	2.84242e-102	7.16858e-85	1.95655e-72
0	5.94036e-259	7.53687e-172	8.59007e-129	1.02018e-102	3.02035e-85	9.28692e-73
0	6.35733e-260	1.52182e-172	2.4537e-129	3.65481e-103	1.27044e-85	4.40142e-73
0	6.78709e-261	3.06598e-173	6.99462e-130	1.30692e-103	5.33484e-86	2.08284e-73
0	7.22838e-262	6.16323e-174	1.98988e-130	4.66482e-104	2.23648e-86	9.84148e-74
0	7.67979e-263	1.23619e-174	5.64949e-131	1.66196e-104	9.36015e-87	4.6431e-74
0	8.13976e-264	2.47399e-175	1.60072e-131	5.91028e-105	3.9109e-87	2.18725e-74
0	8.60656e-265	4.94027e-176	4.5263e-132	2.09797e-105	1.63135e-87	1.0288e-74
0	9.07833e-266	9.84341e-177	1.27731e-132	7.43351e-106	6.79353e-88	4.83182e-75
0	9.55307e-267	1.95697e-177	3.59731e-133	2.62902e-106	2.82437e-88	2.26586e-75
0	1.00287e-267	3.88211e-178	1.01108e-133	9.28113e-107	1.17227e-88	1.06097e-75
0	1.05029e-268	7.68422e-179	2.83613e-134	3.27051e-107	4.85751e-89	4.96042e-76
0	1.09734e-269	1.51768e-179	7.93953e-135	1.15037e-107	2.00946e-89	2.31569e-76
0	1.14378e-270	2.99097e-180	2.21818e-135	4.03898e-108	8.29906e-90	1.07942e-76
0	1.18937e-271	5.88161e-181	6.1849e-136	1.41552e-108	3.42184e-90	5.02399e-77
0	1.23386e-272	1.15408e-181	1.72109e-136	4.95189e-109	1.40856e-90	2.33483e-77
0	1.277e-273	2.2596e-182	4.77982e-137	1.72918e-109	5.78861e-91	1.08346e-77
0	1.31854e-274	4.41453e-183	1.32482e-137	6.02732e-110	2.37497e-91	5.02018e-78
0	1.35825e-275	8.60594e-184	3.66474e-138	2.09712e-110	9.72811e-92	2.32261e-78
0	1.39588e-276	1.67407e-184	1.01174e-138	7.28348e-111	3.97819e-92	1.07297e-78
0	1.4312e-277	3.24948e-185	2.78766e-139	2.52506e-111	1.62417e-92	4.94933e-79
0	1.464e-278	6.29389e-186	7.66571e-140	8.73824e-112	6.6201e-93	2.27961e-79
0	1.49408e-279	1.21644e-186	2.10383e-140	3.01853e-112	2.69394e-93	1.0484e-79
0	1.52124e-280	2.34603e-187	5.76257e-141	1.04085e-112	1.09446e-93	4.81446e-80
0	1.54531e-281	4.51487e-188	1.57532e-141	3.58265e-113	4.4392e-94	2.20761e-80
0	1.56613e-282	8.67023e-189	4.29805e-142	1.23096e-113	1.79763e-94	1.01077e-80
0	1.58359e-283	1.66146e-189	1.17038e-142	4.22187e-114	7.26759e-95	4.62104e-81
0	1.59755e-284	3.17706e-190	3.18076e-143	1.44542e-114	2.93341e-95	2.10952e-81
0	1.60795e-285	6.06232e-191	8.62762e-144	4.93978e-115	1.18209e-95	9.61575e-82
0	1.6147e-286	1.15434e-191	2.33564e-144	1.68519e-115	4.75579e-96	4.37664e-82
0	1.61779e-287	2.19334e-192	6.31069e-145	5.73878e-116	1.91026e-96	1.9891e-82
0	1.61718e-288	4.15876e-193	1.70179e-145	1.95083e-116	7.6605e-97	9.02676e-83
0	1.6129e-289	7.86876e-194	4.5803e-146	6.6199e-117	3.06705e-97	4.09041e-83
0	1.60499e-290	1.48571e-194	1.23039e-146	2.24241e-117	1.22598e-97	1.85081e-83
0	1.59349e-291	2.79932e-195	3.29877e-147	7.58246e-118	4.89265e-98	8.36213e-84
0	1.5785e-292	5.26332e-196	8.82727e-148	2.55941e-118	1.94942e-98	3.77254e-84
0	1.56013e-293	9.87548e-197	2.35757e-148	8.62394e-119	7.75478e-99	1.69947e-84
0	1.53851e-294	1.84906e-197	6.28448e-149	2.90073e-119	3.07988e-99	7.64462e-85
0	1.51377e-295	3.45492e-198	1.67202e-149	9.7397e-120	1.22124e-99	3.43369e-85
0	1.4861e-296	6.44202e-199	4.43998e-150	3.26454e-120	4.83474e-100	1.54004e-85
0	1.45567e-297	1.19868e-199	1.17677e-150	1.09229e-120	1.91095e-100	6.89707e-86
0	1.42268e-298	2.2258e-200	3.11296e-151	3.64834e-121	7.54102e-101	3.08435e-86
0	1.38735e-299	4.1245e-201	8.21916e-152	1.21645e-121	2.9711e-101	1.3773e-86
0	1.34989e-300	7.62709e-202	2.16599e-152	4.04887e-122	1.16872e-101	6.14132e-87
0	1.31052e-301	1.40751e-202	5.69717e-153	1.3453e-122	4.59e-102	2.73439e-87
0	1.26949e-302	2.5921e-203	1.49568e-153	4.46219e-123	1.7998e-102	1.2157e-87
0	1.22703e-303	4.76386e-204	3.9192e-154	1.47748e-123	7.046e-103	5.39712e-88
0	1.18338e-304	8.7373e-205	1.02503e-154	4.88364e-124	2.75406e-103	2.39258e-88
0	1.13877e-305	1.59922e-205	2.6758e-155	1.61144e-124	1.07476e-103	1.05911e-88
0	1.09343e-306	2.92112e-206	6.97194e-156	5.308e-125	4.18761e-104	4.68149e-89
0	1.04761e-307	5.32486e-207	1.81316e-156	1.74542e-125	1.62904e-104	2.06633e-89
0	1.00151e-308	9.68684e-208	4.70657e-157	5.72952e-126	6.32717e-105	9.1072e-90
0	9.55347e-310	1.75863e-208	1.21943e-157	1.87754e-126	2.45359e-105	4.00815e-90
0	9.09331e-311	3.1863e-209	3.15354e-158	6.14204e-127	9.4997e-106	1.76147e-90
0	8.63652e-312	5.76131e-210	8.14006e-159	2.00581e-127	3.67226e-106	7.72999e-91
0	8.1849e-313	1.03963e-210	2.09723e-159	6.53918e-128	1.41734e-106	3.38733e-91
0	7.74011e-314	1.87223e-211	5.39332e-160	2.1282e-128	5.46174e-107	1.48221e-91
0	7.3037e-315	3.36485e-212	1.38439e-160	6.91446e-129	2.10139e-107	6.47648e-92
0	6.87703e-316	6.03533e-213	3.54693e-161	2.24265e-129	8.07238e-108	2.82581e-92
0	6.46125e-317	1.08035e-213	9.07075e-162	7.26148e-130	3.09611e-108	1.23119e-92
0	6.05615e-318	1.93002e-214	2.31542e-162	2.34719e-130	1.18564e-108	5.3565e-93
0	5.64816e-319	3.44103e-215	5.89947e-163	7.57413e-131	4.53324e-109	2.32711e-93
0	5.10123e-320	6.1228e-216	1.50036e-163	2.43994e-131	1.73056e-109	1.00956e-93
0	1.30433e-321	1.0873e-216	3.8087e-164	7.84674e-132	6.59614e-110	4.37343e-94
0	0	1.927e-217	9.65073e-165	2.5192e-132	2.51024e-110	1.89188e-94
0	0	3.40844e-218	2.44087e-165	8.07426e-133	9.53819e-111	8.17234e-95
0	0	6.01684e-219	6.16218e-166	2.5835e-133	3.61861e-111	3.52517e-95
0	0	1.06004e-219	1.55285e-166	8.2524e-134	1.37071e-111	1.51843e-95
0	0	1.8639e-220	3.90596e-167	2.63161e-134	5.1841e-112	6.53115e-96
0	0	3.27088e-221	9.80698e-168	8.37782e-135	1.95763e-112	2.80523e-96
0	0	5.72867e-222	2.45782e-168	2.66263e-135	7.38101e-113	1.20318e-96
0	0	1.00136e-222	6.1486e-169	8.44816e-136	2.77863e-113	5.15319e-97
0	0	1.74694e-223	1.53537e-169	2.676e-136	1.04442e-113	2.20397e-97
0	0	3.04169e-224	3.82703e-170	8.46218e-137	3.91968e-114	9.41286e-98
0	0	5.28572e-225	9.5219e-171	2.67149e-137	1.46879e-114	4.01442e-98
0	0	9.16743e-226	2.36483e-171	8.41974e-138	5.49539e-115	1.70966e-98
0	0	1.58689e-226	5.86264e-172	2.64924e-138	2.05292e-115	7.27082e-99
0	0	2.74159e-227	1.45079e-172	8.32184e-139	7.65737e-116	3.08777e-99
0	0	4.72733e-228	3.5837e-173	2.60974e-139	2.85182e-116	1.30947e-99
0	0	8.1356e-229	8.83647e-174	8.17057e-140	1.06047e-116	5.5454e-100
0	0	1.39741e-229	2.17494e-174	2.55381e-140	3.93744e-117	2.34509e-100
0	0	2.39564e-230	5.34364e-175	7.96903e-141	1.4597e-117	9.90324e-101
0	0	4.09906e-231	1.31054e-175	2.48259e-141	5.40324e-118	4.17624e-101
0	0	7.00022e-232	3.2084e-176	7.72122e-142	1.99702e-118	1.75867e-101
0	0	1.19318e-232	7.84064e-177	2.39746e-142	7.36969e-119	7.39561e-102
0	0	2.02988e-233	1.91268e-177	7.43194e-143	2.71554e-119	3.10568e-102
0	0	3.44669e-234	4.65757e-178	2.30006e-143	9.99091e-120	1.30237e-102
0	0	5.84127e-235	1.13216e-178	7.10659e-144	3.67025e-120	5.45383e-103
0	0	9.88062e-236	2.74715e-179	2.19216e-144	1.34626e-120	2.28068e-103
0	0	1.66815e-236	6.65413e-180	6.75105e-145	4.93065e-121	9.52408e-104
0	0	2.81102e-237	1.60891e-180	2.07568e-145	1.80312e-121	3.9717e-104
0	0	4.72789e-238	3.88335e-181	6.37147e-146	6.58399e-122	1.65396e-104
0	0	7.9369e-239	9.35657e-182	1.95259e-146	2.40049e-122	6.87814e-105
0	0	1.32988e-239	2.25041e-182	5.97412e-147	8.7389e-123	2.85637e-105
0	0	2.22412e-240	5.40312e-183	1.82486e-147	3.17659e-123	1.18455e-105
0	0	3.71266e-241	1.29499e-183	5.56521e-148	1.15296e-123	4.90561e-106
0	0	6.18581e-242	3.09832e-184	1.69445e-148	4.17843e-124	2.02876e-106
0	0	1.02871e-242	7.39994e-185	5.15075e-149	1.51204e-124	8.37853e-107
0	0	1.70757e-243	1.7643e-185	1.56318e-149	5.46339e-125	3.45545e-107
0	0	2.82911e-244	4.19911e-186	4.7364e-150	1.97112e-125	1.42312e-107
0	0	4.67855e-245	9.97672e-187	1.4328e-150	7.10093e-126	5.85305e-108
0	0	7.72262e-246	2.36626e-187	4.32734e-151	2.55429e-126	2.40394e-108
0	0	1.27236e-246	5.60254e-188	1.30484e-151	9.17439e-127	9.85976e-109
0	0	2.09242e-247	1.3242e-188	3.92824e-152	3.29033e-127	4.03843e-109
0	0	3.43466e-248	3.12444e-189	1.1807e-152	1.1783e-127	1.65182e-109
0	0	5.62749e-249	7.35936e-190	3.54312e-153	4.21334e-128	6.74709e-110
0	0	9.20331e-250	1.73045e-190	1.06154e-153	1.50437e-128	2.75217e-110
0	0	1.50235e-250	4.0619e-191	3.17534e-154	5.36338e-129	1.12109e-110
0	0	2.44794e-251	9.51816e-192	9.48315e-155	1.90933e-129	4.56048e-111
0	0	3.98137e-252	2.22654e-192	2.82762e-155	6.78704e-130	1.85263e-111
0	0	6.46348e-253	5.19953e-193	8.41781e-156	2.40902e-130	7.51574e-112
0	0	1.04738e-253	1.21214e-193	2.50199e-156	8.53805e-131	3.04483e-112
0	0	1.69414e-254	2.82099e-194	7.42475e-157	3.02161e-131	1.23187e-112
0	0	2.73528e-255	6.55401e-195	2.19983e-157	1.06777e-131	4.97706e-113
0	0	4.40822e-256	1.5201e-195	6.5074e-158	3.76774e-132	2.00813e-113
0	0	7.09143e-257	3.51965e-196	1.92194e-158	1.32754e-132	8.09133e-114
0	0	1.13872e-257	8.13557e-197	5.66741e-159	4.67063e-133	3.25581e-114
0	0	1.8252e-258	1.87733e-197	1.66857e-159	1.64085e-133	1.30831e-114
0	0	2.92024e-259	4.32469e-198	4.90478e-160	5.75607e-134	5.25016e-115
0	0	4.66382e-260	9.94572e-199	1.4395e-160	2.01627e-134	2.10401e-115
0	0	7.43501e-261	2.28341e-199	4.21813e-161	7.05244e-135	8.42045e-116
0	0	1.18315e-261	5.23357e-200	1.23409e-161	2.46318e-135	3.3654e-116
0	0	1.87939e-262	1.19751e-200	3.60489e-162	8.59055e-136	1.34324e-116
0	0	2.97998e-263	2.73548e-201	1.05137e-162	2.99167e-136	5.35405e-117
0	0	4.71663e-264	6.23815e-202	3.06156e-163	1.04034e-136	2.13122e-117
0	0	7.45202e-265	1.4202e-202	8.90125e-164	3.61251e-137	8.47206e-118
0	0	1.17528e-265	3.22789e-203	2.58393e-164	1.2526e-137	3.36331e-118
0	0	1.85025e-266	7.32419e-204	7.48919e-165	4.33697e-138	1.33341e-118
0	0	2.9077e-267	1.65911e-204	2.16727e-165	1.49945e-138	5.27928e-119
0	0	4.56137e-268	3.75204e-205	6.26203e-166	5.17668e-139	2.0874e-119
0	0	7.14282e-269	8.47103e-206	1.80652e-166	1.78461e-139	8.24242e-120
0	0	1.11654e-269	1.90934e-206	5.20355e-167	6.14343e-140	3.2503e-120
0	0	1.74226e-270	4.29645e-207	1.49652e-167	2.1118e-140	1.28001e-120
0	0	2.71383e-271	9.65196e-208	4.29729e-168	7.24888e-141	5.0341e-121
0	0	4.21976e-272	2.16472e-208	1.23207e-168	2.48465e-141	1.97721e-121
0	0	6.5498e-273	4.84699e-209	3.52701e-169	8.50424e-142	7.75539e-122
0	0	1.01486e-273	1.08349e-209	1.00811e-169	2.90659e-142	3.03793e-122
0	0	1.56971e-274	2.41803e-210	2.87703e-170	9.92e-143	1.18843e-122
0	0	2.42367e-275	5.38746e-211	8.19807e-171	3.38079e-143	4.64296e-123
0	0	3.73566e-276	1.19837e-211	2.33245e-171	1.15055e-143	1.8115e-123
0	0	5.74783e-277	2.66127e-212	6.62596e-172	3.90995e-144	7.05841e-124
0	0	8.82841e-278	5.90028e-213	1.8794e-172	1.32684e-144	2.74663e-124
0	0	1.35365e-278	1.30601e-213	5.32264e-173	4.49624e-145	1.06738e-124
0	0	2.07192e-279	2.8861e-214	1.50512e-173	1.52146e-145	4.14252e-125
0	0	3.16583e-280	6.36746e-215	4.24966e-174	5.14112e-146	1.6056e-125
0	0	4.82892e-281	1.40254e-215	1.19805e-174	1.73476e-146	6.21493e-126
0	0	7.35294e-282	3.0843e-216	3.37238e-175	5.84525e-147	2.4025e-126
0	0	1.11769e-282	6.77161e-217	9.47846e-176	1.96677e-147	9.2751e-127
0	0	1.69603e-283	1.48431e-217	2.65999e-176	6.6083e-148	3.57605e-127
0	0	2.56921e-284	3.24827e-218	7.45358e-177	2.21724e-148	1.37695e-127
0	0	3.88523e-285	7.09704e-219	2.08542e-177	7.42889e-149	5.29494e-128
0	0	5.8653e-286	1.54811e-219	5.82592e-178	2.48555e-149	2.03346e-128
0	0	8.83934e-287	3.37151e-220	1.6251e-178	8.30446e-150	7.79905e-129
0	0	1.32986e-287	7.33076e-221	4.52629e-179	2.7707e-150	2.98731e-129
0	0	1.99733e-288	1.59138e-221	1.25878e-179	9.23117e-151	1.14275e-129
0	0	2.99471e-289	3.44907e-222	3.49547e-180	3.07125e-151	4.36569e-130
0	0	4.48249e-290	7.46335e-223	9.69189e-181	1.02039e-151	1.66567e-130
0	0	6.69802e-291	1.61239e-223	2.68325e-181	3.38539e-152	6.34687e-131
0	0	9.99162e-292	3.47785e-224	7.41757e-182	1.12162e-152	2.41526e-131
0	0	1.48796e-292	7.48961e-225	2.04745e-182	3.71085e-153	9.17919e-132
0	0	2.21212e-293	1.61033e-225	5.64309e-183	1.22602e-153	3.48401e-132
0	0	3.28318e-294	3.45683e-226	1.553e-183	4.04497e-154	1.32066e-132
0	0	4.86461e-295	7.40885e-227	4.26756e-184	1.33269e-154	4.99966e-133
0	0	7.19564e-296	1.58538e-227	1.17096e-184	4.3847e-155	1.89028e-133
0	0	1.06258e-296	3.3871e-228	3.20817e-185	1.44062e-155	7.13756e-134
0	0	1.56648e-297	7.22495e-229	8.77665e-186	4.72665e-156	2.69161e-134
0	0	2.30547e-298	1.5387e-229	2.39749e-186	1.54866e-156	1.01371e-134
0	0	3.3874e-299	3.27182e-230	6.53943e-187	5.06711e-157	3.81288e-135
0	0	4.96878e-300	6.94605e-231	1.78107e-187	1.65563e-157	1.4323e-135
0	0	7.27625e-301	1.47232e-231	4.84376e-188	5.40213e-158	5.37348e-136
0	0	1.06376e-301	3.11592e-232	1.31535e-188	1.76023e-158	2.01334e-136
0	0	1.55258e-302	6.58394e-233	3.56666e-189	5.72763e-159	7.53394e-137
0	0	2.26228e-303	1.38901e-233	9.65701e-190	1.86116e-159	2.81558e-137
0	0	3.29091e-304	2.9258e-234	2.61087e-190	6.0394e-160	1.05089e-137
0	0	4.77935e-305	6.15325e-235	7.04839e-191	1.95708e-160	3.91733e-138
0	0	6.92952e-306	1.29207e-235	1.90002e-191	6.33326e-161	1.45836e-138
0	0	1.00305e-306	2.70888e-236	5.11435e-192	2.04669e-161	5.42234e-139
0	0	1.44951e-307	5.67046e-237	1.37463e-192	6.60512e-162	2.0135e-139
0	0	2.09127e-308	1.18514e-237	3.68935e-193	2.12871e-162	7.4673e-140
0	0	3.0122e-309	2.47314e-238	9.88733e-194	6.85109e-163	2.7658e-140
0	0	4.33157e-310	5.15293e-239	2.64591e-194	2.20197e-163	1.02311e-140
0	0	6.21864e-311	1.07198e-239	7.07032e-195	7.06756e-164	3.77986e-141
0	0	8.91324e-312	2.22662e-240	1.88657e-195	2.26536e-164	1.39468e-141
0	0	1.27546e-312	4.6178e-241	5.0266e-196	7.25127e-165	5.13949e-142
0	0	1.82217e-313	9.56214e-242	1.33736e-196	2.31794e-165	1.89154e-142
0	0	2.59899e-314	1.977e-242	3.55296e-197	7.39946e-166	6.95281e-143
0	0	3.70097e-315	4.08121e-243	9.42555e-198	2.3589e-166	2.55243e-143
0	0	5.26162e-316	8.41209e-244	2.49686e-198	7.50987e-167	9.35835e-144
0	0	7.46819e-317	1.73122e-244	6.60475e-199	2.38763e-167	3.42685e-144
0	0	1.05822e-317	3.55744e-245	1.74458e-199	7.58081e-168	1.25326e-144
0	0	1.49607e-318	7.2989e-246	4.60154e-200	2.40369e-168	4.57763e-145
0	0	2.09953e-319	1.49525e-246	1.21196e-200	7.61123e-169	1.6699e-145
0	0	2.84582e-320	3.05849e-247	3.18751e-201	2.40684e-169	6.08409e-146
0	0	0	6.24653e-248	8.37128e-202	7.60074e-170	2.21388e-146
0	0	0	1.27383e-248	2.19538e-202	2.39707e-170	8.04573e-147
0	0	0	2.59371e-249	5.74919e-203	7.54959e-171	2.92033e-147
0	0	0	5.2732e-250	1.50343e-203	2.37456e-171	1.05865e-147
0	0	0	1.07045e-250	3.9259e-204	7.45869e-172	3.83292e-148
0	0	0	2.16973e-251	1.02371e-204	2.3397e-172	1.386e-148
0	0	0	4.39123e-252	2.6656e-205	7.32957e-173	5.00556e-149
0	0	0	8.87384e-253	6.93102e-206	2.29307e-173	1.80551e-149
0	0	0	1.79053e-253	1.79963e-206	7.16434e-174	6.50436e-150
0	0	0	3.60744e-254	4.66607e-207	2.23541e-174	2.34028e-150
0	0	0	7.25711e-255	1.2081e-207	6.96564e-175	8.40987e-151
0	0	0	1.45773e-255	3.12352e-208	2.16764e-175	3.01836e-151
0	0	0	2.92373e-256	8.06434e-209	6.73654e-176	1.08196e-151
0	0	0	5.8553e-257	2.07913e-209	2.09079e-176	3.87358e-152
0	0	0	1.17088e-257	5.3528e-210	6.48052e-177	1.38508e-152
0	0	0	2.33789e-258	1.37616e-210	2.00602e-177	4.94649e-153
0	0	0	4.66113e-259	3.53303e-211	6.20133e-178	1.76434e-153
0	0	0	9.27919e-260	9.05763e-212	1.91453e-178	6.28536e-154
0	0	0	1.84452e-260	2.31885e-212	5.90292e-179	2.23636e-154
0	0	0	3.66111e-261	5.92819e-213	1.8176e-179	7.94721e-155
0	0	0	7.25599e-262	1.51343e-213	5.58933e-180	2.82067e-155
0	0	0	1.43595e-262	3.85832e-214	1.71652e-180	9.99896e-156
0	0	0	2.83751e-263	9.82258e-215	5.26466e-181	3.54016e-156
0	0	0	5.59879e-264	2.49717e-215	1.61258e-181	1.25186e-156
0	0	0	1.10309e-264	6.33965e-216	4.93289e-182	4.42134e-157
0	0	0	2.17014e-265	1.60723e-216	1.507e-182	1.55962e-157
0	0	0	4.2631e-266	4.069e-217	4.5979e-183	5.4948e-158
0	0	0	8.3623e-267	1.02871e-217	1.401e-183	1.93353e-158
0	0	0	1.6379e-267	2.59716e-218	4.26333e-184	6.79547e-159
0	0	0	3.20342e-268	6.54789e-219	1.29567e-184	2.38537e-159
0	0	0	6.25611e-269	1.64856e-219	3.93255e-185	8.36298e-160
0	0	0	1.22e-269	4.14483e-220	1.19204e-185	2.92844e-160
0	0	0	2.37564e-270	1.04066e-220	3.60861e-186	1.02419e-160
0	0	0	4.61923e-271	2.60924e-221	1.09101e-186	3.57764e-161
0	0	0	8.96863e-272	6.53313e-222	3.29422e-187	1.2482e-161
0	0	0	1.7388e-272	1.63354e-222	9.93378e-188	4.34953e-162
0	0	0	3.36624e-273	4.07891e-223	2.99168e-188	1.51381e-162
0	0	0	6.50743e-274	1.0171e-223	8.99817e-189	5.2623e-163
0	0	0	1.25616e-274	2.5327e-224	2.70292e-189	1.82706e-163
0	0	0	2.42132e-275	6.29814e-225	8.10871e-190	6.3358e-164
0	0	0	4.66049e-276	1.56404e-225	2.42947e-190	2.19445e-164
0	0	0	8.95746e-277	3.87872e-226	7.26963e-191	7.59144e-165
0	0	0	1.71914e-277	9.6059e-227	2.17247e-191	2.62299e-165
0	0	0	3.29469e-278	2.37573e-227	6.48395e-192	9.05204e-166
0	0	0	6.30512e-279	5.86764e-228	1.93271e-192	3.12012e-166
0	0	0	1.20489e-279	1.44724e-228	5.75359e-193	1.07417e-166
0	0	0	2.29922e-280	3.56474e-229	1.71063e-193	3.69362e-167
0	0	0	4.38119e-281	8.76854e-230	5.07944e-194	1.26855e-167
0	0	0	8.33648e-282	2.15396e-230	1.50633e-194	4.35155e-168
0	0	0	1.58399e-282	5.28398e-231	4.46142e-195	1.49093e-168
0	0	0	3.00541e-283	1.29449e-231	1.31969e-195	5.1021e-169
0	0	0	5.69425e-284	3.16701e-232	3.89868e-196	1.7439e-169
0	0	0	1.07734e-284	7.73775e-233	1.1503e-196	5.9535e-170
0	0	0	2.0354e-285	1.88797e-233	3.38963e-197	2.03004e-170
0	0	0	3.83999e-286	4.60037e-234	9.97567e-198	6.91383e-171
0	0	0	7.23431e-287	1.11945e-234	2.93212e-198	2.35187e-171
0	0	0	1.36097e-287	2.72043e-235	8.60739e-199	7.9908e-172
0	0	0	2.55674e-288	6.60217e-236	2.52355e-199	2.71175e-172
0	0	0	4.79637e-289	1.60013e-236	7.3893e-200	9.19163e-173
0	0	0	8.98516e-290	3.87295e-237	2.16096e-200	3.11185e-173
0	0	0	1.68084e-290	9.36159e-238	6.31164e-201	1.05227e-173
0	0	0	3.13992e-291	2.25984e-238	1.84116e-201	3.55404e-174
0	0	0	5.85733e-292	5.44788e-239	5.36405e-202	1.19895e-174
0	0	0	1.09112e-292	1.31159e-239	1.56081e-202	4.03986e-175
0	0	0	2.02972e-293	3.15351e-240	4.53586e-203	1.35962e-175
0	0	0	3.77045e-294	7.57203e-241	1.31651e-203	4.5704e-176
0	0	0	6.99428e-295	1.81574e-241	3.81634e-204	1.53454e-176
0	0	0	1.29565e-295	4.34832e-242	1.10491e-204	5.14624e-177
0	0	0	2.39676e-296	1.03995e-242	3.19492e-205	1.72381e-177
0	0	0	4.42751e-297	2.48389e-243	9.22682e-206	5.76735e-178
0	0	0	8.16752e-298	5.92487e-244	2.66135e-206	1.92731e-178
0	0	0	1.50459e-298	1.4114e-244	7.66675e-207	6.43307e-179
0	0	0	2.76786e-299	3.35778e-245	2.20587e-207	2.14473e-179
0	0	0	5.08473e-300	7.97778e-246	6.3388e-208	7.14199e-180
0	0	0	9.32805e-301	1.89296e-246	1.81926e-208	2.3755e-180
0	0	0	1.70889e-301	4.4857e-247	5.21487e-209	7.89192e-181
0	0	0	3.12636e-302	1.06157e-247	1.49298e-209	2.6188e-181
0	0	0	5.7117e-303	2.50901e-248	4.269e-210	8.67987e-182
0	0	0	1.04206e-303	5.92222e-249	1.21916e-210	2.87354e-182
0	0	0	1.89857e-304	1.39605e-249	3.47743e-211	9.50198e-183
0	0	0	3.45431e-305	3.28662e-250	9.90648e-212	3.13837e-183
0	0	0	6.27627e-306	7.72739e-251	2.81867e-212	1.03535e-183
0	0	0	1.1388e-306	1.81447e-251	8.01004e-213	3.41168e-184
0	0	0	2.06347e-307	4.25504e-252	2.27348e-213	1.1229e-184
0	0	0	3.73385e-308	9.96535e-253	6.44483e-214	3.69157e-185
0	0	0	6.74719e-309	2.33087e-253	1.82473e-214	1.21221e-185
0	0	0	1.21758e-309	5.44478e-254	5.16004e-215	3.97593e-186
0	0	0	2.19422e-310	1.27023e-254	1.45739e-215	1.30256e-186
0	0	0	3.94888e-311	2.95951e-255	4.11117e-216	4.26239e-187
0	0	0	7.09705e-312	6.88648e-256	1.15831e-216	1.39318e-187
0	0	0	1.27377e-312	1.60035e-256	3.2595e-217	4.54841e-188
0	0	0	2.28307e-313	3.71426e-257	9.16113e-218	1.48324e-188
0	0	0	4.08657e-314	8.60937e-258	2.57168e-218	4.83126e-189
0	0	0	7.30486e-315	1.99302e-258	7.21032e-219	1.57184e-189
0	0	0	1.30401e-315	4.6078e-259	2.01913e-219	5.1081e-190
0	0	0	2.32469e-316	1.06395e-259	5.64736e-220	1.6581e-190
0	0	0	4.13883e-317	2.45351e-260	1.57761e-220	5.37602e-191
0	0	0	7.35983e-318	5.65069e-261	4.40175e-221	1.74106e-191
0	0	0	1.30791e-318	1.29975e-261	1.22666e-221	5.63208e-192
0	0	0	2.32927e-319	2.98581e-262	3.41428e-222	1.81981e-192
0	0	0	4.18029e-320	6.85032e-263	9.49178e-223	5.87335e-193
0	0	0	0	1.56966e-263	2.63555e-223	1.89343e-193
0	0	0	0	3.59211e-264	7.30921e-224	6.09701e-194
0	0	0	0	8.20994e-265	2.02463e-224	1.96105e-194
0	0	0	0	1.87404e-265	5.60141e-225	6.30035e-195
0	0	0	0	4.27235e-266	1.54784e-225	2.02184e-195
0	0	0	0	9.72758e-267	4.27202e-226	6.48086e-196
0	0	0	0	2.21204e-267	1.17766e-226	2.07504e-196
0	0	0	0	5.0238e-268	3.24251e-227	6.63629e-197
0	0	0	0	1.13952e-268	8.91713e-228	2.11998e-197
0	0	0	0	2.58146e-269	2.44933e-228	6.76467e-198
0	0	0	0	5.84064e-270	6.71972e-229	2.1561e-198
0	0	0	0	1.3198e-270	1.84134e-229	6.86434e-199
0	0	0	0	2.97859e-271	5.03965e-230	2.18292e-199
0	0	0	0	6.7138e-272	1.37768e-230	6.93404e-200
0	0	0	0	1.5114e-272	3.76164e-231	2.20011e-200
0	0	0	0	3.3982e-273	1.02586e-231	6.97288e-201
0	0	0	0	7.63085e-274	2.79439e-232	2.20745e-201
0	0	0	0	1.71141e-274	7.60268e-233	6.98041e-202
0	0	0	0	3.83348e-275	2.06601e-233	2.20487e-202
0	0	0	0	8.57611e-276	5.60765e-234	6.95658e-203
0	0	0	0	1.91622e-276	1.52026e-234	2.19241e-203
0	0	0	0	4.27623e-277	4.11659e-235	6.90176e-204
0	0	0	0	9.53094e-278	1.11339e-235	2.17026e-204
0	0	0	0	2.12164e-278	3.00775e-236	6.81674e-205
0	0	0	0	4.71702e-279	8.11566e-237	2.13873e-205
0	0	0	0	1.04743e-279	2.18723e-237	6.70272e-206
0	0	0	0	2.32299e-280	5.88782e-238	2.09826e-206
0	0	0	0	5.14553e-281	1.58308e-238	6.56122e-207
0	0	0	0	1.13835e-281	4.25149e-239	2.04939e-207
0	0	0	0	2.51529e-282	1.14043e-239	6.39415e-208
0	0	0	0	5.55091e-283	3.05555e-240	1.99277e-208
0	0	0	0	1.2235e-283	8.1771e-241	6.20365e-209
0	0	0	0	2.69347e-284	2.18575e-241	1.92911e-209
0	0	0	0	5.92222e-285	5.83573e-242	5.99216e-210
0	0	0	0	1.30054e-285	1.55626e-242	1.85921e-210
0	0	0	0	2.85254e-286	4.14536e-243	5.76226e-211
0	0	0	0	6.24896e-287	1.1029e-243	1.78393e-211
0	0	0	0	1.36726e-287	2.93092e-244	5.51672e-212
0	0	0	0	2.9879e-288	7.77978e-245	1.70414e-212
0	0	0	0	6.52153e-289	2.06265e-245	5.25835e-213
0	0	0	0	1.42169e-289	5.46234e-246	1.62075e-213
0	0	0	0	3.09549e-290	1.44487e-246	4.99002e-214
0	0	0	0	6.73171e-291	3.81747e-247	1.53466e-214
0	0	0	0	1.46216e-291	1.00744e-247	4.71459e-215
0	0	0	0	3.17202e-292	2.65559e-248	1.44677e-215
0	0	0	0	6.87306e-293	6.99199e-249	4.43483e-216
0	0	0	0	1.48744e-293	1.83882e-249	1.35794e-216
0	0	0	0	3.21515e-294	4.83033e-250	4.15341e-217
0	0	0	0	6.94128e-295	1.2674e-250	1.26898e-217
0	0	0	0	1.49676e-295	3.32164e-251	3.87286e-218
0	0	0	0	3.22361e-296	8.69542e-252	1.18068e-218
0	0	0	0	6.9344e-297	2.27368e-252	3.5955e-219
0	0	0	0	1.48988e-297	5.93842e-253	1.09374e-219
0	0	0	0	3.19723e-298	1.54922e-253	3.32348e-220
0	0	0	0	6.85289e-299	4.03701e-254	1.00879e-220
0	0	0	0	1.46707e-299	1.05077e-254	3.05869e-221
0	0	0	0	3.13697e-300	2.73188e-255	9.26399e-222
0	0	0	0	6.69959e-301	7.09444e-256	2.80278e-222
0	0	0	0	1.42911e-301	1.84026e-256	8.47051e-223
0	0	0	0	3.04486e-302	4.7681e-257	2.55717e-223
0	0	0	0	6.4796e-303	1.23401e-257	7.71149e-224
0	0	0	0	1.37725e-303	3.19003e-258	2.32299e-224
0	0	0	0	2.92387e-304	8.2372e-259	6.99016e-225
0	0	0	0	6.19995e-305	2.12457e-259	2.10115e-225
0	0	0	0	1.31311e-305	5.47356e-260	6.30899e-226
0	0	0	0	2.77779e-306	1.40856e-260	1.89231e-226
0	0	0	0	5.86925e-307	3.62069e-261	5.66969e-227
0	0	0	0	1.23866e-307	9.29642e-262	1.69691e-227
0	0	0	0	2.61099e-308	2.38424e-262	5.07329e-228
0	0	0	0	5.49727e-309	6.10791e-263	1.51515e-228
0	0	0	0	1.15605e-309	1.56295e-263	4.52016e-229
0	0	0	0	2.42824e-310	3.99494e-264	1.34706e-229
0	0	0	0	5.09443e-311	1.01997e-264	4.0101e-230
0	0	0	0	1.06755e-311	2.6012e-265	1.1925e-230
0	0	0	0	2.23445e-312	6.62634e-266	3.54239e-231
0	0	0	0	4.67136e-313	1.68611e-266	1.05116e-231
0	0	0	0	9.75453e-314	4.2856e-267	3.11589e-232
0	0	0	0	2.03451e-314	1.08806e-267	9.22633e-233
0	0	0	0	4.23843e-315	2.75933e-268	2.72906e-233
0	0	0	0	8.81949e-316	6.98992e-269	8.06373e-234
0	0	0	0	1.83308e-316	1.7687e-269	2.3801e-234
0	0	0	0	3.80573e-317	4.47047e-270	7.0177e-235
0	0	0	0	7.89421e-318	1.12867e-270	2.06696e-235
0	0	0	0	1.63771e-318	2.84642e-271	6.08147e-236
0	0	0	0	3.41226e-319	7.17046e-272	1.78741e-236
0	0	0	0	7.15209e-320	1.80431e-272	5.24784e-237
0	0	0	0	1.35127e-320	4.53519e-273	1.53914e-237
0	0	0	0	0	1.13867e-273	4.50936e-238
0	0	0	0	0	2.85573e-274	1.31975e-238
0	0	0	0	0	7.15411e-275	3.85846e-239
0	0	0	0	0	1.79025e-275	1.12687e-239
0	0	0	0	0	4.47501e-276	3.28761e-240
0	0	0	0	0	1.11736e-276	9.58137e-241
0	0	0	0	0	2.78685e-277	2.78945e-241
0	0	0	0	0	6.94315e-278	8.11246e-242
0	0	0	0	0	1.72791e-278	2.35685e-242
0	0	0	0	0	4.29544e-279	6.83997e-243
0	0	0	0	0	1.06664e-279	1.98299e-243
0	0	0	0	0	2.64576e-280	5.74294e-244
0	0	0	0	0	6.55551e-281	1.66147e-244
0	0	0	0	0	1.62251e-281	4.80172e-245
0	0	0	0	0	4.01137e-282	1.38627e-245
0	0	0	0	0	9.90658e-283	3.99803e-246
0	0	0	0	0	2.44388e-283	1.15184e-246
0	0	0	0	0	6.0223e-284	3.315e-247
0	0	0	0	0	1.48242e-284	9.53067e-248
0	0	0	0	0	3.64508e-285	2.73724e-248
0	0	0	0	0	8.95303e-286	7.85326e-249
0	0	0	0	0	2.19665e-286	2.2508e-249
0	0	0	0	0	5.38369e-287	6.44426e-250
0	0	0	0	0	1.31804e-287	1.84314e-250
0	0	0	0	0	3.22334e-288	5.26618e-251
0	0	0	0	0	7.87431e-289	1.50308e-251
0	0	0	0	0	1.92154e-289	4.2857e-252
0	0	0	0	0	4.68399e-290	1.22071e-252
0	0	0	0	0	1.14055e-290	3.47339e-253
0	0	0	0	0	2.77424e-291	9.87297e-254
0	0	0	0	0	6.74071e-292	2.80346e-254
0	0	0	0	0	1.63606e-292	7.95234e-255
0	0	0	0	0	3.96667e-293	2.25345e-255
0	0	0	0	0	9.60694e-294	6.37904e-256
0	0	0	0	0	2.32423e-294	1.80392e-256
0	0	0	0	0	5.61701e-295	5.09604e-257
0	0	0	0	0	1.35602e-295	1.43815e-257
0	0	0	0	0	3.27012e-296	4.05443e-258
0	0	0	0	0	7.87762e-297	1.14186e-258
0	0	0	0	0	1.89567e-297	3.21255e-259
0	0	0	0	0	4.55686e-298	9.02911e-260
0	0	0	0	0	1.09422e-298	2.53511e-260
0	0	0	0	0	2.62472e-299	7.11059e-261
0	0	0	0	0	6.28924e-300	1.99238e-261
0	0	0	0	0	1.5054e-300	5.57695e-262
0	0	0	0	0	3.5995e-301	1.55948e-262
0	0	0	0	0	8.59749e-302	4.35634e-263
0	0	0	0	0	2.05135e-302	1.21569e-263
0	0	0	0	0	4.88933e-303	3.38909e-264
0	0	0	0	0	1.16412e-303	9.43851e-265
0	0	0	0	0	2.76877e-304	2.62594e-265
0	0	0	0	0	6.57835e-305	7.29836e-266
0	0	0	0	0	1.56131e-305	2.02641e-266
0	0	0	0	0	3.7017e-306	5.62072e-267
0	0	0	0	0	8.76711e-307	1.55746e-267
0	0	0	0	0	2.07422e-307	4.31127e-268
0	0	0	0	0	4.90224e-308	1.19222e-268
0	0	0	0	0	1.15739e-308	3.29359e-269
0	0	0	0	0	2.72965e-309	9.08962e-270
0	0	0	0	0	6.43101e-310	2.50603e-270
0	0	0	0	0	1.51355e-310	6.90224e-271
0	0	0	0	0	3.55843e-311	1.89915e-271
0	0	0	0	0	8.35731e-312	5.22026e-272
0	0	0	0	0	1.96074e-312	1.43348e-272
0	0	0	0	0	4.59536e-313	3.93238e-273
0	0	0	0	0	1.07589e-313	1.07767e-273
0	0	0	0	0	2.51629e-314	2.9504e-274
0	0	0	0	0	5.87899e-315	8.06945e-275
0	0	0	0	0	1.37213e-315	2.20482e-275
0	0	0	0	0	3.19919e-316	6.01826e-276
0	0	0	0	0	7.4517e-317	1.6411e-276
0	0	0	0	0	1.73429e-317	4.47063e-277
0	0	0	0	0	4.0358e-318	1.21666e-277
0	0	0	0	0	9.41659e-319	3.30781e-278
0	0	0	0	0	2.23011e-319	8.98421e-279
0	0	0	0	0	5.48215e-320	2.43775e-279
0	0	0	0	0	5.17287e-321	6.60796e-280
0	0	0	0	0	0	1.78944e-280
0	0	0	0	0	0	4.84101e-281
0	0	0	0	0	0	1.30836e-281
0	0	0	0	0	0	3.53255e-282
0	0	0	0	0	0	9.52845e-283
0	0	0	0	0	0	2.5676e-283
0	0	0	0	0	0	6.91204e-284
0	0	0	0	0	0	1.8589e-284
0	0	0	0	0	0	4.99437e-285
0	0	0	0	0	0	1.34054e-285
0	0	0	0	0	0	3.59459e-286
0	0	0	0	0	0	9.62931e-287
0	0	0	0	0	0	2.57701e-287
0	0	0	0	0	0	6.88986e-288
0	0	0	0	0	0	1.84027e-288
0	0	0	0	0	0	4.91051e-289
0	0	0	0	0	0	1.30903e-289
0	0	0	0	0	0	3.48616e-290
0	0	0	0	0	0	9.27517e-291
0	0	0	0	0	0	2.46532e-291
0	0	0	0	0	0	6.54641e-292
0	0	0	0	0	0	1.73664e-292
0	0	0	0	0	0	4.60251e-293
0	0	0	0	0	0	1.21859e-293
0	0	0	0	0	0	3.2233e-294
0	0	0	0	0	0	8.5177e-295
0	0	0	0	0	0	2.24866e-295
0	0	0	0	0	0	5.93068e-296
0	0	0	0	0	0	1.56266e-296
0	0	0	0	0	0	4.11346e-297
0	0	0	0	0	0	1.08176e-297
0	0	0	0	0	0	2.84206e-298
0	0	0	0	0	0	7.45964e-299
0	0	0	0	0	0	1.95607e-299
0	0	0	0	0	0	5.1243e-300
0	0	0	0	0	0	1.34112e-300
0	0	0	0	0	0	3.50656e-301
0	0	0	0	0	0	9.15966e-302
0	0	0	0	0	0	2.39035e-302
0	0	0	0	0	0	6.232e-303
0	0	0	0	0	0	1.62322e-303
0	0	0	0	0	0	4.22389e-304
0	0	0	0	0	0	1.09807e-304
0	0	0	0	0	0	2.85192e-305
0	0	0	0	0	0	7.39993e-306
0	0	0	0	0	0	1.91825e-306
0	0	0	0	0	0	4.96784e-307
0	0	0	0	0	0	1.28534e-307
0	0	0	0	0	0	3.32242e-308
0	0	0	0	0	0	8.57984e-309
0	0	0	0	0	0	2.21356e-309
0	0	0	0	0	0	5.70547e-310
0	0	0	0	0	0	1.4692e-310
0	0	0	0	0	0	3.7797e-311
0	0	0	0	0	0	9.71456e-312
0	0	0	0	0	0	2.49447e-312
0	0	0	0	0	0	6.39917e-313
0	0	0	0	0	0	1.64006e-313
0	0	0	0	0	0	4.19938e-314
0	0	0	0	0	0	1.07424e-314
0	0	0	0	0	0	2.74543e-315
0	0	0	0	0	0	7.00994e-316
0	0	0	0	0	0	1.78822e-316
0	0	0	0	0	0	4.55792e-317
0	0	0	0	0	0	1.16111e-317
0	0	0	0	0	0	2.95965e-318
0	0	0	0	0	0	7.57783e-319
0	0	0	0	0	0	1.98012e-319
0	0	0	0	0	0	5.61654e-320
0	0	0	0	0	0	5.83492e-321
0	0	0	0	0	0	0
0	0	0	0	0	0	0
0	0	0	0	0	0	0
0	0	0	0	0	0	0
0	0	0	0	0	0	0
0	0	0	0	0	0	0
0	0	0	0	0	0	0
0	0	0	0	0	0	0
0	0	0	0	0	0	0
0	0	0	0	0	0	0
0	0	0	0	0	0	0
0	0	0	0	0	0	0
0	0	0	0	0	0	0
0	0	0	0	0	0	0
0	0	0	0	0	0	0
0	0	0	0	0	0	0
0	0	0	0	0	0	0
0	0	0	0	0	0	0
0	0	0	0	0	0	0
0	0	0	0	0	0	0
0	0	0	0	0	0	0
0	0	0	0	0	0	0
0	0	0	0	0	0	0
0	0	0	0	0	0	0
0	0	0	0	0	0	0
0	0	0	0	0	0	0
0	0	0	0	0	0	0
0	0	0	0	0	0	0
0	0	0	0	0	0	0
0	0	0	0	0	0	0
0	0	0	0	0	0	0
0	0	0	0	0	0	0
0	0	0	0	0	0	0
0	0	0	0	0	0	0
0	0	0	0	0	0	0
0	0	0	0	0	0	0
0	0	0	0	0	0	0
0	0	0	0	0	0	0
0	0	0	0	0	0	0
0	0	0	0	0	0	0
0	0	0	0	0	0	0
0	0	0	0	0	0	0
0	0	0	0	0	0	0
0	0	0	0	0	0	0
0	0	0	0	0	0	0
0	0	0	0	0	0	0
0	0	0	0	0	0	0
0	0	0	0	0	0	0
0	0	0	0	0	0	0
0	0	0	0	0	0	0
0	0	0	0	0	0	0
0	0	0	0	0	0	0
0	0	0	0	0	0	0
0	0	0	0	0	0	0
0	0	0	0	0	0	0
0	0	0	0	0	0	0
0	0	0	0	0	0	0
0	0	0	0	0	0	0
0	0	0	0	0	0	0
0	0	0	0	0	0	0
0	0	0	0	0	0	0
0	0	0	0	0	0	0
0	0	0	0	0	0	0
0	0	0	0	0	0	0
0	0	0	0	0	0	0
0	0	0	0	0	0	0
0	0	0	0	0	0	0
0	0	0	0	0	0	0
0	0	0	0	0	0	0
0	0	0	0	0	0	0
0	0	0	0	0	0	0
0	0	0	0	0	0	0
0	0	0	0	0	0	0
0	0	0	0	0	0	0
0	0	0	0	0	0	0
0	0	0	0	0	0	0
0	0	0	0	0	0	0
0	0	0	0	0	0	0
0	0	0	0	0	0	0
0	0	0	0	0	0	0
0	0	0	0	0	0	0
0	0	0	0	0	0	0
0	0	0	0	0	0	0
0	0	0	0	0	0	0
0	0	0	0	0	0	0
0	0	0	0	0	0	0
0	0	0	0	0	0	0
0	0	0	0	0	0	0
0	0	0	0	0	0	0
0	0	0	0	0	0	0
0	0	0	0	0	0	0
0	0	0	0	0	0	0
0	0	0	0	0	0	0
0	0	0	0	0	0	0
0	0	0	0	0	0	0
0	0	0	0	0	0	0
0	0	0	0	0	0	0
0	0	0	0	0	0	0
0	0	0	0	0	0	0
0	0	0	0	0	0	0
0	0	0	0	0	0	0
0	0	0	0	0	0	0
0	0	0	0	0	0	0
0	0	0	0	0	0	0
0	0	0	0	0	0	0
0	0	0	0	0	0	0
0	0	0	0	0	0	0
0	0	0	0	0	0	0
0	0	0	0	0	0	0
0	0	0	0	0	0	0
0	0	0	0	0	0	0
0	0	0	0	0	0	0
0	0	0	0	0	0	0
0	0	0	0	0	0	0
0	0	0	0	0	0	0
0	0	0	0	0	0	0
0	0	0	0	0	0	0
0	0	0	0	0	0	0
0	0	0	0	0	0	0
0	0	0	0	0	0	0
0	0	0	0	0	0	0
0	0	0	0	0	0	0
0	0	0	0	0	0	0
0	0	0	0	0	0	0
0	0	0	0	0	0	0
0	0	0	0	0	0	0
0	0	0	0	0	0	0
0	0	0	0	0	0	0
0	0	0	0	0	0	0
0	0	0	0	0	0	0
0	0	0	0	0	0	0
0	0	0	0	0	0	0
0	0	0	0	0	0	0
0	0	0	0	0	0	0
0	0	0	0	0	0	0
0	0	0	0	0	0	0
0	0	0	0	0	0	0
0	0	0	0	0	0	0
0	0	0	0	0	0	0
0	0	0	0	0	0	0
0	0	0	0	0	0	0
0	0	0	0	0	0	0
0	0	0	0	0	0	0
0	0	0	0	0	0	0
0	0	0	0	0	0	0
0	0	0	0	0	0	0
0	0	0	0	0	0	0
0	0	0	0	0	0	0
0	0	0	0	0	0	0
0	0	0	0	0	0	0
0	0	0	0	0	0	0
0	0	0	0	0	0	0
0	0	0	0	0	0	0
0	0	0	0	0	0	0
0	0	0	0	0	0	0
0	0	0	0	0	0	0
0	0	0	0	0	0	0
0	0	0	0	0	0	0
0	0	0	0	0	0	0
0	0	0	0	0	0	0
0	0	0	0	0	0	0
0	0	0	0	0	0	0
0	0	0	0	0	0	0
0	0	0	0	0	0	0
0	0	0	0	0	0	0
0	0	0	0	0	0	0
0	0	0	0	0	0	0
0	0	0	0	0	0	0
0	0	0	0	0	0	0
0	0	0	0	0	0	0
0	0	0	0	0	0	0
0	0	0	0	0	0	0
0	0	0	0	0	0	0
0	0	0	0	0	0	0
0	0	0	0	0	0	0
0	0	0	0	0	0	0
0	0	0	0	0	0	0
0	0	0	0	0	0	0
0	0	0	0	0	0	0
0	0	0	0	0	0	0
0	0	0	0	0	0	0
0	0	0	0	0	0	0
0	0	0	0	0	0	0
0	0	0	0	0	0	0
0	0	0	0	0	0	0
0	0	0	0	0	0	0
0	0	0	0	0	0	0
0	0	0	0	0	0	0
0	0	0	0	0	0	0
0	0	0	0	0	0	0
0	0	0	0	0	0	0
0	0	0	0	0	0	0
0	0	0	0	0	0	0
0	0	0	0	0	0	0
0	0	0	0	0	0	0
0	0	0	0	0	0	0
0	0	0	0	0	0	0
0	0	0	0	0	0	0
0	0	0	0	0	0	0
0	0	0	0	0	0	0
0	0	0	0	0	0	0
0	0	0	0	0	0	0
0	0	0	0	0	0	0
0	0	0	0	0	0	0
0	0	0	0	0	0	0
0	0	0	0	0	0	0
0	0	0	0	0	0	0
0	0	0	0	0	0	0
0	0	0	0	0	0	0
0	0	0	0	0	0	0
0	0	0	0	0	0	0
0	0	0	0	0	0	0
0	0	0	0	0	0	0
0	0	0	0	0	0	0
0	0	0	0	0	0	0
0	0	0	0	0	0	0
0	0	0	0	0	0	0
0	0	0	0	0	0	0
0	0	0	0	0	0	0
0	0	0	0	0	0	0
0	0	0	0	0	0	0
0	0	0	0	0	0	0
0	0	0	0	0	0	0
0	0	0	0	0	0	0
0	0	0	0	0	0	0
0	0	0	0	0	0	0
0	0	0	0	0	0	0
0	0	0	0	0	0	0
0	0	0	0	0	0	0
0	0	0	0	0	0	0
0	0	0	0	0	0	0
0	0	0	0	0	0	0
0	0	0	0	0	0	0
0	0	0	0	0	0	0
0	0	0	0	0	0	0
0	0	0	0	0	0	0
0	0	0	0	0	0	0
0	0	0	0	0	0	0
0	0	0	0	0	0	0
0	0	0	0	0	0	0
0	0	0	0	0	0	0
0	0	0	0	0	0	0
0	0	0	0	0	0	0
0	0	0	0	0	0	0
0	0	0	0	0	0	0
0	0	0	0	0	0	0
0	0	0	0	0	0	0
0	0	0	0	0	0	0
0	0	0	0	0	0	0
0	0	0	0	0	0	0
0	0	0	0	0	0	0
0	0	0	0	0	0	0
0	0	0	0	0	0	0
0	0	0	0	0	0	0
0	0	0	0	0	0	0
0	0	0	0	0	0	0
0	0	0	0	0	0	0
0	0	0	0	0	0	0
0	0	0	0	0	0	0
0	0	0	0	0	0	0
0	0	0	0	0	0	0
0	0	0	0	0	0	0
0	0	0	0	0	0	0
0	0	0	0	0	0	0
0	0	0	0	0	0	0
0	0	0	0	0	0	0
0	0	0	0	0	0	0
0	0	0	0	0	0	0
0	0	0	0	0	0	0
0	0	0	0	0	0	0
0	0	0	0	0	0	0
0	0	0	0	0	0	0
0	0	0	0	0	0	0
0	0	0	0	0	0	0
0	0	0	0	0	0	0
0	0	0	0	0	0	0
0	0	0	0	0	0	0
0	0	0	0	0	0	0
0	0	0	0	0	0	0
0	0	0	0	0	0	0
0	0	0	0	0	0	0
0	0	0	0	0	0	0
0	0	0	0	0	0	0
0	0	0	0	0	0	0
0	0	0	0	0	0	0
0	0	0	0	0	0	0
0	0	0	0	0	0	0
0	0	0	0	0	0	0
0	0	0	0	0	0	0
0	0	0	0	0	0	0
0	0	0	0	0	0	0
0	0	0	0	0	0	0
0	0	0	0	0	0	0
0	0	0	0	0	0	0
0	0	0	0	0	0	0
0	0	0	0	0	0	0
0	0	0	0	0	0	0
0	0	0	0	0	0	0
0	0	0	0	0	0	0
0	0	0	0	0	0	0
0	0	0	0	0	0	0
0	0	0	0	0	0	0
0	0	0	0	0	0	0
0	0	0	0	0	0	0
0	0	0	0	0	0	0
0	0	0	0	0	0	0
0	0	0	0	0	0	0
0	0	0	0	0	0	0
0	0	0	0	0	0	0
0	0	0	0	0	0	0
0	0	0	0	0	0	0
0	0	0	0	0	0	0
0	0	0	0	0	0	0
0	0	0	0	0	0	0
0	0	0	0	0	0	0
0	0	0	0	0	0	0
0	0	0	0	0	0	0
0	0	0	0	0	0	0
0	0	0	0	0	0	0
0	0	0	0	0	0	0
0	0	0	0	0	0	0
0	0	0	0	0	0	0
0	0	0	0	0	0	0
0	0	0	0	0	0	0
0	0	0	0	0	0	0
0	0	0	0	0	0	0
0	0	0	0	0	0	0
0	0	0	0	0	0	0
0	0	0	0	0	0	0
0	0	0	0	0	0	0
0	0	0	0	0	0	0
0	0	0	0	0	0	0
0	0	0	0	0	0	0
0	0	0	0	0	0	0
0	0	0	0	0	0	0
0	0	0	0	0	0	0
0	0	0	0	0	0	0
0	0	0	0	0	0	0
0	0	0	0	0	0	0
0	0	0	0	0	0	0
0	0	0	0	0	0	0
0	0	0	0	0	0	0
0	0	0	0	0	0	0
0	0	0	0	0	0	0
0	0	0	0	0	0	0
0	0	0	0	0	0	0
0	0	0	0	0	0	0
0	0	0	0	0	0	0
0	0	0	0	0	0	0
0	0	0	0	0	0	0
0	0	0	0	0	0	0
0	0	0	0	0	0	0
0	0	0	0	0	0	0
0	0	0	0	0	0	0
0	0	0	0	0	0	0
0	0	0	0	0	0	0
0	0	0	0	0	0	0
0	0	0	0	0	0	0
0	0	0	0	0	0	0
0	0	0	0	0	0	0
0	0	0	0	0	0	0
0	0	0	0	0	0	0
0	0	0	0	0	0	0
0	0	0	0	0	0	0
0	0	0	0	0	0	0
0	0	0	0	0	0	0
0	0	0	0	0	0	0
0	0	0	0	0	0	0
0	0	0	0	0	0	0
0	0	0	0	0	0	0
0	0	0	0	0	0	0
0	0	0	0	0	0	0
0	0	0	0	0	0	0
0	0	0	0	0	0	0
0	0	0	0	0	0	0
0	0	0	0	0	0	0
0	0	0	0	0	0	0
0	0	0	0	0	0	0
0	0	0	0	0	0	0
0	0	0	0	0	0	0
0	0	0	0	0	0	0
0	0	0	0	0	0	0
0	0	0	0	0	0	0
0	0	0	0	0	0	0
0	0	0	0	0	0	0
0	0	0	0	0	0	0
0	0	0	0	0	0	0
0	0	0	0	0	0	0
0	0	0	0	0	0	0
0	0	0	0	0	0	0
0	0	0	0	0	0	0
0	0	0	0	0	0	0
0	0	0	0	0	0	0
0	0	0	0	0	0	0
0	0	0	0	0	0	0
0	0	0	0	0	0	0
0	0	0	0	0	0	0
0	0	0	0	0	0	0
0	0	0	0	0	0	0
0	0	0	0	0	0	0
0	0	0	0	0	0	0
0	0	0	0	0	0	0
0	0	0	0	0	0	0
0	0	0	0	0	0	0
0	0	0	0	0	0	0
0	0	0	0	0	0	0
0	0	0	0	0	0	0
0	0	0	0	0	0	0
0	0	0	0	0	0	0
0	0	0	0	0	0	0
0	0	0	0	0	0	0
0	0	0	0	0	0	0
0	0	0	0	0	0	0
0	0	0	0	0	0	0
0	0	0	0	0	0	0
0	0	0	0	0	0	0
0	0	0	0	0	0	0
0	0	0	0	0	0	0
0	0	0	0	0	0	0
0	0	0	0	0	0	0
0	0	0	0	0	0	0
0	0	0	0	0	0	0
0	0	0	0	0	0	0
0	0	0	0	0	0	0
0	0	0	0	0	0	0
0	0	0	0	0	0	0
0	0	0	0	0	0	0
0	0	0	0	0	0	0
0	0	0	0	0	0	0
0	0	0	0	0	0	0
0	0	0	0	0	0	0
0	0	0	0	0	0	0
0	0	0	0	0	0	0
0	0	0	0	0	0	0
0	0	0	0	0	0	0
0	0	0	0	0	0	0
0	0	0	0	0	0	0
0	0	0	0	0	0	0
0	0	0	0	0	0	0
0	0	0	0	0	0	0
0	0	0	0	0	0	0
0	0	0	0	0	0	0
0	0	0	0	0	0	0
0	0	0	0	0	0	0
0	0	0	0	0	0	0
0	0	0	0	0	0	0
0	0	0	0	0	0	0
0	0	0	0	0	0	0
0	0	0	0	0	0	0
0	0	0	0	0	0	0
0	0	0	0	0	0	0
0	0	0	0	0	0	0
0	0	0	0	0	0	0
0	0	0	0	0	0	0
0	0	0	0	0	0	0
0	0	0	0	0	0	0
0	0	0	0	0	0	0
0	0	0	0	0	0	0
0	0	0	0	0	0	0
0	0	0	0	0	0	0
0	0	0	0	0	0	0
0	0	0	0	0	0	0
0	0	0	0	0	0	0
0	0	0	0	0	0	0
0	0	0	0	0	0	0
0	0	0	0	0	0	0
0	0	0	0	0	0	0
0	0	0	0	0	0	0
0	0	0	0	0	0	0
0	0	0	0	0	0	0
0	0	0	0	0	0	0
0	0	0	0	0	0	0
0	0	0	0	0	0	0
0	0	0	0	0	0	0
0	0	0	0	0	0	0
0	0	0	0	0	0	0
0	0	0	0	0	0	0
0	0	0	0	0	0	0
0	0	0	0	0	0	0
0	0	0	0	0	0	0
0	0	0	0	0	0	0
0	0	0	0	0	0	0
0	0	0	0	0	0	0
0	0	0	0	0	0	0
0	0	0	0	0	0	0
0	0	0	0	0	0	0
0	0	0	0	0	0	0
0	0	0	0	0	0	0
0	0	0	0	0	0	0
0	0	0	0	0	0	0
0	0	0	0	0	0	0
0	0	0	0	0	0	0
0	0	0	0	0	0	0
0	0	0	0	0	0	0
0	0	0	0	0	0	0
0	0	0	0	0	0	0
0	0	0	0	0	0	0
0	0	0	0	0	0	0
0	0	0	0	0	0	0
0	0	0	0	0	0	0
0	0	0	0	0	0	0
0	0	0	0	0	0	0
0	0	0	0	0	0	0
0	0	0	0	0	0	0
0	0	0	0	0	0	0
0	0	0	0	0	0	0
0	0	0	0	0	0	0
0	0	0	0	0	0	0
0	0	0	0	0	0	0
0	0	0	0	0	0	0
0	0	0	0	0	0	0
0	0	0	0	0	0	0
0	0	0	0	0	0	0
0	0	0	0	0	0	0
0	0	0	0	0	0	0
0	0	0	0	0	0	0
0	0	0	0	0	0	0
0	0	0	0	0	0	0
0	0	0	0	0	0	0
0	0	0	0	0	0	0
0	0	0	0	0	0	0
0	0	0	0	0	0	0
0	0	0	0	0	0	0
0	0	0	0	0	0	0
0	0	0	0	0	0	0
0	0	0	0	0	0	0
0	0	0	0	0	0	0
0	0	0	0	0	0	0
0	0	0	0	0	0	0
0	0	0	0	0	0	0
0	0	0	0	0	0	0
0	0	0	0	0	0	0
0	0	0	0	0	0	0
0	0	0	0	0	0	0
0	0	0	0	0	0	0
0	0	0	0	0	0	0
0	0	0	0	0	0	0
0	0	0	0	0	0	0
0	0	0	0	0	0	0
0	0	0	0	0	0	0
0	0	0	0	0	0	0
0	0	0	0	0	0	0
0	0	0	0	0	0	0
0	0	0	0	0	0	0
0	0	0	0	0	0	0
0	0	0	0	0	0	0
0	0	0	0	0	0	0
0	0	0	0	0	0	0
0	0	0	0	0	0	0
0	0	0	0	0	0	0
0	0	0	0	0	0	0
0	0	0	0	0	0	0
0	0	0	0	0	0	0
0	0	0	0	0	0	0
0	0	0	0	0	0	0
0	0	0	0	0	0	0
0	0	0	0	0	0	0
0	0	0	0	0	0	0
0	0	0	0	0	0	0
0	0	0	0	0	0	0
0	0	0	0	0	0	0
0	0	0	0	0	0	0
0	0	0	0	0	0	0
0	0	0	0	0	0	0
0	0	0	0	0	0	0
0	0	0	0	0	0	0
0	0	0	0	0	0	0
0	0	0	0	0	0	0
0	0	0	0	0	0	0
0	0	0	0	0	0	0
0	0	0	0	0	0	0
0	0	0	0	0	0	0
0	0	0	0	0	0	0
0	0	0	0	0	0	0
0	0	0	0	0	0	0
0	0	0	0	0	0	0
0	0	0	0	0	0	0
0	0	0	0	0	0	0
0	0	0	0	0	0	0
0	0	0	0	0	0	0
0	0	0	0	0	0	0
0	0	0	0	0	0	0
0	0	0	0	0	0	0
0	0	0	0	0	0	0
0	0	0	0	0	0	0
0	0	0	0	0	0	0
0	0	0	0	0	0	0
0	0	0	0	0	0	0
0	0	0	0	0	0	0
0	0	0	0	0	0	0
0	0	0	0	0	0	0
0	0	0	0	0	0	0
0	0	0	0	0	0	0
0	0	0	0	0	0	0
0	0	0	0	0	0	0
0	0	0	0	0	0	0
0	0	0	0	0	0	0
0	0	0	0	0	0	0
0	0	0	0	0	0	0
0	0	0	0	0	0	0
0	0	0	0	0	0	0
0	0	0	0	0	0	0
0	0	0	0	0	0	0
0	0	0	0	0	0	0
0	0	0	0	0	0	0
0	0	0	0	0	0	0
0	0	0	0	0	0	0
0	0	0	0	0	0	0
0	0	0	0	0	0	0
0	0	0	0	0	0	0
0	0	0	0	0	0	0
0	0	0	0	0	0	0
0	0	0	0	0	0	0
0	0	0	0	0	0	0
0	0	0	0	0	0	0
0	0	0	0	0	0	0
0	0	0	0	0	0	0
0	0	0	0	0	0	0
0	0	0	0	0	0	0
0	0	0	0	0	0	0
0	0	0	0	0	0	0
0	0	0	0	0	0	0
0	0	0	0	0	0	0
0	0	0	0	0	0	0
0	0	0	0	0	0	0
0	0	0	0	0	0	0
0	0	0	0	0	0	0
0	0	0	0	0	0	0
0	0	0	0	0	0	0
0	0	0	0	0	0	0
0	0	0	0	0	0	0
0	0	0	0	0	0	0
0	0	0	0	0	0	0
0	0	0	0	0	0	0
0	0	0	0	0	0	0
0	0	0	0	0	0	0
0	0	0	0	0	0	0
0	0	0	0	0	0	0
0	0	0	0	0	0	0
0	0	0	0	0	0	0
0	0	0	0	0	0	0
0	0	0	0	0	0	0
0	0	0	0	0	0	0
0	0	0	0	0	0	0
0	0	0	0	0	0	0
0	0	0	0	0	0	0
0	0	0	0	0	0	0
0	0	0	0	0	0	0
0	0	0	0	0	0	0
0	0	0	0	0	0	0
0	0	0	0	0	0	0
0	0	0	0	0	0	0
0	0	0	0	0	0	0
0	0	0	0	0	0	0
0	0	0	0	0	0	0
0	0	0	0	0	0	0
0	0	0	0	0	0	0
0	0	0	0	0	0	0
0	0	0	0	0	0	0
0	0	0	0	0	0	0
0	0	0	0	0	0	0
0	0	0	0	0	0	0
0	0	0	0	0	0	0
0	0	0	0	0	0	0
0	0	0	0	0	0	0
0	0	0	0	0	0	0
0	0	0	0	0	0	0
0	0	0	0	0	0	0
0	0	0	0	0	0	0
0	0	0	0	0	0	0
0	0	0	0	0	0	0
0	0	0	0	0	0	0
0	0	0	0	0	0	0
0	0	0	0	0	0	0
0	0	0	0	0	0	0
0	0	0	0	0	0	0
0	0	0	0	0	0	0
0	0	0	0	0	0	0
0	0	0	0	0	0	0
0	0	0	0	0	0	0
0	0	0	0	0	0	0
0	0	0	0	0	0	0
0	0	0	0	0	0	0
0	0	0	0	0	0	0
0	0	0	0	0	0	0
0	0	0	0	0	0	0
0	0	0	0	0	0	0
0	0	0	0	0	0	0
0	0	0	0	0	0	0
0	0	0	0	0	0	0
0	0	0	0	0	0	0
0	0	0	0	0	0	0
0	0	0	0	0	0	0
0	0	0	0	0	0	0
0	0	0	0	0	0	0
0	0	0	0	0	0	0
0	0	0	0	0	0	0
0	0	0	0	0	0	0
0	0	0	0	0	0	0
0	0	0	0	0	0	0
0	0	0	0	0	0	0
0	0	0	0	0	0	0
0	0	0	0	0	0	0
0	0	0	0	0	0	0
0	0	0	0	0	0	0
0	0	0	0	0	0	0
0	0	0	0	0	0	0
0	0	0	0	0	0	0
0	0	0	0	0	0	0
0	0	0	0	0	0	0
0	0	0	0	0	0	0
0	0	0	0	0	0	0
0	0	0	0	0	0	0
0	0	0	0	0	0	0
0	0	0	0	0	0	0
0	0	0	0	0	0	0
0	0	0	0	0	0	0
0	0	0	0	0	0	0
0	0	0	0	0	0	0
0	0	0	0	0	0	0
0	0	0	0	0	0	0
0	0	0	0	0	0	0
0	0	0	0	0	0	0
0	0	0	0	0	0	0
0	0	0	0	0	0	0
0	0	0	0	0	0	0
0	0	0	0	0	0	0
0	0	0	0	0	0	0
0	0	0	0	0	0	0
0	0	0	0	0	0	0
0	0	0	0	0	0	0
0	0	0	0	0	0	0
0	0	0	0	0	0	0
0	0	0	0	0	0	0
0	0	0	0	0	0	0
0	0	0	0	0	0	0
0	0	0	0	0	0	0
0	0	0	0	0	0	0
0	0	0	0	0	0	0
0	0	0	0	0	0	0
0	0	0	0	0	0	0
0	0	0	0	0	0	0
0	0	0	0	0	0	0
0	0	0	0	0	0	0
0	0	0	0	0	0	0
0	0	0	0	0	0	0
0	0	0	0	0	0	0
0	0	0	0	0	0	0
0	0	0	0	0	0	0
0	0	0	0	0	0	0
0	0	0	0	0	0	0
0	0	0	0	0	0	0
0	0	0	0	0	0	0
0	0	0	0	0	0	0
0	0	0	0	0	0	0
0	0	0	0	0	0	0
0	0	0	0	0	0	0
0	0	0	0	0	0	0
0	0	0	0	0	0	0
0	0	0	0	0	0	0
0	0	0	0	0	0	0
0	0	0	0	0	0	0
0	0	0	0	0	0	0
0	0	0	0	0	0	0
0	0	0	0	0	0	0
0	0	0	0	0	0	0
0	0	0	0	0	0	0
0	0	0	0	0	0	0
0	0	0	0	0	0	0
0	0	0	0	0	0	0
0	0	0	0	0	0	0
0	0	0	0	0	0	0
0	0	0	0	0	0	0
0	0	0	0	0	0	0
0	0	0	0	0	0	0
0	0	0	0	0	0	0
0	0	0	0	0	0	0
0	0	0	0	0	0	0
0	0	0	0	0	0	0
0	0	0	0	0	0	0
0	0	0	0	0	0	0
0	0	0	0	0	0	0
0	0	0	0	0	0	0
0	0	0	0	0	0	0
0	0	0	0	0	0	0
0	0	0	0	0	0	0
0	0	0	0	0	0	0
0	0	0	0	0	0	0
0	0	0	0	0	0	0
0	0	0	0	0	0	0
0	0	0	0	0	0	0
0	0	0	0	0	0	0
0	0	0	0	0	0	0
0	0	0	0	0	0	0
0	0	0	0	0	0	0
0	0	0	0	0	0	0
0	0	0	0	0	0	0
0	0	0	0	0	0	0
