# Supplementary material for: Influence of confinement on the spreading of bacterial populations
Source: PLoS Comput Biol. 2022 May 9;18(5):e1010063. doi: 10.1371/journal.pcbi.1010063 (PMC9119553; doi:10.1371/journal.pcbi.1010063)
Supplement: S2 File — This zip file contains the raw data used to make all the Figures. (ZIP) [file pcbi.1010063.s009.zip › Fig7/leadingEdgeData/smallPores_highSeed_noGrowth.mat_time_hours.xlsx]

## Sheet: Sheet1
data
0
0.05
0.116667
0.166667
0.233333
0.316667
0.383333
0.466667
0.566667
0.65
0.75
0.85
0.95
1.06667
1.18333
1.3
1.43333
1.56667
1.7
1.85
1.98333
2.13333
2.3
2.45
2.61667
2.78333
2.96667
3.15
3.33333
3.51667
3.7
3.9
4.1
4.31667
4.51667
4.73333
4.95
5.18333
5.4
5.63333
5.88333
6.11667
6.36667
6.61667
6.86667
7.11667
7.38333
7.65
7.91667
8.2
8.48333
8.76667
9.05
9.33333
9.63333
9.93333
10.2333
10.55
10.85
11.1667
11.4833
11.8167
12.1333
12.4667
12.8
13.1333
13.4833
13.8167
14.1667
14.5167
14.8833
15.2333
15.6
15.9667
16.3333
16.7167
17.0833
17.4667
17.85
