# Supplementary material for: Influence of confinement on the spreading of bacterial populations
Source: PLoS Comput Biol. 2022 May 9;18(5):e1010063. doi: 10.1371/journal.pcbi.1010063 (PMC9119553; doi:10.1371/journal.pcbi.1010063)
Supplement: S2 File — This zip file contains the raw data used to make all the Figures. (ZIP) [file pcbi.1010063.s009.zip › Fig7/leadingEdgeData/smallPores_highSeed_noTaxis.mat_time_hours.xlsx]

## Sheet: Sheet1
data
0
0.05
0.0833333
0.1
0.116667
0.133333
0.15
0.166667
0.183333
0.2
0.216667
0.25
0.266667
0.3
0.316667
0.35
0.366667
0.4
0.433333
0.466667
0.5
0.516667
0.55
0.583333
0.633333
0.666667
0.7
0.733333
0.783333
0.816667
0.85
0.9
0.933333
0.983333
1.01667
1.06667
1.11667
1.16667
1.2
1.25
1.3
1.35
1.4
1.45
1.51667
1.56667
1.61667
1.66667
1.73333
1.78333
1.85
1.9
1.96667
2.01667
2.08333
2.15
2.21667
2.26667
2.33333
2.4
2.46667
2.53333
2.6
2.66667
2.75
2.81667
2.88333
2.95
3.03333
3.1
3.18333
3.25
3.33333
3.41667
3.48333
3.56667
3.65
3.73333
3.8
3.88333
3.96667
4.05
4.13333
4.23333
4.31667
4.4
4.48333
4.58333
4.66667
4.75
4.85
4.93333
5.03333
5.11667
5.21667
5.31667
5.4
5.5
5.6
5.7
5.8
5.9
6
6.1
6.2
6.3
6.4
6.5
6.61667
6.71667
6.81667
6.93333
7.03333
7.15
7.25
7.36667
7.46667
7.58333
7.68333
7.8
7.91667
8.03333
8.15
8.26667
8.36667
8.48333
8.6
8.71667
8.85
8.96667
9.08333
9.2
9.31667
9.45
9.56667
9.68333
9.81667
9.93333
10.05
10.1833
10.3
10.4333
10.5667
10.6833
10.8167
10.95
11.0667
11.2
11.3333
11.4667
11.6
11.7333
11.8667
12
12.1333
12.2667
12.4
12.5333
12.6667
12.8
12.9333
13.0667
13.2167
13.35
13.4833
13.6333
13.7667
13.9
14.05
14.1833
14.3333
14.4667
14.6167
14.75
14.9
15.05
15.1833
15.3333
15.4833
15.6167
15.7667
15.9167
16.05
16.2
16.35
16.5
16.65
16.8
16.95
17.0833
17.2333
17.3833
17.5333
17.6833
17.8333
17.9833
