# Supplementary material for: Influence of confinement on the spreading of bacterial populations
Source: PLoS Comput Biol. 2022 May 9;18(5):e1010063. doi: 10.1371/journal.pcbi.1010063 (PMC9119553; doi:10.1371/journal.pcbi.1010063)
Supplement: S2 File — This zip file contains the raw data used to make all the Figures. (ZIP) [file pcbi.1010063.s009.zip › Fig7/leadingEdgeData/smallPores_highSeed_normal.mat_time_hours.xlsx]

## Sheet: Sheet1
data
0
0.05
0.0833333
0.1
0.116667
0.133333
0.15
0.166667
0.183333
0.2
0.216667
0.25
0.266667
0.3
0.316667
0.35
0.366667
0.4
0.433333
0.466667
0.483333
0.516667
0.55
0.583333
0.633333
0.666667
0.7
0.733333
0.766667
0.816667
0.85
0.9
0.933333
0.983333
1.01667
1.06667
1.11667
1.15
1.2
1.25
1.3
1.35
1.4
1.45
1.5
1.55
1.61667
1.66667
1.71667
1.78333
1.83333
1.9
1.95
2.01667
2.06667
2.13333
2.2
2.25
2.31667
2.38333
2.45
2.51667
2.58333
2.65
2.71667
2.78333
2.85
2.93333
3
3.06667
3.15
3.21667
3.3
3.36667
3.45
3.51667
3.6
3.66667
3.75
3.83333
3.91667
4
4.06667
4.15
4.23333
4.31667
4.4
4.5
4.58333
4.66667
4.75
4.83333
4.93333
5.01667
5.1
5.2
5.28333
5.38333
5.46667
5.56667
5.65
5.75
5.85
5.93333
6.03333
6.13333
6.23333
6.33333
6.43333
6.51667
6.61667
6.71667
6.83333
6.93333
7.03333
7.13333
7.23333
7.33333
7.43333
7.55
7.65
7.75
7.86667
7.96667
8.08333
8.18333
8.3
8.4
8.51667
8.61667
8.73333
8.85
8.95
9.06667
9.18333
9.3
9.4
9.51667
9.63333
9.75
9.86667
9.98333
10.1
10.2167
10.3333
10.45
10.5667
10.6833
10.8
10.9333
11.05
11.1667
11.2833
11.4167
11.5333
11.65
11.7833
11.9
12.0333
12.15
12.2667
12.4
12.5167
12.65
12.7833
12.9
13.0333
13.15
13.2833
13.4167
13.55
13.6667
13.8
13.9333
14.0667
14.1833
14.3167
14.45
14.5833
14.7167
14.85
14.9833
15.1167
15.25
15.3833
15.5167
15.65
15.7833
15.9167
16.05
16.1833
16.3167
16.4667
16.6
16.7333
16.8667
17
17.15
17.2833
17.4167
17.55
17.7
17.8333
17.9667
