# Supplementary material for: Influence of confinement on the spreading of bacterial populations
Source: PLoS Comput Biol. 2022 May 9;18(5):e1010063. doi: 10.1371/journal.pcbi.1010063 (PMC9119553; doi:10.1371/journal.pcbi.1010063)
Supplement: S2 File — This zip file contains the raw data used to make all the Figures. (ZIP) [file pcbi.1010063.s009.zip › Fig7/leadingEdgeData/largePores_highSeed_noGrowth.mat_time_hours.xlsx]

## Sheet: Sheet1
data
0
0.0166667
0.0333333
0.05
0.0666667
0.0833333
0.1
0.116667
0.133333
0.15
0.166667
0.183333
0.2
0.216667
0.233333
0.25
0.266667
0.283333
0.3
0.316667
0.333333
0.35
0.366667
0.383333
0.4
0.416667
0.433333
0.45
0.466667
0.483333
0.5
0.516667
0.533333
0.55
0.566667
0.583333
0.6
0.616667
0.633333
0.65
0.666667
0.7
0.716667
0.733333
0.75
0.766667
0.783333
0.8
0.816667
0.85
0.866667
0.883333
0.9
0.916667
0.933333
0.95
0.966667
1
1.01667
1.03333
1.05
1.06667
1.08333
1.1
1.11667
1.13333
1.15
1.18333
1.2
1.21667
1.23333
1.25
1.26667
1.28333
1.3
1.31667
1.33333
1.35
1.36667
1.38333
1.4
1.41667
1.43333
1.45
1.46667
1.48333
1.5
1.51667
1.53333
1.55
1.56667
1.58333
1.6
1.61667
1.63333
1.65
1.66667
1.68333
1.7
1.71667
1.73333
1.75
1.76667
1.78333
1.8
1.81667
1.83333
1.85
1.86667
1.88333
1.9
1.91667
1.93333
1.95
1.96667
1.98333
2
2.01667
2.03333
2.05
2.06667
2.08333
2.1
2.11667
2.13333
2.15
2.16667
2.18333
2.2
2.21667
2.23333
2.25
2.26667
2.28333
2.3
2.31667
2.33333
2.35
2.36667
2.38333
2.4
2.41667
2.43333
2.45
2.46667
2.48333
2.5
2.51667
2.53333
2.55
2.56667
2.58333
2.6
2.61667
2.63333
2.65
2.66667
2.68333
2.7
2.71667
2.73333
2.75
2.76667
2.78333
2.8
2.81667
2.83333
2.85
2.86667
2.88333
2.9
2.91667
2.93333
2.95
2.96667
2.98333
3
