# Supplementary material for: Influence of confinement on the spreading of bacterial populations
Source: PLoS Comput Biol. 2022 May 9;18(5):e1010063. doi: 10.1371/journal.pcbi.1010063 (PMC9119553; doi:10.1371/journal.pcbi.1010063)
Supplement: S2 File — This zip file contains the raw data used to make all the Figures. (ZIP) [file pcbi.1010063.s009.zip › Fig7/leadingEdgeData/mediumPores_highSeed_normal.mat_time_hours.xlsx]

## Sheet: Sheet1
data
0
0.0333333
0.05
0.0833333
0.116667
0.133333
0.166667
0.2
0.233333
0.283333
0.316667
0.35
0.383333
0.433333
0.466667
0.516667
0.566667
0.6
0.65
0.7
0.75
0.783333
0.833333
0.883333
0.933333
1
1.05
1.1
1.15
1.2
1.26667
1.31667
1.38333
1.43333
1.5
1.55
1.61667
1.66667
1.73333
1.8
1.85
1.91667
1.98333
2.05
2.11667
2.18333
2.25
2.31667
2.38333
2.45
2.51667
2.58333
2.65
2.73333
2.8
2.86667
2.93333
3.01667
3.08333
3.15
3.23333
3.3
3.36667
3.45
3.51667
3.6
3.66667
3.75
3.81667
3.88333
3.96667
4.05
4.11667
4.2
4.26667
4.35
4.41667
4.5
4.56667
4.65
4.73333
4.8
4.88333
4.95
5.03333
5.11667
5.18333
5.26667
5.33333
5.41667
5.5
5.56667
5.65
5.71667
5.8
5.88333
5.95
6.03333
6.1
6.18333
6.26667
6.33333
6.41667
6.48333
6.56667
6.63333
6.71667
6.8
6.86667
6.95
7.01667
7.1
7.16667
7.25
7.31667
7.4
7.46667
7.55
7.61667
7.68333
7.76667
7.83333
7.91667
7.98333
8.06667
8.13333
8.2
8.28333
8.35
8.41667
8.5
8.56667
8.63333
8.71667
8.78333
8.85
8.93333
9
9.06667
9.13333
9.21667
9.28333
9.35
9.41667
9.48333
9.56667
9.63333
9.7
9.76667
9.83333
9.9
9.96667
10.05
10.1167
10.1833
10.25
10.3167
10.3833
10.45
10.5167
10.5833
10.65
10.7167
10.7833
10.85
10.9167
10.9833
