# Supplementary material for: Influence of confinement on the spreading of bacterial populations
Source: PLoS Comput Biol. 2022 May 9;18(5):e1010063. doi: 10.1371/journal.pcbi.1010063 (PMC9119553; doi:10.1371/journal.pcbi.1010063)
Supplement: S2 File — This zip file contains the raw data used to make all the Figures. (ZIP) [file pcbi.1010063.s009.zip › Fig7/leadingEdgeData/mediumPores_highSeed_noGrowth.mat_time_hours.xlsx]

## Sheet: Sheet1
data
0
0.0333333
0.05
0.0833333
0.116667
0.15
0.183333
0.216667
0.25
0.283333
0.333333
0.366667
0.416667
0.45
0.5
0.55
0.6
0.65
0.716667
0.766667
0.816667
0.883333
0.933333
1
1.06667
1.13333
1.2
1.26667
1.33333
1.4
1.48333
1.55
1.63333
1.7
1.78333
1.86667
1.95
2.03333
2.11667
2.2
2.28333
2.36667
2.46667
2.55
2.63333
2.73333
2.83333
2.91667
3.01667
3.11667
3.21667
3.31667
3.41667
3.51667
3.61667
3.71667
3.83333
3.93333
4.03333
4.15
4.25
4.36667
4.46667
4.58333
4.68333
4.8
4.91667
5.01667
5.13333
5.25
5.35
5.46667
5.58333
5.7
5.8
5.91667
6.03333
6.15
6.26667
6.36667
6.48333
6.6
6.71667
6.81667
6.93333
7.05
7.16667
7.26667
7.38333
7.5
7.6
7.71667
7.81667
7.93333
8.03333
8.15
8.25
8.35
8.46667
8.56667
8.66667
8.78333
8.88333
8.98333
9.08333
9.18333
9.28333
9.38333
9.48333
9.58333
9.68333
9.78333
9.86667
9.96667
10.0667
10.1667
10.25
10.35
10.4333
10.5333
10.6167
10.7167
10.8
10.9
10.9833
