# Supplementary material for: Influence of confinement on the spreading of bacterial populations
Source: PLoS Comput Biol. 2022 May 9;18(5):e1010063. doi: 10.1371/journal.pcbi.1010063 (PMC9119553; doi:10.1371/journal.pcbi.1010063)
Supplement: S2 File — This zip file contains the raw data used to make all the Figures. (ZIP) [file pcbi.1010063.s009.zip › Fig7/leadingEdgeData/mediumPores_highSeed_noTaxis.mat_time_hours.xlsx]

## Sheet: Sheet1
data
0
0.0333333
0.05
0.0833333
0.116667
0.15
0.166667
0.216667
0.25
0.283333
0.316667
0.366667
0.416667
0.45
0.5
0.55
0.6
0.65
0.7
0.75
0.8
0.866667
0.916667
0.983333
1.03333
1.1
1.15
1.21667
1.28333
1.35
1.41667
1.48333
1.55
1.61667
1.68333
1.76667
1.83333
1.9
1.98333
2.05
2.13333
2.2
2.28333
2.36667
2.43333
2.51667
2.6
2.68333
2.76667
2.85
2.93333
3.01667
3.1
3.18333
3.26667
3.35
3.43333
3.51667
3.61667
3.7
3.78333
3.88333
3.96667
4.05
4.15
4.23333
4.33333
4.41667
4.51667
4.6
4.7
4.78333
4.88333
4.96667
5.06667
5.16667
5.25
5.35
5.45
5.55
5.63333
5.73333
5.83333
5.93333
6.01667
6.11667
6.21667
6.31667
6.41667
6.51667
6.6
6.7
6.8
6.9
7
7.1
7.2
7.3
7.4
7.5
7.6
7.7
7.8
7.9
8
8.1
8.2
8.3
8.4
8.5
8.6
8.7
8.8
8.9
9
9.11667
9.21667
9.31667
9.41667
9.51667
9.61667
9.71667
9.81667
9.93333
10.0333
10.1333
10.2333
10.3333
10.4333
10.5333
10.65
10.75
10.85
10.95
